# Supplementary material for: A short translational ramp determines the efficiency of protein synthesis
Source: Nat Commun. 2019 Dec 18;10:5774. doi: 10.1038/s41467-019-13810-1 (PMC6920384; doi:10.1038/s41467-019-13810-1)
Supplement: Supplementary file 4 — Supplementary Data 1 [file 41467_2019_13810_MOESM4_ESM.xlsx]

## Sheet: Table S1 - Raw Counts Experimen
Sequence	Reads_Plasmid	Reads_B1	Reads_B2	Reads_B3	Reads_B4	Reads_B5
AAAAAAAAA	12	17	57	18	2	348
AAAAAAAAC	6	5	82	2	0	233
AAAAAAAAG	10	13	95	11	4	258
AAAAAAAAT	12	3	54	2	2	461
AAAAAAACA	12	30	53	2	0	115
AAAAAAACC	8	1	10	3	1	100
AAAAAAAGG	17	6	64	19	19	255
AAAAAAAGT	14	7	74	24	3	185
AAAAAAATA	16	25	42	9	2	538
AAAAAAATC	9	1	47	1	0	326
AAAAAAATG	17	4	39	6	3	668
AAAAAAATT	12	0	77	20	3	291
AAAAAACAA	4	5	7	1	1	341
AAAAAACAC	4	3	3	0	0	54
AAAAAACGA	28	93	29	2	31	612
AAAAAACGC	14	3	80	2	3	234
AAAAAACGG	11	6	57	5	2	30
AAAAAACGT	37	1	250	4	0	761
AAAAAACTA	5	2	24	0	1	326
AAAAAACTC	10	14	59	7	0	69
AAAAAACTG	9	18	48	0	2	58
AAAAAACTT	2	0	29	3	3	245
AAAAAAGAA	5	6	29	3	1	322
AAAAAAGAC	6	5	69	4	2	132
AAAAAAGAG	23	6	123	9	17	305
AAAAAAGAT	19	6	94	21	9	543
AAAAAAGCA	6	2	46	1	14	178
AAAAAAGCG	14	1	76	25	0	755
AAAAAAGGA	21	14	106	5	2	251
AAAAAAGGC	23	3	138	12	1	254
AAAAAAGGG	34	41	179	31	12	98
AAAAAAGGT	26	7	115	16	5	146
AAAAAAGTA	37	11	126	43	73	245
AAAAAAGTC	11	2	19	3	2	249
AAAAAAGTG	17	5	72	2	18	119
AAAAAAGTT	8	2	68	10	0	514
AAAAAATAA	15	29	9	3	2	191
AAAAAATAC	7	4	18	2	0	481
AAAAAATAG	15	10	13	19	46	87
AAAAAATAT	6	2	29	4	4	951
AAAAAATCA	11	4	51	3	0	77
AAAAAATCC	5	0	32	1	1	13
AAAAAATCG	18	36	70	45	1	51
AAAAAATCT	9	1	30	13	3	467
AAAAAATGA	8	27	5	2	15	125
AAAAAATGC	11	5	26	8	0	101
AAAAAATGG	30	4	77	13	12	168
AAAAAATGT	10	5	52	2	1	343
AAAAAATTA	12	2	74	12	15	371
AAAAAATTT	5	2	40	2	2	189
AAAAACAAA	8	4	28	4	0	549
AAAAACAAC	10	2	43	1	0	137
AAAAACAAG	7	1	24	2	2	129
AAAAACAAT	15	0	65	17	7	206
AAAAACACA	5	2	7	4	1	41
AAAAACACC	13	2	54	31	0	10
AAAAACACG	5	9	90	0	0	10
AAAAACAGA	11	3	27	1	1	562
AAAAACAGC	8	2	20	10	0	144
AAAAACAGG	18	1	27	9	1	60
AAAAACAGT	5	2	32	1	1	164
AAAAACATC	4	0	25	2	0	363
AAAAACATT	12	1	88	2	14	352
AAAAACCAA	5	1	5	0	0	22
AAAAACCAG	5	1	14	1	0	208
AAAAACCGT	7	1	63	7	0	105
AAAAACGAA	13	2	69	4	1	66
AAAAACGAC	6	1	39	1	1	10
AAAAACGAG	9	0	83	14	2	102
AAAAACGAT	13	6	83	1	21	112
AAAAACGCA	8	1	54	3	0	118
AAAAACGCC	1	0	3	2	0	6
AAAAACGCT	20	0	63	1	0	245
AAAAACGGA	29	2	125	19	2	53
AAAAACGGC	17	0	30	7	2	24
AAAAACGGG	24	7	19	29	12	5
AAAAACGTA	9	6	4	0	2	304
AAAAACGTC	1	1	7	2	0	15
AAAAACGTG	17	3	93	8	0	58
AAAAACGTT	24	4	100	2	13	727
AAAAACTAA	5	11	4	0	0	61
AAAAACTAC	6	0	3	0	0	91
AAAAACTAT	6	0	14	0	3	117
AAAAACTCA	10	2	30	0	0	23
AAAAACTCC	4	0	14	3	1	8
AAAAACTCG	2	2	1	1	0	6
AAAAACTGC	9	2	66	7	0	248
AAAAACTGG	9	1	50	2	3	92
AAAAACTGT	7	1	35	3	0	41
AAAAACTTA	8	8	45	8	0	153
AAAAACTTG	4	0	10	1	1	26
AAAAAGAAA	13	10	77	14	2	388
AAAAAGAAC	18	2	64	55	14	101
AAAAAGAAG	14	3	50	35	23	137
AAAAAGAAT	9	1	74	10	5	292
AAAAAGACA	13	3	66	9	1	323
AAAAAGACC	2	2	1	1	3	7
AAAAAGACG	21	1	84	9	10	74
AAAAAGACT	11	0	48	4	1	20
AAAAAGAGA	14	9	75	15	4	369
AAAAAGAGC	19	19	63	40	22	43
AAAAAGAGG	33	13	113	62	10	39
AAAAAGAGT	10	7	36	8	1	250
AAAAAGATA	8	3	24	11	1	364
AAAAAGATC	6	1	1	2	4	55
AAAAAGATG	32	0	103	41	10	242
AAAAAGATT	9	1	45	4	3	332
AAAAAGCAC	5	0	3	1	24	133
AAAAAGCAG	9	2	22	9	2	137
AAAAAGCAT	12	2	7	6	2	300
AAAAAGCGA	19	6	97	5	7	68
AAAAAGCGC	7	2	15	3	3	108
AAAAAGCGG	19	3	54	16	2	19
AAAAAGCGT	19	2	106	32	3	215
AAAAAGCTA	10	19	11	0	12	582
AAAAAGCTC	9	2	49	11	1	87
AAAAAGCTG	9	0	18	35	8	19
AAAAAGCTT	6	2	80	3	3	678
AAAAAGGAA	18	6	27	30	9	97
AAAAAGGAC	11	7	15	15	2	7
AAAAAGGAG	46	4	81	84	13	40
AAAAAGGAT	19	0	55	20	6	48
AAAAAGGCA	32	0	83	19	34	215
AAAAAGGCC	26	2	6	22	62	3
AAAAAGGCG	9	0	31	18	8	16
AAAAAGGCT	6	3	90	32	7	173
AAAAAGGGA	45	35	126	43	7	31
AAAAAGGGC	46	4	79	65	5	6
AAAAAGGGG	46	14	195	75	32	9
AAAAAGGGT	39	5	69	60	57	24
AAAAAGGTA	40	4	190	9	7	175
AAAAAGGTC	16	2	44	15	27	297
AAAAAGGTG	31	9	52	103	23	11
AAAAAGGTT	19	0	125	9	5	230
AAAAAGTAA	11	101	7	2	1	86
AAAAAGTAT	17	5	59	8	9	840
AAAAAGTCA	11	3	55	1	2	89
AAAAAGTCC	3	0	3	12	5	13
AAAAAGTCG	16	5	64	35	53	169
AAAAAGTCT	15	1	54	10	4	67
AAAAAGTGA	28	97	15	1	27	49
AAAAAGTGC	24	3	81	26	4	552
AAAAAGTGG	26	6	135	34	9	441
AAAAAGTGT	25	2	129	10	2	181
AAAAAGTTA	11	6	22	8	3	210
AAAAAGTTC	21	1	82	16	2	50
AAAAAGTTG	22	14	94	41	22	204
AAAAAGTTT	12	1	63	17	0	186
AAAAATAAA	14	7	42	1	1	444
AAAAATAAC	3	4	16	2	0	110
AAAAATAAG	10	0	59	8	0	544
AAAAATACA	15	0	44	22	0	319
AAAAATACG	9	6	41	2	1	134
AAAAATAGA	10	4	21	5	2	272
AAAAATAGC	6	3	47	0	1	135
AAAAATAGG	23	3	67	14	1	195
AAAAATAGT	12	1	88	2	11	481
AAAAATATA	10	2	15	2	1	351
AAAAATATC	6	0	54	6	5	128
AAAAATATG	13	2	60	13	2	629
AAAAATATT	18	1	117	13	0	970
AAAAATCAA	3	1	16	3	1	156
AAAAATCAG	19	3	72	9	0	121
AAAAATCCA	10	3	26	6	1	31
AAAAATCGA	17	4	44	3	8	708
AAAAATCGC	4	1	14	26	18	171
AAAAATCGG	12	8	78	2	26	57
AAAAATCGT	4	0	31	0	0	529
AAAAATCTA	12	10	28	2	0	270
AAAAATCTG	4	1	46	9	0	249
AAAAATGAA	9	3	23	1	0	210
AAAAATGAC	6	1	33	1	0	28
AAAAATGAG	11	0	50	8	3	129
AAAAATGAT	18	3	127	24	17	210
AAAAATGCA	4	3	8	2	0	54
AAAAATGCC	4	1	24	2	0	84
AAAAATGCG	5	1	22	1	4	536
AAAAATGCT	8	2	32	1	11	560
AAAAATGGA	31	4	155	32	0	210
AAAAATGGC	16	1	88	24	0	90
AAAAATGGG	31	2	42	56	42	9
AAAAATGGT	16	2	69	30	11	376
AAAAATGTA	9	1	28	8	3	260
AAAAATGTC	8	0	12	3	0	576
AAAAATGTG	8	5	38	3	6	38
AAAAATGTT	17	1	92	15	0	409
AAAAATTAA	11	53	4	0	2	119
AAAAATTAC	9	0	25	1	6	275
AAAAATTAG	19	4	10	42	75	74
AAAAATTAT	7	2	25	4	5	543
AAAAATTCA	4	0	15	1	1	164
AAAAATTCG	9	1	31	2	0	42
AAAAATTCT	1	1	7	0	0	121
AAAAATTGA	9	15	8	1	8	69
AAAAATTGC	15	2	37	13	0	453
AAAAATTGG	26	1	174	32	6	211
AAAAATTGT	9	0	30	4	1	213
AAAAATTTA	3	5	19	1	11	349
AAAAATTTG	6	3	33	4	5	90
AAAACAAAC	3	2	14	0	0	27
AAAACAAAG	8	0	14	1	3	191
AAAACAACA	15	11	84	0	0	164
AAAACAAGA	9	2	19	3	0	225
AAAACAAGC	6	0	10	2	0	191
AAAACAAGG	7	7	56	21	1	13
AAAACAAGT	10	0	36	11	0	189
AAAACAATA	19	1	93	7	51	350
AAAACACAA	4	2	26	0	0	428
AAAACACAG	2	0	6	0	0	25
AAAACACAT	4	0	13	0	1	188
AAAACACCT	2	0	13	2	0	221
AAAACACGG	9	4	85	1	1	7
AAAACACTT	10	0	59	12	1	355
AAAACAGAA	4	2	17	3	0	57
AAAACAGAC	6	2	17	1	2	15
AAAACAGAG	9	5	19	4	4	36
AAAACAGAT	14	1	37	1	3	182
AAAACAGCG	5	1	21	1	1	15
AAAACAGCT	14	1	18	5	2	11
AAAACAGGA	10	5	17	3	3	35
AAAACAGGC	15	0	30	5	6	8
AAAACAGGG	8	11	22	17	6	6
AAAACAGGT	20	10	141	27	70	61
AAAACAGTA	5	12	4	1	0	41
AAAACAGTC	11	2	39	0	0	615
AAAACAGTG	9	16	50	9	4	75
AAAACATAA	14	126	6	1	9	59
AAAACATAG	16	1	6	59	51	17
AAAACATCA	11	2	44	4	0	176
AAAACATCT	4	0	3	1	0	88
AAAACATGA	24	44	1	0	25	28
AAAACATGC	4	1	50	1	2	418
AAAACATGG	6	0	38	2	1	9
AAAACATGT	9	0	27	0	2	526
AAAACATTA	9	0	25	1	0	137
AAAACATTC	2	0	0	1	0	112
AAAACATTG	2	0	4	3	2	17
AAAACCAAA	12	34	20	25	0	36
AAAACCAAG	11	1	72	6	1	131
AAAACCAAT	16	9	71	10	14	43
AAAACCACA	7	30	14	3	0	290
AAAACCAGT	6	1	17	6	1	9
AAAACCCAA	8	0	11	0	0	7
AAAACCCAG	1	0	25	1	1	74
AAAACCCAT	5	0	17	1	4	191
AAAACCCGT	5	1	9	7	1	4
AAAACCCTA	3	0	3	0	0	52
AAAACCGAA	21	0	81	14	0	117
AAAACCGAG	4	4	23	2	0	16
AAAACCGAT	4	3	2	1	0	17
AAAACCGCG	9	0	7	2	0	50
AAAACCGCT	8	2	89	1	0	38
AAAACCGGG	17	18	10	34	7	1
AAAACCGGT	15	1	39	18	7	3
AAAACCTAC	3	0	11	0	0	189
AAAACCTAG	3	0	1	4	2	3
AAAACCTGT	1	0	11	4	0	7
AAAACCTTT	1	0	0	0	0	10
AAAACGAAA	20	1	72	34	0	255
AAAACGAAG	20	1	51	29	9	280
AAAACGAAT	18	0	16	0	1	477
AAAACGACA	10	0	21	9	0	23
AAAACGACT	3	1	5	3	1	8
AAAACGAGA	6	2	28	15	2	161
AAAACGAGG	20	3	65	13	2	7
AAAACGAGT	15	0	47	3	1	75
AAAACGATA	16	1	50	4	0	635
AAAACGATC	2	1	5	3	1	12
AAAACGATG	7	6	67	10	5	10
AAAACGATT	3	4	17	6	1	82
AAAACGCAC	2	1	6	2	1	11
AAAACGCAG	5	2	13	0	0	8
AAAACGCAT	12	1	53	7	12	80
AAAACGCCT	2	0	5	9	0	6
AAAACGCGC	9	0	59	9	0	15
AAAACGCGT	4	13	92	1	1	175
AAAACGCTA	4	3	12	4	0	76
AAAACGCTG	16	7	1	39	34	1
AAAACGGAA	38	4	77	66	19	39
AAAACGGAC	10	0	12	29	28	1
AAAACGGAG	25	12	39	40	6	5
AAAACGGCG	10	1	7	5	0	1
AAAACGGGA	13	18	13	11	13	30
AAAACGGGC	32	1	23	62	84	1
AAAACGGGG	52	3	4	115	93	0
AAAACGGGT	38	9	6	83	86	4
AAAACGGTA	7	2	20	2	3	40
AAAACGGTC	12	0	51	28	6	4
AAAACGGTG	23	4	15	42	36	2
AAAACGGTT	34	6	89	79	3	48
AAAACGTAA	7	7	4	1	0	25
AAAACGTAC	21	1	100	10	1	135
AAAACGTAG	11	3	2	24	6	10
AAAACGTAT	3	1	9	5	0	177
AAAACGTCA	21	0	83	35	12	26
AAAACGTCG	8	1	19	38	3	1
AAAACGTGA	24	61	6	1	26	13
AAAACGTGC	15	0	48	16	0	35
AAAACGTGG	46	4	140	97	44	74
AAAACGTTA	9	1	45	1	1	207
AAAACGTTC	5	2	10	18	5	4
AAAACGTTG	18	0	32	21	35	5
AAAACGTTT	7	3	40	5	1	218
AAAACTAAA	5	1	24	4	0	274
AAAACTAAG	7	1	5	1	0	51
AAAACTACA	2	0	18	5	0	43
AAAACTACT	10	0	53	2	1	81
AAAACTAGC	13	1	50	2	0	107
AAAACTAGG	25	4	114	6	4	112
AAAACTAGT	13	3	23	3	0	139
AAAACTATA	9	0	42	1	2	111
AAAACTATC	3	0	23	0	0	561
AAAACTATG	9	2	44	5	0	458
AAAACTATT	4	1	7	0	2	235
AAAACTCAA	3	0	2	2	0	374
AAAACTCAT	7	1	33	0	3	173
AAAACTCCT	1	1	1	1	0	9
AAAACTCGA	14	14	51	20	24	133
AAAACTCGT	2	0	0	3	3	18
AAAACTCTT	3	0	4	5	0	49
AAAACTGAG	11	0	38	21	21	19
AAAACTGCG	1	0	5	0	3	7
AAAACTGGC	23	2	27	27	1	6
AAAACTGGG	21	4	36	41	27	5
AAAACTGGT	5	1	39	3	21	102
AAAACTGTA	3	1	4	1	1	96
AAAACTGTG	19	8	84	16	1	84
AAAACTGTT	5	0	25	4	14	427
AAAACTTAA	4	24	1	7	3	25
AAAACTTAG	14	1	16	41	69	11
AAAACTTCG	8	0	40	8	0	29
AAAACTTCT	4	0	4	0	0	185
AAAACTTGA	12	13	0	1	37	4
AAAACTTGC	1	1	2	1	0	6
AAAACTTGG	25	8	92	9	38	41
AAAACTTTC	5	0	19	3	0	22
AAAACTTTG	6	0	36	7	0	25
AAAAGAAAA	14	8	43	16	1	113
AAAAGAAAC	14	3	19	7	0	142
AAAAGAAAG	27	5	76	11	9	169
AAAAGAAAT	10	3	21	3	2	170
AAAAGAACA	11	4	26	5	3	608
AAAAGAACC	2	1	13	4	0	63
AAAAGAACT	9	2	25	10	0	323
AAAAGAAGA	26	10	87	19	0	344
AAAAGAAGC	16	31	85	20	13	37
AAAAGAAGG	51	10	199	111	9	76
AAAAGAAGT	27	1	191	29	3	446
AAAAGAATA	18	2	86	27	1	571
AAAAGAATC	3	2	4	1	0	123
AAAAGAATG	18	4	63	7	17	450
AAAAGAATT	20	3	226	25	13	478
AAAAGACAC	7	0	35	1	0	130
AAAAGACAG	15	24	44	9	7	35
AAAAGACGA	12	4	73	7	1	15
AAAAGACGC	8	2	116	10	0	69
AAAAGACGG	18	5	57	44	13	6
AAAAGACGT	25	14	18	50	18	16
AAAAGACTA	3	3	26	4	1	22
AAAAGACTG	10	12	16	3	3	14
AAAAGAGAA	34	10	214	6	24	339
AAAAGAGAC	6	2	14	6	1	47
AAAAGAGAG	24	6	121	19	2	39
AAAAGAGAT	30	25	181	78	5	172
AAAAGAGCA	29	5	67	2	2	512
AAAAGAGCC	3	1	4	0	2	3
AAAAGAGCG	10	3	16	5	2	93
AAAAGAGCT	18	1	46	8	12	549
AAAAGAGGA	35	10	144	33	46	302
AAAAGAGGC	18	4	125	39	3	10
AAAAGAGGG	68	36	229	119	22	43
AAAAGAGGT	25	6	85	22	26	116
AAAAGAGTA	18	8	98	9	5	153
AAAAGAGTC	6	3	36	3	2	197
AAAAGAGTG	28	6	133	17	3	581
AAAAGAGTT	14	7	87	8	4	203
AAAAGATAA	9	44	10	1	1	85
AAAAGATAC	9	3	38	10	0	603
AAAAGATAG	17	5	12	62	11	36
AAAAGATAT	13	2	89	12	1	430
AAAAGATCA	7	5	11	1	2	35
AAAAGATCG	6	1	17	4	10	5
AAAAGATGA	26	33	8	6	12	44
AAAAGATGC	5	10	18	3	0	364
AAAAGATGG	30	3	128	42	10	162
AAAAGATGT	17	6	66	9	3	461
AAAAGATTA	12	6	69	5	0	287
AAAAGATTC	6	1	26	0	0	383
AAAAGATTG	10	4	63	6	6	123
AAAAGCAAA	5	8	20	2	1	55
AAAAGCAAG	19	2	111	3	25	58
AAAAGCACA	12	1	36	1	0	13
AAAAGCACG	12	2	11	27	5	1
AAAAGCACT	9	17	73	1	0	391
AAAAGCAGA	8	23	39	4	2	40
AAAAGCAGC	9	2	23	6	0	167
AAAAGCAGG	13	5	87	5	2	7
AAAAGCAGT	13	2	87	4	2	208
AAAAGCATA	11	4	25	2	1	436
AAAAGCATG	10	5	72	11	1	75
AAAAGCATT	11	3	41	1	12	424
AAAAGCCAA	11	1	14	5	0	5
AAAAGCCCT	5	0	2	1	21	2
AAAAGCCGC	5	1	20	4	1	2
AAAAGCCGG	9	3	27	45	3	1
AAAAGCCTC	2	0	45	0	0	3
AAAAGCCTG	4	1	1	7	0	2
AAAAGCGAC	7	1	22	2	1	3
AAAAGCGAG	12	7	42	37	4	8
AAAAGCGAT	9	1	48	3	3	179
AAAAGCGCA	8	1	13	3	1	69
AAAAGCGCC	5	0	2	12	0	0
AAAAGCGCG	2	2	39	2	3	16
AAAAGCGGA	40	9	155	53	28	49
AAAAGCGGC	24	1	29	65	7	1
AAAAGCGGG	33	6	39	57	32	8
AAAAGCGGT	12	1	91	34	3	15
AAAAGCGTA	18	37	26	0	2	164
AAAAGCGTC	4	0	39	13	0	7
AAAAGCGTG	43	5	82	43	16	178
AAAAGCGTT	10	0	41	15	5	31
AAAAGCTAA	17	66	6	6	1	24
AAAAGCTAC	7	0	21	0	0	33
AAAAGCTAG	20	1	6	19	82	7
AAAAGCTAT	12	1	64	0	3	384
AAAAGCTCA	6	0	9	0	0	3
AAAAGCTGC	9	1	59	6	0	250
AAAAGCTGG	18	1	42	10	5	3
AAAAGCTGT	28	12	69	40	4	64
AAAAGCTTA	3	1	11	2	0	336
AAAAGCTTC	3	0	20	0	2	12
AAAAGCTTT	10	0	42	4	3	217
AAAAGGAAA	29	4	37	38	2	25
AAAAGGAAC	18	2	25	20	7	10
AAAAGGAAG	25	5	127	27	6	23
AAAAGGAAT	24	5	62	28	2	44
AAAAGGACA	4	5	28	10	1	5
AAAAGGACC	6	10	2	13	40	1
AAAAGGACG	13	2	52	51	2	3
AAAAGGAGA	17	10	37	31	18	15
AAAAGGAGC	19	3	61	23	11	9
AAAAGGAGG	84	34	104	179	69	6
AAAAGGAGT	25	6	40	63	9	16
AAAAGGATA	22	2	50	47	3	46
AAAAGGATC	13	1	18	25	9	16
AAAAGGATG	19	5	67	46	14	10
AAAAGGATT	9	0	45	23	3	31
AAAAGGCAA	24	12	59	19	2	15
AAAAGGCAC	6	1	18	2	0	8
AAAAGGCAG	26	2	76	35	3	4
AAAAGGCAT	10	0	84	15	2	57
AAAAGGCCA	12	0	1	18	37	0
AAAAGGCCC	7	4	0	29	9	0
AAAAGGCCT	5	0	4	9	4	2
AAAAGGCGA	28	10	67	25	41	2
AAAAGGCGC	37	0	115	39	11	4
AAAAGGCGG	50	25	31	130	66	1
AAAAGGCGT	22	2	50	46	14	2
AAAAGGCTA	14	0	32	13	8	6
AAAAGGCTC	11	0	34	8	2	1
AAAAGGCTG	23	9	35	45	20	4
AAAAGGCTT	19	1	133	16	3	4
AAAAGGGAA	46	69	70	57	45	9
AAAAGGGAC	19	22	8	41	16	0
AAAAGGGAG	27	23	72	47	24	6
AAAAGGGAT	56	11	42	131	95	6
AAAAGGGCA	27	2	46	39	14	4
AAAAGGGCC	14	13	4	39	44	2
AAAAGGGCG	69	16	172	86	56	1
AAAAGGGCT	21	3	59	61	13	6
AAAAGGGGA	71	24	240	174	35	3
AAAAGGGGC	20	3	30	47	11	0
AAAAGGGGG	113	72	168	302	147	54
AAAAGGGGT	52	41	26	181	71	4
AAAAGGGTA	36	12	50	44	81	7
AAAAGGGTC	15	3	71	46	15	4
AAAAGGGTG	62	33	66	129	92	78
AAAAGGGTT	33	7	71	54	17	15
AAAAGGTAC	11	5	16	12	0	8
AAAAGGTAG	39	6	12	94	90	6
AAAAGGTAT	15	8	46	5	57	106
AAAAGGTCA	6	4	34	7	3	2
AAAAGGTCC	8	1	1	21	40	0
AAAAGGTCG	7	6	15	9	3	3
AAAAGGTCT	5	2	10	11	1	5
AAAAGGTGA	27	68	4	16	12	6
AAAAGGTGC	12	4	18	22	2	4
AAAAGGTGG	59	15	295	78	79	14
AAAAGGTGT	89	53	307	136	77	31
AAAAGGTTA	22	4	64	9	3	48
AAAAGGTTC	14	1	56	28	1	3
AAAAGGTTG	23	2	87	55	8	4
AAAAGGTTT	13	4	75	21	6	88
AAAAGTAAA	15	15	47	8	0	135
AAAAGTAAC	7	2	37	4	0	78
AAAAGTAAG	10	37	48	5	0	79
AAAAGTAAT	11	9	85	10	0	441
AAAAGTACA	11	1	33	5	0	447
AAAAGTACT	7	1	34	4	0	536
AAAAGTAGA	16	1	46	28	2	264
AAAAGTAGC	22	0	75	15	1	343
AAAAGTAGG	32	39	132	62	91	131
AAAAGTAGT	22	0	93	39	8	235
AAAAGTATA	19	32	48	15	0	427
AAAAGTATG	18	0	78	13	1	274
AAAAGTCAA	9	4	25	2	1	275
AAAAGTCAC	8	0	57	9	1	60
AAAAGTCAG	15	12	66	11	2	61
AAAAGTCAT	5	0	26	1	1	502
AAAAGTCCG	6	0	27	4	1	5
AAAAGTCCT	3	0	3	4	0	13
AAAAGTCGA	5	10	25	3	1	46
AAAAGTCGC	13	1	40	19	0	29
AAAAGTCGG	36	9	129	65	50	104
AAAAGTCGT	10	1	54	3	2	163
AAAAGTCTA	12	2	49	4	1	322
AAAAGTCTC	9	6	36	1	1	6
AAAAGTCTT	8	4	12	1	1	391
AAAAGTGAA	20	3	83	17	7	67
AAAAGTGAC	17	15	37	33	3	6
AAAAGTGAG	11	3	58	7	1	101
AAAAGTGAT	24	15	112	7	7	178
AAAAGTGCA	9	10	15	5	1	301
AAAAGTGCG	40	6	175	16	13	228
AAAAGTGCT	19	1	40	10	3	166
AAAAGTGGA	28	7	139	74	24	109
AAAAGTGGC	25	4	13	40	48	7
AAAAGTGGG	41	29	27	86	64	13
AAAAGTGGT	34	12	132	83	31	7
AAAAGTGTA	27	4	118	6	1	119
AAAAGTGTC	16	9	31	19	24	151
AAAAGTGTG	24	2	109	24	2	234
AAAAGTGTT	21	19	109	12	4	254
AAAAGTTAA	16	33	7	1	7	64
AAAAGTTAC	1	3	3	2	2	28
AAAAGTTAG	13	29	3	10	20	22
AAAAGTTAT	22	4	85	2	2	953
AAAAGTTGA	12	42	1	4	4	20
AAAAGTTGT	17	2	100	2	1	162
AAAAGTTTA	7	15	7	3	0	175
AAAAGTTTC	4	21	14	2	0	72
AAAAGTTTG	9	1	74	21	9	24
AAAAGTTTT	2	0	5	3	1	70
AAAATAAAA	12	10	27	3	1	232
AAAATAAAC	21	4	61	20	8	227
AAAATAAAG	33	14	204	39	1	511
AAAATAAAT	9	1	69	2	0	342
AAAATAACA	6	3	5	3	0	73
AAAATAACC	12	6	41	0	2	41
AAAATAACG	8	0	34	2	0	54
AAAATAACT	7	8	68	7	0	189
AAAATAAGA	18	13	114	17	1	243
AAAATAAGC	18	2	45	1	0	527
AAAATAAGG	33	4	170	31	4	100
AAAATAAGT	11	2	67	13	7	119
AAAATAATA	7	5	49	7	0	278
AAAATAATC	7	1	17	1	0	448
AAAATAATG	34	8	183	12	30	453
AAAATAATT	3	2	22	7	1	306
AAAATACAA	5	0	45	1	0	220
AAAATACAG	7	6	88	0	2	273
AAAATACAT	10	0	67	0	1	506
AAAATACCA	6	0	5	0	0	31
AAAATACCC	1	0	0	0	0	10
AAAATACCG	1	0	6	1	1	57
AAAATACGC	6	0	37	5	0	433
AAAATACGG	42	3	149	42	22	147
AAAATACGT	5	0	13	2	2	145
AAAATACTC	7	1	55	4	1	238
AAAATACTG	4	1	5	5	0	78
AAAATACTT	6	2	54	4	2	226
AAAATAGAA	11	8	71	11	4	130
AAAATAGAC	17	2	105	22	10	142
AAAATAGAG	14	11	72	6	40	366
AAAATAGAT	14	3	99	18	2	218
AAAATAGCA	7	3	45	3	0	372
AAAATAGCC	10	1	32	18	2	9
AAAATAGCT	12	1	49	9	0	425
AAAATAGGA	12	8	65	7	3	431
AAAATAGGC	12	7	48	8	10	227
AAAATAGGG	41	12	186	149	13	72
AAAATAGGT	23	5	139	5	11	198
AAAATAGTA	32	16	202	15	17	443
AAAATAGTG	11	5	96	12	11	193
AAAATAGTT	6	2	45	3	1	342
AAAATATAA	4	24	5	0	0	140
AAAATATAC	18	1	119	8	5	305
AAAATATAG	14	0	7	12	55	59
AAAATATAT	12	5	61	4	4	543
AAAATATCG	2	0	14	1	0	21
AAAATATCT	3	4	30	0	1	118
AAAATATGA	12	23	2	4	16	104
AAAATATGC	29	15	162	1	12	1065
AAAATATGG	26	3	112	19	3	243
AAAATATGT	34	2	221	42	0	162
AAAATATTC	3	2	57	2	8	230
AAAATATTG	21	3	123	53	2	93
AAAATATTT	13	5	37	3	1	292
AAAATCAAA	8	5	23	3	0	293
AAAATCAAG	18	0	70	9	3	246
AAAATCAAT	28	3	149	15	14	467
AAAATCACC	8	26	28	2	0	6
AAAATCACG	31	0	132	25	0	153
AAAATCAGA	11	0	46	2	1	194
AAAATCAGC	4	2	13	5	2	30
AAAATCAGG	9	2	45	5	2	174
AAAATCAGT	33	0	145	41	22	391
AAAATCATA	8	1	7	0	2	167
AAAATCATC	6	0	7	1	0	147
AAAATCATG	5	1	19	1	0	172
AAAATCATT	6	1	61	4	0	385
AAAATCCAA	4	0	14	8	0	125
AAAATCCAT	3	1	3	0	0	32
AAAATCCCA	6	0	31	1	0	55
AAAATCCGC	12	1	38	3	0	544
AAAATCCTA	4	0	3	1	1	17
AAAATCCTT	2	0	23	1	0	21
AAAATCGAG	15	2	23	4	16	46
AAAATCGAT	11	2	65	3	1	345
AAAATCGCA	2	0	3	1	0	158
AAAATCGCG	12	1	31	6	2	8
AAAATCGGA	26	1	82	15	7	466
AAAATCGGC	4	1	59	1	1	228
AAAATCGGG	32	11	60	63	9	7
AAAATCGGT	19	0	140	13	4	638
AAAATCGTA	18	72	28	3	9	43
AAAATCGTC	7	0	22	2	18	10
AAAATCGTG	18	5	110	15	1	223
AAAATCTCA	5	0	15	1	0	181
AAAATCTCG	12	2	24	12	1	118
AAAATCTGC	5	6	22	2	0	87
AAAATCTGG	24	2	111	17	2	1034
AAAATCTGT	24	1	72	17	0	379
AAAATCTTA	4	3	3	1	0	131
AAAATCTTG	6	1	57	10	1	58
AAAATCTTT	8	4	39	3	0	83
AAAATGAAA	11	3	28	3	1	341
AAAATGAAC	13	3	81	36	1	46
AAAATGAAG	44	15	190	8	15	528
AAAATGAAT	12	2	47	4	2	219
AAAATGACA	34	2	98	32	0	156
AAAATGACC	6	0	1	24	1	7
AAAATGACT	2	3	19	4	0	46
AAAATGAGA	14	7	103	12	7	155
AAAATGAGC	14	1	28	13	2	54
AAAATGAGG	55	4	198	121	10	72
AAAATGAGT	26	4	97	16	4	512
AAAATGATA	15	8	125	14	13	600
AAAATGATC	9	7	24	6	0	45
AAAATGATG	22	2	107	38	79	108
AAAATGATT	26	1	127	19	6	634
AAAATGCAC	5	0	51	2	0	398
AAAATGCAG	28	2	172	11	0	456
AAAATGCAT	4	1	9	3	1	178
AAAATGCCA	5	7	70	13	1	173
AAAATGCCG	5	0	40	24	22	4
AAAATGCCT	5	1	2	16	9	8
AAAATGCGC	32	21	141	36	11	458
AAAATGCGG	12	2	102	5	3	174
AAAATGCGT	15	1	41	9	2	71
AAAATGCTC	11	0	16	3	2	107
AAAATGCTT	17	0	101	15	3	593
AAAATGGAA	18	17	77	6	3	58
AAAATGGAC	8	0	34	9	3	4
AAAATGGAG	29	3	98	33	28	12
AAAATGGAT	45	0	208	104	12	21
AAAATGGCA	9	0	35	11	62	140
AAAATGGCC	6	3	4	3	12	0
AAAATGGCG	8	1	28	14	14	26
AAAATGGCT	24	11	48	10	2	5
AAAATGGGA	30	24	12	53	81	11
AAAATGGGC	21	12	8	24	5	4
AAAATGGGG	131	48	106	165	323	4
AAAATGGGT	36	40	6	22	117	9
AAAATGGTA	20	5	136	18	12	478
AAAATGGTC	16	2	36	19	68	4
AAAATGGTG	41	3	134	57	15	10
AAAATGGTT	8	1	25	4	1	51
AAAATGTAG	35	12	12	24	51	31
AAAATGTAT	21	0	63	3	3	1227
AAAATGTCA	6	1	54	2	1	116
AAAATGTCC	8	0	1	2	36	8
AAAATGTCT	5	6	42	8	1	106
AAAATGTGA	23	37	5	1	30	25
AAAATGTGC	12	4	70	12	10	136
AAAATGTGG	35	28	122	40	8	34
AAAATGTGT	30	5	132	27	11	521
AAAATGTTA	16	3	53	8	1	480
AAAATGTTC	7	2	23	2	2	25
AAAATGTTG	17	5	89	27	8	61
AAAATGTTT	18	1	89	5	1	836
AAAATTAAA	6	4	18	1	0	230
AAAATTAAC	4	2	9	3	1	122
AAAATTAAG	20	2	67	17	3	512
AAAATTAAT	7	9	55	3	2	699
AAAATTACA	7	3	27	0	0	108
AAAATTACC	8	0	31	10	28	14
AAAATTACG	5	0	37	0	8	164
AAAATTACT	3	1	9	1	0	141
AAAATTAGA	19	2	100	18	0	813
AAAATTAGC	6	3	58	8	0	291
AAAATTAGG	23	18	37	11	2	367
AAAATTAGT	14	0	99	30	2	249
AAAATTATA	4	1	70	11	12	550
AAAATTATC	5	1	35	3	6	581
AAAATTATG	6	13	26	7	0	381
AAAATTCAA	11	0	38	1	1	105
AAAATTCAG	8	19	54	8	1	250
AAAATTCAT	10	0	24	2	1	335
AAAATTCCA	5	0	27	16	0	219
AAAATTCGA	20	2	67	1	2	820
AAAATTCGC	17	0	74	21	0	253
AAAATTCGG	13	0	82	20	5	154
AAAATTCGT	11	1	89	20	2	809
AAAATTCTA	8	1	43	17	0	309
AAAATTGAA	13	1	49	2	1	161
AAAATTGAC	10	2	31	6	0	16
AAAATTGAG	7	2	37	3	4	127
AAAATTGAT	17	0	50	0	14	156
AAAATTGCA	7	0	49	2	1	298
AAAATTGCG	11	2	44	7	1	361
AAAATTGCT	10	2	40	1	1	294
AAAATTGGA	26	12	201	19	1	476
AAAATTGGC	16	0	52	2	1	28
AAAATTGGG	14	2	71	31	32	12
AAAATTGGT	25	4	97	21	5	411
AAAATTGTA	18	10	96	4	1	618
AAAATTGTG	34	21	87	38	21	22
AAAATTGTT	6	1	57	5	1	244
AAAATTTAA	6	38	9	1	1	56
AAAATTTAC	3	1	8	5	0	158
AAAATTTAG	20	23	1	29	92	34
AAAATTTAT	4	1	28	1	1	683
AAAATTTCA	5	4	46	15	1	150
AAAATTTCC	3	2	19	0	0	9
AAAATTTCG	13	0	46	14	5	86
AAAATTTGA	12	16	8	2	1	67
AAAATTTGC	14	0	120	2	0	520
AAAATTTGG	26	3	147	28	18	493
AAAATTTGT	22	3	158	19	5	641
AAAATTTTA	3	1	17	0	0	80
AAAATTTTG	9	1	32	6	2	75
AAAATTTTT	3	2	32	2	1	147
AAACAAAAA	12	3	34	3	9	326
AAACAAAAC	12	2	53	2	1	58
AAACAAAAG	10	16	49	8	2	251
AAACAAAAT	4	0	30	16	0	211
AAACAAACA	6	2	14	3	0	233
AAACAAAGA	7	8	25	3	1	85
AAACAAAGC	11	1	99	7	0	130
AAACAAAGG	32	2	145	19	1	148
AAACAAATG	21	0	71	2	26	527
AAACAAATT	7	1	54	3	8	377
AAACAACAA	7	2	10	0	0	300
AAACAACAC	10	1	8	0	0	333
AAACAACAG	8	1	24	4	0	87
AAACAACAT	1	0	4	2	0	219
AAACAACCG	5	0	13	0	7	90
AAACAACGA	4	1	10	1	2	90
AAACAACGG	7	3	27	2	0	44
AAACAACGT	4	0	7	0	1	95
AAACAACTC	4	0	3	1	0	275
AAACAAGAA	15	4	37	11	0	82
AAACAAGAC	2	1	12	8	1	18
AAACAAGAG	15	18	117	26	2	100
AAACAAGAT	1	1	4	2	1	52
AAACAAGCA	4	0	3	3	1	16
AAACAAGCG	3	0	10	2	1	66
AAACAAGCT	3	0	30	0	1	18
AAACAAGGA	11	16	91	4	2	15
AAACAAGGC	8	1	50	3	1	125
AAACAAGGG	25	2	112	44	8	15
AAACAAGGT	10	3	23	6	14	46
AAACAAGTA	7	0	20	2	0	186
AAACAAGTG	18	7	52	10	11	809
AAACAAGTT	11	1	16	1	3	661
AAACAATAA	9	16	4	2	0	59
AAACAATAG	5	2	3	2	8	22
AAACAATAT	6	3	21	2	2	539
AAACAATCA	8	3	76	19	2	76
AAACAATCT	9	17	60	9	28	54
AAACAATGA	16	31	30	6	10	40
AAACAATGC	6	3	8	1	1	183
AAACAATGT	8	3	15	3	1	370
AAACAATTA	7	3	14	0	10	269
AAACAATTC	1	1	43	3	0	192
AAACAATTG	5	5	44	3	1	63
AAACACAAA	5	1	20	1	1	43
AAACACAAG	9	1	79	8	15	279
AAACACACA	4	0	3	0	0	209
AAACACACG	5	0	7	8	0	42
AAACACAGG	17	1	36	11	14	31
AAACACCAA	6	0	38	0	11	49
AAACACCAT	1	0	3	0	0	9
AAACACCCC	3	0	6	3	0	1
AAACACCCG	13	0	32	34	1	37
AAACACCGC	3	1	16	2	1	86
AAACACCGG	6	7	18	10	11	5
AAACACCGT	9	0	34	1	0	92
AAACACCTA	32	0	157	34	0	254
AAACACGAA	11	0	49	13	0	135
AAACACGAG	5	3	12	18	1	4
AAACACGCG	14	0	40	12	0	0
AAACACGCT	6	0	34	5	0	3
AAACACGGA	10	1	5	4	0	21
AAACACGGC	2	1	47	4	1	52
AAACACGGG	33	2	43	66	59	1
AAACACGTA	20	2	50	0	0	1091
AAACACGTC	11	0	37	2	8	2
AAACACGTG	5	0	24	2	4	7
AAACACGTT	14	0	87	1	4	166
AAACACTAG	13	1	1	16	16	14
AAACACTAT	6	4	39	2	9	363
AAACACTCT	2	0	12	3	0	22
AAACACTGA	6	14	0	0	20	17
AAACACTGC	7	1	34	2	2	78
AAACACTGG	5	1	5	2	3	164
AAACACTGT	7	2	16	2	2	373
AAACACTTG	5	0	5	9	2	90
AAACAGAAA	7	2	36	11	1	86
AAACAGAAC	5	0	17	52	3	20
AAACAGAAG	8	1	35	17	0	87
AAACAGAAT	9	3	77	1	0	86
AAACAGACA	5	1	11	4	0	143
AAACAGACG	6	2	39	14	0	2
AAACAGAGA	19	5	75	32	0	421
AAACAGAGC	25	0	78	34	1	79
AAACAGAGG	28	0	138	35	11	32
AAACAGAGT	18	0	99	6	1	304
AAACAGATA	11	3	106	7	4	342
AAACAGATC	14	0	15	7	30	378
AAACAGATG	14	2	39	2	1	55
AAACAGATT	5	0	10	2	2	334
AAACAGCAA	8	6	47	7	2	23
AAACAGCAC	10	1	19	20	11	8
AAACAGCAG	9	1	11	2	3	14
AAACAGCAT	11	0	57	12	2	46
AAACAGCCT	11	0	2	25	6	3
AAACAGCGC	3	1	22	9	1	9
AAACAGCGG	5	7	32	7	2	6
AAACAGCGT	9	1	98	3	0	63
AAACAGCTA	4	0	6	4	2	29
AAACAGCTC	7	9	1	15	1	6
AAACAGCTT	5	0	25	6	14	22
AAACAGGAA	7	0	35	3	0	79
AAACAGGAC	6	4	22	16	9	1
AAACAGGAG	16	2	64	25	10	6
AAACAGGAT	7	0	59	28	3	17
AAACAGGCA	29	1	85	25	1	213
AAACAGGCC	10	0	3	9	24	1
AAACAGGCG	9	4	27	2	2	4
AAACAGGCT	9	0	29	3	2	32
AAACAGGGA	14	3	9	20	23	2
AAACAGGGC	20	20	10	57	30	10
AAACAGGGG	33	17	61	50	17	1
AAACAGGGT	19	36	7	21	24	5
AAACAGGTA	9	2	45	3	1	35
AAACAGGTC	15	1	101	18	5	50
AAACAGGTG	15	20	125	6	14	7
AAACAGGTT	13	6	62	7	3	173
AAACAGTAA	11	57	7	0	13	38
AAACAGTAC	4	3	9	3	0	113
AAACAGTAG	11	3	4	10	15	15
AAACAGTAT	15	2	35	0	2	1176
AAACAGTCA	10	13	46	4	0	60
AAACAGTCC	8	9	0	2	5	4
AAACAGTCG	10	6	18	30	104	2
AAACAGTCT	3	0	24	1	8	24
AAACAGTGA	11	47	3	5	80	24
AAACAGTGC	6	0	10	1	2	124
AAACAGTGG	26	4	66	25	2	123
AAACAGTGT	55	2	180	64	12	87
AAACAGTTA	15	1	64	16	13	439
AAACAGTTC	3	0	3	1	0	17
AAACAGTTG	26	33	83	35	39	121
AAACAGTTT	13	0	55	3	0	194
AAACATAAC	10	0	49	12	0	111
AAACATAAG	9	7	27	1	1	412
AAACATACG	4	2	7	1	1	170
AAACATAGA	9	2	37	2	1	379
AAACATAGC	1	1	5	3	1	34
AAACATAGG	16	3	80	20	2	76
AAACATAGT	4	0	10	2	1	172
AAACATATA	2	2	4	1	1	188
AAACATATG	5	1	26	2	1	327
AAACATCAC	5	0	29	0	0	26
AAACATCAG	7	2	11	4	3	165
AAACATCAT	1	0	14	0	1	172
AAACATCGA	13	2	90	4	1	130
AAACATCGG	11	1	43	4	14	84
AAACATCTG	3	2	15	7	2	106
AAACATCTT	2	4	7	0	1	305
AAACATGAC	4	2	37	5	0	100
AAACATGAG	4	1	9	2	1	43
AAACATGAT	7	0	73	0	0	263
AAACATGCA	4	3	26	2	3	106
AAACATGCG	10	2	30	37	0	20
AAACATGCT	4	1	10	1	1	247
AAACATGGA	22	4	36	12	27	9
AAACATGGC	9	1	5	4	10	1
AAACATGGG	23	19	10	8	35	3
AAACATGTA	18	52	4	0	11	210
AAACATGTG	5	3	22	2	0	83
AAACATGTT	16	10	72	4	3	973
AAACATTAA	4	8	2	0	0	39
AAACATTAC	3	1	6	0	0	179
AAACATTAG	20	4	2	44	43	25
AAACATTAT	8	3	20	3	5	291
AAACATTCC	16	0	43	1	0	103
AAACATTCG	6	0	17	9	1	142
AAACATTGA	13	32	4	8	26	30
AAACATTGC	1	1	3	1	0	24
AAACATTGG	14	6	15	14	32	922
AAACATTGT	11	1	31	11	0	294
AAACATTTA	8	1	23	1	5	98
AAACATTTG	13	1	42	5	13	271
AAACATTTT	5	0	34	0	23	414
AAACCAAAA	12	3	49	1	11	219
AAACCAAAC	15	0	27	0	6	148
AAACCAAAG	16	0	19	12	0	283
AAACCAACG	3	2	12	2	0	4
AAACCAAGC	3	0	1	1	1	70
AAACCAAGG	6	2	16	0	1	5
AAACCAAGT	8	0	16	1	1	71
AAACCAATG	6	1	50	15	0	122
AAACCAATT	7	1	43	10	0	388
AAACCACAA	1	0	2	1	0	11
AAACCACAG	11	0	72	3	0	191
AAACCACGG	16	0	64	3	1	3
AAACCACGT	9	1	65	11	0	422
AAACCACTC	6	6	24	0	0	3
AAACCACTG	7	0	42	0	1	6
AAACCAGAC	2	0	9	0	0	3
AAACCAGAG	12	2	34	18	0	13
AAACCAGAT	3	1	29	1	1	87
AAACCAGCT	5	0	8	8	0	8
AAACCAGGA	5	1	59	6	2	4
AAACCAGGC	3	0	34	1	1	1
AAACCAGGG	12	2	11	2	12	4
AAACCAGGT	11	0	41	5	2	20
AAACCAGTA	9	6	13	0	3	22
AAACCAGTG	16	1	53	14	3	49
AAACCATAA	7	38	3	17	0	17
AAACCATGA	1	2	1	1	1	11
AAACCCAAG	4	0	43	5	0	9
AAACCCAGA	3	1	1	1	2	8
AAACCCAGG	9	0	23	39	11	1
AAACCCAGT	7	0	14	12	31	6
AAACCCATT	4	0	14	0	0	90
AAACCCCGG	8	1	1	5	39	0
AAACCCCTG	9	0	6	11	7	20
AAACCCCTT	7	0	11	34	2	1
AAACCCGAG	14	13	41	66	7	2
AAACCCGGC	10	5	0	7	19	0
AAACCCGGG	14	0	7	43	56	0
AAACCCGGT	15	4	4	12	16	0
AAACCCTGG	9	0	8	39	6	1
AAACCCTGT	4	5	35	13	3	1
AAACCGAAA	14	0	14	6	13	20
AAACCGAAG	8	1	40	3	1	275
AAACCGAAT	10	0	60	6	4	718
AAACCGACG	13	1	48	17	10	2
AAACCGAGA	11	1	36	8	0	31
AAACCGAGC	3	0	22	3	0	25
AAACCGATA	5	1	3	2	1	75
AAACCGATC	1	0	11	1	1	5
AAACCGATG	7	3	29	2	1	6
AAACCGATT	17	1	94	2	0	659
AAACCGCAA	8	9	48	0	0	14
AAACCGCAG	2	0	16	4	1	5
AAACCGCAT	8	0	60	5	1	401
AAACCGCGA	8	2	49	8	3	4
AAACCGCGG	9	3	36	17	10	0
AAACCGGAA	8	1	26	5	3	36
AAACCGGAC	7	3	1	5	9	2
AAACCGGAT	9	0	69	8	6	3
AAACCGGCT	4	3	16	4	4	3
AAACCGGGA	5	1	68	8	6	0
AAACCGGGC	16	11	9	56	73	0
AAACCGGGG	14	1	5	36	32	1
AAACCGGGT	12	1	4	6	13	1
AAACCGGTA	16	0	26	13	1	4
AAACCGGTG	15	32	1	5	75	60
AAACCGGTT	11	2	30	43	2	34
AAACCGTAA	10	22	1	0	1	3
AAACCGTAG	8	4	0	3	13	3
AAACCGTAT	7	0	36	12	1	99
AAACCGTGA	13	28	0	0	4	9
AAACCGTGG	7	2	2	8	6	3
AAACCGTGT	8	1	52	2	37	74
AAACCGTTA	6	0	58	7	0	224
AAACCGTTT	16	0	11	41	14	4
AAACCTAAA	10	2	64	2	0	89
AAACCTAAT	13	6	57	20	0	9
AAACCTACT	4	1	9	1	17	33
AAACCTAGA	4	1	8	1	0	114
AAACCTAGG	18	1	101	59	7	48
AAACCTAGT	10	2	11	10	1	220
AAACCTATC	4	0	4	0	0	83
AAACCTATG	3	1	2	1	1	6
AAACCTCAA	6	1	14	0	0	17
AAACCTCGT	11	4	3	15	14	9
AAACCTGAT	11	0	53	11	18	10
AAACCTGCC	5	4	13	24	5	0
AAACCTGCT	9	0	47	0	1	33
AAACCTGGA	16	3	29	20	17	2
AAACCTGGC	4	0	9	7	2	0
AAACCTGGG	15	1	2	68	51	0
AAACCTGGT	13	1	54	4	4	6
AAACCTGTA	3	0	22	1	0	131
AAACCTGTT	13	1	40	2	1	505
AAACCTTAT	3	0	19	2	1	139
AAACCTTGA	4	23	1	0	1	4
AAACCTTGC	4	0	12	9	0	22
AAACCTTGG	6	0	37	21	0	3
AAACCTTGT	5	0	46	8	0	136
AAACCTTTT	7	0	26	1	0	165
AAACGAAAA	10	29	39	0	0	131
AAACGAAAC	21	1	82	4	2	43
AAACGAAAT	9	0	14	5	0	245
AAACGAACA	4	0	38	1	0	183
AAACGAACC	7	2	17	0	1	0
AAACGAACG	3	0	12	1	1	4
AAACGAAGA	15	2	58	11	0	67
AAACGAAGC	12	1	87	11	5	250
AAACGAAGG	13	3	80	12	5	7
AAACGAAGT	11	0	58	20	1	25
AAACGAATA	5	2	14	1	0	47
AAACGAATG	10	0	33	9	10	24
AAACGAATT	6	2	25	2	2	132
AAACGACAA	3	0	14	0	1	213
AAACGACAC	6	0	15	18	0	27
AAACGACAG	3	0	18	1	1	70
AAACGACAT	24	1	47	13	0	213
AAACGACGA	6	0	24	35	23	11
AAACGACGC	12	0	73	35	15	28
AAACGACGG	13	0	55	52	3	2
AAACGACGT	6	3	3	4	1	3
AAACGACTA	5	1	5	3	3	20
AAACGACTC	1	1	1	1	20	419
AAACGACTG	12	1	12	18	4	4
AAACGACTT	2	0	8	1	0	78
AAACGAGAA	5	2	44	5	2	33
AAACGAGAC	5	1	61	5	3	12
AAACGAGAG	8	0	38	13	5	11
AAACGAGAT	10	2	30	1	1	28
AAACGAGCA	17	9	56	1	0	215
AAACGAGCT	13	2	35	0	2	241
AAACGAGGA	23	4	97	32	1	265
AAACGAGGC	6	1	7	4	1	5
AAACGAGGG	43	4	94	87	20	64
AAACGAGGT	26	2	80	22	4	6
AAACGAGTA	4	1	20	9	0	140
AAACGAGTC	11	0	36	10	23	95
AAACGAGTG	5	0	37	3	2	6
AAACGAGTT	28	0	103	21	0	68
AAACGATAC	4	0	4	2	1	132
AAACGATAG	25	22	2	4	43	12
AAACGATAT	8	1	27	12	6	919
AAACGATCA	6	1	15	1	0	25
AAACGATCG	7	2	7	0	0	3
AAACGATCT	10	0	41	8	1	91
AAACGATGA	4	6	4	1	1	20
AAACGATGC	7	1	37	4	2	118
AAACGATGG	14	4	36	42	12	148
AAACGATGT	15	4	67	10	8	7
AAACGATTA	11	3	50	1	10	558
AAACGATTC	13	0	106	3	0	219
AAACGATTG	8	2	32	20	15	12
AAACGCAAC	10	0	22	6	0	118
AAACGCAAT	1	0	21	1	16	612
AAACGCACG	5	0	6	9	0	4
AAACGCACT	4	0	5	0	5	45
AAACGCAGA	25	1	163	14	1	194
AAACGCAGG	25	7	39	29	5	1
AAACGCAGT	19	0	70	4	4	424
AAACGCATA	3	1	8	2	0	18
AAACGCATC	6	0	21	8	1	493
AAACGCATG	9	1	31	1	0	2
AAACGCCAG	1	2	11	2	0	1
AAACGCCAT	5	1	6	6	0	5
AAACGCCGA	5	0	11	2	5	3
AAACGCCGG	8	6	2	29	34	0
AAACGCCGT	4	0	0	16	16	1
AAACGCCTA	7	0	13	19	11	4
AAACGCGAA	9	2	28	9	6	21
AAACGCGAG	14	1	43	43	12	1
AAACGCGAT	18	0	58	13	1	273
AAACGCGCA	3	1	11	3	1	24
AAACGCGCG	7	1	19	20	14	2
AAACGCGCT	3	0	10	7	2	6
AAACGCGGA	7	2	23	16	2	4
AAACGCGGC	16	1	37	20	7	2
AAACGCGGG	22	5	97	54	34	3
AAACGCGGT	25	0	44	40	3	3
AAACGCGTC	4	1	23	6	1	49
AAACGCGTG	11	2	40	3	8	4
AAACGCGTT	17	1	69	2	0	149
AAACGCTAA	7	1	2	0	3	9
AAACGCTAC	5	0	49	1	2	3
AAACGCTAG	8	1	1	14	3	5
AAACGCTCT	8	6	2	24	6	6
AAACGCTGG	19	3	55	59	10	0
AAACGCTGT	5	0	5	22	1	8
AAACGCTTA	4	4	11	1	1	7
AAACGGAAC	10	4	6	29	33	60
AAACGGAAG	18	4	95	20	0	1093
AAACGGAAT	11	0	42	5	2	73
AAACGGACA	10	0	11	4	2	4
AAACGGACG	12	1	8	3	2	12
AAACGGACT	11	1	12	32	1	6
AAACGGAGA	28	23	138	46	19	58
AAACGGAGC	15	2	14	8	11	2
AAACGGAGG	50	18	90	50	13	4
AAACGGAGT	38	10	79	91	25	47
AAACGGATA	19	4	108	15	5	119
AAACGGATC	18	1	32	56	11	4
AAACGGATG	20	1	100	74	2	11
AAACGGATT	23	1	127	30	0	103
AAACGGCAA	12	0	20	2	0	34
AAACGGCAC	12	6	43	23	4	1
AAACGGCAG	20	17	76	56	2	6
AAACGGCAT	9	2	25	8	1	169
AAACGGCGA	11	0	21	17	1	3
AAACGGCGC	21	3	21	55	2	0
AAACGGCGG	25	2	16	26	22	1
AAACGGCGT	27	0	30	85	29	155
AAACGGCTA	8	9	9	11	0	5
AAACGGCTG	22	0	3	20	22	2
AAACGGCTT	2	1	0	4	1	10
AAACGGGAA	18	41	20	30	27	41
AAACGGGAC	8	0	20	11	12	1
AAACGGGAG	41	30	10	35	48	26
AAACGGGAT	23	15	4	37	21	4
AAACGGGCA	31	4	31	99	107	29
AAACGGGCC	26	0	2	45	76	0
AAACGGGCG	33	1	23	84	20	2
AAACGGGCT	23	10	2	16	17	2
AAACGGGGA	32	20	18	51	36	5
AAACGGGGC	45	2	11	77	97	0
AAACGGGGG	116	38	45	272	289	5
AAACGGGGT	44	10	3	110	78	72
AAACGGGTA	27	18	5	47	61	5
AAACGGGTC	28	1	12	79	64	88
AAACGGGTG	19	4	2	31	17	3
AAACGGGTT	24	0	9	36	46	7
AAACGGTAA	14	30	4	2	0	11
AAACGGTAC	5	0	86	6	1	64
AAACGGTAG	27	3	1	50	51	6
AAACGGTAT	17	2	69	12	2	276
AAACGGTCA	11	2	30	12	3	3
AAACGGTCG	7	3	21	14	22	1
AAACGGTGA	28	81	3	3	12	29
AAACGGTGC	47	1	70	51	22	30
AAACGGTGG	43	22	202	49	16	0
AAACGGTGT	23	5	76	11	16	5
AAACGGTTA	10	3	49	9	1	88
AAACGGTTG	28	6	75	57	16	1
AAACGGTTT	10	1	50	4	3	50
AAACGTAAC	24	2	144	23	0	394
AAACGTAAG	8	0	10	1	2	383
AAACGTACG	13	0	52	41	0	29
AAACGTACT	12	0	59	1	0	476
AAACGTAGA	38	2	129	38	0	556
AAACGTAGC	21	1	72	23	0	316
AAACGTAGG	24	2	136	24	19	112
AAACGTAGT	18	1	118	7	1	258
AAACGTATA	10	0	12	1	0	435
AAACGTATG	30	16	218	42	1	75
AAACGTATT	7	0	39	0	1	205
AAACGTCAA	8	1	27	6	0	16
AAACGTCAG	26	4	53	62	3	48
AAACGTCAT	5	0	37	4	1	11
AAACGTCGG	19	3	35	13	10	1
AAACGTCTA	17	5	57	22	0	50
AAACGTGAA	30	2	55	20	22	642
AAACGTGAC	13	0	113	24	2	35
AAACGTGAG	25	1	161	13	3	295
AAACGTGAT	5	1	11	5	11	155
AAACGTGCA	11	3	18	6	11	379
AAACGTGCG	30	5	162	30	86	203
AAACGTGCT	33	0	116	15	1	621
AAACGTGGA	28	1	104	67	12	8
AAACGTGGC	24	5	3	44	34	67
AAACGTGGG	14	7	1	8	28	2
AAACGTGGT	38	0	15	27	32	5
AAACGTGTA	22	3	102	38	14	274
AAACGTGTC	11	2	25	5	2	107
AAACGTGTG	16	4	55	15	8	6
AAACGTGTT	13	0	42	17	1	505
AAACGTTAA	9	35	6	2	0	14
AAACGTTAG	4	4	1	5	6	11
AAACGTTAT	9	0	24	0	14	584
AAACGTTCA	12	2	24	8	0	21
AAACGTTCG	15	6	79	35	10	41
AAACGTTCT	3	8	6	1	0	34
AAACGTTGA	15	31	0	1	14	12
AAACGTTGG	28	6	153	35	1	4
AAACGTTGT	19	4	85	12	1	119
AAACGTTTG	16	32	92	51	7	118
AAACGTTTT	5	0	45	1	1	271
AAACTAAAC	12	1	68	14	1	154
AAACTAAAG	12	3	46	2	1	107
AAACTAAAT	11	2	30	9	1	90
AAACTAAGA	6	2	24	5	0	232
AAACTAAGC	8	5	15	0	0	481
AAACTAAGG	11	2	42	30	12	31
AAACTAAGT	26	2	124	4	9	500
AAACTAATA	4	4	24	2	0	173
AAACTAATC	4	0	13	2	1	294
AAACTAATT	3	2	14	0	1	201
AAACTACAA	24	0	132	4	0	728
AAACTACAG	8	1	41	1	8	218
AAACTACCA	3	1	16	1	0	127
AAACTACCT	5	0	10	8	0	13
AAACTACGG	29	0	75	17	1	88
AAACTACGT	5	0	35	0	0	137
AAACTAGAA	8	2	28	1	1	97
AAACTAGAC	7	0	62	2	7	107
AAACTAGAG	24	78	74	8	1	47
AAACTAGAT	20	45	90	15	0	167
AAACTAGCC	15	0	64	3	0	12
AAACTAGCG	2	0	18	29	2	193
AAACTAGCT	4	2	2	1	0	19
AAACTAGGA	10	3	48	9	1	26
AAACTAGGC	8	0	29	23	0	6
AAACTAGGG	25	2	88	57	13	11
AAACTAGGT	11	0	45	3	4	15
AAACTAGTA	10	1	34	13	4	105
AAACTAGTG	12	18	118	29	26	198
AAACTAGTT	13	7	83	2	4	257
AAACTATAA	6	20	2	0	0	36
AAACTATAT	4	0	8	0	2	240
AAACTATCA	1	1	1	0	0	16
AAACTATCG	1	1	23	0	0	8
AAACTATGC	14	7	33	2	1	493
AAACTATGG	13	2	61	11	5	9
AAACTATGT	10	1	27	1	1	259
AAACTATTA	7	1	13	0	0	150
AAACTATTG	10	2	51	14	0	115
AAACTATTT	7	1	37	0	1	313
AAACTCAAA	3	0	8	2	1	72
AAACTCAAC	4	1	8	0	1	57
AAACTCAAG	5	1	12	0	3	292
AAACTCACA	19	16	115	23	1	30
AAACTCACG	11	0	19	14	0	2
AAACTCAGC	2	0	16	3	2	122
AAACTCAGG	7	1	21	5	0	122
AAACTCAGT	22	0	78	6	0	188
AAACTCATA	3	0	12	0	22	125
AAACTCATG	7	0	17	1	0	156
AAACTCCAT	2	0	19	1	0	4
AAACTCCCC	18	0	2	56	18	0
AAACTCCTA	5	0	1	2	8	10
AAACTCGAT	1	0	7	3	3	8
AAACTCGCG	19	25	8	52	128	2
AAACTCGCT	15	0	3	27	63	1
AAACTCGGA	13	2	75	9	6	73
AAACTCGGG	9	10	36	12	5	0
AAACTCGGT	2	10	25	9	1	1
AAACTCGTA	5	9	17	0	0	29
AAACTCGTG	10	1	14	14	4	1
AAACTCGTT	12	10	78	30	6	25
AAACTCTAG	7	1	6	14	37	8
AAACTCTGA	5	22	1	1	2	9
AAACTCTGC	1	1	38	16	0	119
AAACTCTTA	2	0	3	0	0	13
AAACTCTTG	2	0	8	0	0	141
AAACTCTTT	5	1	18	2	0	98
AAACTGAAA	17	1	108	1	27	661
AAACTGAAG	13	2	33	2	13	176
AAACTGAAT	2	1	10	3	3	49
AAACTGACA	6	0	32	1	0	199
AAACTGACT	7	0	33	5	10	1
AAACTGAGA	10	0	10	1	0	196
AAACTGAGC	7	2	10	3	1	41
AAACTGAGG	22	3	125	6	27	192
AAACTGAGT	14	2	127	13	15	81
AAACTGATA	15	1	64	2	1	353
AAACTGATC	31	1	57	33	1	7
AAACTGATG	11	0	82	6	2	105
AAACTGATT	6	1	38	0	1	369
AAACTGCAA	13	5	44	1	0	398
AAACTGCAC	13	1	24	0	0	425
AAACTGCAG	20	0	80	17	0	616
AAACTGCAT	7	0	27	0	0	288
AAACTGCCC	7	0	11	9	2	8
AAACTGCGA	9	0	46	1	0	587
AAACTGCGG	13	2	76	4	0	3
AAACTGCGT	11	0	51	9	3	144
AAACTGCTA	10	0	52	14	1	671
AAACTGCTG	2	2	3	5	1	8
AAACTGGAA	25	4	91	1	6	13
AAACTGGAC	15	3	17	36	2	2
AAACTGGAG	4	4	13	5	5	35
AAACTGGAT	14	1	71	20	3	181
AAACTGGCA	5	1	29	0	2	227
AAACTGGCC	11	11	1	23	0	1
AAACTGGCG	73	1	318	93	35	185
AAACTGGGA	17	20	56	55	3	5
AAACTGGGC	15	2	22	39	26	1
AAACTGGGG	42	4	78	67	35	2
AAACTGGGT	40	5	5	84	142	9
AAACTGGTA	22	34	102	38	71	96
AAACTGGTC	22	6	25	27	9	51
AAACTGGTG	17	7	14	27	5	0
AAACTGGTT	16	0	25	32	2	169
AAACTGTAA	20	32	1	2	1	20
AAACTGTAC	10	6	57	8	17	651
AAACTGTAG	19	9	8	32	41	19
AAACTGTAT	6	2	22	1	3	538
AAACTGTCC	6	7	0	16	3	5
AAACTGTCG	6	0	33	18	10	51
AAACTGTCT	15	1	12	17	5	8
AAACTGTGC	23	1	143	10	0	42
AAACTGTGG	56	16	102	65	48	7
AAACTGTGT	35	0	108	12	11	153
AAACTGTTA	4	0	22	3	0	45
AAACTGTTC	1	0	0	0	0	10
AAACTGTTG	21	1	74	22	1	108
AAACTGTTT	3	13	36	10	1	73
AAACTTAAA	17	1	104	9	13	367
AAACTTAAT	3	0	13	1	0	121
AAACTTACA	14	0	56	3	2	92
AAACTTACG	3	2	11	0	1	80
AAACTTAGA	7	9	34	0	19	292
AAACTTAGC	10	0	36	9	0	349
AAACTTAGG	22	1	136	40	0	81
AAACTTAGT	5	3	37	1	0	477
AAACTTATA	9	2	98	3	0	511
AAACTTATC	4	0	13	10	0	125
AAACTTATG	10	0	60	19	0	83
AAACTTATT	15	1	54	1	0	339
AAACTTCAA	12	0	70	19	2	78
AAACTTCAG	17	0	92	1	32	980
AAACTTCAT	6	0	37	0	1	166
AAACTTCGA	8	2	34	0	0	495
AAACTTCGC	10	2	19	24	6	6
AAACTTCGG	5	1	34	1	0	64
AAACTTCTC	5	0	20	20	1	65
AAACTTCTT	5	0	26	3	1	117
AAACTTGAA	22	1	60	0	1	192
AAACTTGAC	4	0	24	1	6	10
AAACTTGAG	25	12	96	15	0	143
AAACTTGAT	21	0	140	10	10	126
AAACTTGCA	13	5	98	20	1	128
AAACTTGGA	10	39	24	2	1	21
AAACTTGGC	14	1	36	11	6	1
AAACTTGGG	33	8	60	93	9	0
AAACTTGGT	16	0	83	7	1	77
AAACTTGTA	4	3	3	0	0	86
AAACTTGTC	18	10	53	12	0	51
AAACTTGTG	30	25	8	54	62	5
AAACTTTAC	9	2	45	2	2	138
AAACTTTAG	6	16	3	11	2	19
AAACTTTAT	9	0	50	3	6	78
AAACTTTCA	3	5	26	0	0	46
AAACTTTCG	8	0	27	34	1	127
AAACTTTCT	3	5	22	1	4	40
AAACTTTGA	7	15	0	0	10	8
AAACTTTGC	9	1	19	1	0	344
AAACTTTGG	18	0	55	12	0	248
AAACTTTGT	5	0	33	13	10	315
AAACTTTTA	8	0	70	12	0	42
AAACTTTTC	4	6	19	0	0	319
AAAGAAAAA	18	7	51	4	66	160
AAAGAAAAG	22	4	110	33	5	147
AAAGAAAAT	21	5	131	6	4	291
AAAGAAACA	9	2	9	1	1	228
AAAGAAACC	10	0	22	22	0	34
AAAGAAACT	9	1	88	2	0	245
AAAGAAAGA	12	4	31	9	0	240
AAAGAAAGC	19	5	50	17	14	255
AAAGAAAGG	21	15	159	102	11	160
AAAGAAAGT	14	4	101	10	2	52
AAAGAAATA	15	9	70	6	3	448
AAAGAAATG	15	6	111	21	3	105
AAAGAAATT	4	2	53	21	3	151
AAAGAACAG	7	5	42	4	1	46
AAAGAACAT	4	0	9	8	1	53
AAAGAACGA	6	1	20	3	0	177
AAAGAACGC	28	2	93	10	1	325
AAAGAACGG	19	1	92	6	2	8
AAAGAACGT	14	6	42	16	1	64
AAAGAACTA	8	1	3	1	2	453
AAAGAACTC	6	0	21	11	0	432
AAAGAACTG	40	1	144	42	12	135
AAAGAAGAA	15	7	29	13	2	36
AAAGAAGAC	17	3	42	44	0	87
AAAGAAGAG	22	8	108	12	10	48
AAAGAAGAT	22	2	95	56	5	120
AAAGAAGCA	16	4	137	33	37	35
AAAGAAGGA	24	10	51	13	13	23
AAAGAAGGC	29	4	97	21	3	17
AAAGAAGGG	48	12	130	106	35	6
AAAGAAGGT	25	7	80	34	20	46
AAAGAAGTA	6	3	57	8	0	256
AAAGAAGTC	16	0	97	11	6	451
AAAGAAGTG	15	0	35	2	4	191
AAAGAAGTT	19	4	104	6	5	209
AAAGAATAA	5	27	10	2	5	60
AAAGAATAC	20	3	48	25	21	580
AAAGAATAG	13	8	9	19	28	33
AAAGAATAT	8	3	113	1	6	259
AAAGAATCA	13	2	71	8	1	152
AAAGAATCG	9	5	10	8	2	8
AAAGAATCT	4	0	27	4	1	38
AAAGAATGC	18	9	45	2	4	307
AAAGAATGG	24	3	165	43	9	174
AAAGAATGT	33	4	208	33	4	409
AAAGAATTA	11	5	42	5	0	216
AAAGAATTG	9	3	33	11	4	24
AAAGACAAA	19	3	67	16	17	36
AAAGACAAC	5	2	6	4	1	8
AAAGACAAG	8	0	30	24	3	24
AAAGACAAT	8	0	11	6	1	67
AAAGACACA	7	35	10	1	0	7
AAAGACACT	7	1	14	3	0	7
AAAGACAGA	12	11	28	3	2	249
AAAGACAGG	17	5	100	28	2	11
AAAGACAGT	27	2	92	18	1	302
AAAGACATC	13	0	100	2	0	172
AAAGACATG	28	7	105	49	0	88
AAAGACATT	11	1	11	1	3	287
AAAGACCAA	23	0	49	26	45	6
AAAGACCAT	7	0	3	1	23	5
AAAGACCGG	4	3	1	4	2	2
AAAGACCGT	18	1	71	29	4	2
AAAGACCTA	7	0	47	1	0	8
AAAGACCTC	8	0	0	42	2	4
AAAGACCTG	9	2	7	14	11	1
AAAGACGAA	10	16	53	15	0	15
AAAGACGAC	10	0	43	17	0	1
AAAGACGAG	17	0	15	43	7	8
AAAGACGAT	6	1	22	3	1	13
AAAGACGCA	3	0	6	2	2	17
AAAGACGCG	7	1	28	5	1	0
AAAGACGGA	20	1	76	27	20	4
AAAGACGGC	3	1	6	7	2	0
AAAGACGGG	27	8	16	59	42	1
AAAGACGGT	24	3	148	37	51	3
AAAGACGTA	9	2	27	6	1	11
AAAGACGTC	10	2	0	11	7	4
AAAGACGTG	13	3	14	35	25	2
AAAGACGTT	18	0	20	16	12	6
AAAGACTAA	7	21	4	1	1	11
AAAGACTAG	7	2	2	34	31	1
AAAGACTAT	12	0	34	8	1	193
AAAGACTCA	3	1	23	0	0	7
AAAGACTCG	3	1	10	2	3	2
AAAGACTCT	4	0	27	14	12	146
AAAGACTGA	8	20	4	1	1	5
AAAGACTGC	15	3	126	11	2	220
AAAGACTGG	17	3	49	29	5	98
AAAGACTTA	3	1	5	2	0	14
AAAGACTTC	5	1	24	1	0	74
AAAGACTTT	7	1	28	0	2	182
AAAGAGAAA	13	17	23	4	2	150
AAAGAGAAC	14	1	74	29	28	13
AAAGAGAAG	36	11	190	71	5	345
AAAGAGAAT	19	3	71	25	6	93
AAAGAGACA	11	2	62	7	1	139
AAAGAGACC	10	5	1	33	20	0
AAAGAGACG	27	1	58	14	32	179
AAAGAGAGA	26	27	45	55	4	460
AAAGAGAGC	16	5	39	46	19	19
AAAGAGAGG	52	20	261	100	11	92
AAAGAGAGT	41	9	120	23	2	273
AAAGAGATA	8	11	50	6	1	398
AAAGAGATG	37	1	152	109	8	102
AAAGAGATT	14	1	29	12	3	177
AAAGAGCAC	12	1	35	8	2	247
AAAGAGCAG	6	5	83	7	1	51
AAAGAGCAT	14	3	44	1	0	432
AAAGAGCCA	2	11	14	3	0	3
AAAGAGCCC	2	0	1	11	1	8
AAAGAGCCG	2	1	17	2	14	3
AAAGAGCCT	15	0	29	43	16	9
AAAGAGCGA	26	21	64	18	0	145
AAAGAGCGC	18	4	60	11	1	62
AAAGAGCGG	21	1	55	28	6	55
AAAGAGCGT	9	2	71	7	5	144
AAAGAGCTA	6	1	23	3	1	37
AAAGAGCTC	8	2	27	12	0	12
AAAGAGCTG	22	0	27	48	36	11
AAAGAGCTT	10	2	97	26	1	238
AAAGAGGAA	47	19	141	109	21	21
AAAGAGGAC	15	5	7	16	14	3
AAAGAGGAG	46	16	117	56	16	10
AAAGAGGAT	24	10	95	54	37	17
AAAGAGGCA	32	3	81	15	11	56
AAAGAGGCC	8	1	9	51	7	2
AAAGAGGCG	43	1	146	54	22	58
AAAGAGGCT	15	2	18	20	13	64
AAAGAGGGA	82	25	127	91	66	8
AAAGAGGGC	58	4	94	118	101	4
AAAGAGGGG	82	17	235	141	45	4
AAAGAGGGT	81	53	59	123	73	8
AAAGAGGTA	27	9	145	28	7	110
AAAGAGGTC	43	2	175	48	8	51
AAAGAGGTG	45	9	99	125	46	67
AAAGAGGTT	27	23	77	46	32	124
AAAGAGTAA	18	49	10	4	2	46
AAAGAGTAC	23	14	72	31	16	198
AAAGAGTAG	22	27	7	28	62	18
AAAGAGTAT	16	9	40	5	21	248
AAAGAGTCA	18	19	118	21	3	17
AAAGAGTCC	3	4	2	12	2	1
AAAGAGTCG	11	2	34	39	3	122
AAAGAGTCT	17	4	84	64	8	10
AAAGAGTGA	35	102	2	3	6	23
AAAGAGTGC	54	31	78	21	30	78
AAAGAGTGG	52	11	220	104	23	303
AAAGAGTGT	35	7	129	22	6	275
AAAGAGTTA	7	6	42	8	0	144
AAAGAGTTG	37	18	111	79	13	92
AAAGAGTTT	10	3	50	9	6	90
AAAGATAAG	29	10	164	26	1	534
AAAGATAAT	18	1	164	5	10	465
AAAGATACA	15	5	71	21	1	68
AAAGATACG	18	0	63	18	0	22
AAAGATACT	17	11	84	10	1	496
AAAGATAGA	16	7	30	6	4	233
AAAGATAGC	20	2	137	12	1	117
AAAGATAGG	26	9	118	22	3	214
AAAGATAGT	17	4	122	39	2	260
AAAGATATA	16	8	73	8	2	363
AAAGATATC	13	1	77	11	4	605
AAAGATATG	27	10	148	36	16	282
AAAGATATT	18	3	141	19	29	371
AAAGATCAG	8	0	66	2	2	309
AAAGATCAT	6	0	24	4	11	80
AAAGATCCA	3	1	23	10	0	15
AAAGATCCG	10	0	48	27	5	4
AAAGATCGA	14	12	31	2	3	385
AAAGATCGC	12	24	48	14	7	77
AAAGATCGG	17	25	41	4	6	61
AAAGATCGT	22	24	93	25	24	223
AAAGATCTA	9	0	43	15	1	50
AAAGATCTG	15	2	75	48	6	130
AAAGATGAA	15	14	80	25	1	176
AAAGATGAG	30	24	59	37	5	15
AAAGATGCA	3	0	37	2	2	102
AAAGATGCC	8	1	5	3	0	3
AAAGATGCT	15	1	102	11	2	164
AAAGATGGA	16	2	38	29	20	114
AAAGATGGC	18	7	73	15	4	5
AAAGATGGG	52	13	37	166	73	2
AAAGATGGT	47	4	222	72	18	132
AAAGATGTA	17	2	26	6	0	99
AAAGATGTC	5	14	26	10	3	10
AAAGATGTG	51	16	89	81	24	32
AAAGATGTT	14	6	108	23	14	373
AAAGATTAA	5	13	5	2	0	40
AAAGATTAC	21	47	110	2	1	593
AAAGATTAG	25	6	12	33	149	21
AAAGATTCG	4	3	35	4	3	22
AAAGATTCT	6	2	32	2	1	47
AAAGATTGA	14	44	2	4	11	32
AAAGATTGC	19	5	67	14	2	323
AAAGATTGG	26	9	142	53	3	112
AAAGATTGT	10	3	45	18	3	93
AAAGATTTA	4	2	30	1	3	128
AAAGATTTC	5	0	29	2	9	189
AAAGATTTG	17	5	149	31	4	19
AAAGCAAAA	7	5	30	5	0	414
AAAGCAAAC	21	15	142	22	13	314
AAAGCAAAG	24	3	106	7	27	239
AAAGCAAAT	14	4	79	4	2	44
AAAGCAACA	7	0	33	1	1	89
AAAGCAACC	10	0	43	9	1	13
AAAGCAACG	4	13	21	5	2	164
AAAGCAAGA	12	9	45	3	7	135
AAAGCAAGC	9	2	23	13	8	261
AAAGCAAGT	31	77	83	23	19	280
AAAGCAATA	1	4	13	0	2	116
AAAGCAATC	20	0	132	20	4	598
AAAGCAATG	6	2	44	4	1	289
AAAGCAATT	7	0	52	3	1	323
AAAGCACAG	21	3	100	19	4	360
AAAGCACAT	17	10	81	14	57	569
AAAGCACGA	29	2	166	6	1	371
AAAGCACGC	11	2	43	21	3	7
AAAGCACGG	18	4	69	18	2	19
AAAGCACGT	5	1	17	3	1	217
AAAGCACTA	2	0	33	1	0	613
AAAGCACTC	4	0	20	1	1	177
AAAGCACTT	11	0	44	0	16	120
AAAGCAGAA	5	6	29	2	3	17
AAAGCAGAC	3	1	9	5	1	4
AAAGCAGAG	21	3	73	13	4	35
AAAGCAGAT	11	2	62	2	1	29
AAAGCAGCG	20	17	72	19	3	1
AAAGCAGGA	21	9	33	38	3	15
AAAGCAGGC	30	0	84	30	2	24
AAAGCAGGG	54	7	3	128	103	0
AAAGCAGGT	26	7	140	31	9	90
AAAGCAGTA	20	0	35	0	2	341
AAAGCAGTC	16	1	52	5	41	48
AAAGCAGTG	21	2	100	34	14	4
AAAGCAGTT	10	1	24	0	1	45
AAAGCATAA	5	10	5	1	0	25
AAAGCATAC	5	0	27	2	5	267
AAAGCATAG	25	19	22	12	29	13
AAAGCATAT	11	2	9	2	4	193
AAAGCATCA	4	2	3	0	1	103
AAAGCATCC	4	2	10	5	12	8
AAAGCATCT	9	0	44	4	2	240
AAAGCATGA	21	59	4	1	0	23
AAAGCATGC	22	1	66	15	0	287
AAAGCATGG	47	1	36	58	63	4
AAAGCATGT	38	9	121	15	10	806
AAAGCATTA	8	7	36	3	0	177
AAAGCATTG	19	0	61	11	7	194
AAAGCATTT	9	0	50	8	1	528
AAAGCCAAA	5	1	11	2	1	206
AAAGCCAAG	4	2	13	2	0	4
AAAGCCAAT	23	20	106	20	35	91
AAAGCCACA	13	1	42	8	2	4
AAAGCCACC	12	1	0	37	40	1
AAAGCCACG	4	1	6	0	0	3
AAAGCCAGC	4	2	10	8	0	1
AAAGCCAGG	19	4	35	34	19	2
AAAGCCAGT	7	2	31	2	0	31
AAAGCCATA	16	1	24	20	1	248
AAAGCCATC	4	0	43	23	0	5
AAAGCCATT	10	1	41	12	0	117
AAAGCCCGA	4	2	1	1	35	0
AAAGCCCGG	15	6	7	32	31	0
AAAGCCCTC	6	0	0	9	28	0
AAAGCCGAA	13	2	38	7	2	66
AAAGCCGAG	13	2	47	27	20	3
AAAGCCGCG	8	30	30	17	1	26
AAAGCCGGA	10	1	24	19	2	0
AAAGCCGGC	10	2	2	12	3	0
AAAGCCGGG	19	5	44	74	22	0
AAAGCCGTA	12	1	15	34	5	1
AAAGCCGTC	10	30	4	13	32	0
AAAGCCGTG	5	1	1	9	2	0
AAAGCCGTT	6	0	22	8	3	0
AAAGCCTAA	1	7	0	0	9	3
AAAGCCTAG	5	1	2	5	1	2
AAAGCCTAT	11	1	19	3	0	45
AAAGCCTGA	12	14	0	1	2	1
AAAGCCTGG	25	11	26	56	23	1
AAAGCCTGT	14	16	13	17	16	1
AAAGCCTTC	2	0	1	20	5	1
AAAGCGAAA	14	5	65	8	5	61
AAAGCGAAC	13	2	62	4	1	29
AAAGCGAAG	30	4	167	39	16	160
AAAGCGAAT	30	6	80	19	5	254
AAAGCGACA	1	1	1	3	3	2
AAAGCGACC	9	0	0	22	31	3
AAAGCGACT	4	0	2	8	2	2
AAAGCGAGA	21	6	65	10	3	295
AAAGCGAGC	18	22	21	7	3	8
AAAGCGAGG	23	8	71	24	7	6
AAAGCGAGT	22	2	92	10	8	124
AAAGCGATA	16	3	19	11	1	424
AAAGCGATC	7	0	23	9	0	195
AAAGCGATT	9	3	15	2	2	214
AAAGCGCAA	14	7	38	0	1	271
AAAGCGCAG	11	1	70	24	5	2
AAAGCGCAT	10	1	32	2	0	174
AAAGCGCGC	15	1	26	30	5	3
AAAGCGCGG	35	221	75	42	31	0
AAAGCGCGT	13	1	40	5	8	27
AAAGCGCTC	7	0	15	11	1	1
AAAGCGCTG	10	1	0	31	2	5
AAAGCGGAA	26	2	37	35	1	141
AAAGCGGAC	33	4	30	88	45	2
AAAGCGGAG	38	3	174	126	7	6
AAAGCGGAT	22	2	115	12	3	7
AAAGCGGCA	8	2	5	6	6	4
AAAGCGGCC	17	6	5	12	46	49
AAAGCGGCG	15	2	48	14	4	103
AAAGCGGCT	29	14	82	62	12	81
AAAGCGGGA	46	21	24	113	70	39
AAAGCGGGC	36	4	22	76	42	2
AAAGCGGGG	111	61	41	213	145	0
AAAGCGGGT	53	15	15	107	83	3
AAAGCGGTA	15	3	47	20	11	5
AAAGCGGTC	14	0	74	15	8	2
AAAGCGGTG	63	8	93	112	73	3
AAAGCGGTT	30	5	98	43	3	162
AAAGCGTAC	10	0	23	2	2	220
AAAGCGTAG	21	2	0	17	141	4
AAAGCGTAT	13	0	47	11	10	524
AAAGCGTCA	4	15	2	5	0	0
AAAGCGTCC	4	3	1	1	29	2
AAAGCGTCG	26	1	9	52	53	1
AAAGCGTCT	14	2	14	40	3	3
AAAGCGTGA	29	83	1	6	31	4
AAAGCGTGC	10	2	86	9	4	1
AAAGCGTGG	33	3	140	37	27	3
AAAGCGTGT	15	5	73	4	27	111
AAAGCGTTA	20	12	136	34	2	286
AAAGCGTTC	15	1	16	42	25	1
AAAGCGTTG	22	5	31	19	30	1
AAAGCGTTT	5	0	23	4	1	68
AAAGCTAAA	6	3	48	4	0	451
AAAGCTAAC	15	0	38	3	0	243
AAAGCTAAG	10	1	45	7	2	110
AAAGCTAAT	11	0	60	8	1	119
AAAGCTACA	3	0	19	3	1	191
AAAGCTACC	6	0	24	3	1	5
AAAGCTACG	3	2	12	0	2	2
AAAGCTAGA	17	3	60	24	6	171
AAAGCTAGC	15	1	74	8	3	149
AAAGCTAGG	53	29	166	104	16	52
AAAGCTAGT	22	12	72	11	12	228
AAAGCTATG	5	1	13	3	1	50
AAAGCTCAA	7	0	3	5	0	6
AAAGCTCAT	3	0	16	0	2	13
AAAGCTCCA	6	20	0	1	0	2
AAAGCTCCT	2	31	0	2	12	1
AAAGCTCGA	19	2	60	31	45	4
AAAGCTCGC	8	10	9	16	1	0
AAAGCTCGG	20	18	9	29	43	0
AAAGCTCGT	21	0	0	60	7	5
AAAGCTGAA	6	3	25	17	1	5
AAAGCTGAG	19	28	8	19	34	70
AAAGCTGAT	23	18	71	5	4	129
AAAGCTGCA	18	1	14	26	2	77
AAAGCTGCC	7	0	0	15	2	0
AAAGCTGCG	2	0	2	5	2	1
AAAGCTGCT	4	1	21	1	0	57
AAAGCTGGA	17	14	57	55	2	4
AAAGCTGGC	14	10	47	4	2	2
AAAGCTGGG	44	18	50	131	35	1
AAAGCTGGT	13	1	56	42	6	30
AAAGCTGTA	3	0	18	7	0	6
AAAGCTGTC	5	0	22	2	0	2
AAAGCTGTG	15	3	28	23	2	2
AAAGCTGTT	9	0	28	6	6	69
AAAGCTTAG	30	1	8	45	46	8
AAAGCTTCA	7	2	16	17	0	2
AAAGCTTCG	1	0	9	2	2	0
AAAGCTTGC	10	0	33	4	1	122
AAAGCTTGG	29	2	60	35	5	1
AAAGCTTGT	10	4	7	23	1	8
AAAGCTTTA	5	2	4	1	1	13
AAAGCTTTC	15	7	64	14	0	133
AAAGCTTTT	3	1	17	5	1	54
AAAGGAAAA	26	12	78	15	12	83
AAAGGAAAG	34	8	95	59	25	17
AAAGGAAAT	32	2	131	69	5	79
AAAGGAACA	17	24	57	4	1	180
AAAGGAACC	16	5	13	12	1	4
AAAGGAACG	16	3	23	25	3	4
AAAGGAACT	8	2	31	4	4	29
AAAGGAAGA	31	9	57	78	3	23
AAAGGAAGC	36	4	67	58	21	20
AAAGGAAGG	54	38	28	131	107	5
AAAGGAAGT	35	15	89	88	20	41
AAAGGAATA	33	43	109	35	4	121
AAAGGAATC	34	10	101	44	24	336
AAAGGAATG	29	35	10	30	33	9
AAAGGAATT	10	1	83	20	6	140
AAAGGACAA	21	11	32	16	3	13
AAAGGACAC	11	2	6	15	0	12
AAAGGACAG	38	2	39	64	40	5
AAAGGACCA	10	2	2	24	13	2
AAAGGACCG	11	0	3	20	12	1
AAAGGACCT	7	1	29	8	13	1
AAAGGACGA	23	5	40	31	2	8
AAAGGACGC	24	6	41	30	35	2
AAAGGACGG	32	14	12	98	61	0
AAAGGACGT	25	1	35	19	7	4
AAAGGACTA	21	2	69	23	32	34
AAAGGACTG	23	35	0	16	100	4
AAAGGACTT	11	0	50	12	10	23
AAAGGAGAA	17	8	40	16	9	5
AAAGGAGAC	36	6	112	77	46	4
AAAGGAGAG	20	7	35	16	19	3
AAAGGAGAT	19	39	57	37	23	11
AAAGGAGCA	5	2	46	4	4	9
AAAGGAGCC	10	1	7	11	5	0
AAAGGAGCG	12	5	46	37	6	2
AAAGGAGCT	11	4	65	8	5	36
AAAGGAGGA	33	12	87	54	13	5
AAAGGAGGC	50	11	118	98	39	2
AAAGGAGGG	80	29	23	157	230	1
AAAGGAGGT	82	13	73	151	95	6
AAAGGAGTA	18	22	22	12	8	9
AAAGGAGTC	30	6	85	31	3	3
AAAGGAGTG	36	31	11	27	69	3
AAAGGAGTT	36	1	108	47	12	82
AAAGGATAA	23	79	5	5	2	13
AAAGGATAC	18	11	58	10	1	270
AAAGGATAG	44	35	8	71	107	10
AAAGGATAT	23	5	66	33	6	33
AAAGGATCA	15	2	72	50	1	4
AAAGGATCC	18	1	35	68	31	3
AAAGGATCG	34	17	46	55	82	1
AAAGGATCT	10	9	20	6	6	2
AAAGGATGA	13	69	4	6	6	4
AAAGGATGC	11	2	64	21	2	6
AAAGGATGG	65	36	17	102	222	4
AAAGGATGT	42	25	104	100	76	12
AAAGGATTA	76	35	178	93	27	26
AAAGGATTC	23	2	85	14	14	84
AAAGGATTG	38	59	16	17	122	9
AAAGGATTT	16	2	73	35	25	60
AAAGGCAAA	17	7	81	30	1	188
AAAGGCAAC	8	5	65	3	1	168
AAAGGCAAG	27	2	81	8	6	140
AAAGGCAAT	34	2	98	31	2	207
AAAGGCACA	22	2	53	30	12	180
AAAGGCACC	11	0	2	14	10	3
AAAGGCACG	7	5	8	18	8	2
AAAGGCACT	5	0	47	5	19	150
AAAGGCAGA	33	21	73	54	1	66
AAAGGCAGC	22	5	55	29	9	76
AAAGGCAGG	50	8	120	80	44	34
AAAGGCAGT	15	2	40	22	7	37
AAAGGCATA	28	2	134	9	4	224
AAAGGCATC	15	6	64	5	4	23
AAAGGCATG	8	5	40	2	3	4
AAAGGCATT	17	9	61	12	1	171
AAAGGCCAG	5	0	8	17	8	4
AAAGGCCCA	8	23	2	20	3	1
AAAGGCCCG	8	2	0	13	8	0
AAAGGCCGA	11	4	4	24	6	1
AAAGGCCGC	15	1	7	43	21	1
AAAGGCCGG	12	11	6	75	26	0
AAAGGCCGT	10	19	0	6	33	2
AAAGGCCTA	10	1	14	42	31	1
AAAGGCCTC	8	1	7	7	22	1
AAAGGCCTG	14	1	1	13	13	1
AAAGGCGAA	19	2	90	46	10	6
AAAGGCGAC	16	1	7	25	28	0
AAAGGCGAG	48	20	173	111	9	68
AAAGGCGCA	13	2	46	21	12	80
AAAGGCGCC	21	1	1	51	89	0
AAAGGCGCG	5	2	20	8	5	0
AAAGGCGCT	13	0	39	21	3	1
AAAGGCGGA	24	18	65	46	16	30
AAAGGCGGC	59	7	76	112	98	0
AAAGGCGGG	122	70	79	222	171	22
AAAGGCGGT	33	7	121	76	19	1
AAAGGCGTA	29	5	46	33	31	2
AAAGGCGTC	41	6	3	78	149	1
AAAGGCGTG	62	2	63	111	65	2
AAAGGCGTT	45	15	42	146	66	1
AAAGGCTAA	12	27	5	2	0	2
AAAGGCTAC	10	2	30	2	0	2
AAAGGCTAG	37	41	12	51	132	1
AAAGGCTAT	7	24	27	7	8	5
AAAGGCTCG	20	40	6	24	33	0
AAAGGCTGA	20	49	3	2	16	2
AAAGGCTGC	10	9	40	29	17	4
AAAGGCTGG	49	12	113	140	82	2
AAAGGCTGT	18	2	19	53	5	1
AAAGGCTTA	23	3	72	40	1	27
AAAGGCTTC	8	1	19	20	13	2
AAAGGCTTG	9	0	74	35	4	3
AAAGGCTTT	13	2	80	19	17	80
AAAGGGAAA	37	20	96	107	25	6
AAAGGGAAC	29	2	11	74	53	0
AAAGGGAAG	38	8	48	93	33	13
AAAGGGAAT	42	10	76	75	81	8
AAAGGGACA	13	8	30	10	16	0
AAAGGGACC	8	9	0	29	20	0
AAAGGGACG	11	3	5	19	2	0
AAAGGGACT	40	6	10	71	29	3
AAAGGGAGA	64	47	98	39	79	11
AAAGGGAGC	65	33	21	84	55	116
AAAGGGAGG	131	40	156	297	240	6
AAAGGGAGT	40	14	83	87	38	11
AAAGGGATA	54	0	114	140	66	15
AAAGGGATC	38	16	47	52	38	4
AAAGGGATG	69	5	38	173	74	11
AAAGGGATT	40	3	59	57	45	10
AAAGGGCAA	21	11	70	8	3	1
AAAGGGCAC	11	1	18	30	4	4
AAAGGGCAG	51	44	111	45	55	1
AAAGGGCAT	38	12	82	50	23	0
AAAGGGCCA	32	3	18	49	48	0
AAAGGGCCC	13	0	1	35	59	0
AAAGGGCCT	9	13	8	52	36	0
AAAGGGCGA	43	9	100	86	25	1
AAAGGGCGC	29	5	73	42	25	1
AAAGGGCGG	76	17	87	164	99	1
AAAGGGCGT	96	24	73	192	68	34
AAAGGGCTA	40	5	104	38	5	2
AAAGGGCTC	21	9	79	43	4	1
AAAGGGCTG	89	27	5	167	188	5
AAAGGGCTT	33	3	129	53	27	2
AAAGGGGAA	42	10	77	55	61	1
AAAGGGGAC	63	14	4	85	237	0
AAAGGGGAG	120	57	111	299	130	4
AAAGGGGAT	110	34	70	211	197	49
AAAGGGGCA	66	14	70	102	40	0
AAAGGGGCC	14	6	2	25	18	0
AAAGGGGCG	66	14	100	81	56	1
AAAGGGGCT	50	13	97	77	34	1
AAAGGGGGA	86	33	52	176	71	41
AAAGGGGGC	109	15	16	159	153	29
AAAGGGGGG	241	74	179	588	337	2
AAAGGGGGT	129	26	51	261	215	2
AAAGGGGTA	49	15	31	71	69	2
AAAGGGGTC	58	9	92	116	90	0
AAAGGGGTG	107	49	54	266	126	5
AAAGGGGTT	59	10	64	100	71	1
AAAGGGTAA	40	182	4	2	7	3
AAAGGGTAC	29	5	9	77	32	2
AAAGGGTAG	67	83	7	31	235	3
AAAGGGTAT	57	64	11	190	182	19
AAAGGGTCA	17	7	26	80	23	0
AAAGGGTCC	16	7	0	10	79	0
AAAGGGTCG	46	22	35	72	113	2
AAAGGGTCT	34	14	28	55	71	2
AAAGGGTGA	104	368	18	28	165	8
AAAGGGTGC	44	13	13	82	96	1
AAAGGGTGG	153	45	97	284	228	4
AAAGGGTGT	86	65	78	176	46	1
AAAGGGTTA	43	9	53	120	66	8
AAAGGGTTC	24	2	59	33	23	1
AAAGGGTTG	56	9	27	131	110	4
AAAGGGTTT	21	19	83	104	43	5
AAAGGTAAA	28	2	96	36	3	456
AAAGGTAAC	9	3	82	13	3	6
AAAGGTAAG	42	18	163	79	6	458
AAAGGTAAT	20	4	134	20	13	217
AAAGGTACA	13	3	39	6	1	159
AAAGGTACC	10	0	0	70	25	2
AAAGGTACG	20	0	71	35	9	5
AAAGGTACT	40	4	193	26	28	124
AAAGGTAGA	30	7	180	12	8	410
AAAGGTAGC	22	17	144	44	8	6
AAAGGTAGG	55	18	168	129	55	12
AAAGGTAGT	36	11	172	73	18	14
AAAGGTATA	8	8	31	12	1	78
AAAGGTATG	45	6	62	73	28	17
AAAGGTATT	37	2	103	34	27	137
AAAGGTCAA	16	3	48	6	1	182
AAAGGTCAG	16	3	29	11	3	117
AAAGGTCAT	19	1	63	19	6	56
AAAGGTCCA	4	2	4	17	1	3
AAAGGTCGA	33	2	145	42	2	6
AAAGGTCGC	11	1	76	23	14	0
AAAGGTCGG	39	13	67	82	12	1
AAAGGTCGT	25	2	24	47	17	7
AAAGGTCTA	11	2	47	13	4	237
AAAGGTCTC	10	1	35	1	3	32
AAAGGTCTG	18	3	27	28	15	5
AAAGGTCTT	11	1	39	6	4	122
AAAGGTGAA	26	31	77	50	57	11
AAAGGTGAC	24	15	8	28	22	1
AAAGGTGAG	51	17	150	67	84	13
AAAGGTGAT	48	2	114	31	39	14
AAAGGTGCA	24	5	89	10	0	89
AAAGGTGCC	23	2	54	50	8	0
AAAGGTGCG	20	7	46	5	6	74
AAAGGTGCT	29	0	96	51	11	25
AAAGGTGGA	56	22	123	25	26	33
AAAGGTGGC	43	36	15	80	46	3
AAAGGTGGG	120	25	121	256	104	0
AAAGGTGGT	61	3	189	85	44	36
AAAGGTGTA	27	14	91	27	4	105
AAAGGTGTC	37	2	98	114	9	4
AAAGGTGTG	51	6	160	66	17	4
AAAGGTGTT	23	2	38	11	23	104
AAAGGTTAA	28	48	11	10	0	18
AAAGGTTAC	18	2	97	6	2	31
AAAGGTTAG	44	36	6	89	217	53
AAAGGTTAT	24	2	63	20	63	362
AAAGGTTCA	11	3	57	10	2	58
AAAGGTTCC	4	3	5	5	5	2
AAAGGTTCG	21	3	85	44	32	91
AAAGGTTGA	34	134	6	3	15	16
AAAGGTTGC	27	22	177	25	28	98
AAAGGTTGG	63	18	269	45	13	146
AAAGGTTGT	23	27	97	33	15	54
AAAGGTTTA	35	1	121	21	6	260
AAAGGTTTC	25	11	163	69	14	109
AAAGGTTTG	23	3	69	13	4	31
AAAGGTTTT	6	5	25	3	2	92
AAAGTAAAA	14	10	100	1	1	338
AAAGTAAAC	21	2	68	26	0	333
AAAGTAAAG	6	3	20	6	3	283
AAAGTAAAT	20	3	51	12	2	221
AAAGTAACA	8	1	34	22	1	119
AAAGTAACC	10	2	47	6	0	53
AAAGTAACG	15	1	70	3	1	130
AAAGTAACT	18	2	60	1	0	707
AAAGTAAGA	31	3	152	21	33	1131
AAAGTAAGC	27	10	71	15	2	163
AAAGTAAGG	37	38	165	21	9	345
AAAGTAAGT	24	1	150	10	4	402
AAAGTAATA	24	12	67	7	6	308
AAAGTAATC	8	1	8	5	0	416
AAAGTAATG	24	4	70	16	16	218
AAAGTAATT	7	0	26	10	2	428
AAAGTACAC	16	0	30	1	8	743
AAAGTACAG	14	0	64	5	2	242
AAAGTACAT	10	1	52	2	0	334
AAAGTACCG	6	4	20	11	2	8
[truncated: 213,415+ more rows]
