# Supplementary material for: A short translational ramp determines the efficiency of protein synthesis
Source: Nat Commun. 2019 Dec 18;10:5774. doi: 10.1038/s41467-019-13810-1 (PMC6920384; doi:10.1038/s41467-019-13810-1)
Supplement: Supplementary file 5 — Supplementary Data 2 [file 41467_2019_13810_MOESM5_ESM.xlsx]

## Sheet: Table S2 - Raw Counts Experimen
Sequence	Reads_Plasmid	Reads_B1	Reads_B2	Reads_B3	Reads_B4	Reads_B5
AAAAAAAAA	12	16	12	1	3	959
AAAAAAAAC	6	4	7	0	0	469
AAAAAAAAG	10	6	26	4	0	398
AAAAAAAAT	12	6	12	0	0	701
AAAAAAACA	12	35	6	8	17	676
AAAAAAACC	8	0	4	0	1	30
AAAAAAAGG	17	10	48	15	1	81
AAAAAAAGT	14	4	10	1	1	554
AAAAAAATA	16	12	5	0	0	1455
AAAAAAATC	9	3	3	1	0	985
AAAAAAATG	17	12	8	2	5	586
AAAAAAATT	12	4	5	10	7	1383
AAAAAACAA	4	6	3	0	0	530
AAAAAACAC	4	2	4	1	0	476
AAAAAACGA	28	87	6	0	8	766
AAAAAACGC	14	0	4	0	1	214
AAAAAACGG	11	4	29	2	0	42
AAAAAACGT	37	20	7	0	3	1506
AAAAAACTA	5	6	1	1	0	645
AAAAAACTC	10	2	1	1	6	666
AAAAAACTG	9	20	4	3	0	77
AAAAAACTT	2	5	1	1	0	1124
AAAAAAGAA	5	7	4	2	4	693
AAAAAAGAC	6	5	3	1	10	74
AAAAAAGAG	23	7	33	4	1	447
AAAAAAGAT	19	3	10	2	2	270
AAAAAAGCA	6	6	2	0	1	919
AAAAAAGCG	14	5	10	1	1	527
AAAAAAGGA	21	11	19	1	1	177
AAAAAAGGC	23	4	20	1	2	227
AAAAAAGGG	34	38	116	5	7	276
AAAAAAGGT	26	20	27	5	1	420
AAAAAAGTA	37	13	27	10	9	1082
AAAAAAGTC	11	4	3	0	0	674
AAAAAAGTG	17	6	19	0	1	104
AAAAAAGTT	8	7	5	8	2	1574
AAAAAATAA	15	23	4	0	4	476
AAAAAATAC	7	4	6	0	0	1574
AAAAAATAG	15	26	20	39	20	148
AAAAAATAT	6	5	3	0	2	2079
AAAAAATCA	11	5	10	0	4	389
AAAAAATCC	5	2	10	0	0	28
AAAAAATCG	18	57	14	0	1	498
AAAAAATCT	9	3	1	3	11	650
AAAAAATGA	8	28	4	4	45	203
AAAAAATGC	11	11	3	0	2	174
AAAAAATGG	30	8	33	18	9	83
AAAAAATGT	10	13	4	4	1	854
AAAAAATTA	12	5	4	1	8	1416
AAAAAATTT	5	3	3	0	0	1101
AAAAACAAA	8	8	1	1	0	887
AAAAACAAC	10	2	2	1	0	149
AAAAACAAG	7	3	6	4	0	206
AAAAACAAT	15	1	13	0	0	627
AAAAACACA	5	1	1	0	0	84
AAAAACACC	13	21	1	27	0	180
AAAAACACG	5	7	1	6	0	180
AAAAACAGA	11	4	2	0	0	954
AAAAACAGC	8	2	2	3	6	309
AAAAACAGG	18	7	13	1	0	24
AAAAACAGT	5	0	10	0	0	168
AAAAACATC	4	1	3	0	0	618
AAAAACATT	12	2	3	0	1	760
AAAAACCAA	5	2	1	0	0	56
AAAAACCAG	5	10	4	1	1	12
AAAAACCGT	7	1	3	2	2	39
AAAAACGAA	13	4	13	1	16	85
AAAAACGAC	6	1	17	4	1	119
AAAAACGAG	9	1	7	2	1	24
AAAAACGAT	13	0	6	1	2	114
AAAAACGCA	8	1	2	1	1	693
AAAAACGCT	20	0	2	0	2	652
AAAAACGGA	29	6	61	3	3	233
AAAAACGGC	17	0	35	2	14	12
AAAAACGGG	24	7	87	10	22	5
AAAAACGTA	9	6	6	0	0	444
AAAAACGTC	1	0	6	0	0	17
AAAAACGTG	17	0	13	0	1	108
AAAAACGTT	24	1	2	0	8	920
AAAAACTAA	5	17	1	0	0	120
AAAAACTAC	6	5	1	0	1	192
AAAAACTAT	6	1	0	1	6	385
AAAAACTCA	10	0	0	0	1	147
AAAAACTCC	4	0	7	0	0	15
AAAAACTCG	2	1	1	0	1	10
AAAAACTGC	9	4	3	1	1	852
AAAAACTGG	9	3	5	2	8	247
AAAAACTGT	7	0	3	0	1	181
AAAAACTTA	8	1	1	0	1	511
AAAAACTTG	4	1	4	2	0	26
AAAAAGAAA	13	12	3	1	1	816
AAAAAGAAC	18	3	64	10	2	339
AAAAAGAAG	14	10	30	6	3	265
AAAAAGAAT	9	3	13	1	3	872
AAAAAGACA	13	4	3	1	39	694
AAAAAGACC	2	0	1	0	2	14
AAAAAGACG	21	5	31	0	2	253
AAAAAGACT	11	3	7	0	2	95
AAAAAGAGA	14	14	9	9	16	535
AAAAAGAGC	19	4	38	6	1	71
AAAAAGAGG	33	12	124	7	2	168
AAAAAGAGT	10	9	12	4	2	171
AAAAAGATA	8	4	6	1	20	934
AAAAAGATC	6	4	2	0	1	98
AAAAAGATG	32	12	36	6	12	102
AAAAAGATT	9	8	9	0	8	956
AAAAAGCAC	5	1	0	2	4	1048
AAAAAGCAG	9	3	7	1	0	43
AAAAAGCAT	12	1	4	1	1	693
AAAAAGCGA	19	6	6	2	1	766
AAAAAGCGC	7	1	3	2	1	127
AAAAAGCGG	19	5	55	2	1	19
AAAAAGCGT	19	9	8	1	3	644
AAAAAGCTA	10	18	3	5	0	534
AAAAAGCTC	9	0	13	0	0	45
AAAAAGCTG	9	1	51	1	1	18
AAAAAGCTT	6	4	3	4	8	844
AAAAAGGAA	18	5	39	5	15	74
AAAAAGGAC	11	4	11	2	1	13
AAAAAGGAG	46	22	217	7	2	24
AAAAAGGAT	19	7	38	3	5	81
AAAAAGGCA	32	3	9	2	1	923
AAAAAGGCC	26	6	12	58	2	3
AAAAAGGCG	9	12	28	4	6	11
AAAAAGGCT	6	8	31	2	8	313
AAAAAGGGA	45	42	100	7	51	37
AAAAAGGGC	46	8	193	8	4	6
AAAAAGGGG	46	19	197	18	7	3
AAAAAGGGT	39	13	152	19	6	24
AAAAAGGTA	40	16	42	22	8	380
AAAAAGGTC	16	9	31	3	1	47
AAAAAGGTG	31	8	145	9	3	87
AAAAAGGTT	19	0	17	1	18	303
AAAAAGTAA	11	155	2	3	10	159
AAAAAGTAT	17	1	2	4	2	1867
AAAAAGTCA	11	5	4	2	2	182
AAAAAGTCC	3	10	8	3	1	16
AAAAAGTCG	16	1	26	1	3	163
AAAAAGTCT	15	8	10	0	10	185
AAAAAGTGA	28	88	13	3	35	68
AAAAAGTGC	24	1	14	4	8	295
AAAAAGTGG	26	7	53	5	10	79
AAAAAGTGT	25	6	3	3	12	975
AAAAAGTTA	11	17	8	2	0	172
AAAAAGTTC	21	1	33	0	0	69
AAAAAGTTG	22	5	73	4	15	155
AAAAAGTTT	12	8	3	0	9	821
AAAAATAAA	14	14	0	1	13	1645
AAAAATAAC	3	2	3	0	0	154
AAAAATAAG	10	7	5	6	4	1236
AAAAATACA	15	3	1	1	13	471
AAAAATACG	9	1	6	1	2	162
AAAAATAGA	10	5	9	1	10	664
AAAAATAGC	6	4	0	0	1	499
AAAAATAGG	23	24	26	3	1	226
AAAAATAGT	12	5	5	1	1	920
AAAAATATA	10	3	3	1	0	848
AAAAATATC	6	5	2	0	0	441
AAAAATATG	13	2	8	0	0	720
AAAAATATT	18	5	6	0	0	1759
AAAAATCAA	3	3	3	0	0	206
AAAAATCAG	19	1	2	0	5	145
AAAAATCCA	10	0	0	1	0	185
AAAAATCGA	17	2	1	0	10	780
AAAAATCGC	4	1	1	13	1	487
AAAAATCGG	12	3	6	1	2	92
AAAAATCGT	4	1	1	4	17	1210
AAAAATCTA	12	2	6	0	0	904
AAAAATCTG	4	1	3	0	23	141
AAAAATGAA	9	19	3	0	4	145
AAAAATGAC	6	3	3	0	0	27
AAAAATGAG	11	6	13	6	0	84
AAAAATGAT	18	10	19	12	13	656
AAAAATGCA	4	2	1	1	1	104
AAAAATGCC	4	0	16	0	0	5
AAAAATGCG	5	1	1	1	1	163
AAAAATGCT	8	4	0	0	0	307
AAAAATGGA	31	15	59	1	14	413
AAAAATGGC	16	12	41	0	17	73
AAAAATGGG	31	14	78	27	0	21
AAAAATGGT	16	18	28	1	1	156
AAAAATGTA	9	11	5	2	3	1633
AAAAATGTC	8	3	3	0	7	637
AAAAATGTG	8	6	13	2	4	37
AAAAATGTT	17	3	4	1	0	1283
AAAAATTAA	11	90	3	1	0	233
AAAAATTAC	9	2	0	0	2	533
AAAAATTAG	19	13	11	56	2	93
AAAAATTAT	7	3	1	0	10	1622
AAAAATTCA	4	4	2	0	0	354
AAAAATTCG	9	4	7	0	26	43
AAAAATTCT	1	0	1	0	0	198
AAAAATTGA	9	44	3	0	96	130
AAAAATTGC	15	4	5	2	5	461
AAAAATTGG	26	21	12	0	8	788
AAAAATTGT	9	3	8	1	5	589
AAAAATTTA	3	4	1	0	0	1014
AAAAATTTG	6	1	15	1	0	122
AAAACAAAC	3	0	2	0	0	55
AAAACAAAG	8	4	6	2	2	343
AAAACAACA	15	9	0	0	22	1148
AAAACAAGA	9	3	1	2	20	409
AAAACAAGC	6	1	2	0	0	173
AAAACAAGG	7	4	25	0	4	20
AAAACAAGT	10	10	5	2	3	807
AAAACAATA	19	4	3	4	0	1497
AAAACACAA	4	0	0	0	0	323
AAAACACAG	2	0	2	1	0	12
AAAACACAT	4	2	0	0	0	180
AAAACACCT	2	2	0	0	0	11
AAAACACGG	9	2	27	0	0	141
AAAACACTT	10	1	0	0	0	739
AAAACAGAA	4	7	3	1	0	57
AAAACAGAC	6	6	4	8	0	12
AAAACAGAG	9	3	5	1	2	27
AAAACAGAT	14	1	3	0	0	61
AAAACAGCG	5	3	30	0	2	7
AAAACAGCT	14	0	54	0	9	98
AAAACAGGA	10	8	2	0	2	80
AAAACAGGC	15	6	19	0	1	63
AAAACAGGG	8	1	58	3	3	4
AAAACAGGT	20	17	43	1	14	147
AAAACAGTA	5	21	16	0	3	106
AAAACAGTC	11	4	1	0	0	452
AAAACAGTG	9	2	10	27	2	13
AAAACATAA	14	171	6	1	0	130
AAAACATAG	16	13	5	47	1	19
AAAACATCA	11	19	4	0	1	304
AAAACATCT	4	3	0	0	0	43
AAAACATGA	24	27	0	17	270	66
AAAACATGC	4	5	4	1	30	713
AAAACATGG	6	2	11	0	2	13
AAAACATGT	9	1	1	1	4	829
AAAACATTA	9	3	4	0	1	994
AAAACATTC	2	0	1	0	0	78
AAAACATTG	2	1	2	1	1	17
AAAACCAAA	12	2	2	1	9	625
AAAACCAAG	11	5	0	0	0	72
AAAACCAAT	16	1	1	0	4	658
AAAACCACA	7	24	1	2	0	219
AAAACCAGT	6	6	2	2	0	71
AAAACCCAA	8	0	1	0	21	7
AAAACCCAG	1	0	9	2	0	14
AAAACCCAT	5	0	3	0	0	77
AAAACCCGT	5	0	12	1	0	4
AAAACCCTA	3	1	2	0	0	11
AAAACCCTT	2	0	1	1	1	7
AAAACCGAA	21	8	0	19	1	229
AAAACCGAG	4	0	10	3	0	5
AAAACCGAT	4	0	0	0	1	11
AAAACCGCG	9	0	6	1	1	4
AAAACCGCT	8	9	18	0	0	74
AAAACCGGC	1	2	8	2	0	1
AAAACCGGG	17	7	74	1	0	0
AAAACCGGT	15	5	44	1	5	1
AAAACCTAC	3	5	0	1	0	159
AAAACCTAG	3	3	0	2	1	6
AAAACCTGT	1	0	0	0	0	201
AAAACCTTT	1	1	0	0	0	22
AAAACGAAA	20	9	3	7	2	798
AAAACGAAG	20	2	1	2	0	730
AAAACGAAT	18	1	3	0	0	131
AAAACGACA	10	1	2	2	1	27
AAAACGACT	3	0	4	0	0	69
AAAACGAGA	6	8	5	4	2	112
AAAACGAGG	20	7	27	6	2	5
AAAACGAGT	15	1	18	0	0	41
AAAACGATA	16	3	6	1	1	412
AAAACGATC	2	0	3	2	1	21
AAAACGATG	7	3	24	7	61	27
AAAACGATT	3	4	4	2	2	468
AAAACGCAG	5	3	5	0	0	5
AAAACGCAT	12	2	4	0	1	196
AAAACGCCT	2	1	11	0	0	6
AAAACGCGC	9	0	7	1	0	2
AAAACGCGT	4	1	2	2	0	158
AAAACGCTA	4	1	3	2	0	231
AAAACGCTG	16	8	29	8	0	1
AAAACGGAA	38	7	47	2	1	91
AAAACGGAC	10	2	37	6	2	1
AAAACGGAG	25	9	87	11	13	8
AAAACGGCG	10	0	20	2	1	1
AAAACGGGA	13	10	49	11	2	7
AAAACGGGC	32	4	61	17	14	69
AAAACGGGG	52	9	111	43	16	5
AAAACGGGT	38	18	87	43	15	5
AAAACGGTA	7	3	11	1	1	81
AAAACGGTC	12	9	81	2	3	7
AAAACGGTG	23	1	56	6	7	10
AAAACGGTT	34	3	66	39	2	91
AAAACGTAA	7	14	0	2	1	56
AAAACGTAC	21	1	1	1	2	889
AAAACGTAG	11	1	10	53	0	23
AAAACGTAT	3	1	1	2	0	967
AAAACGTCA	21	2	7	16	0	190
AAAACGTCG	8	0	20	1	0	0
AAAACGTGA	24	72	8	0	110	24
AAAACGTGC	15	3	28	8	12	4
AAAACGTGG	46	15	227	20	12	60
AAAACGTTA	9	1	4	0	0	672
AAAACGTTC	5	3	11	2	0	7
AAAACGTTG	18	3	76	2	5	13
AAAACGTTT	7	2	6	0	7	770
AAAACTAAA	5	0	1	1	2	131
AAAACTAAG	7	1	1	1	2	57
AAAACTACA	2	0	0	0	0	77
AAAACTACT	10	3	3	0	6	171
AAAACTAGC	13	1	1	0	1	181
AAAACTAGG	25	12	39	3	2	159
AAAACTAGT	13	2	0	2	0	282
AAAACTATA	9	1	2	0	0	626
AAAACTATC	3	0	1	0	0	446
AAAACTATG	9	0	6	6	0	121
AAAACTATT	4	0	3	0	1	368
AAAACTCAA	3	1	2	1	0	446
AAAACTCAT	7	6	0	0	0	820
AAAACTCCT	1	0	1	1	0	14
AAAACTCGA	14	15	1	1	21	288
AAAACTCGT	2	0	1	0	2	23
AAAACTCTT	3	1	0	1	0	334
AAAACTGAC	2	2	7	0	0	2
AAAACTGAG	11	2	19	0	1	399
AAAACTGCG	1	3	1	1	0	19
AAAACTGGC	23	4	55	1	0	55
AAAACTGGG	21	6	124	2	7	9
AAAACTGGT	5	2	4	5	0	30
AAAACTGTA	3	1	1	0	0	55
AAAACTGTG	19	2	42	2	0	332
AAAACTGTT	5	0	2	0	1	1334
AAAACTTAA	4	55	0	0	5	46
AAAACTTAG	14	38	24	71	2	27
AAAACTTCG	8	0	8	0	0	3
AAAACTTCT	4	0	1	0	0	112
AAAACTTGA	12	31	10	0	72	19
AAAACTTGC	1	4	1	0	2	24
AAAACTTGG	25	0	47	3	0	110
AAAACTTTC	5	2	1	0	1	94
AAAACTTTG	6	2	22	3	0	28
AAAAGAAAA	14	12	9	1	2	503
AAAAGAAAC	14	7	5	0	2	87
AAAAGAAAG	27	16	18	7	2	360
AAAAGAAAT	10	7	8	1	6	425
AAAAGAACA	11	2	3	1	1	285
AAAAGAACC	2	1	5	0	0	8
AAAAGAACT	9	1	5	0	0	349
AAAAGAAGA	26	13	17	1	4	698
AAAAGAAGC	16	4	13	1	2	690
AAAAGAAGG	51	23	238	6	1	100
AAAAGAAGT	27	15	12	2	5	1020
AAAAGAATA	18	14	7	15	24	846
AAAAGAATC	3	4	6	2	0	337
AAAAGAATG	18	9	17	1	1	216
AAAAGAATT	20	4	0	3	25	1040
AAAAGACAC	7	1	3	0	0	553
AAAAGACAG	15	3	19	0	6	28
AAAAGACGA	12	3	15	0	1	18
AAAAGACGC	8	4	13	1	1	54
AAAAGACGG	18	2	75	2	2	4
AAAAGACGT	25	3	84	3	1	18
AAAAGACTA	3	3	3	0	0	54
AAAAGACTG	10	11	29	1	3	97
AAAAGAGAA	34	17	17	11	21	419
AAAAGAGAC	6	8	7	2	2	215
AAAAGAGAG	24	17	28	2	4	297
AAAAGAGAT	30	10	15	1	20	1283
AAAAGAGCA	29	9	10	1	0	904
AAAAGAGCC	3	3	8	0	1	10
AAAAGAGCG	10	2	10	2	1	17
AAAAGAGCT	18	6	6	1	0	511
AAAAGAGGA	35	26	38	4	16	203
AAAAGAGGC	18	12	22	3	1	18
AAAAGAGGG	68	60	245	8	18	10
AAAAGAGGT	25	8	44	9	5	34
AAAAGAGTA	18	7	11	3	0	669
AAAAGAGTC	6	7	5	2	1	105
AAAAGAGTG	28	11	79	1	3	34
AAAAGAGTT	14	10	5	3	3	121
AAAAGATAA	9	44	3	1	18	210
AAAAGATAC	9	5	4	1	0	1952
AAAAGATAG	17	12	1	64	1	53
AAAAGATAT	13	9	3	1	14	1848
AAAAGATCA	7	43	1	3	0	37
AAAAGATCG	6	6	7	2	2	11
AAAAGATGA	26	44	9	1	8	67
AAAAGATGC	5	10	5	1	0	414
AAAAGATGG	30	6	46	4	1	20
AAAAGATGT	17	7	11	3	9	657
AAAAGATTA	12	14	11	2	3	1100
AAAAGATTC	6	2	3	1	0	542
AAAAGATTG	10	1	18	0	2	57
AAAAGCAAA	5	8	8	1	1	399
AAAAGCAAG	19	5	12	0	0	389
AAAAGCACA	12	3	1	1	6	371
AAAAGCACG	12	5	33	5	0	130
AAAAGCACT	9	0	3	1	11	515
AAAAGCAGA	8	5	6	1	0	50
AAAAGCAGC	9	1	8	1	2	155
AAAAGCAGG	13	12	81	5	2	63
AAAAGCAGT	13	12	22	2	11	393
AAAAGCATA	11	24	2	0	10	277
AAAAGCATG	10	2	30	0	1	26
AAAAGCATT	11	0	8	0	0	191
AAAAGCCAA	11	0	15	0	1	8
AAAAGCCCT	5	3	3	20	2	0
AAAAGCCGG	9	1	70	2	13	1
AAAAGCCTC	2	0	10	0	0	3
AAAAGCGAC	7	1	7	0	0	5
AAAAGCGAG	12	10	30	1	7	150
AAAAGCGAT	9	12	9	1	1	87
AAAAGCGCA	8	1	2	0	1	411
AAAAGCGCC	5	6	16	2	1	2
AAAAGCGCG	2	3	15	2	0	5
AAAAGCGGA	40	12	74	1	1	7
AAAAGCGGC	24	2	48	3	0	70
AAAAGCGGG	33	13	106	36	42	4
AAAAGCGGT	12	11	47	4	11	318
AAAAGCGTA	18	57	8	1	33	22
AAAAGCGTC	4	0	12	1	0	100
AAAAGCGTG	43	8	64	3	3	4
AAAAGCGTT	10	9	11	2	0	164
AAAAGCTAA	17	149	2	5	3	32
AAAAGCTAC	7	1	1	0	1	175
AAAAGCTAG	20	9	3	41	1	15
AAAAGCTAT	12	3	6	1	0	1168
AAAAGCTCA	6	4	8	0	0	8
AAAAGCTCC	1	0	0	14	6	7
AAAAGCTGC	9	1	8	4	1	8
AAAAGCTGG	18	5	68	4	3	47
AAAAGCTGT	28	4	49	4	0	274
AAAAGCTTA	3	5	4	2	0	285
AAAAGCTTC	3	0	14	0	3	13
AAAAGCTTT	10	3	1	1	7	156
AAAAGGAAA	29	14	37	3	4	124
AAAAGGAAC	18	3	43	3	6	12
AAAAGGAAG	25	10	103	12	2	54
AAAAGGAAT	24	6	89	4	0	59
AAAAGGACA	4	5	47	0	1	13
AAAAGGACC	6	5	1	35	0	1
AAAAGGACG	13	0	81	1	1	7
AAAAGGAGA	17	17	69	0	18	31
AAAAGGAGC	19	7	112	17	0	8
AAAAGGAGG	84	25	452	31	28	14
AAAAGGAGT	25	18	112	6	4	34
AAAAGGATA	22	5	100	2	1	68
AAAAGGATC	13	1	64	0	1	22
AAAAGGATG	19	6	91	4	1	23
AAAAGGATT	9	2	22	1	1	52
AAAAGGCAA	24	6	55	9	2	248
AAAAGGCAC	6	1	15	2	15	7
AAAAGGCAG	26	13	158	3	2	5
AAAAGGCAT	10	1	28	2	1	12
AAAAGGCCA	12	3	10	24	0	11
AAAAGGCCC	7	1	12	29	1	93
AAAAGGCGA	28	2	97	4	0	7
AAAAGGCGC	37	6	92	11	0	1
AAAAGGCGG	50	12	278	17	1	2
AAAAGGCGT	22	4	130	4	3	8
AAAAGGCTA	14	5	51	0	1	125
AAAAGGCTC	11	3	31	3	1	1
AAAAGGCTG	23	12	103	17	13	9
AAAAGGCTT	19	7	62	5	4	10
AAAAGGGAA	46	65	220	17	1	10
AAAAGGGAC	19	11	31	24	7	1
AAAAGGGAG	27	56	93	15	11	10
AAAAGGGAT	56	8	214	12	2	20
AAAAGGGCA	27	17	103	9	3	4
AAAAGGGCC	14	11	9	43	22	0
AAAAGGGCG	69	16	234	7	3	6
AAAAGGGCT	21	25	89	2	1	2
AAAAGGGGA	71	26	356	31	32	4
AAAAGGGGC	20	11	105	21	3	1
AAAAGGGGG	113	39	588	40	47	144
AAAAGGGGT	52	14	113	56	28	14
AAAAGGGTA	36	18	111	21	4	14
AAAAGGGTC	15	4	101	4	5	8
AAAAGGGTG	62	20	135	20	8	19
AAAAGGGTT	33	11	210	8	6	8
AAAAGGTAC	11	2	17	8	1	19
AAAAGGTAG	39	15	20	154	5	17
AAAAGGTAT	15	3	10	1	3	179
AAAAGGTCA	6	22	10	2	9	4
AAAAGGTCC	8	1	10	19	1	1
AAAAGGTCG	7	0	27	2	2	3
AAAAGGTCT	5	5	10	0	4	10
AAAAGGTGA	27	143	23	7	14	18
AAAAGGTGC	12	5	24	2	2	3
AAAAGGTGG	59	10	262	7	16	76
AAAAGGTGT	89	15	343	29	33	492
AAAAGGTTA	22	8	59	1	3	211
AAAAGGTTC	14	4	81	1	0	8
AAAAGGTTG	23	28	131	6	3	78
AAAAGGTTT	13	5	52	0	5	434
AAAAGTAAA	15	18	4	1	0	422
AAAAGTAAC	7	0	6	1	0	195
AAAAGTAAG	10	11	12	1	1	91
AAAAGTAAT	11	3	9	0	0	808
AAAAGTACA	11	4	4	0	0	490
AAAAGTACT	7	2	3	0	0	876
AAAAGTAGA	16	22	14	1	1	203
AAAAGTAGC	22	12	11	0	1	273
AAAAGTAGG	32	13	105	52	34	62
AAAAGTAGT	22	11	21	2	3	373
AAAAGTATA	19	30	5	0	12	693
AAAAGTATG	18	8	20	5	10	257
AAAAGTCAA	9	1	4	0	0	172
AAAAGTCAC	8	0	13	0	0	11
AAAAGTCAG	15	32	14	0	0	325
AAAAGTCAT	5	2	3	0	0	332
AAAAGTCCG	6	0	41	2	0	4
AAAAGTCCT	3	0	16	0	3	14
AAAAGTCGA	5	3	2	1	1	40
AAAAGTCGC	13	10	43	1	0	4
AAAAGTCGG	36	11	100	72	21	73
AAAAGTCGT	10	10	18	6	4	411
AAAAGTCTA	12	3	11	0	0	371
AAAAGTCTC	9	1	4	3	5	9
AAAAGTCTT	8	0	2	1	0	316
AAAAGTGAA	20	9	12	0	11	130
AAAAGTGAC	17	7	77	2	1	3
AAAAGTGAG	11	2	17	2	19	195
AAAAGTGAT	24	14	48	1	0	164
AAAAGTGCA	9	3	6	2	1	164
AAAAGTGCG	40	20	50	1	23	91
AAAAGTGCT	19	1	8	1	3	475
AAAAGTGGA	28	39	86	0	8	95
AAAAGTGGC	25	5	33	56	4	2
AAAAGTGGG	41	20	73	35	3	8
AAAAGTGGT	34	12	222	6	1	24
AAAAGTGTA	27	3	19	2	17	1073
AAAAGTGTC	16	16	19	5	19	179
AAAAGTGTG	24	15	29	6	2	78
AAAAGTGTT	21	1	11	2	20	473
AAAAGTTAA	16	84	3	5	1	92
AAAAGTTAC	1	3	4	1	1	39
AAAAGTTAG	13	6	5	51	4	31
AAAAGTTAT	22	1	8	3	6	2597
AAAAGTTGA	12	34	1	4	28	39
AAAAGTTGT	17	1	23	7	12	351
AAAAGTTTA	7	55	6	0	9	317
AAAAGTTTC	4	1	2	1	2	214
AAAAGTTTG	9	6	37	0	0	31
AAAAGTTTT	2	2	3	1	0	194
AAAATAAAA	12	6	6	1	1	696
AAAATAAAC	21	2	6	1	1	151
AAAATAAAG	33	8	7	1	3	1400
AAAATAAAT	9	4	5	1	13	773
AAAATAACA	6	2	0	0	0	124
AAAATAACC	12	7	20	0	0	86
AAAATAACG	8	4	4	0	1	184
AAAATAACT	7	1	4	0	6	264
AAAATAAGA	18	10	7	1	2	1025
AAAATAAGC	18	3	4	1	2	483
AAAATAAGG	33	26	88	3	1	356
AAAATAAGT	11	2	5	0	0	406
AAAATAATA	7	4	5	0	1	494
AAAATAATC	7	5	5	0	0	285
AAAATAATG	34	7	26	5	12	554
AAAATAATT	3	2	5	0	3	316
AAAATACAA	5	2	0	0	0	576
AAAATACAG	7	9	0	1	0	133
AAAATACAT	10	0	3	0	1	1201
AAAATACCA	6	1	4	0	0	52
AAAATACCC	1	0	0	0	0	11
AAAATACCG	1	0	1	0	0	15
AAAATACGC	6	0	4	1	0	330
AAAATACGG	42	7	48	4	13	147
AAAATACGT	5	2	3	0	0	349
AAAATACTC	7	1	5	0	0	306
AAAATACTG	4	1	8	0	0	43
AAAATACTT	6	1	1	1	1	341
AAAATAGAA	11	4	5	2	1	401
AAAATAGAC	17	16	14	0	8	122
AAAATAGAG	14	4	21	2	10	265
AAAATAGAT	14	3	8	2	2	501
AAAATAGCA	7	3	4	0	1	1414
AAAATAGCC	10	1	5	1	0	145
AAAATAGCT	12	4	16	0	0	1260
AAAATAGGA	12	7	12	1	1	1924
AAAATAGGC	12	6	28	0	1	83
AAAATAGGG	41	21	237	6	24	47
AAAATAGGT	23	22	21	2	2	382
AAAATAGTA	32	37	6	0	0	1820
AAAATAGTG	11	1	27	2	1	116
AAAATAGTT	6	3	4	5	1	645
AAAATATAA	4	32	2	2	0	288
AAAATATAC	18	4	1	4	17	1509
AAAATATAG	14	4	18	53	7	117
AAAATATAT	12	2	3	1	2	1463
AAAATATCG	2	2	7	0	1	27
AAAATATCT	3	1	2	0	1	220
AAAATATGA	12	17	13	2	121	190
AAAATATGC	29	14	11	0	11	1409
AAAATATGG	26	2	23	1	10	302
AAAATATGT	34	24	21	0	34	1087
AAAATATTC	3	8	4	0	10	321
AAAATATTG	21	11	39	12	5	135
AAAATATTT	13	3	5	1	0	1277
AAAATCAAA	8	7	3	0	1	495
AAAATCAAG	18	7	28	9	10	729
AAAATCAAT	28	9	4	7	18	1133
AAAATCACC	8	0	0	1	5	14
AAAATCACG	31	0	10	0	1	519
AAAATCAGA	11	4	4	2	3	188
AAAATCAGC	4	0	1	1	2	77
AAAATCAGG	9	10	22	1	20	42
AAAATCAGT	33	2	6	1	10	364
AAAATCATA	8	2	1	0	1	152
AAAATCATC	6	2	7	4	0	52
AAAATCATG	5	3	7	9	1	115
AAAATCATT	6	2	3	0	0	559
AAAATCCAA	4	2	3	0	1	293
AAAATCCAT	3	0	1	0	0	36
AAAATCCCA	6	1	6	0	0	435
AAAATCCCG	3	1	1	1	0	7
AAAATCCGC	12	0	0	1	1	399
AAAATCCTA	4	0	1	0	0	43
AAAATCCTT	2	1	4	1	0	21
AAAATCGAG	15	4	5	2	0	28
AAAATCGAT	11	1	9	2	3	292
AAAATCGCA	2	0	1	0	0	301
AAAATCGCG	12	3	27	0	1	146
AAAATCGGA	26	2	3	3	2	486
AAAATCGGC	4	4	10	5	0	70
AAAATCGGG	32	6	121	5	0	9
AAAATCGGT	19	1	19	12	2	301
AAAATCGTA	18	84	2	1	1	74
AAAATCGTC	7	2	4	0	1	130
AAAATCGTG	18	11	21	1	0	83
AAAATCTCA	5	1	0	0	1	279
AAAATCTCG	12	1	13	0	9	15
AAAATCTGC	5	0	1	15	1	344
AAAATCTGG	24	3	8	8	0	615
AAAATCTGT	24	13	2	1	9	1191
AAAATCTTA	4	1	1	1	1	73
AAAATCTTG	6	4	10	1	1	48
AAAATCTTT	8	2	2	0	0	299
AAAATGAAA	11	17	3	1	0	609
AAAATGAAC	13	6	61	1	0	74
AAAATGAAG	44	6	8	9	18	981
AAAATGAAT	12	9	8	0	1	400
AAAATGACA	34	6	4	0	1	249
AAAATGACC	6	1	0	5	2	6
AAAATGACT	2	1	2	1	0	34
AAAATGAGA	14	8	6	1	12	410
AAAATGAGC	14	9	17	1	0	130
AAAATGAGG	55	9	102	13	2	254
AAAATGAGT	26	9	13	1	1	983
AAAATGATA	15	13	15	7	1	1223
AAAATGATC	9	10	15	2	1	61
AAAATGATG	22	20	37	3	5	80
AAAATGATT	26	2	13	1	3	1238
AAAATGCAC	5	0	15	1	2	1013
AAAATGCAG	28	2	7	1	0	230
AAAATGCAT	4	2	5	0	1	499
AAAATGCCA	5	1	4	1	2	267
AAAATGCCG	5	17	37	1	12	92
AAAATGCCT	5	2	39	0	1	21
AAAATGCGC	32	6	16	20	21	963
AAAATGCGG	12	2	29	4	20	363
AAAATGCGT	15	2	4	2	21	486
AAAATGCTC	11	7	4	2	0	264
AAAATGCTT	17	0	1	1	0	1029
AAAATGGAA	18	7	40	3	2	137
AAAATGGAC	8	2	38	3	1	3
AAAATGGAG	29	4	114	5	3	22
AAAATGGAT	45	21	125	22	35	176
AAAATGGCA	9	2	9	1	2	26
AAAATGGCC	6	4	0	20	3	0
AAAATGGCG	8	3	24	6	2	4
AAAATGGCT	24	5	47	1	3	170
AAAATGGGA	30	6	30	76	2	16
AAAATGGGC	21	4	32	60	16	3
AAAATGGGG	131	112	54	485	87	6
AAAATGGGT	36	15	16	29	382	14
AAAATGGTA	20	4	16	0	1	298
AAAATGGTC	16	16	29	39	11	81
AAAATGGTG	41	8	137	7	19	12
AAAATGGTT	8	4	9	5	6	222
AAAATGTAG	35	13	12	62	12	47
AAAATGTAT	21	5	10	2	0	3084
AAAATGTCA	6	3	1	2	5	292
AAAATGTCC	8	9	2	15	1	14
AAAATGTCT	5	3	6	0	0	105
AAAATGTGA	23	80	2	1	72	55
AAAATGTGC	12	8	5	2	2	83
AAAATGTGG	35	3	120	8	5	11
AAAATGTGT	30	11	25	2	5	381
AAAATGTTA	16	6	9	1	2	1105
AAAATGTTC	7	1	5	1	0	27
AAAATGTTG	17	19	77	2	6	30
AAAATGTTT	18	3	7	2	0	2203
AAAATTAAA	6	8	3	1	1	327
AAAATTAAC	4	1	2	2	1	166
AAAATTAAG	20	5	27	3	2	907
AAAATTAAT	7	1	6	0	1	990
AAAATTACA	7	0	2	0	1	215
AAAATTACC	8	0	3	1	13	204
AAAATTACG	5	0	2	1	1	290
AAAATTACT	3	2	1	0	18	199
AAAATTAGA	19	6	12	0	6	1498
AAAATTAGC	6	2	6	3	1	402
AAAATTAGG	23	2	15	3	3	91
AAAATTAGT	14	3	6	0	1	215
AAAATTATA	4	4	3	2	1	502
AAAATTATC	5	1	1	0	6	410
AAAATTATG	6	0	9	11	3	162
AAAATTCAA	11	2	1	0	5	529
AAAATTCAG	8	0	3	1	0	1028
AAAATTCAT	10	1	1	1	1	405
AAAATTCCA	5	1	0	0	0	123
AAAATTCGA	20	3	2	2	0	1202
AAAATTCGC	17	0	17	1	0	986
AAAATTCGG	13	5	20	3	5	199
AAAATTCGT	11	1	6	0	8	328
AAAATTCTA	8	0	2	0	0	575
AAAATTGAA	13	11	9	0	0	212
AAAATTGAC	10	7	18	1	0	87
AAAATTGAG	7	8	21	5	3	223
AAAATTGAT	17	3	25	0	1	224
AAAATTGCA	7	0	7	1	0	433
AAAATTGCG	11	2	11	1	3	192
AAAATTGCT	10	6	8	0	3	936
AAAATTGGA	26	25	22	1	23	355
AAAATTGGC	16	6	19	2	1	13
AAAATTGGG	14	5	128	6	1	6
AAAATTGGT	25	7	30	1	1	83
AAAATTGTA	18	5	9	0	8	941
AAAATTGTG	34	4	87	4	15	51
AAAATTGTT	6	7	3	1	1	350
AAAATTTAA	6	96	6	1	0	161
AAAATTTAC	3	2	3	1	0	215
AAAATTTAG	20	10	8	104	1	103
AAAATTTAT	4	3	11	1	1	1235
AAAATTTCA	5	2	4	1	22	422
AAAATTTCC	3	3	6	0	0	36
AAAATTTCG	13	1	4	1	7	526
AAAATTTGA	12	32	3	2	19	101
AAAATTTGC	14	2	2	0	10	1375
AAAATTTGG	26	4	39	3	6	1169
AAAATTTGT	22	4	4	4	15	1786
AAAATTTTA	3	7	3	1	1	174
AAAATTTTG	9	6	25	3	1	162
AAAATTTTT	3	2	1	0	1	509
AAACAAAAA	12	7	2	0	2	992
AAACAAAAC	12	2	11	0	0	401
AAACAAAAG	10	0	8	6	1	550
AAACAAAAT	4	0	0	1	10	158
AAACAAACA	6	3	3	0	0	304
AAACAAAGA	7	7	3	1	1	189
AAACAAAGC	11	1	1	0	0	711
AAACAAAGG	32	4	47	0	0	721
AAACAAATG	21	3	3	1	0	253
AAACAAATT	7	4	3	0	0	499
AAACAACAA	7	1	1	0	2	200
AAACAACAC	10	1	2	1	0	277
AAACAACAG	8	0	9	0	10	111
AAACAACAT	1	1	1	0	2	263
AAACAACCG	5	2	5	0	0	86
AAACAACGA	4	1	0	2	0	200
AAACAACGG	7	2	7	2	0	54
AAACAACGT	4	0	2	0	1	110
AAACAACTC	4	0	3	0	0	447
AAACAAGAA	15	3	8	0	2	645
AAACAAGAC	2	2	6	1	0	22
AAACAAGAG	15	7	18	1	26	885
AAACAAGAT	1	1	5	1	2	106
AAACAAGCA	4	0	1	1	1	114
AAACAAGCG	3	0	8	3	2	84
AAACAAGCT	3	0	2	0	1	225
AAACAAGGA	11	3	6	0	1	35
AAACAAGGC	8	2	19	9	0	15
AAACAAGGG	25	12	198	11	2	37
AAACAAGGT	10	2	16	1	1	134
AAACAAGTA	7	1	1	1	0	333
AAACAAGTG	18	9	18	10	7	25
AAACAAGTT	11	1	2	0	8	1168
AAACAATAA	9	22	0	0	1	161
AAACAATAG	5	3	2	19	1	52
AAACAATAT	6	2	8	0	0	1198
AAACAATCA	8	2	0	0	0	313
AAACAATCT	9	0	5	0	11	399
AAACAATGA	16	19	3	1	63	76
AAACAATGC	6	0	1	0	2	433
AAACAATGT	8	3	1	1	2	565
AAACAATTA	7	33	4	0	0	1079
AAACAATTC	1	0	0	0	0	646
AAACAATTG	5	3	7	0	0	110
AAACACAAA	5	3	1	0	0	462
AAACACAAG	9	0	3	2	3	797
AAACACACA	4	3	1	0	8	806
AAACACACG	5	2	7	0	0	10
AAACACAGG	17	2	38	1	16	159
AAACACCAA	6	4	0	0	0	17
AAACACCAT	1	0	0	0	2	12
AAACACCCC	3	0	13	0	0	1
AAACACCCG	13	0	45	0	0	3
AAACACCGG	6	7	29	1	14	138
AAACACCGT	9	5	1	1	0	700
AAACACCTA	32	1	7	0	43	1072
AAACACGAA	11	0	1	0	2	322
AAACACGAG	5	9	15	1	2	145
AAACACGCG	14	0	49	4	1	1
AAACACGCT	6	0	13	1	0	3
AAACACGGA	10	1	4	1	1	26
AAACACGGC	2	2	7	0	0	211
AAACACGGG	33	4	162	16	6	41
AAACACGTA	20	3	1	0	4	1166
AAACACGTC	11	0	12	11	0	11
AAACACGTG	5	0	36	0	0	6
AAACACGTT	14	3	5	1	1	370
AAACACTAG	13	2	2	9	0	27
AAACACTAT	6	20	1	0	2	902
AAACACTCT	2	0	7	0	0	42
AAACACTGA	6	5	0	0	13	25
AAACACTGC	7	1	1	0	0	209
AAACACTGG	5	1	2	0	0	218
AAACACTGT	7	1	3	2	10	348
AAACACTTG	5	1	9	0	0	31
AAACAGAAA	7	10	3	1	0	603
AAACAGAAC	5	1	26	0	1	97
AAACAGAAG	8	2	7	2	0	565
AAACAGAAT	9	1	4	1	0	277
AAACAGACA	5	4	1	0	0	102
AAACAGACG	6	6	7	1	0	5
AAACAGAGA	19	23	12	4	5	283
AAACAGAGC	25	6	33	1	18	154
AAACAGAGG	28	2	84	2	8	274
AAACAGAGT	18	2	12	0	0	98
AAACAGATA	11	3	5	0	17	1191
AAACAGATC	14	16	9	6	0	98
AAACAGATG	14	2	26	1	2	38
AAACAGATT	5	2	4	1	0	429
AAACAGCAA	8	8	29	28	9	52
AAACAGCAC	10	0	5	2	1	12
AAACAGCAG	9	1	12	0	0	19
AAACAGCAT	11	0	1	0	25	411
AAACAGCCT	11	0	43	3	0	11
AAACAGCGC	3	2	23	0	0	4
AAACAGCGG	5	34	28	3	2	9
AAACAGCGT	9	2	34	2	2	21
AAACAGCTA	4	0	19	2	1	43
AAACAGCTC	7	0	1	38	2	6
AAACAGCTT	5	8	4	1	0	33
AAACAGGAA	7	11	18	1	2	32
AAACAGGAC	6	2	18	1	1	3
AAACAGGAG	16	6	37	2	5	8
AAACAGGAT	7	3	27	5	11	28
AAACAGGCA	29	5	4	1	0	450
AAACAGGCC	10	0	5	37	0	1
AAACAGGCG	9	0	28	0	7	1
AAACAGGCT	9	1	12	3	2	55
AAACAGGGA	14	6	29	4	2	5
AAACAGGGC	20	6	68	6	2	2
AAACAGGGG	33	24	98	29	19	3
AAACAGGGT	19	19	61	31	24	16
AAACAGGTA	9	2	8	3	9	28
AAACAGGTC	15	8	26	14	1	145
AAACAGGTG	15	10	22	7	38	6
AAACAGGTT	13	0	2	3	3	211
AAACAGTAA	11	100	8	1	5	57
AAACAGTAC	4	5	1	1	0	373
AAACAGTAG	11	6	10	44	6	15
AAACAGTAT	15	0	0	0	2	1802
AAACAGTCA	10	2	5	1	1	84
AAACAGTCC	8	0	5	30	0	6
AAACAGTCG	10	0	24	0	1	6
AAACAGTCT	3	1	21	1	0	27
AAACAGTGA	11	53	5	3	84	29
AAACAGTGC	6	0	0	0	2	287
AAACAGTGG	26	18	108	0	3	248
AAACAGTGT	55	21	45	1	12	207
AAACAGTTA	15	1	1	0	0	301
AAACAGTTC	3	1	2	0	0	14
AAACAGTTG	26	23	69	1	0	27
AAACAGTTT	13	5	2	1	1	182
AAACATAAC	10	1	1	2	3	131
AAACATAAG	9	1	4	2	1	195
AAACATACG	4	0	0	0	0	68
AAACATAGA	9	4	1	2	11	1003
AAACATAGC	1	2	3	0	0	42
AAACATAGG	16	4	46	0	1	172
AAACATAGT	4	1	1	0	0	83
AAACATATA	2	1	4	0	0	195
AAACATATG	5	6	2	1	0	496
AAACATCAC	5	0	1	0	0	274
AAACATCAG	7	8	4	0	0	179
AAACATCAT	1	10	1	0	0	300
AAACATCGA	13	1	2	11	0	573
AAACATCGG	11	9	9	2	1	265
AAACATCTG	3	0	3	1	2	35
AAACATCTT	2	0	1	0	11	270
AAACATGAC	4	1	5	0	0	5
AAACATGAG	4	3	4	4	0	161
AAACATGAT	7	2	5	0	0	281
AAACATGCA	4	2	6	1	14	306
AAACATGCG	10	0	28	0	0	2
AAACATGCT	4	0	1	0	0	154
AAACATGGA	22	14	45	1	0	25
AAACATGGC	9	1	23	4	0	2
AAACATGGG	23	31	5	14	111	6
AAACATGTA	18	76	1	0	0	372
AAACATGTG	5	1	14	4	0	18
AAACATGTT	16	8	4	5	1	2070
AAACATTAA	4	16	0	0	2	61
AAACATTAC	3	1	1	0	0	136
AAACATTAG	20	2	18	45	3	47
AAACATTAT	8	0	1	0	1	255
AAACATTCC	16	2	24	1	13	5
AAACATTCG	6	0	1	0	0	549
AAACATTGA	13	41	4	3	146	31
AAACATTGC	1	1	1	0	2	23
AAACATTGG	14	6	2	14	1	86
AAACATTGT	11	2	2	1	16	559
AAACATTTA	8	2	2	0	0	653
AAACATTTG	13	1	3	1	20	99
AAACATTTT	5	0	1	0	1	445
AAACCAAAA	12	5	4	0	0	462
AAACCAAAC	15	2	2	0	4	160
AAACCAAAG	16	3	5	0	1	384
AAACCAAGC	3	1	1	1	0	10
AAACCAAGG	6	0	5	0	3	7
AAACCAAGT	8	2	3	4	1	43
AAACCAATG	6	0	23	6	14	339
AAACCAATT	7	5	0	0	0	1085
AAACCACAA	1	1	1	0	0	17
AAACCACAG	11	0	4	1	0	246
AAACCACGG	16	12	36	1	0	62
AAACCACGT	9	1	0	1	0	500
AAACCACTG	7	0	12	0	0	11
AAACCAGAG	12	1	8	0	0	82
AAACCAGAT	3	2	3	0	0	343
AAACCAGCT	5	0	1	1	7	169
AAACCAGGA	5	0	21	1	0	10
AAACCAGGC	3	0	11	1	1	2
AAACCAGGG	12	1	34	8	3	2
AAACCAGGT	11	0	17	4	0	228
AAACCAGTA	9	20	2	0	0	152
AAACCAGTG	16	5	60	2	0	7
AAACCATAA	7	34	0	1	7	21
AAACCATGA	1	3	1	0	2	8
AAACCCAAG	4	0	4	7	0	7
AAACCCAGG	9	2	33	0	0	1
AAACCCAGT	7	66	1	0	7	7
AAACCCATT	4	1	0	0	0	9
AAACCCCGG	8	4	2	30	0	4
AAACCCCTA	3	0	4	0	0	7
AAACCCCTG	9	5	29	5	0	1
AAACCCCTT	7	6	53	0	0	2
AAACCCGAG	14	2	85	1	0	0
AAACCCGGA	2	2	5	5	0	3
AAACCCGGC	10	1	3	14	0	0
AAACCCGGG	14	9	4	64	6	0
AAACCCGGT	15	7	30	38	1	4
AAACCCTGG	9	12	36	2	0	1
AAACCCTGT	4	2	19	6	0	3
AAACCGAAA	14	5	1	0	5	245
AAACCGAAG	8	2	0	2	1	95
AAACCGAAT	10	0	1	0	0	618
AAACCGACG	13	0	63	0	0	2
AAACCGAGA	11	4	1	2	0	157
AAACCGATA	5	1	3	0	0	138
AAACCGATG	7	0	21	4	0	10
AAACCGATT	17	1	6	1	16	2011
AAACCGCAA	8	0	0	0	0	275
AAACCGCAG	2	2	4	0	0	6
AAACCGCAT	8	0	0	0	0	56
AAACCGCGA	8	4	9	0	7	168
AAACCGCGC	1	0	0	0	0	68
AAACCGCGG	9	10	43	2	0	2
AAACCGGAA	8	0	21	0	7	9
AAACCGGAC	7	0	11	16	0	0
AAACCGGAT	9	19	43	1	0	7
AAACCGGCT	4	10	54	6	2	2
AAACCGGGA	5	8	67	1	1	1
AAACCGGGC	16	2	28	7	0	0
AAACCGGGG	14	4	33	62	4	1
AAACCGGGT	12	6	2	13	10	1
AAACCGGTA	16	5	20	0	0	4
AAACCGGTG	15	12	8	11	223	0
AAACCGGTT	11	3	20	0	35	110
AAACCGTAA	10	41	2	0	0	12
AAACCGTAG	8	6	3	32	0	8
AAACCGTAT	7	2	2	0	0	988
AAACCGTGA	13	17	6	3	38	4
AAACCGTGG	7	0	9	13	3	0
AAACCGTGT	8	9	57	9	0	4
AAACCGTTA	6	6	1	0	0	201
AAACCGTTT	16	1	74	0	5	11
AAACCTAAA	10	2	0	0	8	313
AAACCTAAT	13	0	1	0	0	483
AAACCTACT	4	0	1	2	0	318
AAACCTAGA	4	0	1	1	1	150
AAACCTAGG	18	14	73	7	7	7
AAACCTAGT	10	0	2	1	0	564
AAACCTATC	4	0	0	1	0	583
AAACCTATG	3	1	3	1	0	12
AAACCTCAA	6	0	1	0	0	66
AAACCTCGT	11	1	41	9	1	7
AAACCTGAT	11	1	9	0	1	31
AAACCTGCC	5	8	17	0	0	2
AAACCTGCT	9	0	2	0	0	412
AAACCTGGA	16	10	18	0	10	153
AAACCTGGC	4	0	45	1	0	1
AAACCTGGG	15	4	4	51	1	0
AAACCTGGT	13	2	30	1	0	47
AAACCTGTA	3	0	0	0	1	436
AAACCTGTT	13	1	1	1	7	498
AAACCTTAT	3	2	0	0	1	419
AAACCTTGA	4	12	0	0	1	5
AAACCTTGC	4	0	30	0	1	0
AAACCTTGG	6	0	31	0	1	3
AAACCTTGT	5	1	16	0	0	219
AAACCTTTT	7	1	9	0	0	556
AAACGAAAA	10	16	3	2	9	263
AAACGAAAC	21	0	14	7	0	585
AAACGAAAT	9	6	6	1	2	356
AAACGAACA	4	3	1	0	0	19
AAACGAACC	7	0	3	1	0	7
AAACGAAGA	15	4	7	1	2	166
AAACGAAGC	12	11	16	4	1	90
AAACGAAGG	13	4	57	6	0	11
AAACGAAGT	11	1	47	1	1	393
AAACGAATA	5	10	5	1	1	236
AAACGAATG	10	1	7	1	2	254
AAACGAATT	6	0	3	0	10	63
AAACGACAA	3	2	1	0	1	149
AAACGACAC	6	1	8	0	0	166
AAACGACAG	3	0	5	0	0	74
AAACGACAT	24	1	2	0	0	83
AAACGACGA	6	2	42	1	0	5
AAACGACGC	12	0	17	1	5	87
AAACGACGG	13	0	81	9	1	2
AAACGACGT	6	2	18	9	2	3
AAACGACTA	5	0	3	0	1	16
AAACGACTC	1	0	4	0	0	98
AAACGACTG	12	3	34	1	0	4
AAACGACTT	2	0	3	0	0	123
AAACGAGAA	5	9	7	1	0	42
AAACGAGAC	5	2	37	0	0	11
AAACGAGAG	8	9	35	2	3	230
AAACGAGAT	10	4	6	1	2	29
AAACGAGCA	17	11	6	0	0	240
AAACGAGCT	13	0	5	1	1	64
AAACGAGGA	23	4	35	0	3	6
AAACGAGGC	6	0	12	4	0	10
AAACGAGGG	43	14	130	12	0	3
AAACGAGGT	26	9	108	3	1	11
AAACGAGTA	4	2	3	3	0	31
AAACGAGTC	11	1	12	3	0	281
AAACGAGTG	5	1	8	3	1	71
AAACGAGTT	28	3	14	1	2	190
AAACGATAC	4	0	1	0	0	86
AAACGATAG	25	17	4	14	203	20
AAACGATAT	8	0	1	1	9	1061
AAACGATCA	6	5	4	0	0	13
AAACGATCG	7	1	12	0	0	5
AAACGATCT	10	8	10	0	0	248
AAACGATGA	4	14	2	0	0	30
AAACGATGC	7	0	21	0	1	9
AAACGATGG	14	3	54	2	1	2
AAACGATGT	15	6	57	1	1	20
AAACGATTA	11	3	2	0	8	788
AAACGATTC	13	7	2	1	19	298
AAACGATTG	8	1	18	0	11	16
AAACGCAAC	10	1	2	9	0	7
AAACGCAAT	1	0	1	0	2	637
AAACGCACA	2	1	1	2	0	11
AAACGCACG	5	1	11	0	0	5
AAACGCACT	4	0	0	0	0	538
AAACGCAGA	25	21	19	17	5	313
AAACGCAGG	25	13	69	4	0	3
AAACGCAGT	19	3	6	0	1	272
AAACGCATA	3	0	2	0	0	23
AAACGCATC	6	3	6	0	0	82
AAACGCATG	9	3	19	1	0	6
AAACGCCAG	1	4	25	1	0	0
AAACGCCAT	5	0	10	2	0	4
AAACGCCGA	5	0	15	1	1	80
AAACGCCGG	8	2	8	5	0	0
AAACGCCGT	4	0	9	4	1	2
AAACGCCTA	7	3	32	7	0	7
AAACGCCTT	2	0	6	0	2	2
AAACGCGAA	9	4	4	0	1	4
AAACGCGAG	14	4	83	4	1	2
AAACGCGAT	18	5	1	1	4	8
AAACGCGCA	3	1	4	1	0	4
AAACGCGCG	7	2	53	1	0	1
AAACGCGGA	7	3	10	1	4	73
AAACGCGGC	16	2	35	1	3	0
AAACGCGGG	22	10	95	4	2	1
AAACGCGGT	25	3	88	2	0	8
AAACGCGTC	4	3	16	5	1	4
AAACGCGTG	11	0	46	0	10	1
AAACGCGTT	17	3	7	1	1	355
AAACGCTAA	7	32	1	0	0	17
AAACGCTAC	5	0	4	0	11	206
AAACGCTAG	8	0	0	20	9	7
AAACGCTCT	8	2	31	0	1	8
AAACGCTGG	19	4	62	7	3	2
AAACGCTGT	5	0	20	0	1	5
AAACGCTTA	4	0	3	0	2	8
AAACGCTTG	3	2	25	0	0	1
AAACGGAAC	10	1	38	1	0	3
AAACGGAAG	18	3	44	4	0	2413
AAACGGAAT	11	2	5	2	13	112
AAACGGACA	10	1	22	2	0	4
AAACGGACG	12	1	37	0	1	21
AAACGGACT	11	1	62	3	1	7
AAACGGAGA	28	6	106	0	0	21
AAACGGAGC	15	3	31	1	0	4
AAACGGAGG	50	18	158	12	4	7
AAACGGAGT	38	6	198	6	10	19
AAACGGATA	19	13	11	8	0	245
AAACGGATC	18	6	90	0	0	8
AAACGGATG	20	12	218	3	3	24
AAACGGATT	23	7	50	0	1	204
AAACGGCAA	12	3	11	0	0	5
AAACGGCAC	12	0	45	3	0	1
AAACGGCAG	20	0	81	2	0	7
AAACGGCAT	9	1	2	0	7	331
AAACGGCCA	9	4	10	5	2	0
AAACGGCCC	4	0	0	26	8	0
AAACGGCGA	11	0	20	1	0	3
AAACGGCGC	21	2	108	2	1	0
AAACGGCGG	25	21	105	5	6	0
AAACGGCGT	27	14	112	6	34	8
AAACGGCTA	8	7	13	9	0	3
AAACGGCTG	22	3	27	38	1	5
AAACGGCTT	2	1	7	1	3	4
AAACGGGAA	18	36	74	9	8	6
AAACGGGAC	8	4	21	23	1	2
AAACGGGAG	41	20	147	29	26	1
AAACGGGAT	23	15	50	11	15	7
AAACGGGCA	31	10	124	13	1	1
AAACGGGCC	26	5	56	99	4	0
AAACGGGCG	33	1	74	17	2	2
AAACGGGCT	23	3	58	20	8	1
AAACGGGGA	32	10	101	14	5	10
AAACGGGGC	45	9	61	100	7	91
AAACGGGGG	116	64	270	94	66	5
AAACGGGGT	44	15	50	113	12	392
AAACGGGTA	27	3	27	33	6	7
AAACGGGTC	28	1	51	50	56	4
AAACGGGTG	19	8	24	34	2	3
AAACGGGTT	24	11	43	12	6	19
AAACGGTAA	14	51	3	0	0	10
AAACGGTAC	5	7	41	4	0	2
AAACGGTAG	27	10	2	131	11	7
AAACGGTAT	17	2	5	1	0	106
AAACGGTCA	11	6	14	1	1	2
AAACGGTCG	7	2	59	4	1	1
AAACGGTGA	28	95	6	2	17	4
AAACGGTGC	47	23	147	12	5	2
AAACGGTGG	43	6	137	7	12	69
AAACGGTGT	23	7	76	2	27	12
AAACGGTTA	10	1	10	2	1	16
AAACGGTTG	28	9	166	9	3	7
AAACGGTTT	10	1	17	0	3	82
AAACGTAAC	24	3	3	1	6	518
AAACGTAAG	8	3	5	2	2	261
AAACGTACG	13	4	14	0	1	5
AAACGTACT	12	3	3	1	4	554
AAACGTAGA	38	6	18	0	60	651
AAACGTAGC	21	1	2	1	11	237
AAACGTAGG	24	12	112	2	0	10
AAACGTAGT	18	4	8	0	0	1060
AAACGTATA	10	0	0	2	2	257
AAACGTATG	30	2	55	18	29	233
AAACGTATT	7	0	4	0	1	489
AAACGTCAA	8	1	2	0	1	18
AAACGTCAG	26	10	54	1	0	79
AAACGTCAT	5	1	2	0	0	182
AAACGTCCT	4	0	3	3	14	4
AAACGTCGC	2	1	4	16	0	0
AAACGTCGG	19	8	128	0	1	0
AAACGTCTA	17	2	18	1	1	11
AAACGTGAA	30	5	9	2	1	742
AAACGTGAC	13	5	44	1	2	1
AAACGTGAG	25	6	37	1	2	474
AAACGTGAT	5	2	4	12	12	36
AAACGTGCA	11	1	1	2	0	64
AAACGTGCG	30	5	62	10	17	330
AAACGTGCT	33	4	5	6	14	297
AAACGTGGA	28	3	92	23	24	40
AAACGTGGC	24	33	16	51	29	1
AAACGTGGG	14	2	9	32	27	4
AAACGTGGT	38	11	152	9	25	11
AAACGTGTA	22	0	7	6	1	684
AAACGTGTC	11	2	6	3	1	6
AAACGTGTG	16	22	54	3	1	7
AAACGTGTT	13	5	3	0	1	491
AAACGTTAA	9	50	3	0	1	32
AAACGTTAG	4	4	3	3	4	16
AAACGTTAT	9	2	4	0	1	526
AAACGTTCA	12	4	11	0	0	349
AAACGTTCG	15	2	38	0	1	78
AAACGTTCT	3	0	12	0	0	14
AAACGTTGA	15	21	1	0	32	5
AAACGTTGG	28	3	65	4	0	69
AAACGTTGT	19	5	37	0	1	71
AAACGTTTG	16	3	127	2	2	7
AAACGTTTT	5	0	0	0	0	637
AAACTAAAC	12	1	4	0	67	115
AAACTAAAG	12	6	12	2	1	253
AAACTAAAT	11	1	3	1	5	398
AAACTAAGA	6	5	2	0	2	573
AAACTAAGC	8	0	3	1	16	445
AAACTAAGG	11	1	5	1	1	28
AAACTAAGT	26	15	2	0	2	552
AAACTAATA	4	1	4	0	24	638
AAACTAATC	4	1	2	1	0	283
AAACTAATT	3	0	3	0	0	171
AAACTACAA	24	1	2	6	1	1439
AAACTACAG	8	7	7	1	0	41
AAACTACCA	3	0	1	1	1	207
AAACTACCT	5	0	1	0	0	89
AAACTACGG	29	6	7	0	0	251
AAACTACGT	5	0	0	1	0	393
AAACTAGAA	8	2	8	0	0	355
AAACTAGAC	7	9	6	1	0	161
AAACTAGAG	24	24	16	3	0	644
AAACTAGAT	20	1	15	3	4	273
AAACTAGCC	15	1	19	0	0	8
AAACTAGCG	2	1	6	1	1	14
AAACTAGCT	4	3	1	0	0	25
AAACTAGGA	10	5	21	1	2	217
AAACTAGGC	8	0	10	0	0	221
AAACTAGGG	25	4	107	1	3	5
AAACTAGGT	11	4	6	1	8	29
AAACTAGTA	10	0	12	6	1	528
AAACTAGTG	12	1	16	1	1	151
AAACTAGTT	13	1	3	0	2	683
AAACTATAA	6	14	2	0	1	67
AAACTATAT	4	6	3	1	1	490
AAACTATCA	1	1	1	0	0	28
AAACTATCG	1	1	2	0	1	7
AAACTATGC	14	1	1	0	1	626
AAACTATGG	13	5	37	2	1	77
AAACTATGT	10	3	1	0	0	299
AAACTATTA	7	2	1	0	1	654
AAACTATTG	10	1	6	1	1	499
AAACTATTT	7	0	2	0	1	827
AAACTCAAA	3	4	0	0	0	270
AAACTCAAG	5	7	0	3	0	607
AAACTCACA	19	6	7	0	0	443
AAACTCACG	11	1	12	3	1	12
AAACTCAGC	2	0	0	0	0	167
AAACTCAGG	7	3	8	1	1	11
AAACTCAGT	22	1	3	0	0	229
AAACTCATA	3	0	1	0	0	146
AAACTCATG	7	2	10	1	0	52
AAACTCCAA	2	4	1	1	1	17
AAACTCCAT	2	2	5	0	0	8
AAACTCCCC	18	4	21	3	9	1
AAACTCCTA	5	6	0	1	0	8
AAACTCGAT	1	2	3	0	2	10
AAACTCGCG	19	3	23	17	7	4
AAACTCGCT	15	7	34	40	1	2
AAACTCGGA	13	2	15	2	1	441
AAACTCGGG	9	3	40	8	1	0
AAACTCGGT	2	1	8	4	2	18
AAACTCGTA	5	7	1	1	0	37
AAACTCGTG	10	4	28	1	1	8
AAACTCGTT	12	4	9	6	23	378
AAACTCTAG	7	1	0	52	3	18
AAACTCTGA	5	25	0	4	10	21
AAACTCTGC	1	4	1	0	0	62
AAACTCTTA	2	1	1	9	0	217
AAACTCTTG	2	4	0	6	0	5
AAACTCTTT	5	0	0	1	1	233
AAACTGAAA	17	2	2	1	0	2009
AAACTGAAG	13	0	8	3	1	92
AAACTGAAT	2	0	1	1	0	94
AAACTGACA	6	3	1	0	15	225
AAACTGACT	7	5	9	0	0	12
AAACTGAGA	10	1	8	0	0	537
AAACTGAGC	7	1	8	1	0	24
AAACTGAGG	22	4	65	7	0	377
AAACTGAGT	14	4	14	4	1	412
AAACTGATA	15	1	2	2	3	782
AAACTGATC	31	1	19	0	8	442
AAACTGATG	11	5	28	0	1	130
AAACTGATT	6	4	2	1	7	290
AAACTGCAA	13	2	7	0	0	1233
AAACTGCAC	13	1	0	0	2	921
AAACTGCAG	20	6	4	4	10	913
AAACTGCAT	7	3	3	0	0	412
AAACTGCCC	7	3	15	30	0	9
AAACTGCGA	9	1	1	8	12	922
AAACTGCGG	13	8	25	5	4	178
AAACTGCGT	11	0	2	3	0	414
AAACTGCTA	10	0	0	0	2	468
AAACTGCTG	2	0	1	4	1	27
AAACTGGAA	25	6	15	0	0	106
AAACTGGAC	15	2	19	4	1	3
AAACTGGAG	4	1	16	2	0	56
AAACTGGAT	14	1	49	0	6	14
AAACTGGCA	5	0	4	1	0	106
AAACTGGCC	11	7	4	75	1	1
AAACTGGCG	73	36	199	2	0	2
AAACTGGGA	17	8	74	8	2	4
AAACTGGGC	15	6	58	15	2	1
AAACTGGGG	42	12	88	32	16	1
AAACTGGGT	40	6	10	136	104	13
AAACTGGTA	22	30	24	12	3	245
AAACTGGTC	22	15	83	34	39	5
AAACTGGTG	17	4	63	8	26	7
AAACTGGTT	16	6	17	3	8	273
AAACTGTAA	20	59	2	0	0	23
AAACTGTAC	10	1	4	8	6	959
AAACTGTAG	19	2	4	15	29	14
AAACTGTAT	6	1	3	1	1	854
AAACTGTCC	6	0	1	13	0	7
AAACTGTCG	6	0	16	0	0	2
AAACTGTCT	15	0	97	0	0	14
AAACTGTGC	23	3	30	0	0	71
AAACTGTGG	56	14	294	24	15	8
AAACTGTGT	35	0	12	4	14	760
AAACTGTTA	4	4	2	0	0	29
AAACTGTTC	1	2	2	1	0	7
AAACTGTTG	21	4	35	2	9	64
AAACTGTTT	3	6	6	0	1	55
AAACTTAAA	17	2	2	1	6	874
AAACTTAAT	3	4	2	1	2	498
AAACTTACA	14	3	1	8	0	845
AAACTTACG	3	0	0	0	0	13
AAACTTAGA	7	6	1	0	0	967
AAACTTAGC	10	1	4	17	14	461
AAACTTAGG	22	2	35	3	0	143
AAACTTAGT	5	0	6	1	0	420
AAACTTATA	9	1	7	1	0	634
AAACTTATC	4	0	0	0	0	292
AAACTTATG	10	2	8	2	6	386
AAACTTATT	15	2	1	0	0	853
AAACTTCAA	12	0	13	0	4	563
AAACTTCAG	17	0	3	0	7	749
AAACTTCAT	6	0	1	0	0	165
AAACTTCGA	8	5	0	11	3	137
AAACTTCGC	10	13	17	1	8	251
AAACTTCGG	5	2	4	1	0	118
AAACTTCTC	5	1	24	0	8	17
AAACTTCTT	5	0	4	0	0	311
AAACTTGAA	22	17	1	0	0	189
AAACTTGAC	4	4	1	0	0	7
AAACTTGAG	25	3	18	2	0	149
AAACTTGAT	21	5	15	1	1	248
AAACTTGCA	13	14	0	0	29	832
AAACTTGGA	10	21	4	0	0	147
AAACTTGGC	14	1	33	1	1	2
AAACTTGGG	33	3	77	12	1	4
AAACTTGGT	16	9	40	2	5	79
AAACTTGTA	4	1	7	1	1	223
AAACTTGTC	18	1	10	1	6	371
AAACTTGTG	30	11	46	91	0	6
AAACTTTAC	9	0	0	0	0	1069
AAACTTTAG	6	1	3	39	0	28
AAACTTTAT	9	0	1	0	2	1467
AAACTTTCA	3	7	0	0	1	600
AAACTTTCG	8	9	5	3	0	65
AAACTTTCT	3	1	2	0	0	92
AAACTTTGA	7	18	7	0	17	30
AAACTTTGC	9	5	1	0	0	168
AAACTTTGG	18	3	5	2	0	312
AAACTTTGT	5	2	3	1	0	215
AAACTTTTA	8	0	0	0	0	645
AAACTTTTC	4	0	0	0	0	259
AAAGAAAAA	18	14	8	0	1	690
AAAGAAAAG	22	16	15	9	16	229
AAAGAAAAT	21	8	15	2	3	1155
AAAGAAACA	9	6	4	1	0	171
AAAGAAACC	10	5	6	0	0	16
AAAGAAACT	9	1	4	2	0	608
AAAGAAAGA	12	10	12	3	3	432
AAAGAAAGC	19	5	12	4	0	416
AAAGAAAGG	21	33	88	6	14	200
AAAGAAAGT	14	7	9	0	5	170
AAAGAAATA	15	18	6	3	2	821
AAAGAAATG	15	8	27	13	1	460
AAAGAAATT	4	3	3	2	1	462
AAAGAACAG	7	2	5	0	1	42
AAAGAACAT	4	4	2	0	1	80
AAAGAACGA	6	0	2	0	0	246
AAAGAACGC	28	9	4	1	0	885
AAAGAACGG	19	15	45	6	2	7
AAAGAACGT	14	4	5	0	0	99
AAAGAACTA	8	2	8	4	0	251
AAAGAACTC	6	0	1	0	0	614
AAAGAACTG	40	4	43	0	0	194
AAAGAAGAA	15	7	4	2	4	70
AAAGAAGAC	17	7	51	1	0	72
AAAGAAGAG	22	6	81	4	1	48
AAAGAAGAT	22	3	47	5	7	96
AAAGAAGCA	16	10	7	1	2	453
AAAGAAGGA	24	19	64	4	6	130
AAAGAAGGC	29	8	83	4	1	10
AAAGAAGGG	48	22	348	15	10	8
AAAGAAGGT	25	6	52	19	2	23
AAAGAAGTA	6	11	16	1	2	87
AAAGAAGTC	16	9	28	0	14	166
AAAGAAGTG	15	13	49	8	3	150
AAAGAAGTT	19	5	18	1	1	533
AAAGAATAA	5	24	4	0	2	146
AAAGAATAC	20	1	25	2	17	897
AAAGAATAG	13	11	13	11	7	41
AAAGAATAT	8	5	4	2	2	1198
AAAGAATCA	13	2	1	0	6	213
AAAGAATCG	9	2	5	1	0	88
AAAGAATCT	4	1	2	2	0	321
AAAGAATGC	18	8	23	2	21	1225
AAAGAATGG	24	11	38	5	2	359
AAAGAATGT	33	17	28	4	2	1610
AAAGAATTA	11	10	5	2	0	447
AAAGAATTG	9	8	27	3	1	53
AAAGACAAA	19	8	8	2	1	282
AAAGACAAC	5	0	3	1	0	10
AAAGACAAG	8	0	5	4	7	211
AAAGACAAT	8	3	4	2	10	314
AAAGACACA	7	19	7	1	0	8
AAAGACACT	7	0	1	5	0	120
AAAGACAGA	12	4	6	1	2	184
AAAGACAGG	17	7	53	8	5	40
AAAGACAGT	27	12	32	2	8	289
AAAGACATC	13	3	0	0	1	167
AAAGACATG	28	2	45	9	5	97
AAAGACATT	11	0	1	0	7	289
AAAGACCAA	23	2	89	6	4	12
AAAGACCAT	7	6	12	8	1	10
AAAGACCGG	4	5	2	4	0	2
AAAGACCGT	18	14	101	0	0	6
AAAGACCTA	7	5	8	1	0	5
AAAGACCTC	8	1	8	0	0	6
AAAGACCTG	9	0	50	1	0	4
AAAGACGAA	10	5	17	0	2	15
AAAGACGAC	10	1	26	2	0	1
AAAGACGAG	17	11	76	4	0	4
AAAGACGAT	6	5	22	1	1	18
AAAGACGCA	3	3	3	0	1	9
AAAGACGCG	7	1	21	3	0	1
AAAGACGGA	20	8	85	5	2	5
AAAGACGGC	3	3	5	3	2	3
AAAGACGGG	27	11	63	36	2	2
AAAGACGGT	24	3	90	6	2	7
AAAGACGTA	9	1	26	1	0	14
AAAGACGTC	10	0	8	7	1	1
AAAGACGTG	13	2	36	18	0	3
AAAGACGTT	18	1	78	4	1	7
AAAGACTAA	7	27	4	0	0	17
AAAGACTAG	7	10	6	57	9	11
AAAGACTAT	12	4	2	0	6	456
AAAGACTCA	3	0	4	0	1	15
AAAGACTCG	3	17	30	0	2	4
AAAGACTCT	4	1	21	1	0	283
AAAGACTGA	8	33	0	1	27	17
AAAGACTGC	15	2	6	0	0	227
AAAGACTGG	17	7	45	6	2	70
AAAGACTTA	3	2	2	0	2	23
AAAGACTTC	5	4	3	1	0	15
AAAGACTTT	7	2	9	0	0	350
AAAGAGAAA	13	41	9	5	2	201
AAAGAGAAC	14	7	80	5	1	26
AAAGAGAAG	36	11	25	7	34	205
AAAGAGAAT	19	6	9	1	4	337
AAAGAGACA	11	10	18	6	0	262
AAAGAGACC	10	1	9	31	1	7
AAAGAGACG	27	14	37	1	0	86
AAAGAGAGA	26	65	40	7	3	88
AAAGAGAGC	16	8	91	7	1	15
AAAGAGAGG	52	23	204	29	35	26
AAAGAGAGT	41	9	96	7	14	62
AAAGAGATA	8	10	18	5	1	129
AAAGAGATG	37	8	163	21	1	35
AAAGAGATT	14	3	11	1	1	244
AAAGAGCAC	12	0	11	1	0	6
AAAGAGCAG	6	51	17	0	18	21
AAAGAGCAT	14	17	7	2	1	711
AAAGAGCCA	2	3	8	1	1	3
AAAGAGCCC	2	0	1	13	0	1
AAAGAGCCG	2	3	2	4	4	1
AAAGAGCCT	15	1	63	0	41	11
AAAGAGCGA	26	21	8	1	2	173
AAAGAGCGC	18	2	9	4	2	58
AAAGAGCGG	21	7	56	8	2	10
AAAGAGCGT	9	1	10	4	2	323
AAAGAGCTA	6	0	6	3	1	32
AAAGAGCTC	8	3	42	3	2	11
AAAGAGCTG	22	19	49	14	2	6
AAAGAGCTT	10	2	5	1	4	508
AAAGAGGAA	47	26	180	58	36	21
AAAGAGGAC	15	9	22	8	2	2
AAAGAGGAG	46	22	152	13	7	303
AAAGAGGAT	24	12	139	8	5	23
AAAGAGGCA	32	9	61	4	9	15
AAAGAGGCC	8	0	4	50	4	3
AAAGAGGCG	43	5	82	9	4	4
AAAGAGGCT	15	3	55	6	4	7
AAAGAGGGA	82	35	181	44	28	139
AAAGAGGGC	58	14	234	30	5	4
AAAGAGGGG	82	62	263	73	15	1
AAAGAGGGT	81	12	318	38	23	10
AAAGAGGTA	27	5	55	7	0	156
AAAGAGGTC	43	18	120	4	2	27
AAAGAGGTG	45	26	283	16	18	10
AAAGAGGTT	27	3	72	13	9	125
AAAGAGTAA	18	98	7	2	22	62
AAAGAGTAC	23	7	14	4	8	740
AAAGAGTAG	22	9	18	74	40	25
AAAGAGTAT	16	2	18	1	3	370
AAAGAGTCA	18	14	39	9	9	598
AAAGAGTCC	3	2	13	13	1	20
AAAGAGTCG	11	2	71	4	1	5
AAAGAGTCT	17	14	69	1	11	18
AAAGAGTGA	35	88	24	3	44	30
AAAGAGTGC	54	6	155	11	3	73
AAAGAGTGG	52	11	167	47	35	6
AAAGAGTGT	35	0	28	6	18	223
AAAGAGTTA	7	19	22	2	2	112
AAAGAGTTG	37	9	152	9	17	14
AAAGAGTTT	10	1	6	3	4	336
AAAGATAAG	29	8	13	4	1	956
AAAGATAAT	18	18	29	12	0	613
AAAGATACA	15	4	3	0	0	209
AAAGATACG	18	7	17	1	0	192
AAAGATACT	17	0	2	0	0	170
AAAGATAGA	16	8	7	3	1	710
AAAGATAGC	20	11	27	2	3	127
AAAGATAGG	26	12	84	6	1	85
AAAGATAGT	17	15	33	1	12	204
AAAGATATA	16	10	13	0	2	888
AAAGATATC	13	3	4	0	6	458
AAAGATATG	27	7	19	3	15	359
AAAGATATT	18	5	26	1	12	1210
AAAGATCAG	8	3	25	1	2	393
AAAGATCAT	6	3	2	1	0	204
AAAGATCCA	3	0	1	0	1	10
AAAGATCCG	10	12	61	0	0	3
AAAGATCGA	14	14	17	0	0	515
AAAGATCGC	12	64	4	9	0	18
AAAGATCGG	17	4	7	14	1	12
AAAGATCGT	22	5	23	6	0	850
AAAGATCTA	9	1	2	0	1	334
AAAGATCTG	15	10	35	0	2	18
AAAGATGAA	15	9	52	2	2	40
AAAGATGAG	30	48	63	5	4	16
AAAGATGCA	3	5	4	0	1	205
AAAGATGCC	8	2	29	2	0	5
AAAGATGCT	15	2	6	0	0	172
AAAGATGGA	16	8	67	6	2	18
AAAGATGGC	18	5	77	4	20	6
AAAGATGGG	52	8	63	145	42	6
AAAGATGGT	47	24	155	7	11	16
AAAGATGTA	17	7	5	18	26	186
AAAGATGTC	5	4	35	5	0	8
AAAGATGTG	51	5	113	22	19	12
AAAGATGTT	14	6	21	11	2	560
AAAGATTAA	5	28	6	1	1	87
AAAGATTAC	21	5	5	0	0	1139
AAAGATTAG	25	10	16	115	9	43
AAAGATTCG	4	2	16	4	1	8
AAAGATTCT	6	6	11	1	3	40
AAAGATTGA	14	118	11	1	38	45
AAAGATTGC	19	2	6	4	31	323
AAAGATTGG	26	11	79	3	13	94
AAAGATTGT	10	6	15	26	2	174
AAAGATTTA	4	7	2	1	0	281
AAAGATTTC	5	1	8	0	0	160
AAAGATTTG	17	1	67	27	8	165
AAAGCAAAA	7	9	7	0	5	787
AAAGCAAAC	21	16	4	1	0	366
AAAGCAAAG	24	2	9	2	2	546
AAAGCAAAT	14	3	6	31	2	876
AAAGCAACA	7	4	2	0	1	329
AAAGCAACC	10	0	5	1	0	40
AAAGCAACG	4	2	4	1	0	52
AAAGCAAGA	12	31	7	11	0	677
AAAGCAAGC	9	3	6	2	0	227
AAAGCAAGT	31	13	6	3	18	929
AAAGCAATA	1	5	3	1	0	219
AAAGCAATC	20	1	2	1	6	1762
AAAGCAATG	6	0	19	3	0	598
AAAGCAATT	7	2	5	1	0	417
AAAGCACAG	21	9	1	1	1	301
AAAGCACAT	17	0	3	0	0	1650
AAAGCACGA	29	3	12	2	2	673
AAAGCACGC	11	3	27	2	1	9
AAAGCACGG	18	4	53	7	0	0
AAAGCACGT	5	2	3	1	2	43
AAAGCACTA	2	0	1	1	0	270
AAAGCACTT	11	0	4	0	1	429
AAAGCAGAA	5	3	8	4	0	84
AAAGCAGAC	3	1	7	2	0	5
AAAGCAGAG	21	4	23	5	5	248
AAAGCAGAT	11	0	11	0	11	25
AAAGCAGCG	20	6	54	4	1	77
AAAGCAGGA	21	8	65	3	1	13
AAAGCAGGC	30	20	86	4	0	192
AAAGCAGGG	54	22	100	256	9	5
AAAGCAGGT	26	8	55	3	1	17
AAAGCAGTA	20	6	20	1	0	338
AAAGCAGTC	16	30	14	1	0	166
AAAGCAGTG	21	4	67	7	12	73
AAAGCAGTT	10	3	5	0	1	737
AAAGCATAA	5	39	5	1	2	48
AAAGCATAC	5	4	1	1	33	717
AAAGCATAG	25	15	48	40	114	18
AAAGCATAT	11	12	0	1	22	464
AAAGCATCA	4	3	2	0	1	151
AAAGCATCC	4	2	8	0	1	16
AAAGCATCT	9	0	0	1	0	146
AAAGCATGA	21	66	18	4	63	40
AAAGCATGC	22	1	2	1	1	384
AAAGCATGG	47	10	181	8	2	5
AAAGCATGT	38	4	9	2	0	402
AAAGCATTA	8	5	2	0	4	931
AAAGCATTG	19	9	30	2	4	128
AAAGCATTT	9	1	1	1	1	1067
AAAGCCAAA	5	5	2	2	0	86
AAAGCCAAG	4	0	25	0	3	4
AAAGCCAAT	23	0	4	1	29	197
AAAGCCACA	13	3	16	0	0	3
AAAGCCACC	12	0	1	25	6	0
AAAGCCAGC	4	2	19	8	0	0
AAAGCCAGG	19	1	89	4	8	3
AAAGCCAGT	7	4	16	1	1	4
AAAGCCATA	16	0	31	0	0	156
AAAGCCATC	4	0	13	1	0	2
AAAGCCATT	10	0	13	0	1	90
AAAGCCCGA	4	0	0	16	1	1
AAAGCCCGG	15	2	3	29	5	2
AAAGCCCTC	6	1	0	20	0	0
AAAGCCGAG	13	0	98	3	0	0
AAAGCCGCG	8	13	48	8	1	0
AAAGCCGGA	10	2	38	6	0	0
AAAGCCGGC	10	0	23	23	2	80
AAAGCCGGG	19	3	80	21	21	1
AAAGCCGTA	12	1	41	0	1	0
AAAGCCGTC	10	0	0	55	0	2
AAAGCCGTG	5	12	34	6	1	1
AAAGCCGTT	6	1	10	1	0	3
AAAGCCTAA	1	26	6	1	0	4
AAAGCCTAG	5	0	2	4	2	2
AAAGCCTAT	11	0	32	2	0	144
AAAGCCTGA	12	12	1	1	3	2
AAAGCCTGG	25	12	96	6	8	44
AAAGCCTGT	14	7	57	1	6	2
AAAGCCTTC	2	2	7	1	0	2
AAAGCGAAA	14	45	15	2	1	143
AAAGCGAAC	13	1	44	3	1	5
AAAGCGAAG	30	5	19	9	0	311
AAAGCGAAT	30	7	2	3	0	1000
AAAGCGACA	1	4	2	1	0	4
AAAGCGACC	9	0	2	16	10	0
AAAGCGACT	4	3	34	0	0	9
AAAGCGAGA	21	7	17	4	15	23
AAAGCGAGC	18	24	8	4	1	3
AAAGCGAGG	23	5	62	7	4	8
AAAGCGAGT	22	1	28	3	0	107
AAAGCGATA	16	0	8	0	0	629
AAAGCGATC	7	2	5	3	2	70
AAAGCGATT	9	3	3	0	4	297
AAAGCGCAA	14	2	1	1	0	144
AAAGCGCAG	11	3	18	2	0	2
AAAGCGCAT	10	2	1	0	1	176
AAAGCGCGC	15	2	22	2	4	4
AAAGCGCGG	35	3	162	15	0	0
AAAGCGCGT	13	1	4	4	0	351
AAAGCGCTC	7	0	43	3	0	2
AAAGCGCTG	10	0	6	9	1	1
AAAGCGGAA	26	4	21	4	2	86
AAAGCGGAC	33	6	40	7	0	1
AAAGCGGAG	38	15	109	8	4	44
AAAGCGGAT	22	13	41	4	0	21
AAAGCGGCA	8	1	2	4	2	1
AAAGCGGCC	17	6	15	81	7	0
AAAGCGGCG	15	1	44	4	2	4
AAAGCGGCT	29	17	107	4	9	1
AAAGCGGGA	46	15	210	12	8	3
AAAGCGGGC	36	13	115	28	0	3
AAAGCGGGG	111	27	264	82	96	2
AAAGCGGGT	53	13	68	44	10	3
AAAGCGGTA	15	4	45	4	2	1
AAAGCGGTC	14	3	51	2	2	2
AAAGCGGTG	63	20	201	53	1	0
AAAGCGGTT	30	3	54	5	3	149
AAAGCGTAC	10	1	3	10	1	219
AAAGCGTAG	21	10	8	54	5	10
AAAGCGTAT	13	5	6	5	2	1451
AAAGCGTCA	4	2	13	1	0	5
AAAGCGTCC	4	0	6	15	1	4
AAAGCGTCG	26	4	73	3	2	1
AAAGCGTCT	14	1	39	1	0	15
AAAGCGTGA	29	151	18	5	47	4
AAAGCGTGC	10	3	56	2	0	0
AAAGCGTGG	33	30	138	17	9	1
AAAGCGTGT	15	10	60	2	1	5
AAAGCGTTA	20	10	8	1	2	146
AAAGCGTTC	15	6	52	9	0	2
AAAGCGTTG	22	3	40	8	1	4
AAAGCGTTT	5	1	6	1	4	57
AAAGCTAAA	6	2	2	7	1	1121
AAAGCTAAC	15	1	1	1	0	474
AAAGCTAAG	10	7	6	2	5	275
AAAGCTAAT	11	0	1	1	6	685
AAAGCTACA	3	4	1	0	0	125
AAAGCTACC	6	2	11	4	0	9
AAAGCTACG	3	1	4	0	1	11
AAAGCTAGA	17	15	5	2	0	861
AAAGCTAGC	15	5	4	2	0	180
AAAGCTAGG	53	66	238	1	25	12
AAAGCTAGT	22	4	2	2	13	365
AAAGCTATG	5	0	5	0	0	96
AAAGCTCAA	7	2	29	0	11	5
AAAGCTCAT	3	0	7	1	2	11
AAAGCTCCA	6	8	1	0	40	2
AAAGCTCCT	2	0	0	2	30	1
AAAGCTCGA	19	2	78	10	0	8
AAAGCTCGC	8	0	21	1	1	2
AAAGCTCGG	20	10	60	33	1	4
AAAGCTCGT	21	7	43	3	9	9
AAAGCTGAA	6	7	46	0	2	16
AAAGCTGAG	19	19	9	15	22	6
AAAGCTGAT	23	0	25	3	2	90
AAAGCTGCA	18	4	7	8	2	195
AAAGCTGCC	7	0	9	2	0	0
AAAGCTGGA	17	19	41	3	1	1
AAAGCTGGC	14	10	55	4	0	0
AAAGCTGGG	44	5	212	11	6	1
AAAGCTGGT	13	2	44	2	41	1
AAAGCTGTA	3	2	22	1	0	138
AAAGCTGTC	5	1	10	4	0	5
AAAGCTGTG	15	1	41	6	5	1
AAAGCTGTT	9	0	16	0	1	12
AAAGCTTAG	30	1	15	95	4	16
AAAGCTTCA	7	1	20	0	0	0
AAAGCTTCG	1	1	2	13	0	1
AAAGCTTGC	10	6	5	0	3	3
AAAGCTTGG	29	1	126	1	20	4
AAAGCTTGT	10	9	56	1	1	7
AAAGCTTTA	5	2	5	0	1	18
AAAGCTTTC	15	1	7	0	3	40
AAAGCTTTT	3	1	6	0	1	17
AAAGGAAAA	26	13	29	3	15	194
AAAGGAAAG	34	22	220	5	2	34
AAAGGAAAT	32	19	79	3	7	534
AAAGGAACA	17	32	40	2	2	16
AAAGGAACC	16	2	80	1	0	2
AAAGGAACG	16	9	31	5	0	3
AAAGGAACT	8	4	18	3	1	13
AAAGGAAGA	31	10	91	3	4	31
AAAGGAAGC	36	7	124	3	3	13
AAAGGAAGG	54	48	68	220	18	6
AAAGGAAGT	35	15	149	5	4	26
AAAGGAATA	33	26	61	2	18	130
AAAGGAATC	34	6	89	2	6	106
AAAGGAATG	29	11	23	85	27	9
AAAGGAATT	10	7	32	1	13	124
AAAGGACAA	21	1	54	5	23	14
AAAGGACAC	11	5	23	16	18	7
AAAGGACAG	38	19	192	16	3	8
AAAGGACCA	10	0	8	25	1	4
AAAGGACCG	11	2	12	19	1	1
AAAGGACCT	7	3	17	26	0	0
AAAGGACGA	23	6	47	9	4	10
AAAGGACGC	24	0	86	3	0	1
AAAGGACGG	32	21	65	140	11	1
AAAGGACGT	25	11	84	3	2	4
AAAGGACTA	21	7	65	2	7	12
AAAGGACTG	23	5	8	59	125	1
AAAGGACTT	11	20	33	3	6	59
AAAGGAGAA	17	15	97	4	2	12
AAAGGAGAC	36	10	191	7	0	2
AAAGGAGAG	20	8	39	22	8	10
AAAGGAGAT	19	12	63	7	22	18
AAAGGAGCA	5	4	12	3	2	5
AAAGGAGCC	10	6	34	3	3	1
AAAGGAGCG	12	9	56	6	2	1
AAAGGAGCT	11	3	35	1	1	8
AAAGGAGGA	33	39	129	12	15	6
AAAGGAGGC	50	23	161	36	19	1
AAAGGAGGG	80	49	47	262	57	3
AAAGGAGGT	82	13	339	24	14	8
AAAGGAGTA	18	41	65	3	4	11
AAAGGAGTC	30	5	97	12	0	7
AAAGGAGTG	36	25	26	119	68	7
AAAGGAGTT	36	11	114	5	4	16
AAAGGATAA	23	156	6	2	20	29
AAAGGATAC	18	10	20	2	9	78
AAAGGATAG	44	35	17	157	26	17
AAAGGATAT	23	8	16	3	3	295
AAAGGATCA	15	5	31	1	9	239
AAAGGATCC	18	5	66	5	4	54
AAAGGATCG	34	13	81	2	5	1
AAAGGATCT	10	3	25	3	0	62
AAAGGATGA	13	71	9	1	53	13
AAAGGATGC	11	6	69	6	2	7
AAAGGATGG	65	55	23	181	18	7
AAAGGATGT	42	24	97	65	37	19
AAAGGATTA	76	34	209	17	108	26
AAAGGATTC	23	2	52	1	3	13
AAAGGATTG	38	28	25	101	227	14
AAAGGATTT	16	8	82	5	10	67
AAAGGCAAA	17	6	9	10	12	364
AAAGGCAAC	8	3	13	1	0	80
AAAGGCAAG	27	10	36	2	4	392
AAAGGCAAT	34	0	8	1	15	428
AAAGGCACA	22	16	16	5	18	84
AAAGGCACC	11	2	13	4	1	1
AAAGGCACG	7	4	24	2	1	4
AAAGGCACT	5	0	14	1	2	6
AAAGGCAGA	33	20	14	1	2	151
AAAGGCAGC	22	5	37	13	1	1
AAAGGCAGG	50	12	218	11	22	58
AAAGGCAGT	15	27	30	4	74	3
AAAGGCATA	28	10	17	2	0	213
AAAGGCATC	15	18	9	4	0	3
AAAGGCATG	8	1	14	2	1	6
AAAGGCATT	17	3	10	3	0	8
AAAGGCCAG	5	7	35	2	0	1
AAAGGCCCA	8	4	1	50	0	1
AAAGGCCCG	8	5	0	56	1	0
AAAGGCCGA	11	0	21	1	0	1
AAAGGCCGC	15	4	39	16	1	0
AAAGGCCGG	12	1	14	23	2	1
AAAGGCCGT	10	8	13	65	1	1
AAAGGCCTA	10	2	53	0	1	1
AAAGGCCTC	8	1	2	22	18	1
AAAGGCCTG	14	16	26	20	1	3
AAAGGCGAA	19	23	127	2	0	6
AAAGGCGAC	16	3	79	3	5	0
AAAGGCGAG	48	21	178	11	5	1
AAAGGCGCA	13	9	10	3	6	3
AAAGGCGCC	21	7	41	82	0	0
AAAGGCGCG	5	11	24	1	3	2
AAAGGCGCT	13	2	63	2	2	1
AAAGGCGGA	24	17	125	4	21	2
AAAGGCGGC	59	18	160	12	2	0
AAAGGCGGG	122	57	335	67	28	0
AAAGGCGGT	33	9	184	16	4	5
AAAGGCGTA	29	18	117	1	3	3
AAAGGCGTC	41	18	52	38	17	0
AAAGGCGTG	62	23	219	25	3	0
AAAGGCGTT	45	7	163	3	27	0
AAAGGCTAA	12	87	2	9	8	5
AAAGGCTAC	10	4	1	1	2	2
AAAGGCTAG	37	31	13	117	52	4
AAAGGCTAT	7	1	12	2	7	144
AAAGGCTCG	20	60	21	14	1	51
AAAGGCTGA	20	99	13	2	56	2
AAAGGCTGC	10	6	58	1	2	0
AAAGGCTGG	49	13	209	9	7	1
AAAGGCTGT	18	9	78	6	4	3
AAAGGCTTA	23	4	51	4	0	5
AAAGGCTTC	8	3	38	4	1	0
AAAGGCTTG	9	4	78	16	0	0
AAAGGCTTT	13	7	70	1	0	5
AAAGGGAAA	37	20	200	4	2	22
AAAGGGAAC	29	3	36	66	28	2
AAAGGGAAG	38	7	149	30	18	19
AAAGGGAAT	42	18	263	13	18	18
AAAGGGACA	13	5	59	3	7	2
AAAGGGACC	8	14	10	87	2	1
AAAGGGACG	11	7	53	25	10	0
AAAGGGACT	40	10	86	24	3	2
AAAGGGAGA	64	36	312	10	4	7
AAAGGGAGC	65	35	105	25	28	0
AAAGGGAGG	131	48	370	98	28	7
AAAGGGAGT	40	16	130	24	3	8
AAAGGGATA	54	26	253	8	0	14
AAAGGGATC	38	7	158	9	8	5
AAAGGGATG	69	18	147	30	7	7
AAAGGGATT	40	14	162	6	2	24
AAAGGGCAA	21	24	39	1	1	3
AAAGGGCAC	11	0	24	9	0	0
AAAGGGCAG	51	11	106	10	5	4
AAAGGGCAT	38	4	213	5	15	7
AAAGGGCCA	32	8	39	35	1	1
AAAGGGCCC	13	0	11	41	4	0
AAAGGGCCT	9	2	48	22	0	0
AAAGGGCGA	43	13	219	10	26	2
AAAGGGCGC	29	16	76	13	13	1
AAAGGGCGG	76	28	240	58	9	3
AAAGGGCGT	96	23	279	21	4	1
AAAGGGCTA	40	5	91	3	41	3
AAAGGGCTC	21	5	85	9	2	3
AAAGGGCTG	89	11	93	74	13	3
AAAGGGCTT	33	3	134	4	12	4
AAAGGGGAA	42	16	144	8	6	4
AAAGGGGAC	63	27	20	110	83	0
AAAGGGGAG	120	57	529	91	53	7
AAAGGGGAT	110	27	277	48	32	2
AAAGGGGCA	66	30	286	15	4	1
AAAGGGGCC	14	6	33	16	5	0
AAAGGGGCG	66	35	282	46	36	199
AAAGGGGCT	50	14	277	19	22	3
AAAGGGGGA	86	68	299	28	20	1
AAAGGGGGC	109	39	163	178	45	2
AAAGGGGGG	241	105	720	170	113	51
AAAGGGGGT	129	41	194	180	146	92
AAAGGGGTA	49	37	93	52	4	4
AAAGGGGTC	58	18	253	37	3	1
AAAGGGGTG	107	38	302	181	52	2
AAAGGGGTT	59	17	204	45	15	13
AAAGGGTAA	40	192	12	2	4	14
AAAGGGTAC	29	19	87	26	1	4
AAAGGGTAG	67	23	7	173	539	6
AAAGGGTAT	57	26	23	269	65	101
AAAGGGTCA	17	6	35	3	10	38
AAAGGGTCC	16	2	5	49	17	1
AAAGGGTCG	46	28	181	47	20	3
AAAGGGTCT	34	13	123	20	3	3
AAAGGGTGA	104	434	11	23	229	3
AAAGGGTGC	44	26	118	46	5	0
AAAGGGTGG	153	34	288	111	67	2
AAAGGGTGT	86	21	192	32	29	2
AAAGGGTTA	43	30	185	16	5	14
AAAGGGTTC	24	6	69	8	6	1
AAAGGGTTG	56	22	149	40	21	5
AAAGGGTTT	21	9	173	25	11	6
AAAGGTAAA	28	7	13	0	2	528
AAAGGTAAC	9	1	55	1	36	12
AAAGGTAAG	42	16	58	5	3	36
AAAGGTAAT	20	9	52	3	15	772
AAAGGTACA	13	7	10	2	0	24
AAAGGTACC	10	1	38	1	2	0
AAAGGTACG	20	11	36	0	23	29
AAAGGTACT	40	14	52	0	5	184
AAAGGTAGA	30	15	43	1	17	73
AAAGGTAGC	22	13	163	5	2	10
AAAGGTAGG	55	25	207	16	13	13
AAAGGTAGT	36	17	163	3	7	27
AAAGGTATA	8	4	16	0	1	90
AAAGGTATG	45	10	189	3	2	85
AAAGGTATT	37	3	32	5	12	333
AAAGGTCAA	16	30	17	2	0	147
AAAGGTCAC	1	3	14	0	0	1
AAAGGTCAG	16	5	11	1	1	8
AAAGGTCAT	19	0	13	1	1	128
AAAGGTCGA	33	4	86	5	9	70
AAAGGTCGC	11	4	126	3	7	72
AAAGGTCGG	39	20	324	9	2	4
AAAGGTCGT	25	2	120	8	4	8
AAAGGTCTA	11	3	40	0	0	285
AAAGGTCTC	10	2	32	0	1	4
AAAGGTCTG	18	1	90	2	0	3
AAAGGTCTT	11	2	15	0	0	12
AAAGGTGAA	26	27	135	7	11	12
AAAGGTGAC	24	15	5	45	54	1
AAAGGTGAG	51	18	205	9	8	10
AAAGGTGAT	48	9	201	1	5	60
AAAGGTGCA	24	9	36	3	12	66
AAAGGTGCC	23	2	63	15	4	2
AAAGGTGCG	20	6	28	2	4	60
AAAGGTGCT	29	8	53	0	13	5
AAAGGTGGA	56	38	144	9	132	5
AAAGGTGGC	43	36	9	90	92	0
AAAGGTGGG	120	29	347	64	58	6
AAAGGTGGT	61	13	320	10	14	75
AAAGGTGTA	27	17	43	0	8	13
AAAGGTGTC	37	3	179	5	0	6
AAAGGTGTG	51	28	255	9	6	10
AAAGGTGTT	23	9	61	2	28	509
AAAGGTTAA	28	135	5	3	16	16
AAAGGTTAC	18	5	20	3	13	7
AAAGGTTAG	44	20	14	246	76	11
AAAGGTTAT	24	5	6	7	7	725
AAAGGTTCA	11	1	7	0	1	10
AAAGGTTCC	4	2	10	4	2	1
AAAGGTTCG	21	9	72	10	14	3
AAAGGTTGA	34	141	9	0	44	9
AAAGGTTGC	27	13	118	9	13	7
AAAGGTTGG	63	31	106	3	9	240
AAAGGTTGT	23	22	65	24	3	22
AAAGGTTTA	35	7	19	1	13	396
AAAGGTTTC	25	9	51	5	3	306
AAAGGTTTG	23	5	89	6	17	76
AAAGGTTTT	6	6	29	1	2	103
AAAGTAAAA	14	9	9	0	4	1383
AAAGTAAAC	21	17	18	2	14	198
AAAGTAAAG	6	1	13	2	1	197
AAAGTAAAT	20	4	6	1	2	883
AAAGTAACA	8	4	2	1	0	284
AAAGTAACC	10	0	5	0	3	93
AAAGTAACG	15	8	10	0	2	15
AAAGTAACT	18	6	0	2	0	598
AAAGTAAGA	31	12	14	0	4	2458
AAAGTAAGC	27	8	20	2	1	592
AAAGTAAGG	37	19	76	4	15	32
AAAGTAAGT	24	8	13	6	23	756
AAAGTAATA	24	13	10	1	6	322
AAAGTAATC	8	3	3	1	6	451
AAAGTAATG	24	7	10	7	0	48
AAAGTAATT	7	3	6	0	1	490
AAAGTACAC	16	1	9	0	6	1199
AAAGTACAG	14	11	5	2	0	473
AAAGTACAT	10	0	1	1	25	901
AAAGTACCG	6	3	7	0	1	12
AAAGTACGA	9	4	4	1	0	570
AAAGTACGC	4	4	5	1	2	304
AAAGTACGG	38	1	132	9	7	14
AAAGTACGT	38	4	7	0	2	825
[truncated: 216,169+ more rows]
