# Supplementary material for: A short translational ramp determines the efficiency of protein synthesis
Source: Nat Commun. 2019 Dec 18;10:5774. doi: 10.1038/s41467-019-13810-1 (PMC6920384; doi:10.1038/s41467-019-13810-1)
Supplement: Supplementary file 6 — Supplementary Data 3 [file 41467_2019_13810_MOESM6_ESM.xlsx]

## Sheet: Table S3 - Annotated Counts Exp
Sequence	Reads_Plasmid	Reads_B1	Reads_B2	Reads_B3	Reads_B4	Reads_B5	DNA	Norm_B1	Norm_B2	Norm_B3	Norm_B4	Norm_B5	total_bins	total_bins_unnorm	B1_ratio	B2_ratio	B3_ratio	B4_ratio	B5_ratio	Score	RFU	tAI	AA	AA_character	Stop	Amber	Ochre	Opal	Stop_codon	Rare	Rare_2	Rare_3	RLI	xho	nco	hydrophobicity	charge	RNAfold
AAAAAAAAA	12	17	57	18	2	348	AAAAAAAAA	4.04e-06	1.22e-05	3.06e-06	2.37e-07	6.81e-05	8.77e-05	442	0.0460488	0.139745	0.0349266	0.00269853	0.776581	4.32402	9367.33	1	KKK	KKK	FALSE	FALSE	FALSE	FALSE	Absent	FALSE	FALSE	FALSE	FALSE	FALSE	FALSE	-3.9	11.1031	-3.9
AAAAAAAAC	6	5	82	2	0	233	AAAAAAAAC	1.19e-06	1.76e-05	3.4e-07	0	4.56e-05	6.47e-05	322	0.0183417	0.272255	0.0052555	0	0.704148	4.09936	8485.96	0.816497	KKN	KKN	FALSE	FALSE	FALSE	FALSE	Absent	FALSE	FALSE	FALSE	FALSE	FALSE	FALSE	-3.76667	10.8054	-5.9
AAAAAAAAG	10	13	95	11	4	258	AAAAAAAAG	3.09e-06	2.04e-05	1.87e-06	4.73e-07	5.05e-05	7.63e-05	381	0.0404475	0.267525	0.0245163	0.00619921	0.661312	3.9804	8005.68	0.565685	KKK	KKK	FALSE	FALSE	FALSE	FALSE	Absent	FALSE	FALSE	FALSE	FALSE	FALSE	FALSE	-3.9	11.1031	-8.4
AAAAAAAAT	12	3	54	2	2	461	AAAAAAAAT	7.12e-07	1.16e-05	3.4e-07	2.37e-07	9.02e-05	0.000103063	522	0.00691101	0.112592	0.00330038	0.00229498	0.874902	4.62568	10522.7	0.627163	KKN	KKN	FALSE	FALSE	FALSE	FALSE	Absent	FALSE	FALSE	FALSE	FALSE	FALSE	FALSE	-3.76667	10.8054	-4
AAAAAAACA	12	30	53	2	0	115	AAAAAAACA	7.12e-06	1.14e-05	3.4e-07	0	2.25e-05	4.13e-05	200	0.172272	0.275462	0.00822693	0	0.544039	3.46807	6569.9	0.408248	KKT	KKT	FALSE	FALSE	FALSE	FALSE	Absent	FALSE	FALSE	FALSE	FALSE	FALSE	FALSE	-2.83333	10.8054	-3.9
AAAAAAACC	8	1	10	3	1	100	AAAAAAACC	2.37e-07	2.15e-06	5.1e-07	1.18e-07	1.96e-05	2.26e-05	115	0.0105173	0.0951916	0.0226017	0.00523882	0.866451	4.62191	10441.5	0.57735	KKT	KKT	FALSE	FALSE	FALSE	FALSE	Absent	FALSE	FALSE	FALSE	FALSE	FALSE	FALSE	-2.83333	10.8054	-5.9
AAAAAAAGG	17	6	64	19	19	255	AAAAAAAGG	1.42e-06	1.38e-05	3.23e-06	2.25e-06	4.99e-05	7.05e-05	363	0.0201968	0.194986	0.045814	0.0318575	0.707146	4.21077	8651.73	0.469042	KKR	KKR	FALSE	FALSE	FALSE	FALSE	Absent	TRUE	FALSE	FALSE	FALSE	FALSE	FALSE	-4.1	11.8231	-8.3
AAAAAAAGT	14	7	74	24	3	185	AAAAAAAGT	1.66e-06	1.59e-05	4.08e-06	3.55e-07	3.62e-05	5.82e-05	293	0.028563	0.273295	0.0701507	0.00609756	0.621894	3.91947	7560.14	0.313581	KKS	KKS	FALSE	FALSE	FALSE	FALSE	Absent	FALSE	FALSE	FALSE	FALSE	FALSE	FALSE	-2.86667	10.8054	-4.1
AAAAAAATA	16	25	42	9	2	538	AAAAAAATA	5.94e-06	9.03e-06	1.53e-06	2.37e-07	0.000105231	0.000121959	616	0.0486686	0.0740033	0.0125506	0.0019394	0.862838	4.55628	10378.4	0.135401	KKI	KKI	FALSE	FALSE	FALSE	FALSE	Absent	FALSE	FALSE	FALSE	FALSE	FALSE	FALSE	-1.1	10.8054	-3.9
AAAAAAATC	9	1	47	1	0	326	AAAAAAATC	2.37e-07	1.01e-05	1.7e-07	0	6.38e-05	7.43e-05	375	0.00319668	0.135985	0.00228988	0	0.858529	4.57468	10320.1	0.707107	KKI	KKI	FALSE	FALSE	FALSE	FALSE	Absent	FALSE	FALSE	FALSE	FALSE	FALSE	FALSE	-1.1	10.8054	-4.6
AAAAAAATG	17	4	39	6	3	668	AAAAAAATG	9.5e-07	8.38e-06	1.02e-06	3.55e-07	0.000130658	0.000141364	720	0.00671806	0.0592845	0.00721854	0.00250977	0.924269	4.77833	11111.8	1	KKM	KKM	FALSE	FALSE	FALSE	FALSE	Absent	FALSE	FALSE	FALSE	FALSE	FALSE	FALSE	-1.96667	10.8054	-9.4
AAAAAAATT	12	0	77	20	3	291	AAAAAAATT	0	1.65e-05	3.4e-06	3.55e-07	5.69e-05	7.72e-05	391	0	0.214274	0.0440483	0.00459446	0.737083	4.26449	8913.68	0.543139	KKI	KKI	FALSE	FALSE	FALSE	FALSE	Absent	FALSE	FALSE	FALSE	FALSE	FALSE	FALSE	-1.1	10.8054	-3.9
AAAAAACAA	4	5	7	1	1	341	AAAAAACAA	1.19e-06	1.5e-06	1.7e-07	1.18e-07	6.67e-05	6.97e-05	355	0.0170371	0.0215883	0.00244085	0.00169728	0.957236	4.86051	11497.3	0.57735	KKQ	KKQ	FALSE	FALSE	FALSE	FALSE	Absent	FALSE	FALSE	FALSE	FALSE	FALSE	FALSE	-3.76667	10.8054	-3.9
AAAAAACAC	4	3	3	0	0	54	AAAAAACAC	7.12e-07	6.45e-07	0	0	1.06e-05	1.19e-05	60	0.0597584	0.0540869	0	0	0.886155	4.59871	10641.5	0.408248	KKH	KKH	FALSE	FALSE	FALSE	FALSE	Absent	FALSE	FALSE	FALSE	FALSE	FALSE	FALSE	-3.66667	10.8054	-4.9
AAAAAACGA	28	93	29	2	31	612	AAAAAACGA	2.21e-05	6.23e-06	3.4e-07	3.67e-06	0.000119705	0.000152023	767	0.145243	0.0409924	0.00223747	0.0241158	0.787411	4.26746	9544.92	0.00816497	KKR	KKR	FALSE	FALSE	FALSE	FALSE	Absent	FALSE	FALSE	FALSE	FALSE	FALSE	FALSE	-4.1	11.8231	-4.6
AAAAAACGC	14	3	80	2	3	234	AAAAAACGC	7.12e-07	1.72e-05	3.4e-07	3.55e-07	4.58e-05	6.44e-05	322	0.0110656	0.267077	0.00528442	0.00551192	0.711061	4.13843	8588.02	0.69282	KKR	KKR	FALSE	FALSE	FALSE	FALSE	Absent	FALSE	FALSE	FALSE	FALSE	FALSE	FALSE	-4.1	11.8231	-5.2
AAAAAACGG	11	6	57	5	2	30	AAAAAACGG	1.42e-06	1.22e-05	8.5e-07	2.37e-07	5.87e-06	2.06e-05	100	0.0690583	0.59379	0.0412239	0.0114663	0.284462	2.84848	3552.19	0.408248	KKR	KKR	FALSE	FALSE	FALSE	FALSE	Absent	FALSE	FALSE	FALSE	FALSE	FALSE	FALSE	-4.1	11.8231	-8.3
AAAAAACGT	37	1	250	4	0	761	AAAAAACGT	2.37e-07	5.37e-05	6.8e-07	0	0.000148848	0.000203488	1016	0.00116676	0.264006	0.00334315	0	0.731484	4.19663	8811.51	0.816497	KKR	KKR	FALSE	FALSE	FALSE	FALSE	Absent	FALSE	FALSE	FALSE	FALSE	FALSE	FALSE	-4.1	11.8231	-4.1
AAAAAACTA	5	2	24	0	1	326	AAAAAACTA	4.75e-07	5.16e-06	0	1.18e-07	6.38e-05	6.95e-05	353	0.00683085	0.0741906	0	0.00170127	0.917277	4.7484	11022.5	0.408248	KKL	KKL	FALSE	FALSE	FALSE	FALSE	Absent	FALSE	FALSE	FALSE	FALSE	FALSE	FALSE	-1.33333	10.8054	-4.2
AAAAAACTC	10	14	59	7	0	69	AAAAAACTC	3.32e-06	1.27e-05	1.19e-06	0	1.35e-05	3.07e-05	149	0.10831	0.413127	0.0387928	0	0.439771	3.24979	5352.26	0.408248	KKL	KKL	FALSE	FALSE	FALSE	FALSE	Absent	FALSE	FALSE	FALSE	FALSE	FALSE	FALSE	-1.33333	10.8054	-5.6
AAAAAACTG	9	18	48	0	2	58	AAAAAACTG	4.27e-06	1.03e-05	0	2.37e-07	1.13e-05	2.62e-05	126	0.163305	0.394151	0	0.0090383	0.433505	3.15529	5285.17	0.848528	KKL	KKL	FALSE	FALSE	FALSE	FALSE	Absent	FALSE	FALSE	FALSE	FALSE	FALSE	FALSE	-1.33333	10.8054	-9.6
AAAAAACTT	2	0	29	3	3	245	AAAAAACTT	0	6.23e-06	5.1e-07	3.55e-07	4.79e-05	5.5e-05	280	0	0.113269	0.00927372	0.00644864	0.871009	4.6352	10494.5	0.313581	KKL	KKL	FALSE	FALSE	FALSE	FALSE	Absent	FALSE	FALSE	FALSE	FALSE	FALSE	FALSE	-1.33333	10.8054	-3.9
AAAAAAGAA	5	6	29	3	1	322	AAAAAAGAA	1.42e-06	6.23e-06	5.1e-07	1.18e-07	6.3e-05	7.13e-05	361	0.0199888	0.0874432	0.0071593	0.00165945	0.883749	4.64174	10626.2	0.816497	KKE	KKE	FALSE	FALSE	FALSE	FALSE	Absent	FALSE	FALSE	FALSE	FALSE	FALSE	FALSE	-3.76667	9.53732	-4.1
AAAAAAGAC	6	5	69	4	2	132	AAAAAAGAC	1.19e-06	1.48e-05	6.8e-07	2.37e-07	2.58e-05	4.27e-05	212	0.0277687	0.346839	0.0159133	0.00553279	0.603946	3.81105	7319	0.707107	KKD	KKD	FALSE	FALSE	FALSE	FALSE	Absent	FALSE	FALSE	FALSE	FALSE	FALSE	FALSE	-3.76667	9.5373	-6.5
AAAAAAGAG	23	6	123	9	17	305	AAAAAAGAG	1.42e-06	2.64e-05	1.53e-06	2.01e-06	5.97e-05	9.11e-05	460	0.015645	0.290283	0.0168105	0.0220801	0.655181	4.01087	7986.9	0.46188	KKE	KKE	FALSE	FALSE	FALSE	FALSE	Absent	FALSE	FALSE	FALSE	FALSE	FALSE	FALSE	-3.76667	9.53732	-8.4
AAAAAAGAT	19	6	94	21	9	543	AAAAAAGAT	1.42e-06	2.02e-05	3.57e-06	1.06e-06	0.000106209	0.000132469	673	0.0107537	0.152486	0.0269614	0.00803488	0.801764	4.43757	9684.79	0.543139	KKD	KKD	FALSE	FALSE	FALSE	FALSE	Absent	FALSE	FALSE	FALSE	FALSE	FALSE	FALSE	-3.76667	9.5373	-5.2
AAAAAAGCA	6	2	46	1	14	178	AAAAAAGCA	4.75e-07	9.88e-06	1.7e-07	1.66e-06	3.48e-05	4.7e-05	241	0.0101027	0.21031	0.00361846	0.0352262	0.740743	4.2862	9043.34	0.707107	KKA	KKA	FALSE	FALSE	FALSE	FALSE	Absent	FALSE	FALSE	FALSE	FALSE	FALSE	FALSE	-2	10.8054	-3.9
AAAAAAGCG	14	1	76	25	0	755	AAAAAAGCG	2.37e-07	1.63e-05	4.25e-06	0	0.000147675	0.000168496	857	0.00140907	0.0969257	0.025234	0	0.876431	4.65312	10544	0.4	KKA	KKA	FALSE	FALSE	FALSE	FALSE	Absent	FALSE	FALSE	FALSE	FALSE	FALSE	FALSE	-2	10.8054	-8.4
AAAAAAGGA	21	14	106	5	2	251	AAAAAAGGA	3.32e-06	2.28e-05	8.5e-07	2.37e-07	4.91e-05	7.63e-05	378	0.0435731	0.298599	0.0111474	0.00310062	0.643579	3.90451	7777.51	0.408248	KKG	KKG	FALSE	FALSE	FALSE	FALSE	Absent	FALSE	FALSE	FALSE	FALSE	FALSE	FALSE	-2.73333	10.8054	-4.5
AAAAAAGGC	23	3	138	12	1	254	AAAAAAGGC	7.12e-07	2.97e-05	2.04e-06	1.18e-07	4.97e-05	8.22e-05	408	0.00866426	0.36073	0.0248259	0.00143859	0.604341	3.83206	7315.63	0.816497	KKG	KKG	FALSE	FALSE	FALSE	FALSE	Absent	FALSE	FALSE	FALSE	FALSE	FALSE	FALSE	-2.73333	10.8054	-5.9
AAAAAAGGG	34	41	179	31	12	98	AAAAAAGGG	9.73e-06	3.85e-05	5.27e-06	1.42e-06	1.92e-05	7.41e-05	361	0.131439	0.519383	0.0711898	0.0191625	0.258825	2.75455	3282.55	0.469042	KKG	KKG	FALSE	FALSE	FALSE	FALSE	Absent	FALSE	FALSE	FALSE	FALSE	FALSE	FALSE	-2.73333	10.8054	-8.3
AAAAAAGGT	26	7	115	16	5	146	AAAAAAGGT	1.66e-06	2.47e-05	2.72e-06	5.91e-07	2.86e-05	5.82e-05	289	0.0285345	0.424291	0.0467204	0.0101524	0.490302	3.5094	5999.69	0.627163	KKG	KKG	FALSE	FALSE	FALSE	FALSE	Absent	FALSE	FALSE	FALSE	FALSE	FALSE	FALSE	-2.73333	10.8054	-5.1
AAAAAAGTA	37	11	126	43	73	245	AAAAAAGTA	2.61e-06	2.71e-05	7.31e-06	8.63e-06	4.79e-05	9.36e-05	498	0.0279156	0.289413	0.0781694	0.0922795	0.512223	3.77148	6561.07	0.912871	KKV	KKV	FALSE	FALSE	FALSE	FALSE	Absent	FALSE	FALSE	FALSE	FALSE	FALSE	FALSE	-1.2	10.8054	-3.9
AAAAAAGTC	11	2	19	3	2	249	AAAAAAGTC	4.75e-07	4.08e-06	5.1e-07	2.37e-07	4.87e-05	5.4e-05	275	0.00879214	0.0755981	0.00944713	0.00437948	0.901783	4.71476	10852.1	0.57735	KKV	KKV	FALSE	FALSE	FALSE	FALSE	Absent	FALSE	FALSE	FALSE	FALSE	FALSE	FALSE	-1.2	10.8054	-4.9
AAAAAAGTG	17	5	72	2	18	119	AAAAAAGTG	1.19e-06	1.55e-05	3.4e-07	2.13e-06	2.33e-05	4.24e-05	216	0.0279953	0.364872	0.00802157	0.0502014	0.548909	3.72716	6816.8	0.516398	KKV	KKV	FALSE	FALSE	FALSE	FALSE	Absent	FALSE	FALSE	FALSE	FALSE	FALSE	FALSE	-1.2	10.8054	-9.4
AAAAAAGTT	8	2	68	10	0	514	AAAAAAGTT	4.75e-07	1.46e-05	1.7e-06	0	0.000100536	0.000117324	594	0.00404728	0.124548	0.014496	0	0.856909	4.58118	10306.6	0.443471	KKV	KKV	FALSE	FALSE	FALSE	FALSE	Absent	FALSE	FALSE	FALSE	FALSE	FALSE	FALSE	-1.2	10.8054	-3.9
AAAAAATAA	15	29	9	3	2	191	AAAAAATAA	6.89e-06	1.93e-06	5.1e-07	2.37e-07	3.74e-05	4.69e-05	234	0.146729	0.0412149	0.0108731	0.00504054	0.796142	4.26265	9586.26	1	KK*	KK*	TRUE	FALSE	TRUE	FALSE	Ochre (UAA)	FALSE	FALSE	FALSE	FALSE	FALSE	FALSE	-2.6	10.8054	NA
AAAAAATAC	7	4	18	2	0	481	AAAAAATAC	9.5e-07	3.87e-06	3.4e-07	0	9.41e-05	9.92e-05	505	0.00956967	0.0389765	0.00342753	0	0.948026	4.83794	11383.2	0.707107	KKY	KKY	FALSE	FALSE	FALSE	FALSE	Absent	FALSE	FALSE	FALSE	FALSE	FALSE	FALSE	-3.03333	10.2476	-4.8
AAAAAATAG	15	10	13	19	46	87	AAAAAATAG	2.37e-06	2.79e-06	3.23e-06	5.44e-06	1.7e-05	3.09e-05	175	0.0769449	0.090535	0.104724	0.176306	0.55149	4.03486	7327.82	1	KK*	KK*	TRUE	TRUE	FALSE	FALSE	Amber (UAG)	FALSE	FALSE	FALSE	FALSE	FALSE	FALSE	-2.6	10.8054	NA
AAAAAATAT	6	2	29	4	4	951	AAAAAATAT	4.75e-07	6.23e-06	6.8e-07	4.73e-07	0.000186012	0.000193872	990	0.00244927	0.0321439	0.00350898	0.00244003	0.959458	4.88431	11528.3	0.543139	KKY	KKY	FALSE	FALSE	FALSE	FALSE	Absent	FALSE	FALSE	FALSE	FALSE	FALSE	FALSE	-3.03333	10.2476	-3.9
AAAAAATCA	11	4	51	3	0	77	AAAAAATCA	9.5e-07	1.1e-05	5.1e-07	0	1.51e-05	2.75e-05	135	0.0345591	0.39881	0.0185668	0	0.548064	3.6282	6636.46	0.408248	KKS	KKS	FALSE	FALSE	FALSE	FALSE	Absent	FALSE	FALSE	FALSE	FALSE	FALSE	FALSE	-2.86667	10.8054	-4.8
AAAAAATCC	5	0	32	1	1	13	AAAAAATCC	0	6.88e-06	1.7e-07	1.18e-07	2.54e-06	9.71e-06	47	0	0.708362	0.0175197	0.0121826	0.261935	2.82769	3282.6	0.57735	KKS	KKS	FALSE	FALSE	FALSE	FALSE	Absent	FALSE	FALSE	FALSE	FALSE	FALSE	FALSE	-2.86667	10.8054	-6.7
AAAAAATCG	18	36	70	45	1	51	AAAAAATCG	8.55e-06	1.5e-05	7.65e-06	1.18e-07	9.98e-06	4.13e-05	203	0.206772	0.363898	0.185147	0.002861	0.241322	2.70806	3065.06	0.469042	KKS	KKS	FALSE	FALSE	FALSE	FALSE	Absent	FALSE	FALSE	FALSE	FALSE	FALSE	FALSE	-2.86667	10.8054	-8.4
AAAAAATCT	9	1	30	13	3	467	AAAAAATCT	2.37e-07	6.45e-06	2.21e-06	3.55e-07	9.13e-05	0.000100593	514	0.00236022	0.0640866	0.0219791	0.00352698	0.908047	4.75081	10930.2	0.443471	KKS	KKS	FALSE	FALSE	FALSE	FALSE	Absent	FALSE	FALSE	FALSE	FALSE	FALSE	FALSE	-2.86667	10.8054	-6
AAAAAATGA	8	27	5	2	15	125	AAAAAATGA	6.41e-06	1.07e-06	3.4e-07	1.77e-06	2.44e-05	3.4e-05	174	0.188273	0.0315564	0.00999007	0.0521007	0.71808	4.08016	8818.07	1	KK*	KK*	TRUE	FALSE	FALSE	TRUE	Opal (UGA	FALSE	FALSE	FALSE	FALSE	FALSE	FALSE	-2.6	10.8054	NA
AAAAAATGC	11	5	26	8	0	101	AAAAAATGC	1.19e-06	5.59e-06	1.36e-06	0	1.98e-05	2.79e-05	140	0.042564	0.200327	0.048784	0	0.708325	4.1312	8554.06	0.408248	KKC	KKC	FALSE	FALSE	FALSE	FALSE	Absent	FALSE	FALSE	FALSE	FALSE	FALSE	FALSE	-1.76667	9.67625	-5.3
AAAAAATGG	30	4	77	13	12	168	AAAAAATGG	9.5e-07	1.65e-05	2.21e-06	1.42e-06	3.29e-05	5.4e-05	274	0.0175913	0.306493	0.0409539	0.0262874	0.608674	3.90196	7460.43	0.469042	KKW	KKW	FALSE	FALSE	FALSE	FALSE	Absent	FALSE	FALSE	FALSE	FALSE	FALSE	FALSE	-2.9	10.8054	-8.3
AAAAAATGT	10	5	52	2	1	343	AAAAAATGT	1.19e-06	1.12e-05	3.4e-07	1.18e-07	6.71e-05	7.99e-05	403	0.0148558	0.139837	0.00425666	0.00147997	0.839571	4.51107	10099.8	0.313581	KKC	KKC	FALSE	FALSE	FALSE	FALSE	Absent	FALSE	FALSE	FALSE	FALSE	FALSE	FALSE	-1.76667	9.67625	-5.5
AAAAAATTA	12	2	74	12	15	371	AAAAAATTA	4.75e-07	1.59e-05	2.04e-06	1.77e-06	7.26e-05	9.28e-05	474	0.0051192	0.171434	0.0220023	0.0191246	0.78232	4.40209	9490.56	0.408248	KKL	KKL	FALSE	FALSE	FALSE	FALSE	Absent	FALSE	FALSE	FALSE	FALSE	FALSE	FALSE	-1.33333	10.8054	-3.9
AAAAAATTT	5	2	40	2	2	189	AAAAAATTT	4.75e-07	8.6e-06	3.4e-07	2.37e-07	3.7e-05	4.66e-05	235	0.0101866	0.184396	0.00729697	0.00507407	0.793046	4.3864	9561.53	0.443471	KKF	KKF	FALSE	FALSE	FALSE	FALSE	Absent	FALSE	FALSE	FALSE	FALSE	FALSE	FALSE	-1.66667	10.8054	-3.9
AAAAACAAA	8	4	28	4	0	549	AAAAACAAA	9.5e-07	6.02e-06	6.8e-07	0	0.000107382	0.000115029	585	0.00825608	0.0523076	0.0059141	0	0.933522	4.79822	11212.3	0.816497	KNK	KNK	FALSE	FALSE	FALSE	FALSE	Absent	FALSE	FALSE	FALSE	FALSE	FALSE	FALSE	-3.76667	10.8054	-3.9
AAAAACAAC	10	2	43	1	0	137	AAAAACAAC	4.75e-07	9.24e-06	1.7e-07	0	2.68e-05	3.67e-05	183	0.012945	0.251902	0.00463645	0	0.730516	4.18324	8799.46	0.666667	KNN	KNN	FALSE	FALSE	FALSE	FALSE	Absent	FALSE	FALSE	FALSE	FALSE	FALSE	FALSE	-3.63333	9.70002	-5.8
AAAAACAAG	7	1	24	2	2	129	AAAAACAAG	2.37e-07	5.16e-06	3.4e-07	2.37e-07	2.52e-05	3.12e-05	158	0.00760888	0.165282	0.010901	0.00758017	0.808628	4.44434	9757.35	0.46188	KNK	KNK	FALSE	FALSE	FALSE	FALSE	Absent	FALSE	FALSE	FALSE	FALSE	FALSE	FALSE	-3.76667	10.8054	-8.4
AAAAACAAT	15	0	65	17	7	206	AAAAACAAT	0	1.4e-05	2.89e-06	8.28e-07	4.03e-05	5.8e-05	295	0	0.240909	0.0498665	0.0142782	0.694947	4.16326	8449.59	0.512076	KNN	KNN	FALSE	FALSE	FALSE	FALSE	Absent	FALSE	FALSE	FALSE	FALSE	FALSE	FALSE	-3.63333	9.70002	-3.9
AAAAACACA	5	2	7	4	1	41	AAAAACACA	4.75e-07	1.5e-06	6.8e-07	1.18e-07	8.02e-06	1.08e-05	55	0.0439791	0.139318	0.0630072	0.0109533	0.742742	4.26916	9007.74	0.333333	KNT	KNT	FALSE	FALSE	FALSE	FALSE	Absent	FALSE	FALSE	FALSE	FALSE	FALSE	FALSE	-2.7	9.70002	-3.9
AAAAACACC	13	2	54	31	0	10	AAAAACACC	4.75e-07	1.16e-05	5.27e-06	0	1.96e-06	1.93e-05	97	0.0245943	0.601024	0.273074	0	0.101308	2.5524	1452.15	0.471405	KNT	KNT	FALSE	FALSE	FALSE	FALSE	Absent	FALSE	FALSE	FALSE	FALSE	FALSE	FALSE	-2.7	9.70002	-5.8
AAAAACACG	5	9	90	0	0	10	AAAAACACG	2.14e-06	1.93e-05	0	0	1.96e-06	2.34e-05	109	0.0911885	0.82534	0	0	0.0834711	2.15922	1102.52	0.507718	KNT	KNT	FALSE	FALSE	FALSE	FALSE	Absent	FALSE	FALSE	FALSE	FALSE	FALSE	FALSE	-2.7	9.70002	-8.4
AAAAACAGA	11	3	27	1	1	562	AAAAACAGA	7.12e-07	5.8e-06	1.7e-07	1.18e-07	0.000109925	0.000116727	594	0.00610196	0.0497056	0.00145701	0.00101316	0.941722	4.82255	11311.3	0.333333	KNR	KNR	FALSE	FALSE	FALSE	FALSE	Absent	TRUE	FALSE	FALSE	FALSE	FALSE	FALSE	-3.96667	11.6518	-4.6
AAAAACAGC	8	2	20	10	0	144	AAAAACAGC	4.75e-07	4.3e-06	1.7e-06	0	2.82e-05	3.46e-05	176	0.0137083	0.124073	0.0490985	0	0.81312	4.47475	9802.07	0.333333	KNS	KNS	FALSE	FALSE	FALSE	FALSE	Absent	FALSE	FALSE	FALSE	FALSE	FALSE	FALSE	-2.73333	9.70002	-7.3
AAAAACAGG	18	1	27	9	1	60	AAAAACAGG	2.37e-07	5.8e-06	1.53e-06	1.18e-07	1.17e-05	1.94e-05	98	0.0122231	0.298701	0.078802	0.00608848	0.604185	3.89131	7355.51	0.382971	KNR	KNR	FALSE	FALSE	FALSE	FALSE	Absent	TRUE	FALSE	FALSE	FALSE	FALSE	FALSE	-3.96667	11.6518	-8.3
AAAAACAGT	5	2	32	1	1	164	AAAAACAGT	4.75e-07	6.88e-06	1.7e-07	1.18e-07	3.21e-05	3.97e-05	200	0.0119556	0.173135	0.00428209	0.00297762	0.80765	4.42123	9726.1	0.256038	KNS	KNS	FALSE	FALSE	FALSE	FALSE	Absent	FALSE	FALSE	FALSE	FALSE	FALSE	FALSE	-2.73333	9.70002	-6
AAAAACATC	4	0	25	2	0	363	AAAAACATC	0	5.37e-06	3.4e-07	0	7.1e-05	7.67e-05	390	0	0.0700296	0.00443397	0	0.925536	4.78104	11117.5	0.57735	KNI	KNI	FALSE	FALSE	FALSE	FALSE	Absent	FALSE	FALSE	FALSE	FALSE	FALSE	FALSE	-0.966667	9.70002	-4.6
AAAAACATT	12	1	88	2	14	352	AAAAACATT	2.37e-07	1.89e-05	3.4e-07	1.66e-06	6.88e-05	9e-05	457	0.00263822	0.21013	0.00377969	0.0183979	0.765055	4.3331	9274.42	0.443471	KNI	KNI	FALSE	FALSE	FALSE	FALSE	Absent	FALSE	FALSE	FALSE	FALSE	FALSE	FALSE	-0.966667	9.70002	-4.1
AAAAACCAA	5	1	5	0	0	22	AAAAACCAA	2.37e-07	1.07e-06	0	0	4.3e-06	5.61e-06	28	0.0422837	0.191353	0	0	0.766363	4.2568	9220.16	0.471405	KNQ	KNQ	FALSE	FALSE	FALSE	FALSE	Absent	FALSE	FALSE	FALSE	FALSE	FALSE	FALSE	-3.63333	9.70002	-6.2
AAAAACCAG	5	1	14	1	0	208	AAAAACCAG	2.37e-07	3.01e-06	1.7e-07	0	4.07e-05	4.41e-05	224	0.00538374	0.0682189	0.00385654	0	0.922541	4.7661	11081.1	0.541603	KNQ	KNQ	FALSE	FALSE	FALSE	FALSE	Absent	FALSE	FALSE	FALSE	FALSE	FALSE	FALSE	-3.63333	9.70002	-8.4
AAAAACCGT	7	1	63	7	0	105	AAAAACCGT	2.37e-07	1.35e-05	1.19e-06	0	2.05e-05	3.55e-05	176	0.00668729	0.381315	0.0335322	0	0.578466	3.76224	7007.6	0.666667	KNR	KNR	FALSE	FALSE	FALSE	FALSE	Absent	FALSE	FALSE	FALSE	FALSE	FALSE	FALSE	-3.96667	11.6518	-6.9
AAAAACGAA	13	2	69	4	1	66	AAAAACGAA	4.75e-07	1.48e-05	6.8e-07	1.18e-07	1.29e-05	2.9e-05	142	0.0163683	0.51111	0.0234502	0.00407663	0.444995	3.35022	5430.34	0.666667	KNE	KNE	FALSE	FALSE	FALSE	FALSE	Absent	FALSE	FALSE	FALSE	FALSE	FALSE	FALSE	-3.63333	6.40878	-4.1
AAAAACGAC	6	1	39	1	1	10	AAAAACGAC	2.37e-07	8.38e-06	1.7e-07	1.18e-07	1.96e-06	1.09e-05	52	0.0218573	0.771531	0.0156571	0.0108874	0.180067	2.55578	2302.41	0.57735	KND	KND	FALSE	FALSE	FALSE	FALSE	Absent	FALSE	FALSE	FALSE	FALSE	FALSE	FALSE	-3.63333	6.33737	-6.5
AAAAACGAG	9	0	83	14	2	102	AAAAACGAG	0	1.78e-05	2.38e-06	2.37e-07	2e-05	4.04e-05	201	0	0.441435	0.0589302	0.00585402	0.493781	3.55198	6034.77	0.377124	KNE	KNE	FALSE	FALSE	FALSE	FALSE	Absent	FALSE	FALSE	FALSE	FALSE	FALSE	FALSE	-3.63333	6.40878	-8.4
AAAAACGAT	13	6	83	1	21	112	AAAAACGAT	1.42e-06	1.78e-05	1.7e-07	2.48e-06	2.19e-05	4.38e-05	223	0.0325083	0.407018	0.00388112	0.0566748	0.499918	3.58448	6254.87	0.443471	KND	KND	FALSE	FALSE	FALSE	FALSE	Absent	FALSE	FALSE	FALSE	FALSE	FALSE	FALSE	-3.63333	6.33737	-5.2
AAAAACGCA	8	1	54	3	0	118	AAAAACGCA	2.37e-07	1.16e-05	5.1e-07	0	2.31e-05	3.54e-05	176	0.00670079	0.327501	0.0144	0	0.651398	3.96189	7864.85	0.57735	KNA	KNA	FALSE	FALSE	FALSE	FALSE	Absent	FALSE	FALSE	FALSE	FALSE	FALSE	FALSE	-1.86667	9.70002	-3.9
AAAAACGCC	1	0	3	2	0	6	AAAAACGCC	0	6.45e-07	3.4e-07	0	1.17e-06	2.16e-06	11	0	0.29868	0.157593	0	0.543727	3.78878	6655.13	0.471405	KNA	KNA	FALSE	FALSE	FALSE	FALSE	Absent	FALSE	FALSE	FALSE	FALSE	FALSE	FALSE	-1.86667	9.70002	-7.2
AAAAACGCT	20	0	63	1	0	245	AAAAACGCT	0	1.35e-05	1.7e-07	0	4.79e-05	6.16e-05	309	0	0.219669	0.00275962	0	0.777571	4.33547	9358.87	0.362093	KNA	KNA	FALSE	FALSE	FALSE	FALSE	Absent	FALSE	FALSE	FALSE	FALSE	FALSE	FALSE	-1.86667	9.70002	-5.2
AAAAACGGA	29	2	125	19	2	53	AAAAACGGA	4.75e-07	2.69e-05	3.23e-06	2.37e-07	1.04e-05	4.12e-05	201	0.0115336	0.652437	0.078488	0.00574505	0.251796	2.83383	3167.86	0.333333	KNG	KNG	FALSE	FALSE	FALSE	FALSE	Absent	FALSE	FALSE	FALSE	FALSE	FALSE	FALSE	-2.6	9.70002	-4.5
AAAAACGGC	17	0	30	7	2	24	AAAAACGGC	0	6.45e-06	1.19e-06	2.37e-07	4.69e-06	1.26e-05	63	0	0.512943	0.0947255	0.0188197	0.373512	3.2529	4668.28	0.666667	KNG	KNG	FALSE	FALSE	FALSE	FALSE	Absent	FALSE	FALSE	FALSE	FALSE	FALSE	FALSE	-2.6	9.70002	-6.6
AAAAACGGG	24	7	19	29	12	5	AAAAACGGG	1.66e-06	4.08e-06	4.93e-06	1.42e-06	9.78e-07	1.31e-05	72	0.127118	0.312288	0.377243	0.108547	0.0748028	2.69163	1554.77	0.382971	KNG	KNG	FALSE	FALSE	FALSE	FALSE	Absent	FALSE	FALSE	FALSE	FALSE	FALSE	FALSE	-2.6	9.70002	-8.3
AAAAACGTA	9	6	4	0	2	304	AAAAACGTA	1.42e-06	8.6e-07	0	2.37e-07	5.95e-05	6.2e-05	316	0.0229831	0.0138679	0	0.00381606	0.959333	4.86265	11527.9	0.745356	KNV	KNV	FALSE	FALSE	FALSE	FALSE	Absent	FALSE	FALSE	FALSE	FALSE	FALSE	FALSE	-1.06667	9.70002	-3.9
AAAAACGTC	1	1	7	2	0	15	AAAAACGTC	2.37e-07	1.5e-06	3.4e-07	0	2.93e-06	5.02e-06	25	0.0473355	0.299901	0.0678159	0	0.584947	3.77532	7096.99	0.471405	KNV	KNV	FALSE	FALSE	FALSE	FALSE	Absent	FALSE	FALSE	FALSE	FALSE	FALSE	FALSE	-1.06667	9.70002	-4.9
AAAAACGTG	17	3	93	8	0	58	AAAAACGTG	7.12e-07	2e-05	1.36e-06	0	1.13e-05	3.34e-05	162	0.021324	0.598306	0.0407335	0	0.339636	3.03832	4172.3	0.421637	KNV	KNV	FALSE	FALSE	FALSE	FALSE	Absent	FALSE	FALSE	FALSE	FALSE	FALSE	FALSE	-1.06667	9.70002	-9.4
AAAAACGTT	24	4	100	2	13	727	AAAAACGTT	9.5e-07	2.15e-05	3.4e-07	1.54e-06	0.000142198	0.000166514	846	0.00570335	0.129051	0.00204274	0.00923297	0.85397	4.57671	10297.7	0.362093	KNV	KNV	FALSE	FALSE	FALSE	FALSE	Absent	FALSE	FALSE	FALSE	FALSE	FALSE	FALSE	-1.06667	9.70002	-3.9
AAAAACTAA	5	11	4	0	0	61	AAAAACTAA	2.61e-06	8.6e-07	0	0	1.19e-05	1.54e-05	76	0.169559	0.0558061	0	0	0.774635	4.15434	9305.7	0.666667	KN*	KN*	TRUE	FALSE	TRUE	FALSE	Ochre (UAA)	FALSE	FALSE	FALSE	FALSE	FALSE	FALSE	-2.46667	9.70002	NA
AAAAACTAC	6	0	3	0	0	91	AAAAACTAC	0	6.45e-07	0	0	1.78e-05	1.84e-05	94	0	0.0349529	0	0	0.965047	4.89514	11584.8	0.57735	KNY	KNY	FALSE	FALSE	FALSE	FALSE	Absent	FALSE	FALSE	FALSE	FALSE	FALSE	FALSE	-2.9	9.29829	-4.8
AAAAACTAT	6	0	14	0	3	117	AAAAACTAT	0	3.01e-06	0	3.55e-07	2.29e-05	2.62e-05	134	0	0.114616	0	0.0135168	0.871867	4.64263	10524.8	0.443471	KNY	KNY	FALSE	FALSE	FALSE	FALSE	Absent	FALSE	FALSE	FALSE	FALSE	FALSE	FALSE	-2.9	9.29829	-5
AAAAACTCA	10	2	30	0	0	23	AAAAACTCA	4.75e-07	6.45e-06	0	0	4.5e-06	1.14e-05	55	0.0415793	0.564496	0	0	0.393924	3.14019	4795.66	0.333333	KNS	KNS	FALSE	FALSE	FALSE	FALSE	Absent	FALSE	FALSE	FALSE	FALSE	FALSE	FALSE	-2.73333	9.70002	-5
AAAAACTCC	4	0	14	3	1	8	AAAAACTCC	0	3.01e-06	5.1e-07	1.18e-07	1.56e-06	5.2e-06	26	0	0.578359	0.0980871	0.0227355	0.300819	3.04601	3819.93	0.471405	KNS	KNS	FALSE	FALSE	FALSE	FALSE	Absent	FALSE	FALSE	FALSE	FALSE	FALSE	FALSE	-2.73333	9.70002	-8.6
AAAAACTCG	2	2	1	1	0	6	AAAAACTCG	4.75e-07	2.15e-07	1.7e-07	0	1.17e-06	2.03e-06	10	0.233524	0.105681	0.0836405	0	0.577154	3.58158	6993.39	0.382971	KNS	KNS	FALSE	FALSE	FALSE	FALSE	Absent	FALSE	FALSE	FALSE	FALSE	FALSE	FALSE	-2.73333	9.70002	-8.4
AAAAACTGC	9	2	66	7	0	248	AAAAACTGC	4.75e-07	1.42e-05	1.19e-06	0	4.85e-05	6.44e-05	323	0.00737842	0.220379	0.0184989	0	0.753744	4.27235	9082.61	0.333333	KNC	KNC	FALSE	FALSE	FALSE	FALSE	Absent	FALSE	FALSE	FALSE	FALSE	FALSE	FALSE	-1.63333	8.54518	-5.5
AAAAACTGG	9	1	50	2	3	92	AAAAACTGG	2.37e-07	1.07e-05	3.4e-07	3.55e-07	1.8e-05	2.97e-05	148	0.00800166	0.362112	0.0114637	0.0119572	0.606465	3.84677	7371.12	0.382971	KNW	KNW	FALSE	FALSE	FALSE	FALSE	Absent	FALSE	FALSE	FALSE	FALSE	FALSE	FALSE	-2.76667	9.70002	-8.3
AAAAACTGT	7	1	35	3	0	41	AAAAACTGT	2.37e-07	7.52e-06	5.1e-07	0	8.02e-06	1.63e-05	80	0.0145763	0.461753	0.0313245	0	0.492346	3.49379	5982.65	0.256038	KNC	KNC	FALSE	FALSE	FALSE	FALSE	Absent	FALSE	FALSE	FALSE	FALSE	FALSE	FALSE	-1.63333	8.54518	-5.5
AAAAACTTA	8	8	45	8	0	153	AAAAACTTA	1.9e-06	9.67e-06	1.36e-06	0	2.99e-05	4.29e-05	214	0.0443199	0.225639	0.0317477	0	0.698294	4.08231	8426.53	0.333333	KNL	KNL	FALSE	FALSE	FALSE	FALSE	Absent	FALSE	FALSE	FALSE	FALSE	FALSE	FALSE	-1.2	9.70002	-3.9
AAAAACTTG	4	0	10	1	1	26	AAAAACTTG	0	2.15e-06	1.7e-07	1.18e-07	5.09e-06	7.52e-06	38	0	0.285653	0.0226079	0.0157208	0.676018	4.0821	8216.65	0.382971	KNL	KNL	FALSE	FALSE	FALSE	FALSE	Absent	FALSE	FALSE	FALSE	FALSE	FALSE	FALSE	-1.2	9.70002	-10.3
AAAAAGAAA	13	10	77	14	2	388	AAAAAGAAA	2.37e-06	1.65e-05	2.38e-06	2.37e-07	7.59e-05	9.74e-05	491	0.0243686	0.16983	0.0244384	0.00242767	0.778935	4.34173	9391.49	0.565685	KKK	KKK	FALSE	FALSE	FALSE	FALSE	Absent	FALSE	FALSE	FALSE	FALSE	FALSE	FALSE	-3.9	11.1031	-3.9
AAAAAGAAC	18	2	64	55	14	101	AAAAAGAAC	4.75e-07	1.38e-05	9.35e-06	1.66e-06	1.98e-05	4.5e-05	236	0.0105538	0.30567	0.207901	0.036799	0.439076	3.58817	5563.02	0.46188	KKN	KKN	FALSE	FALSE	FALSE	FALSE	Absent	FALSE	FALSE	FALSE	FALSE	FALSE	FALSE	-3.76667	10.8054	-8.3
AAAAAGAAG	14	3	50	35	23	137	AAAAAGAAG	7.12e-07	1.07e-05	5.95e-06	2.72e-06	2.68e-05	4.69e-05	248	0.0151785	0.228966	0.12685	0.0579648	0.571041	3.94072	7165.05	0.32	KKK	KKK	FALSE	FALSE	FALSE	FALSE	Absent	FALSE	FALSE	FALSE	FALSE	FALSE	FALSE	-3.9	11.1031	-8.4
AAAAAGAAT	9	1	74	10	5	292	AAAAAGAAT	2.37e-07	1.59e-05	1.7e-06	5.91e-07	5.71e-05	7.55e-05	382	0.00314278	0.210494	0.0225127	0.00782731	0.756024	4.3031	9139.29	0.354777	KKN	KKN	FALSE	FALSE	FALSE	FALSE	Absent	FALSE	FALSE	FALSE	FALSE	FALSE	FALSE	-3.76667	10.8054	-6.4
AAAAAGACA	13	3	66	9	1	323	AAAAAGACA	7.12e-07	1.42e-05	1.53e-06	1.18e-07	6.32e-05	7.97e-05	402	0.00893445	0.177903	0.0192001	0.00148346	0.792479	4.39067	9548.13	0.23094	KKT	KKT	FALSE	FALSE	FALSE	FALSE	Absent	FALSE	FALSE	FALSE	FALSE	FALSE	FALSE	-2.83333	10.8054	-5.8
AAAAAGACC	2	2	1	1	3	7	AAAAAGACC	4.75e-07	2.15e-07	1.7e-07	3.55e-07	1.37e-06	2.58e-06	14	0.18378	0.0831689	0.0658237	0.137315	0.529913	3.74641	6906.44	0.326599	KKT	KKT	FALSE	FALSE	FALSE	FALSE	Absent	FALSE	FALSE	FALSE	FALSE	FALSE	FALSE	-2.83333	10.8054	-9.9
AAAAAGACG	21	1	84	9	10	74	AAAAAGACG	2.37e-07	1.81e-05	1.53e-06	1.18e-06	1.45e-05	3.55e-05	178	0.00669257	0.508821	0.0431469	0.0333366	0.408003	3.32714	5103.12	0.351757	KKT	KKT	FALSE	FALSE	FALSE	FALSE	Absent	FALSE	FALSE	FALSE	FALSE	FALSE	FALSE	-2.83333	10.8054	-8.4
AAAAAGACT	11	0	48	4	1	20	AAAAAGACT	0	1.03e-05	6.8e-07	1.18e-07	3.91e-06	1.5e-05	73	0	0.686494	0.0452769	0.00787102	0.260358	2.84209	3262.18	0.250865	KKT	KKT	FALSE	FALSE	FALSE	FALSE	Absent	FALSE	FALSE	FALSE	FALSE	FALSE	FALSE	-2.83333	10.8054	-7.6
AAAAAGAGA	14	9	75	15	4	369	AAAAAGAGA	2.14e-06	1.61e-05	2.55e-06	4.73e-07	7.22e-05	9.35e-05	472	0.0228651	0.172459	0.0272983	0.00506196	0.772316	4.33151	9323.55	0.23094	KKR	KKR	FALSE	FALSE	FALSE	FALSE	Absent	TRUE	FALSE	FALSE	FALSE	FALSE	FALSE	-4.1	11.8231	-4.6
AAAAAGAGC	19	19	63	40	22	43	AAAAAGAGC	4.51e-06	1.35e-05	6.8e-06	2.6e-06	8.41e-06	3.59e-05	187	0.12578	0.377478	0.189685	0.0725453	0.234512	2.91253	3236.93	0.23094	KKS	KKS	FALSE	FALSE	FALSE	FALSE	Absent	FALSE	FALSE	FALSE	FALSE	FALSE	FALSE	-2.86667	10.8054	-8.3
AAAAAGAGG	33	13	113	62	10	39	AAAAAGAGG	3.09e-06	2.43e-05	1.05e-05	1.18e-06	7.63e-06	4.67e-05	237	0.0660574	0.519696	0.225675	0.0253108	0.16326	2.70002	2249.33	0.26533	KKR	KKR	FALSE	FALSE	FALSE	FALSE	Absent	TRUE	FALSE	FALSE	FALSE	FALSE	FALSE	-4.1	11.8231	-8.3
AAAAAGAGT	10	7	36	8	1	250	AAAAAGAGT	1.66e-06	7.74e-06	1.36e-06	1.18e-07	4.89e-05	5.98e-05	302	0.0278032	0.129417	0.0227615	0.00197845	0.81804	4.45303	9853.34	0.177388	KKS	KKS	FALSE	FALSE	FALSE	FALSE	Absent	FALSE	FALSE	FALSE	FALSE	FALSE	FALSE	-2.86667	10.8054	-4.1
AAAAAGATA	8	3	24	11	1	364	AAAAAGATA	7.12e-07	5.16e-06	1.87e-06	1.18e-07	7.12e-05	7.91e-05	403	0.0090097	0.0652369	0.0236644	0.00149595	0.900593	4.71943	10834.7	0.0765942	KKI	KKI	FALSE	FALSE	FALSE	FALSE	Absent	FALSE	FALSE	FALSE	FALSE	FALSE	FALSE	-1.1	10.8054	-4.5
AAAAAGATC	6	1	1	2	4	55	AAAAAGATC	2.37e-07	2.15e-07	3.4e-07	4.73e-07	1.08e-05	1.2e-05	63	0.0197469	0.0178727	0.0282906	0.0393447	0.894745	4.77147	10898.1	0.4	KKI	KKI	FALSE	FALSE	FALSE	FALSE	Absent	FALSE	FALSE	FALSE	FALSE	FALSE	FALSE	-1.1	10.8054	-7.3
AAAAAGATG	32	0	103	41	10	242	AAAAAGATG	0	2.21e-05	6.97e-06	1.18e-06	4.73e-05	7.76e-05	396	0	0.28514	0.0898311	0.0152355	0.609793	3.94968	7460.48	0.32	KKM	KKM	FALSE	FALSE	FALSE	FALSE	Absent	FALSE	FALSE	FALSE	FALSE	FALSE	FALSE	-1.96667	10.8054	-9.4
AAAAAGATT	9	1	45	4	3	332	AAAAAGATT	2.37e-07	9.67e-06	6.8e-07	3.55e-07	6.49e-05	7.59e-05	385	0.0031289	0.127438	0.00896533	0.00467565	0.855793	4.58257	10307.1	0.307246	KKI	KKI	FALSE	FALSE	FALSE	FALSE	Absent	FALSE	FALSE	FALSE	FALSE	FALSE	FALSE	-1.1	10.8054	-5.2
AAAAAGCAC	5	0	3	1	24	133	AAAAAGCAC	0	6.45e-07	1.7e-07	2.84e-06	2.6e-05	2.97e-05	161	0	0.0217299	0.00573268	0.0956715	0.876866	4.82767	10872.9	0.23094	KKH	KKH	FALSE	FALSE	FALSE	FALSE	Absent	FALSE	FALSE	FALSE	FALSE	FALSE	FALSE	-3.66667	10.8054	-4.9
AAAAAGCAG	9	2	22	9	2	137	AAAAAGCAG	4.75e-07	4.73e-06	1.53e-06	2.37e-07	2.68e-05	3.38e-05	172	0.0140627	0.140009	0.045331	0.00700482	0.793593	4.42606	9592.61	0.375233	KKQ	KKQ	FALSE	FALSE	FALSE	FALSE	Absent	FALSE	FALSE	FALSE	FALSE	FALSE	FALSE	-3.76667	10.8054	-8.4
AAAAAGCAT	12	2	7	6	2	300	AAAAAGCAT	4.75e-07	1.5e-06	1.02e-06	2.37e-07	5.87e-05	6.19e-05	317	0.00766932	0.0242951	0.0164813	0.00382019	0.947734	4.85965	11399.5	0.177388	KKH	KKH	FALSE	FALSE	FALSE	FALSE	Absent	FALSE	FALSE	FALSE	FALSE	FALSE	FALSE	-3.66667	10.8054	-3.9
AAAAAGCGA	19	6	97	5	7	68	AAAAAGCGA	1.42e-06	2.08e-05	8.5e-07	8.28e-07	1.33e-05	3.72e-05	183	0.0382451	0.559614	0.0228301	0.0222254	0.357085	3.10029	4446.65	0.0046188	KKR	KKR	FALSE	FALSE	FALSE	FALSE	Absent	FALSE	FALSE	FALSE	FALSE	FALSE	FALSE	-4.1	11.8231	-4.6
AAAAAGCGC	7	2	15	3	3	108	AAAAAGCGC	4.75e-07	3.22e-06	5.1e-07	3.55e-07	2.11e-05	2.57e-05	131	0.0184854	0.125482	0.0198625	0.0138117	0.822358	4.49607	9945.36	0.391918	KKR	KKR	FALSE	FALSE	FALSE	FALSE	Absent	FALSE	FALSE	FALSE	FALSE	FALSE	FALSE	-4.1	11.8231	-5.2
AAAAAGCGG	19	3	54	16	2	19	AAAAAGCGG	7.12e-07	1.16e-05	2.72e-06	2.37e-07	3.72e-06	1.9e-05	94	0.0375069	0.61105	0.143293	0.0124551	0.195696	2.71778	2553.24	0.23094	KKR	KKR	FALSE	FALSE	FALSE	FALSE	Absent	FALSE	FALSE	FALSE	FALSE	FALSE	FALSE	-4.1	11.8231	-8.3
AAAAAGCGT	19	2	106	32	3	215	AAAAAGCGT	4.75e-07	2.28e-05	5.44e-06	3.55e-07	4.21e-05	7.11e-05	358	0.00667823	0.320354	0.0765413	0.00498978	0.591437	3.85415	7199.7	0.46188	KKR	KKR	FALSE	FALSE	FALSE	FALSE	Absent	FALSE	FALSE	FALSE	FALSE	FALSE	FALSE	-4.1	11.8231	-4.1
AAAAAGCTA	10	19	11	0	12	582	AAAAAGCTA	4.51e-06	2.36e-06	0	1.42e-06	0.000113837	0.000122131	624	0.036936	0.0193545	0	0.01162	0.932089	4.78257	11230	0.23094	KKL	KKL	FALSE	FALSE	FALSE	FALSE	Absent	FALSE	FALSE	FALSE	FALSE	FALSE	FALSE	-1.33333	10.8054	-5.4
AAAAAGCTC	9	2	49	11	1	87	AAAAAGCTC	4.75e-07	1.05e-05	1.87e-06	1.18e-07	1.7e-05	3e-05	150	0.0158227	0.350865	0.0623387	0.00394075	0.567033	3.7555	6898.41	0.23094	KKL	KKL	FALSE	FALSE	FALSE	FALSE	Absent	FALSE	FALSE	FALSE	FALSE	FALSE	FALSE	-1.33333	10.8054	-7.6
AAAAAGCTG	9	0	18	35	8	19	AAAAAGCTG	0	3.87e-06	5.95e-06	9.46e-07	3.72e-06	1.45e-05	80	0	0.267072	0.411003	0.0653253	0.256599	3.31145	3593.01	0.48	KKL	KKL	FALSE	FALSE	FALSE	FALSE	Absent	FALSE	FALSE	FALSE	FALSE	FALSE	FALSE	-1.33333	10.8054	-9.6
AAAAAGCTT	6	2	80	3	3	678	AAAAAGCTT	4.75e-07	1.72e-05	5.1e-07	3.55e-07	0.000132614	0.000151145	766	0.00314165	0.113739	0.0033757	0.00234735	0.877396	4.63712	10552.9	0.177388	KKL	KKL	FALSE	FALSE	FALSE	FALSE	Absent	FALSE	FALSE	FALSE	FALSE	FALSE	FALSE	-1.33333	10.8054	-5.8
AAAAAGGAA	18	6	27	30	9	97	AAAAAGGAA	1.42e-06	5.8e-06	5.1e-06	1.06e-06	1.9e-05	3.24e-05	169	0.0440134	0.179263	0.157641	0.0328855	0.586197	3.93799	7269.73	0.46188	KKE	KKE	FALSE	FALSE	FALSE	FALSE	Absent	FALSE	FALSE	FALSE	FALSE	FALSE	FALSE	-3.76667	9.53732	-4
AAAAAGGAC	11	7	15	15	2	7	AAAAAGGAC	1.66e-06	3.22e-06	2.55e-06	2.37e-07	1.37e-06	9.04e-06	46	0.183802	0.356481	0.282136	0.0261584	0.151422	2.60492	2126.97	0.4	KKD	KKD	FALSE	FALSE	FALSE	FALSE	Absent	FALSE	FALSE	FALSE	FALSE	FALSE	FALSE	-3.76667	9.5373	-7.8
AAAAAGGAG	46	4	81	84	13	40	AAAAAGGAG	9.5e-07	1.74e-05	1.43e-05	1.54e-06	7.82e-06	4.2e-05	222	0.02261	0.414398	0.340121	0.0366026	0.186268	2.94952	2621.24	0.261279	KKE	KKE	FALSE	FALSE	FALSE	FALSE	Absent	FALSE	FALSE	FALSE	FALSE	FALSE	FALSE	-3.76667	9.53732	-8.4
AAAAAGGAT	19	0	55	20	6	48	AAAAAGGAT	0	1.18e-05	3.4e-06	7.1e-07	9.39e-06	2.53e-05	129	0	0.466808	0.134347	0.0280261	0.370819	3.30286	4687.35	0.307246	KKD	KKD	FALSE	FALSE	FALSE	FALSE	Absent	FALSE	FALSE	FALSE	FALSE	FALSE	FALSE	-3.76667	9.5373	-5.9
AAAAAGGCA	32	0	83	19	34	215	AAAAAGGCA	0	1.78e-05	3.23e-06	4.02e-06	4.21e-05	6.71e-05	351	0	0.265646	0.0481282	0.0598879	0.626338	4.04692	7792.41	0.4	KKA	KKA	FALSE	FALSE	FALSE	FALSE	Absent	FALSE	FALSE	FALSE	FALSE	FALSE	FALSE	-2	10.8054	-5.2
AAAAAGGCC	26	2	6	22	62	3	AAAAAGGCC	4.75e-07	1.29e-06	3.74e-06	7.33e-06	5.87e-07	1.34e-05	95	0.0353704	0.0960406	0.278707	0.546173	0.0437089	3.46681	2670.19	0.326599	KKA	KKA	FALSE	FALSE	FALSE	FALSE	Absent	FALSE	FALSE	FALSE	FALSE	FALSE	FALSE	-2	10.8054	-9.3
AAAAAGGCG	9	0	31	18	8	16	AAAAAGGCG	0	6.66e-06	3.06e-06	9.46e-07	3.13e-06	1.38e-05	73	0	0.482774	0.221858	0.0685657	0.226802	3.0394	3159.51	0.226274	KKA	KKA	FALSE	FALSE	FALSE	FALSE	Absent	FALSE	FALSE	FALSE	FALSE	FALSE	FALSE	-2	10.8054	-8.4
AAAAAGGCT	6	3	90	32	7	173	AAAAAGGCT	7.12e-07	1.93e-05	5.44e-06	8.28e-07	3.38e-05	6.02e-05	305	0.0118394	0.321473	0.0904636	0.0137606	0.562463	3.79353	6892.19	0.250865	KKA	KKA	FALSE	FALSE	FALSE	FALSE	Absent	FALSE	FALSE	FALSE	FALSE	FALSE	FALSE	-2	10.8054	-7
AAAAAGGGA	45	35	126	43	7	31	AAAAAGGGA	8.31e-06	2.71e-05	7.31e-06	8.28e-07	6.06e-06	4.96e-05	242	0.167569	0.545995	0.147471	0.0166937	0.122271	2.3801	1684.71	0.23094	KKG	KKG	FALSE	FALSE	FALSE	FALSE	Absent	FALSE	FALSE	FALSE	FALSE	FALSE	FALSE	-2.73333	10.8054	-6.4
AAAAAGGGC	46	4	79	65	5	6	AAAAAGGGC	9.5e-07	1.7e-05	1.11e-05	5.91e-07	1.17e-06	3.07e-05	159	0.0308886	0.552152	0.359556	0.0192326	0.0381705	2.48164	809.893	0.46188	KKG	KKG	FALSE	FALSE	FALSE	FALSE	Absent	FALSE	FALSE	FALSE	FALSE	FALSE	FALSE	-2.73333	10.8054	-7.3
AAAAAGGGG	46	14	195	75	32	9	AAAAAGGGG	3.32e-06	4.19e-05	1.28e-05	3.78e-06	1.76e-06	6.35e-05	325	0.0523224	0.659609	0.200787	0.0595714	0.0277102	2.35074	747.651	0.26533	KKG	KKG	FALSE	FALSE	FALSE	FALSE	Absent	FALSE	FALSE	FALSE	FALSE	FALSE	FALSE	-2.73333	10.8054	-8.3
AAAAAGGGT	39	5	69	60	57	24	AAAAAGGGT	1.19e-06	1.48e-05	1.02e-05	6.74e-06	4.69e-06	3.77e-05	215	0.0315267	0.393777	0.271003	0.179024	0.124669	2.97153	2351	0.354777	KKG	KKG	FALSE	FALSE	FALSE	FALSE	Absent	FALSE	FALSE	FALSE	FALSE	FALSE	FALSE	-2.73333	10.8054	-9.1
AAAAAGGTA	40	4	190	9	7	175	AAAAAGGTA	9.5e-07	4.08e-05	1.53e-06	8.28e-07	3.42e-05	7.84e-05	385	0.0121186	0.521	0.0195321	0.0105637	0.436785	3.3389	5353.93	0.516398	KKV	KKV	FALSE	FALSE	FALSE	FALSE	Absent	FALSE	FALSE	FALSE	FALSE	FALSE	FALSE	-1.2	10.8054	-5.2
AAAAAGGTC	16	2	44	15	27	297	AAAAAGGTC	4.75e-07	9.46e-06	2.55e-06	3.19e-06	5.81e-05	7.38e-05	385	0.00643716	0.128177	0.0345836	0.0432869	0.787515	4.47727	9642.28	0.326599	KKV	KKV	FALSE	FALSE	FALSE	FALSE	Absent	FALSE	FALSE	FALSE	FALSE	FALSE	FALSE	-1.2	10.8054	-5.7
AAAAAGGTG	31	9	52	103	23	11	AAAAAGGTG	2.14e-06	1.12e-05	1.75e-05	2.72e-06	2.15e-06	3.57e-05	198	0.0598541	0.313002	0.490685	0.0761916	0.0602673	2.76402	1330.67	0.292119	KKV	KKV	FALSE	FALSE	FALSE	FALSE	Absent	FALSE	FALSE	FALSE	FALSE	FALSE	FALSE	-1.2	10.8054	-9.4
AAAAAGGTT	19	0	125	9	5	230	AAAAAGGTT	0	2.69e-05	1.53e-06	5.91e-07	4.5e-05	7.4e-05	369	0	0.363135	0.0206929	0.00799398	0.608178	3.86122	7382.91	0.250865	KKV	KKV	FALSE	FALSE	FALSE	FALSE	Absent	FALSE	FALSE	FALSE	FALSE	FALSE	FALSE	-1.2	10.8054	-4.2
AAAAAGTAA	11	101	7	2	1	86	AAAAAGTAA	2.4e-05	1.5e-06	3.4e-07	1.18e-07	1.68e-05	4.28e-05	197	0.56075	0.0351754	0.00795412	0.00276552	0.393355	2.6328	4750.42	0.32	KK*	KK*	TRUE	FALSE	TRUE	FALSE	Ochre (UAA)	FALSE	FALSE	FALSE	FALSE	FALSE	FALSE	-2.6	10.8054	NA
AAAAAGTAT	17	5	59	8	9	840	AAAAAGTAT	1.19e-06	1.27e-05	1.36e-06	1.06e-06	0.000164301	0.000180591	921	0.00657348	0.0702053	0.00753407	0.00589381	0.909793	4.74213	10951.8	0.307246	KKY	KKY	FALSE	FALSE	FALSE	FALSE	Absent	FALSE	FALSE	FALSE	FALSE	FALSE	FALSE	-3.03333	10.2476	-4.7
AAAAAGTCA	11	3	55	1	2	89	AAAAAGTCA	7.12e-07	1.18e-05	1.7e-07	2.37e-07	1.74e-05	3.03e-05	150	0.0234717	0.389474	0.0056045	0.00779437	0.573655	3.71869	6962.49	0.23094	KKS	KKS	FALSE	FALSE	FALSE	FALSE	Absent	FALSE	FALSE	FALSE	FALSE	FALSE	FALSE	-2.86667	10.8054	-5.1
AAAAAGTCC	3	0	3	12	5	13	AAAAAGTCC	0	6.45e-07	2.04e-06	5.91e-07	2.54e-06	5.82e-06	33	0	0.110775	0.35069	0.101608	0.436928	3.86469	5832.62	0.326599	KKS	KKS	FALSE	FALSE	FALSE	FALSE	Absent	FALSE	FALSE	FALSE	FALSE	FALSE	FALSE	-2.86667	10.8054	-6.7
AAAAAGTCG	16	5	64	35	53	169	AAAAAGTCG	1.19e-06	1.38e-05	5.95e-06	6.27e-06	3.31e-05	6.02e-05	326	0.0197141	0.228392	0.0988531	0.104091	0.54895	3.93417	7049.24	0.26533	KKS	KKS	FALSE	FALSE	FALSE	FALSE	Absent	FALSE	FALSE	FALSE	FALSE	FALSE	FALSE	-2.86667	10.8054	-8.4
AAAAAGTCT	15	1	54	10	4	67	AAAAAGTCT	2.37e-07	1.16e-05	1.7e-06	4.73e-07	1.31e-05	2.71e-05	136	0.00875446	0.427874	0.062711	0.0174429	0.483217	3.53849	5950.55	0.250865	KKS	KKS	FALSE	FALSE	FALSE	FALSE	Absent	FALSE	FALSE	FALSE	FALSE	FALSE	FALSE	-2.86667	10.8054	-6.3
AAAAAGTGA	28	97	15	1	27	49	AAAAAGTGA	2.3e-05	3.22e-06	1.7e-07	3.19e-06	9.58e-06	3.92e-05	189	0.587489	0.0822266	0.00433853	0.0814554	0.244491	2.31323	3251.35	0.32	KK*	KK*	TRUE	FALSE	FALSE	TRUE	Opal (UGA	FALSE	FALSE	FALSE	FALSE	FALSE	FALSE	-2.6	10.8054	NA
AAAAAGTGC	24	3	81	26	4	552	AAAAAGTGC	7.12e-07	1.74e-05	4.42e-06	4.73e-07	0.000107969	0.000130982	666	0.00543789	0.132888	0.0337596	0.00361158	0.824303	4.50845	9940.94	0.23094	KKC	KKC	FALSE	FALSE	FALSE	FALSE	Absent	FALSE	FALSE	FALSE	FALSE	FALSE	FALSE	-1.76667	9.67625	-5.3
AAAAAGTGG	26	6	135	34	9	441	AAAAAGTGG	1.42e-06	2.9e-05	5.78e-06	1.06e-06	8.63e-05	0.000123539	625	0.011531	0.234824	0.0468069	0.00861564	0.698222	4.14717	8466.17	0.26533	KKW	KKW	FALSE	FALSE	FALSE	FALSE	Absent	FALSE	FALSE	FALSE	FALSE	FALSE	FALSE	-2.9	10.8054	-8.3
AAAAAGTGT	25	2	129	10	2	181	AAAAAGTGT	4.75e-07	2.77e-05	1.7e-06	2.37e-07	3.54e-05	6.55e-05	324	0.00724559	0.422986	0.0259512	0.00360913	0.540208	3.64655	6561.96	0.177388	KKC	KKC	FALSE	FALSE	FALSE	FALSE	Absent	FALSE	FALSE	FALSE	FALSE	FALSE	FALSE	-1.76667	9.67625	-5.8
AAAAAGTTA	11	6	22	8	3	210	AAAAAGTTA	1.42e-06	4.73e-06	1.36e-06	3.55e-07	4.11e-05	4.89e-05	249	0.0291062	0.096594	0.0277996	0.0072491	0.839251	4.53094	10126	0.23094	KKL	KKL	FALSE	FALSE	FALSE	FALSE	Absent	FALSE	FALSE	FALSE	FALSE	FALSE	FALSE	-1.33333	10.8054	-3.9
AAAAAGTTC	21	1	82	16	2	50	AAAAAGTTC	2.37e-07	1.76e-05	2.72e-06	2.37e-07	9.78e-06	3.06e-05	151	0.00775996	0.575925	0.0889393	0.00773068	0.319645	3.05558	3986.2	0.326599	KKF	KKF	FALSE	FALSE	FALSE	FALSE	Absent	FALSE	FALSE	FALSE	FALSE	FALSE	FALSE	-1.66667	10.8054	-5.2
AAAAAGTTG	22	14	94	41	22	204	AAAAAGTTG	3.32e-06	2.02e-05	6.97e-06	2.6e-06	3.99e-05	7.3e-05	375	0.0455331	0.276707	0.0955207	0.0356411	0.546598	3.76106	6778.91	0.26533	KKL	KKL	FALSE	FALSE	FALSE	FALSE	Absent	FALSE	FALSE	FALSE	FALSE	FALSE	FALSE	-1.33333	10.8054	-10.1
AAAAAGTTT	12	1	63	17	0	186	AAAAAGTTT	2.37e-07	1.35e-05	2.89e-06	0	3.64e-05	5.3e-05	267	0.00447565	0.255205	0.0545029	0	0.685816	4.10748	8293.21	0.250865	KKF	KKF	FALSE	FALSE	FALSE	FALSE	Absent	FALSE	FALSE	FALSE	FALSE	FALSE	FALSE	-1.66667	10.8054	-3.9
AAAAATAAA	14	7	42	1	1	444	AAAAATAAA	1.66e-06	9.03e-06	1.7e-07	1.18e-07	8.68e-05	9.78e-05	495	0.0169899	0.0922646	0.00173863	0.00120899	0.887798	4.65056	10670.4	0.627163	KNK	KNK	FALSE	FALSE	FALSE	FALSE	Absent	FALSE	FALSE	FALSE	FALSE	FALSE	FALSE	-3.76667	10.8054	-3.9
AAAAATAAC	3	4	16	2	0	110	AAAAATAAC	9.5e-07	3.44e-06	3.4e-07	0	2.15e-05	2.62e-05	132	0.0361874	0.131012	0.0129611	0	0.81984	4.43629	9862.3	0.512076	KNN	KNN	FALSE	FALSE	FALSE	FALSE	Absent	FALSE	FALSE	FALSE	FALSE	FALSE	FALSE	-3.63333	9.70002	-5.7
AAAAATAAG	10	0	59	8	0	544	AAAAATAAG	0	1.27e-05	1.36e-06	0	0.000106404	0.000120443	611	0	0.105265	0.0112965	0	0.883438	4.66161	10620.7	0.354777	KNK	KNK	FALSE	FALSE	FALSE	FALSE	Absent	FALSE	FALSE	FALSE	FALSE	FALSE	FALSE	-3.76667	10.8054	-8.4
AAAAATACA	15	0	44	22	0	319	AAAAATACA	0	9.46e-06	3.74e-06	0	6.24e-05	7.56e-05	385	0	0.125081	0.0494975	0	0.825421	4.52576	9949.76	0.256038	KNT	KNT	FALSE	FALSE	FALSE	FALSE	Absent	FALSE	FALSE	FALSE	FALSE	FALSE	FALSE	-2.7	9.70002	-3.9
AAAAATACG	9	6	41	2	1	134	AAAAATACG	1.42e-06	8.81e-06	3.4e-07	1.18e-07	2.62e-05	3.69e-05	184	0.0386018	0.238745	0.00921725	0.00320468	0.710232	4.10772	8569.27	0.389986	KNT	KNT	FALSE	FALSE	FALSE	FALSE	Absent	FALSE	FALSE	FALSE	FALSE	FALSE	FALSE	-2.7	9.70002	-8.4
AAAAATAGA	10	4	21	5	2	272	AAAAATAGA	9.5e-07	4.51e-06	8.5e-07	2.37e-07	5.32e-05	5.98e-05	304	0.015894	0.0755242	0.0142317	0.00395851	0.890392	4.67743	10716.9	0.256038	KNR	KNR	FALSE	FALSE	FALSE	FALSE	Absent	TRUE	FALSE	FALSE	FALSE	FALSE	FALSE	-3.96667	11.6518	-4.6
AAAAATAGC	6	3	47	0	1	135	AAAAATAGC	7.12e-07	1.01e-05	0	1.18e-07	2.64e-05	3.73e-05	186	0.0190773	0.270512	0	0.00316756	0.707243	4.10899	8531.16	0.256038	KNS	KNS	FALSE	FALSE	FALSE	FALSE	Absent	FALSE	FALSE	FALSE	FALSE	FALSE	FALSE	-2.73333	9.70002	-5.7
AAAAATAGG	23	3	67	14	1	195	AAAAATAGG	7.12e-07	1.44e-05	2.38e-06	1.18e-07	3.81e-05	5.58e-05	280	0.012776	0.258251	0.0427087	0.0021213	0.684143	4.0866	8274.22	0.294165	KNR	KNR	FALSE	FALSE	FALSE	FALSE	Absent	TRUE	FALSE	FALSE	FALSE	FALSE	FALSE	-3.96667	11.6518	-8.3
AAAAATAGT	12	1	88	2	11	481	AAAAATAGT	2.37e-07	1.89e-05	3.4e-07	1.3e-06	9.41e-05	0.00011487	583	0.00206687	0.164623	0.00296113	0.0113249	0.819025	4.48062	9890.64	0.196667	KNS	KNS	FALSE	FALSE	FALSE	FALSE	Absent	FALSE	FALSE	FALSE	FALSE	FALSE	FALSE	-2.73333	9.70002	-4.1
AAAAATATA	10	2	15	2	1	351	AAAAATATA	4.75e-07	3.22e-06	3.4e-07	1.18e-07	6.87e-05	7.28e-05	371	0.00652163	0.0442701	0.00467165	0.00162426	0.942912	4.83014	11329	0.0849183	KNI	KNI	FALSE	FALSE	FALSE	FALSE	Absent	FALSE	FALSE	FALSE	FALSE	FALSE	FALSE	-0.966667	9.70002	-3.9
AAAAATATC	6	0	54	6	5	128	AAAAATATC	0	1.16e-05	1.02e-06	5.91e-07	2.5e-05	3.83e-05	193	0	0.303357	0.0266767	0.0154584	0.654508	4.02112	7962.16	0.443471	KNI	KNI	FALSE	FALSE	FALSE	FALSE	Absent	FALSE	FALSE	FALSE	FALSE	FALSE	FALSE	-0.966667	9.70002	-7.4
AAAAATATG	13	2	60	13	2	629	AAAAATATG	4.75e-07	1.29e-05	2.21e-06	2.37e-07	0.00012303	0.000138845	706	0.00341995	0.0928611	0.0159238	0.00170352	0.886092	4.67419	10660	0.393333	KNM	KNM	FALSE	FALSE	FALSE	FALSE	Absent	FALSE	FALSE	FALSE	FALSE	FALSE	FALSE	-1.83333	9.70002	-9.4
AAAAATATT	18	1	117	13	0	970	AAAAATATT	2.37e-07	2.51e-05	2.21e-06	0	0.000189728	0.000217318	1101	0.00109251	0.115692	0.0101738	0	0.873042	4.62821	10496.5	0.340637	KNI	KNI	FALSE	FALSE	FALSE	FALSE	Absent	FALSE	FALSE	FALSE	FALSE	FALSE	FALSE	-0.966667	9.70002	-5.9
AAAAATCAA	3	1	16	3	1	156	AAAAATCAA	2.37e-07	3.44e-06	5.1e-07	1.18e-07	3.05e-05	3.48e-05	177	0.00681913	0.0987511	0.0146543	0.0033967	0.876379	4.64376	10549.6	0.362093	KNQ	KNQ	FALSE	FALSE	FALSE	FALSE	Absent	FALSE	FALSE	FALSE	FALSE	FALSE	FALSE	-3.63333	9.70002	-4.3
AAAAATCAG	19	3	72	9	0	121	AAAAATCAG	7.12e-07	1.55e-05	1.53e-06	0	2.37e-05	4.14e-05	205	0.017212	0.373882	0.0369885	0	0.571917	3.73553	6930.41	0.416013	KNQ	KNQ	FALSE	FALSE	FALSE	FALSE	Absent	FALSE	FALSE	FALSE	FALSE	FALSE	FALSE	-3.63333	9.70002	-8.4
AAAAATCCA	10	3	26	6	1	31	AAAAATCCA	7.12e-07	5.59e-06	1.02e-06	1.18e-07	6.06e-06	1.35e-05	67	0.0527544	0.413813	0.0755793	0.00875923	0.449094	3.38763	5516.72	0.256038	KNP	KNP	FALSE	FALSE	FALSE	FALSE	Absent	FALSE	FALSE	FALSE	FALSE	FALSE	FALSE	-3	9.70002	-6.3
AAAAATCGA	17	4	44	3	8	708	AAAAATCGA	9.5e-07	9.46e-06	5.1e-07	9.46e-07	0.000138482	0.000150343	767	0.00631681	0.0628903	0.0033937	0.00629298	0.921106	4.77298	11085.6	0.00512076	KNR	KNR	FALSE	FALSE	FALSE	FALSE	Absent	FALSE	FALSE	FALSE	FALSE	FALSE	FALSE	-3.96667	11.6518	-4.6
AAAAATCGC	4	1	14	26	18	171	AAAAATCGC	2.37e-07	3.01e-06	4.42e-06	2.13e-06	3.34e-05	4.32e-05	230	0.00549037	0.0695701	0.102256	0.0492269	0.773457	4.51559	9528.51	0.434511	KNR	KNR	FALSE	FALSE	FALSE	FALSE	Absent	FALSE	FALSE	FALSE	FALSE	FALSE	FALSE	-3.96667	11.6518	-5.5
AAAAATCGG	12	8	78	2	26	57	AAAAATCGG	1.9e-06	1.68e-05	3.4e-07	3.07e-06	1.11e-05	3.32e-05	171	0.0571677	0.504485	0.0102378	0.092547	0.335563	3.14485	4427.75	0.256038	KNR	KNR	FALSE	FALSE	FALSE	FALSE	Absent	FALSE	FALSE	FALSE	FALSE	FALSE	FALSE	-3.96667	11.6518	-8.3
AAAAATCGT	4	0	31	0	0	529	AAAAATCGT	0	6.66e-06	0	0	0.00010347	0.000110132	560	0	0.0604872	0	0	0.939513	4.81854	11281.4	0.512076	KNR	KNR	FALSE	FALSE	FALSE	FALSE	Absent	FALSE	FALSE	FALSE	FALSE	FALSE	FALSE	-3.96667	11.6518	-4.3
AAAAATCTA	12	10	28	2	0	270	AAAAATCTA	2.37e-06	6.02e-06	3.4e-07	0	5.28e-05	6.15e-05	310	0.0385788	0.0977687	0.00552705	0	0.858125	4.54132	10313.3	0.256038	KNL	KNL	FALSE	FALSE	FALSE	FALSE	Absent	FALSE	FALSE	FALSE	FALSE	FALSE	FALSE	-1.2	9.70002	-5.5
AAAAATCTG	4	1	46	9	0	249	AAAAATCTG	2.37e-07	9.88e-06	1.53e-06	0	4.87e-05	6.04e-05	305	0.00393367	0.163776	0.0253603	0	0.80693	4.44222	9718.11	0.532165	KNL	KNL	FALSE	FALSE	FALSE	FALSE	Absent	FALSE	FALSE	FALSE	FALSE	FALSE	FALSE	-1.2	9.70002	-9.6
AAAAATGAA	9	3	23	1	0	210	AAAAATGAA	7.12e-07	4.94e-06	1.7e-07	0	4.11e-05	4.69e-05	237	0.0151869	0.105383	0.0036263	0	0.875804	4.61585	10524.8	0.512076	KNE	KNE	FALSE	FALSE	FALSE	FALSE	Absent	FALSE	FALSE	FALSE	FALSE	FALSE	FALSE	-3.63333	6.40878	-4.8
AAAAATGAC	6	1	33	1	0	28	AAAAATGAC	2.37e-07	7.09e-06	1.7e-07	0	5.48e-06	1.3e-05	63	0.0182977	0.546517	0.0131072	0	0.422078	3.26104	5138.75	0.443471	KND	KND	FALSE	FALSE	FALSE	FALSE	Absent	FALSE	FALSE	FALSE	FALSE	FALSE	FALSE	-3.63333	6.33737	-7.2
AAAAATGAG	11	0	50	8	3	129	AAAAATGAG	0	1.07e-05	1.36e-06	3.55e-07	2.52e-05	3.77e-05	190	0	0.285062	0.0360977	0.00941294	0.669428	4.06321	8122.89	0.289674	KNE	KNE	FALSE	FALSE	FALSE	FALSE	Absent	FALSE	FALSE	FALSE	FALSE	FALSE	FALSE	-3.63333	6.40878	-8.4
AAAAATGAT	18	3	127	24	17	210	AAAAATGAT	7.12e-07	2.73e-05	4.08e-06	2.01e-06	4.11e-05	7.52e-05	381	0.00947534	0.363053	0.0542999	0.0267455	0.546426	3.73759	6729.73	0.340637	KND	KND	FALSE	FALSE	FALSE	FALSE	Absent	FALSE	FALSE	FALSE	FALSE	FALSE	FALSE	-3.63333	6.33737	-5.9
AAAAATGCA	4	3	8	2	0	54	AAAAATGCA	7.12e-07	1.72e-06	3.4e-07	0	1.06e-05	1.33e-05	67	0.0534185	0.12893	0.0255103	0	0.792141	4.34852	9537.54	0.443471	KNA	KNA	FALSE	FALSE	FALSE	FALSE	Absent	FALSE	FALSE	FALSE	FALSE	FALSE	FALSE	-1.86667	9.70002	-3.9
AAAAATGCC	4	1	24	2	0	84	AAAAATGCC	2.37e-07	5.16e-06	3.4e-07	0	1.64e-05	2.22e-05	111	0.0107116	0.23268	0.0153461	0	0.741262	4.22842	8932.49	0.362093	KNA	KNA	FALSE	FALSE	FALSE	FALSE	Absent	FALSE	FALSE	FALSE	FALSE	FALSE	FALSE	-1.86667	9.70002	-6
AAAAATGCG	5	1	22	1	4	536	AAAAATGCG	2.37e-07	4.73e-06	1.7e-07	4.73e-07	0.000104839	0.000110447	564	0.00214964	0.0428037	0.00153985	0.00428306	0.949224	4.85563	11412.2	0.250865	KNA	KNA	FALSE	FALSE	FALSE	FALSE	Absent	FALSE	FALSE	FALSE	FALSE	FALSE	FALSE	-1.86667	9.70002	-8.4
AAAAATGCT	8	2	32	1	11	560	AAAAATGCT	4.75e-07	6.88e-06	1.7e-07	1.3e-06	0.000109534	0.000118356	606	0.004012	0.0580997	0.00143696	0.0109914	0.92546	4.79579	11153	0.278129	KNA	KNA	FALSE	FALSE	FALSE	FALSE	Absent	FALSE	FALSE	FALSE	FALSE	FALSE	FALSE	-1.86667	9.70002	-3.9
AAAAATGGA	31	4	155	32	0	210	AAAAATGGA	9.5e-07	3.33e-05	5.44e-06	0	4.11e-05	8.08e-05	401	0.0117572	0.412353	0.0673766	0	0.508513	3.58116	6192.3	0.256038	KNG	KNG	FALSE	FALSE	FALSE	FALSE	Absent	FALSE	FALSE	FALSE	FALSE	FALSE	FALSE	-2.6	9.70002	-7.8
AAAAATGGC	16	1	88	24	0	90	AAAAATGGC	2.37e-07	1.89e-05	4.08e-06	0	1.76e-05	4.08e-05	203	0.00581446	0.463111	0.099962	0	0.431112	3.38748	5289.01	0.512076	KNG	KNG	FALSE	FALSE	FALSE	FALSE	Absent	FALSE	FALSE	FALSE	FALSE	FALSE	FALSE	-2.6	9.70002	-7
AAAAATGGG	31	2	42	56	42	9	AAAAATGGG	4.75e-07	9.03e-06	9.52e-06	4.97e-06	1.76e-06	2.58e-05	151	0.0184393	0.350476	0.369843	0.192883	0.0683591	2.94225	1779.02	0.294165	KNG	KNG	FALSE	FALSE	FALSE	FALSE	Absent	FALSE	FALSE	FALSE	FALSE	FALSE	FALSE	-2.6	9.70002	-10.7
AAAAATGGT	16	2	69	30	11	376	AAAAATGGT	4.75e-07	1.48e-05	5.1e-06	1.3e-06	7.35e-05	9.52e-05	488	0.00498528	0.155669	0.0535667	0.0136578	0.772121	4.39226	9365.55	0.393333	KNG	KNG	FALSE	FALSE	FALSE	FALSE	Absent	FALSE	FALSE	FALSE	FALSE	FALSE	FALSE	-2.6	9.70002	-7.3
AAAAATGTA	9	1	28	8	3	260	AAAAATGTA	2.37e-07	6.02e-06	1.36e-06	3.55e-07	5.09e-05	5.88e-05	300	0.0040361	0.102285	0.0231295	0.00603131	0.864518	4.62471	10422.2	0.572519	KNV	KNV	FALSE	FALSE	FALSE	FALSE	Absent	FALSE	FALSE	FALSE	FALSE	FALSE	FALSE	-1.06667	9.70002	-5.9
AAAAATGTC	8	0	12	3	0	576	AAAAATGTC	0	2.58e-06	5.1e-07	0	0.000112663	0.000115752	591	0	0.0222775	0.00440786	0	0.973315	4.92435	11685.1	0.362093	KNV	KNV	FALSE	FALSE	FALSE	FALSE	Absent	FALSE	FALSE	FALSE	FALSE	FALSE	FALSE	-1.06667	9.70002	-7.4
AAAAATGTG	8	5	38	3	6	38	AAAAATGTG	1.19e-06	8.17e-06	5.1e-07	7.1e-07	7.43e-06	1.8e-05	90	0.0659311	0.45352	0.0283371	0.0394094	0.412802	3.27963	5168.24	0.323866	KNV	KNV	FALSE	FALSE	FALSE	FALSE	Absent	FALSE	FALSE	FALSE	FALSE	FALSE	FALSE	-1.06667	9.70002	-9.4
AAAAATGTT	17	1	92	15	0	409	AAAAATGTT	2.37e-07	1.98e-05	2.55e-06	0	8e-05	0.000102557	517	0.00231503	0.192769	0.0248749	0	0.780041	4.36268	9398.6	0.278129	KNV	KNV	FALSE	FALSE	FALSE	FALSE	Absent	FALSE	FALSE	FALSE	FALSE	FALSE	FALSE	-1.06667	9.70002	-5.9
AAAAATTAA	11	53	4	0	2	119	AAAAATTAA	1.26e-05	8.6e-07	0	2.37e-07	2.33e-05	3.7e-05	178	0.340502	0.0232593	0	0.00640033	0.629838	3.56181	7590.7	0.393333	KN*	KN*	TRUE	FALSE	TRUE	FALSE	Ochre (UAA)	FALSE	FALSE	FALSE	FALSE	FALSE	FALSE	-2.46667	9.70002	NA
AAAAATTAC	9	0	25	1	6	275	AAAAATTAC	0	5.37e-06	1.7e-07	7.1e-07	5.38e-05	6e-05	307	0	0.0894764	0.00283263	0.0118183	0.895873	4.71409	10805.5	0.443471	KNY	KNY	FALSE	FALSE	FALSE	FALSE	Absent	FALSE	FALSE	FALSE	FALSE	FALSE	FALSE	-2.9	9.29829	-4.8
AAAAATTAG	19	4	10	42	75	74	AAAAATTAG	9.5e-07	2.15e-06	7.14e-06	8.87e-06	1.45e-05	3.36e-05	205	0.0282768	0.0639827	0.212683	0.264094	0.430963	4.00548	6258.15	0.393333	KN*	KN*	TRUE	TRUE	FALSE	FALSE	Amber (UAG)	FALSE	FALSE	FALSE	FALSE	FALSE	FALSE	-2.46667	9.70002	NA
AAAAATTAT	7	2	25	4	5	543	AAAAATTAT	4.75e-07	5.37e-06	6.8e-07	5.91e-07	0.000106209	0.000113327	579	0.00419003	0.0474046	0.0060029	0.00521778	0.937185	4.8238	11274.4	0.340637	KNY	KNY	FALSE	FALSE	FALSE	FALSE	Absent	FALSE	FALSE	FALSE	FALSE	FALSE	FALSE	-2.9	9.29829	-3.9
AAAAATTCA	4	0	15	1	1	164	AAAAATTCA	0	3.22e-06	1.7e-07	1.18e-07	3.21e-05	3.56e-05	181	0	0.0905701	0.00477876	0.00332299	0.901328	4.71541	10841.6	0.256038	KNS	KNS	FALSE	FALSE	FALSE	FALSE	Absent	FALSE	FALSE	FALSE	FALSE	FALSE	FALSE	-2.73333	9.70002	-4.1
AAAAATTCG	9	1	31	2	0	42	AAAAATTCG	2.37e-07	6.66e-06	3.4e-07	0	8.22e-06	1.55e-05	76	0.015363	0.431053	0.02201	0	0.531574	3.60137	6444.13	0.294165	KNS	KNS	FALSE	FALSE	FALSE	FALSE	Absent	FALSE	FALSE	FALSE	FALSE	FALSE	FALSE	-2.73333	9.70002	-8.4
AAAAATTCT	1	1	7	0	0	121	AAAAATTCT	2.37e-07	1.5e-06	0	0	2.37e-05	2.54e-05	129	0.00934411	0.059201	0	0	0.931455	4.78502	11184.7	0.278129	KNS	KNS	FALSE	FALSE	FALSE	FALSE	Absent	FALSE	FALSE	FALSE	FALSE	FALSE	FALSE	-2.73333	9.70002	-5.3
AAAAATTGA	9	15	8	1	8	69	AAAAATTGA	3.56e-06	1.72e-06	1.7e-07	9.46e-07	1.35e-05	1.99e-05	101	0.179027	0.0864191	0.00854951	0.0475604	0.678444	3.95998	8331.63	0.393333	KN*	KN*	TRUE	FALSE	FALSE	TRUE	Opal (UGA	FALSE	FALSE	FALSE	FALSE	FALSE	FALSE	-2.46667	9.70002	NA
AAAAATTGC	15	2	37	13	0	453	AAAAATTGC	4.75e-07	7.95e-06	2.21e-06	0	8.86e-05	9.92e-05	505	0.00478473	0.0801165	0.0222785	0	0.89282	4.69595	10736.9	0.256038	KNC	KNC	FALSE	FALSE	FALSE	FALSE	Absent	FALSE	FALSE	FALSE	FALSE	FALSE	FALSE	-1.63333	8.54518	-5.7
AAAAATTGG	26	1	174	32	6	211	AAAAATTGG	2.37e-07	3.74e-05	5.44e-06	7.1e-07	4.13e-05	8.51e-05	424	0.00279153	0.439628	0.0639893	0.00834301	0.485248	3.53363	5944.22	0.294165	KNW	KNW	FALSE	FALSE	FALSE	FALSE	Absent	FALSE	FALSE	FALSE	FALSE	FALSE	FALSE	-2.76667	9.70002	-8.3
AAAAATTGT	9	0	30	4	1	213	AAAAATTGT	0	6.45e-06	6.8e-07	1.18e-07	4.17e-05	4.89e-05	248	0	0.131815	0.0139099	0.00241812	0.851857	4.57432	10255.2	0.196667	KNC	KNC	FALSE	FALSE	FALSE	FALSE	Absent	FALSE	FALSE	FALSE	FALSE	FALSE	FALSE	-1.63333	8.54518	-5.7
AAAAATTTA	3	5	19	1	11	349	AAAAATTTA	1.19e-06	4.08e-06	1.7e-07	1.3e-06	6.83e-05	7.5e-05	385	0.0158273	0.0544357	0.00226752	0.0173444	0.910125	4.7515	10992.2	0.256038	KNL	KNL	FALSE	FALSE	FALSE	FALSE	Absent	FALSE	FALSE	FALSE	FALSE	FALSE	FALSE	-1.2	9.70002	-3.9
AAAAATTTG	6	3	33	4	5	90	AAAAATTTG	7.12e-07	7.09e-06	6.8e-07	5.91e-07	1.76e-05	2.67e-05	135	0.0266978	0.265804	0.0254993	0.0221642	0.659835	4.02263	8045.54	0.294165	KNL	KNL	FALSE	FALSE	FALSE	FALSE	Absent	FALSE	FALSE	FALSE	FALSE	FALSE	FALSE	-1.2	9.70002	-10.3
AAAACAAAC	3	2	14	0	0	27	AAAACAAAC	4.75e-07	3.01e-06	0	0	5.28e-06	8.76e-06	43	0.0541789	0.343258	0	0	0.602563	3.75351	7273.03	0.333333	KTN	KTN	FALSE	FALSE	FALSE	FALSE	Absent	FALSE	FALSE	FALSE	FALSE	FALSE	FALSE	-2.7	9.70002	-5.9
AAAACAAAG	8	0	14	1	3	191	AAAACAAAG	0	3.01e-06	1.7e-07	3.55e-07	3.74e-05	4.09e-05	209	0	0.0735703	0.00415907	0.00867623	0.913594	4.76229	11005.7	0.23094	KTK	KTK	FALSE	FALSE	FALSE	FALSE	Absent	FALSE	FALSE	FALSE	FALSE	FALSE	FALSE	-2.83333	10.8054	-8.4
AAAACAACA	15	11	84	0	0	164	AAAACAACA	2.61e-06	1.81e-05	0	0	3.21e-05	5.27e-05	259	0.0495192	0.342258	0	0	0.608223	3.77515	7340.74	0.166667	KTT	KTT	FALSE	FALSE	FALSE	FALSE	Absent	FALSE	FALSE	FALSE	FALSE	FALSE	FALSE	-1.76667	9.70002	-3.9
AAAACAAGA	9	2	19	3	0	225	AAAACAAGA	4.75e-07	4.08e-06	5.1e-07	0	4.4e-05	4.91e-05	249	0.00967549	0.0831936	0.0103963	0	0.896735	4.69092	10777.2	0.166667	KTR	KTR	FALSE	FALSE	FALSE	FALSE	Absent	TRUE	FALSE	FALSE	FALSE	FALSE	FALSE	-3.03333	11.6518	-4.6
AAAACAAGC	6	0	10	2	0	191	AAAACAAGC	0	2.15e-06	3.4e-07	0	3.74e-05	3.98e-05	203	0	0.0539274	0.00853613	0	0.937536	4.82115	11262	0.166667	KTS	KTS	FALSE	FALSE	FALSE	FALSE	Absent	FALSE	FALSE	FALSE	FALSE	FALSE	FALSE	-1.8	9.70002	-5.9
AAAACAAGG	7	7	56	21	1	13	AAAACAAGG	1.66e-06	1.2e-05	3.57e-06	1.18e-07	2.54e-06	1.99e-05	98	0.0833968	0.603855	0.179219	0.00593444	0.127595	2.49048	1734.16	0.191485	KTR	KTR	FALSE	FALSE	FALSE	FALSE	Absent	TRUE	FALSE	FALSE	FALSE	FALSE	FALSE	-3.03333	11.6518	-8.3
AAAACAAGT	10	0	36	11	0	189	AAAACAAGT	0	7.74e-06	1.87e-06	0	3.7e-05	4.66e-05	236	0	0.1661	0.0401681	0	0.793732	4.42136	9568.82	0.128019	KTS	KTS	FALSE	FALSE	FALSE	FALSE	Absent	FALSE	FALSE	FALSE	FALSE	FALSE	FALSE	-1.8	9.70002	-4.1
AAAACAATA	19	1	93	7	51	350	AAAACAATA	2.37e-07	2e-05	1.19e-06	6.03e-06	6.85e-05	9.59e-05	502	0.00247566	0.208385	0.0124138	0.0628911	0.713834	4.27722	8824.92	0.0552771	KTI	KTI	FALSE	FALSE	FALSE	FALSE	Absent	FALSE	FALSE	FALSE	FALSE	FALSE	FALSE	-0.0333333	9.70002	-3.9
AAAACACAA	4	2	26	0	0	428	AAAACACAA	4.75e-07	5.59e-06	0	0	8.37e-05	8.98e-05	456	0.00528916	0.0622333	0	0	0.932478	4.79214	11197.3	0.235702	KTQ	KTQ	FALSE	FALSE	FALSE	FALSE	Absent	FALSE	FALSE	FALSE	FALSE	FALSE	FALSE	-2.7	9.70002	-3.9
AAAACACAG	2	0	6	0	0	25	AAAACACAG	0	1.29e-06	0	0	4.89e-06	6.18e-06	31	0	0.208656	0	0	0.791344	4.37403	9521.17	0.270801	KTQ	KTQ	FALSE	FALSE	FALSE	FALSE	Absent	FALSE	FALSE	FALSE	FALSE	FALSE	FALSE	-2.7	9.70002	-8.4
AAAACACAT	4	0	13	0	1	188	AAAACACAT	0	2.79e-06	0	1.18e-07	3.68e-05	3.97e-05	202	0	0.0703953	0	0.00298014	0.926625	4.78583	11138.7	0.128019	KTH	KTH	FALSE	FALSE	FALSE	FALSE	Absent	FALSE	FALSE	FALSE	FALSE	FALSE	FALSE	-2.6	9.702	-3.9
AAAACACCT	2	0	13	2	0	221	AAAACACCT	0	2.79e-06	3.4e-07	0	4.32e-05	4.64e-05	236	0	0.0602574	0.007337	0	0.932406	4.80455	11200.5	0.128019	KTP	KTP	FALSE	FALSE	FALSE	FALSE	Absent	FALSE	FALSE	FALSE	FALSE	FALSE	FALSE	-2.06667	9.70002	-5.2
AAAACACGG	9	4	85	1	1	7	AAAACACGG	9.5e-07	1.83e-05	1.7e-07	1.18e-07	1.37e-06	2.09e-05	98	0.0454989	0.875091	0.00814809	0.00566591	0.065596	2.17077	918.36	0.166667	KTR	KTR	FALSE	FALSE	FALSE	FALSE	Absent	FALSE	FALSE	FALSE	FALSE	FALSE	FALSE	-3.03333	11.6518	-8.3
AAAACACTT	10	0	59	12	1	355	AAAACACTT	0	1.27e-05	2.04e-06	1.18e-07	6.94e-05	8.43e-05	427	0	0.150443	0.0242171	0.00140332	0.823937	4.49883	9924.87	0.128019	KTL	KTL	FALSE	FALSE	FALSE	FALSE	Absent	FALSE	FALSE	FALSE	FALSE	FALSE	FALSE	-0.266667	9.70002	-3.9
AAAACAGAA	4	2	17	3	0	57	AAAACAGAA	4.75e-07	3.65e-06	5.1e-07	0	1.11e-05	1.58e-05	79	0.0300779	0.231398	0.0323187	0	0.706205	4.12086	8522.22	0.333333	KTE	KTE	FALSE	FALSE	FALSE	FALSE	Absent	FALSE	FALSE	FALSE	FALSE	FALSE	FALSE	-2.7	6.40878	-4.4
AAAACAGAC	6	2	17	1	2	15	AAAACAGAC	4.75e-07	3.65e-06	1.7e-07	2.37e-07	2.93e-06	7.47e-06	37	0.0635797	0.489137	0.0227721	0.0316699	0.392842	3.20106	4901.75	0.288675	KTD	KTD	FALSE	FALSE	FALSE	FALSE	Absent	FALSE	FALSE	FALSE	FALSE	FALSE	FALSE	-2.7	6.33737	-6.5
AAAACAGAG	9	5	19	4	4	36	AAAACAGAG	1.19e-06	4.08e-06	6.8e-07	4.73e-07	7.04e-06	1.35e-05	68	0.088164	0.303227	0.0505238	0.0351326	0.522953	3.60148	6470.37	0.188562	KTE	KTE	FALSE	FALSE	FALSE	FALSE	Absent	FALSE	FALSE	FALSE	FALSE	FALSE	FALSE	-2.7	6.40878	-8.4
AAAACAGAT	14	1	37	1	3	182	AAAACAGAT	2.37e-07	7.95e-06	1.7e-07	3.55e-07	3.56e-05	4.43e-05	224	0.00535801	0.179431	0.00383812	0.00800669	0.803366	4.42459	9693.16	0.221736	KTD	KTD	FALSE	FALSE	FALSE	FALSE	Absent	FALSE	FALSE	FALSE	FALSE	FALSE	FALSE	-2.7	6.33737	-5.2
AAAACAGCG	5	1	21	1	1	15	AAAACAGCG	2.37e-07	4.51e-06	1.7e-07	1.18e-07	2.93e-06	7.97e-06	39	0.0297806	0.566039	0.0213328	0.0148341	0.368013	3.12526	4550.88	0.163299	KTA	KTA	FALSE	FALSE	FALSE	FALSE	Absent	FALSE	FALSE	FALSE	FALSE	FALSE	FALSE	-0.933333	9.70002	-8.4
AAAACAGCT	14	1	18	5	2	11	AAAACAGCT	2.37e-07	3.87e-06	8.5e-07	2.37e-07	2.15e-06	7.34e-06	37	0.0323293	0.526698	0.115793	0.0322073	0.292973	3.0268	3764.95	0.181046	KTA	KTA	FALSE	FALSE	FALSE	FALSE	Absent	FALSE	FALSE	FALSE	FALSE	FALSE	FALSE	-0.933333	9.70002	-7.8
AAAACAGGA	10	5	17	3	3	35	AAAACAGGA	1.19e-06	3.65e-06	5.1e-07	3.55e-07	6.85e-06	1.26e-05	63	0.0945823	0.29106	0.0406514	0.0282676	0.545439	3.63892	6708.24	0.166667	KTG	KTG	FALSE	FALSE	FALSE	FALSE	Absent	FALSE	FALSE	FALSE	FALSE	FALSE	FALSE	-1.66667	9.70002	-5.5
AAAACAGGC	15	0	30	5	6	8	AAAACAGGC	0	6.45e-06	8.5e-07	7.1e-07	1.56e-06	9.57e-06	49	0	0.673536	0.0888446	0.0741355	0.163484	2.72757	2362.83	0.333333	KTG	KTG	FALSE	FALSE	FALSE	FALSE	Absent	FALSE	FALSE	FALSE	FALSE	FALSE	FALSE	-1.66667	9.70002	-5.9
AAAACAGGG	8	11	22	17	6	6	AAAACAGGG	2.61e-06	4.73e-06	2.89e-06	7.1e-07	1.17e-06	1.21e-05	62	0.215596	0.390269	0.238677	0.0585771	0.0968808	2.43088	1567.8	0.191485	KTG	KTG	FALSE	FALSE	FALSE	FALSE	Absent	FALSE	FALSE	FALSE	FALSE	FALSE	FALSE	-1.66667	9.70002	-8.4
AAAACAGGT	20	10	141	27	70	61	AAAACAGGT	2.37e-06	3.03e-05	4.59e-06	8.28e-06	1.19e-05	5.75e-05	309	0.0413085	0.527172	0.0798947	0.144034	0.207591	2.94943	3121.64	0.256038	KTG	KTG	FALSE	FALSE	FALSE	FALSE	Absent	FALSE	FALSE	FALSE	FALSE	FALSE	FALSE	-1.66667	9.70002	-6.2
AAAACAGTA	5	12	4	1	0	41	AAAACAGTA	2.85e-06	8.6e-07	1.7e-07	0	8.02e-06	1.19e-05	58	0.239455	0.072243	0.0142941	0	0.674008	3.79686	8110.13	0.372678	KTV	KTV	FALSE	FALSE	FALSE	FALSE	Absent	FALSE	FALSE	FALSE	FALSE	FALSE	FALSE	-0.133333	9.70002	-5.7
AAAACAGTC	11	2	39	0	0	615	AAAACAGTC	4.75e-07	8.38e-06	0	0	0.000120291	0.000129147	656	0.00367678	0.0648925	0	0	0.931431	4.79062	11185	0.235702	KTV	KTV	FALSE	FALSE	FALSE	FALSE	Absent	FALSE	FALSE	FALSE	FALSE	FALSE	FALSE	-0.133333	9.70002	-5.7
AAAACAGTG	9	16	50	9	4	75	AAAACAGTG	3.8e-06	1.07e-05	1.53e-06	4.73e-07	1.47e-05	3.12e-05	154	0.12169	0.34419	0.0490334	0.0151539	0.469932	3.36745	5766.9	0.210819	KTV	KTV	FALSE	FALSE	FALSE	FALSE	Absent	FALSE	FALSE	FALSE	FALSE	FALSE	FALSE	-0.133333	9.70002	-9.4
AAAACATAA	14	126	6	1	9	59	AAAACATAA	2.99e-05	1.29e-06	1.7e-07	1.06e-06	1.15e-05	4.4e-05	201	0.680214	0.029317	0.00386713	0.0242017	0.262401	2.15926	3255.38	0.166667	KT*	KT*	TRUE	FALSE	TRUE	FALSE	Ochre (UAA)	FALSE	FALSE	FALSE	FALSE	FALSE	FALSE	-1.53333	9.70002	NA
AAAACATAG	16	1	6	59	51	17	AAAACATAG	2.37e-07	1.29e-06	1e-05	6.03e-06	3.33e-06	2.09e-05	134	0.0113503	0.0616387	0.479706	0.288342	0.158963	3.52193	3241.03	0.166667	KT*	KT*	TRUE	TRUE	FALSE	FALSE	Amber (UAG)	FALSE	FALSE	FALSE	FALSE	FALSE	FALSE	-1.53333	9.70002	NA
AAAACATCA	11	2	44	4	0	176	AAAACATCA	4.75e-07	9.46e-06	6.8e-07	0	3.44e-05	4.5e-05	226	0.0105439	0.20995	0.0151058	0	0.7644	4.29776	9207.27	0.166667	KTS	KTS	FALSE	FALSE	FALSE	FALSE	Absent	FALSE	FALSE	FALSE	FALSE	FALSE	FALSE	-1.8	9.70002	-4.8
AAAACATCT	4	0	3	1	0	88	AAAACATCT	0	6.45e-07	1.7e-07	0	1.72e-05	1.8e-05	92	0	0.0357609	0.00943426	0	0.954805	4.87385	11467.6	0.181046	KTS	KTS	FALSE	FALSE	FALSE	FALSE	Absent	FALSE	FALSE	FALSE	FALSE	FALSE	FALSE	-1.8	9.70002	-6
AAAACATGA	24	44	1	0	25	28	AAAACATGA	1.04e-05	2.15e-07	0	2.96e-06	5.48e-06	1.91e-05	98	0.547092	0.0112538	0	0.154837	0.286817	2.62303	4011.51	0.166667	KT*	KT*	TRUE	FALSE	FALSE	TRUE	Opal (UGA	FALSE	FALSE	FALSE	FALSE	FALSE	FALSE	-1.53333	9.70002	NA
AAAACATGC	4	1	50	1	2	418	AAAACATGC	2.37e-07	1.07e-05	1.7e-07	2.37e-07	8.18e-05	9.31e-05	472	0.00254888	0.115349	0.00182585	0.00253927	0.877737	4.63757	10557	0.166667	KTC	KTC	FALSE	FALSE	FALSE	FALSE	Absent	FALSE	FALSE	FALSE	FALSE	FALSE	FALSE	-0.7	8.54518	-6.3
AAAACATGG	6	0	38	2	1	9	AAAACATGG	0	8.17e-06	3.4e-07	1.18e-07	1.76e-06	1.04e-05	50	0	0.786339	0.032755	0.0113884	0.169517	2.56408	2189.22	0.191485	KTW	KTW	FALSE	FALSE	FALSE	FALSE	Absent	FALSE	FALSE	FALSE	FALSE	FALSE	FALSE	-1.83333	9.70002	-10.4
AAAACATGT	9	0	27	0	2	526	AAAACATGT	0	5.8e-06	0	2.37e-07	0.000102883	0.000108922	555	0	0.0532675	0	0.00217152	0.944561	4.83803	11348.9	0.128019	KTC	KTC	FALSE	FALSE	FALSE	FALSE	Absent	FALSE	FALSE	FALSE	FALSE	FALSE	FALSE	-0.7	8.54518	-6.6
AAAACATTA	9	0	25	1	0	137	AAAACATTA	0	5.37e-06	1.7e-07	0	2.68e-05	3.23e-05	163	0	0.166123	0.00525908	0	0.828618	4.49111	9966.51	0.166667	KTL	KTL	FALSE	FALSE	FALSE	FALSE	Absent	FALSE	FALSE	FALSE	FALSE	FALSE	FALSE	-0.266667	9.70002	-3.9
AAAACATTC	2	0	0	1	0	112	AAAACATTC	0	0	1.7e-07	0	2.19e-05	2.21e-05	113	0	0	0.0077037	0	0.992296	4.98459	11912.2	0.235702	KTF	KTF	FALSE	FALSE	FALSE	FALSE	Absent	FALSE	FALSE	FALSE	FALSE	FALSE	FALSE	-0.6	9.70002	-4
AAAACATTG	2	0	4	3	2	17	AAAACATTG	0	8.6e-07	5.1e-07	2.37e-07	3.33e-06	4.93e-06	26	0	0.174302	0.103463	0.047963	0.674273	4.22221	8346.93	0.191485	KTL	KTL	FALSE	FALSE	FALSE	FALSE	Absent	FALSE	FALSE	FALSE	FALSE	FALSE	FALSE	-0.266667	9.70002	-10.1
AAAACCAAA	12	34	20	25	0	36	AAAACCAAA	8.07e-06	4.3e-06	4.25e-06	0	7.04e-06	2.37e-05	115	0.341132	0.181621	0.179679	0	0.297567	2.73125	3707.23	0.57735	KTK	KTK	FALSE	FALSE	FALSE	FALSE	Absent	FALSE	FALSE	FALSE	FALSE	FALSE	FALSE	-2.83333	10.8054	-6.3
AAAACCAAG	11	1	72	6	1	131	AAAACCAAG	2.37e-07	1.55e-05	1.02e-06	1.18e-07	2.56e-05	4.25e-05	211	0.00559019	0.364294	0.0240266	0.00278455	0.603304	3.83392	7307.92	0.326599	KTK	KTK	FALSE	FALSE	FALSE	FALSE	Absent	FALSE	FALSE	FALSE	FALSE	FALSE	FALSE	-2.83333	10.8054	-8.4
AAAACCAAT	16	9	71	10	14	43	AAAACCAAT	2.14e-06	1.53e-05	1.7e-06	1.66e-06	8.41e-06	2.92e-05	147	0.073276	0.523204	0.0583222	0.0567774	0.288421	2.96386	3764.69	0.362093	KTN	KTN	FALSE	FALSE	FALSE	FALSE	Absent	FALSE	FALSE	FALSE	FALSE	FALSE	FALSE	-2.7	9.70002	-6.3
AAAACCACA	7	30	14	3	0	290	AAAACCACA	7.12e-06	3.01e-06	5.1e-07	0	5.67e-05	6.74e-05	337	0.105734	0.0446595	0.00757405	0	0.842033	4.42794	10116.4	0.235702	KTT	KTT	FALSE	FALSE	FALSE	FALSE	Absent	FALSE	FALSE	FALSE	FALSE	FALSE	FALSE	-1.76667	9.70002	-6.1
AAAACCAGT	6	1	17	6	1	9	AAAACCAGT	2.37e-07	3.65e-06	1.02e-06	1.18e-07	1.76e-06	6.79e-06	34	0.0349685	0.538045	0.150294	0.0174183	0.259273	2.92798	3329.43	0.181046	KTS	KTS	FALSE	FALSE	FALSE	FALSE	Absent	FALSE	FALSE	FALSE	FALSE	FALSE	FALSE	-1.8	9.70002	-6.3
AAAACCCAA	8	0	11	0	0	7	AAAACCCAA	0	2.36e-06	0	0	1.37e-06	3.73e-06	18	0	0.63322	0	0	0.36678	3.10034	4477.34	0.333333	KTQ	KTQ	FALSE	FALSE	FALSE	FALSE	Absent	FALSE	FALSE	FALSE	FALSE	FALSE	FALSE	-2.7	9.70002	-5.8
AAAACCCAG	1	0	25	1	1	74	AAAACCCAG	0	5.37e-06	1.7e-07	1.18e-07	1.45e-05	2.01e-05	101	0	0.266815	0.00844678	0.00587361	0.718865	4.17679	8684.61	0.382971	KTQ	KTQ	FALSE	FALSE	FALSE	FALSE	Absent	FALSE	FALSE	FALSE	FALSE	FALSE	FALSE	-2.7	9.70002	-8.4
AAAACCCAT	5	0	17	1	4	191	AAAACCCAT	0	3.65e-06	1.7e-07	4.73e-07	3.74e-05	4.17e-05	213	0	0.0876992	0.00408289	0.0113564	0.896861	4.71738	10816.2	0.181046	KTH	KTH	FALSE	FALSE	FALSE	FALSE	Absent	FALSE	FALSE	FALSE	FALSE	FALSE	FALSE	-2.6	9.702	-5.8
AAAACCCGT	5	1	9	7	1	4	AAAACCCGT	2.37e-07	1.93e-06	1.19e-06	1.18e-07	7.82e-07	4.26e-06	22	0.0556992	0.453716	0.279294	0.0277445	0.183547	2.82972	2525.58	0.471405	KTR	KTR	FALSE	FALSE	FALSE	FALSE	Absent	FALSE	FALSE	FALSE	FALSE	FALSE	FALSE	-3.03333	11.6518	-6.6
AAAACCCTA	3	0	3	0	0	52	AAAACCCTA	0	6.45e-07	0	0	1.02e-05	1.08e-05	55	0	0.059605	0	0	0.940395	4.82118	11291.9	0.235702	KTL	KTL	FALSE	FALSE	FALSE	FALSE	Absent	FALSE	FALSE	FALSE	FALSE	FALSE	FALSE	-0.266667	9.70002	-7.2
AAAACCGAA	21	0	81	14	0	117	AAAACCGAA	0	1.74e-05	2.38e-06	0	2.29e-05	4.27e-05	212	0	0.407905	0.0557986	0	0.536297	3.66469	6517.99	0.471405	KTE	KTE	FALSE	FALSE	FALSE	FALSE	Absent	FALSE	FALSE	FALSE	FALSE	FALSE	FALSE	-2.7	6.40878	-5.4
AAAACCGAG	4	4	23	2	0	16	AAAACCGAG	9.5e-07	4.94e-06	3.4e-07	0	3.13e-06	9.36e-06	45	0.101443	0.527937	0.0363334	0	0.334287	2.93775	4098.63	0.266667	KTE	KTE	FALSE	FALSE	FALSE	FALSE	Absent	FALSE	FALSE	FALSE	FALSE	FALSE	FALSE	-2.7	6.40878	-8.4
AAAACCGAT	4	3	2	1	0	17	AAAACCGAT	7.12e-07	4.3e-07	1.7e-07	0	3.33e-06	4.64e-06	23	0.153597	0.0926796	0.0366754	0	0.717048	4.03422	8640.78	0.313581	KTD	KTD	FALSE	FALSE	FALSE	FALSE	Absent	FALSE	FALSE	FALSE	FALSE	FALSE	FALSE	-2.7	6.33737	-5.8
AAAACCGCG	9	0	7	2	0	50	AAAACCGCG	0	1.5e-06	3.4e-07	0	9.78e-06	1.16e-05	59	0	0.129405	0.029262	0	0.841333	4.55326	10129.1	0.23094	KTA	KTA	FALSE	FALSE	FALSE	FALSE	Absent	FALSE	FALSE	FALSE	FALSE	FALSE	FALSE	-0.933333	9.70002	-8.4
AAAACCGCT	8	2	89	1	0	38	AAAACCGCT	4.75e-07	1.91e-05	1.7e-07	0	7.43e-06	2.72e-05	130	0.0174558	0.70306	0.00625207	0	0.273232	2.80849	3367.25	0.256038	KTA	KTA	FALSE	FALSE	FALSE	FALSE	Absent	FALSE	FALSE	FALSE	FALSE	FALSE	FALSE	-0.933333	9.70002	-5.4
AAAACCGGG	17	18	10	34	7	1	AAAACCGGG	4.27e-06	2.15e-06	5.78e-06	8.28e-07	1.96e-07	1.32e-05	70	0.323062	0.162445	0.437126	0.0625806	0.014786	2.28358	690.953	0.270801	KTG	KTG	FALSE	FALSE	FALSE	FALSE	Absent	FALSE	FALSE	FALSE	FALSE	FALSE	FALSE	-1.66667	9.70002	-8.8
AAAACCGGT	15	1	39	18	7	3	AAAACCGGT	2.37e-07	8.38e-06	3.06e-06	8.28e-07	5.87e-07	1.31e-05	68	0.0181321	0.640037	0.233795	0.0632228	0.0448133	2.47655	982.806	0.362093	KTG	KTG	FALSE	FALSE	FALSE	FALSE	Absent	FALSE	FALSE	FALSE	FALSE	FALSE	FALSE	-1.66667	9.70002	-7.8
AAAACCTAC	3	0	11	0	0	189	AAAACCTAC	0	2.36e-06	0	0	3.7e-05	3.93e-05	200	0	0.0600991	0	0	0.939901	4.8197	11286	0.408248	KTY	KTY	FALSE	FALSE	FALSE	FALSE	Absent	FALSE	FALSE	FALSE	FALSE	FALSE	FALSE	-1.96667	9.29829	-6
AAAACCTAG	3	0	1	4	2	3	AAAACCTAG	0	2.15e-07	6.8e-07	2.37e-07	5.87e-07	1.72e-06	10	0	0.125045	0.395865	0.137636	0.341454	3.6955	4845.46	0.333333	KT*	KT*	TRUE	TRUE	FALSE	FALSE	Amber (UAG)	FALSE	FALSE	FALSE	FALSE	FALSE	FALSE	-1.53333	9.70002	NA
AAAACCTGT	1	0	11	4	0	7	AAAACCTGT	0	2.36e-06	6.8e-07	0	1.37e-06	4.41e-06	22	0	0.535611	0.154148	0	0.310241	3.08487	3879.66	0.181046	KTC	KTC	FALSE	FALSE	FALSE	FALSE	Absent	FALSE	FALSE	FALSE	FALSE	FALSE	FALSE	-0.7	8.54518	-5.5
AAAACCTTT	1	0	0	0	0	10	AAAACCTTT	0	0	0	0	1.96e-06	1.96e-06	10	0	0	0	0	1	5	12000	0.256038	KTF	KTF	FALSE	FALSE	FALSE	FALSE	Absent	FALSE	FALSE	FALSE	FALSE	FALSE	FALSE	-0.6	9.70002	-5.1
AAAACGAAA	20	1	72	34	0	255	AAAACGAAA	2.37e-07	1.55e-05	5.78e-06	0	4.99e-05	7.14e-05	362	0.00332669	0.216789	0.0810225	0	0.698861	4.17428	8461.03	0.621825	KTK	KTK	FALSE	FALSE	FALSE	FALSE	Absent	FALSE	FALSE	FALSE	FALSE	FALSE	FALSE	-2.83333	10.8054	-3.9
AAAACGAAG	20	1	51	29	9	280	AAAACGAAG	2.37e-07	1.1e-05	4.93e-06	1.06e-06	5.48e-05	7.2e-05	370	0.00329936	0.152298	0.0685397	0.0147911	0.761072	4.37804	9245.58	0.351757	KTK	KTK	FALSE	FALSE	FALSE	FALSE	Absent	FALSE	FALSE	FALSE	FALSE	FALSE	FALSE	-2.83333	10.8054	-8.4
AAAACGAAT	18	0	16	0	1	477	AAAACGAAT	0	3.44e-06	0	1.18e-07	9.33e-05	9.69e-05	494	0	0.0354984	0	0.00122102	0.963281	4.89228	11568	0.389986	KTN	KTN	FALSE	FALSE	FALSE	FALSE	Absent	FALSE	FALSE	FALSE	FALSE	FALSE	FALSE	-2.7	9.70002	-6.5
AAAACGACA	10	0	21	9	0	23	AAAACGACA	0	4.51e-06	1.53e-06	0	4.5e-06	1.05e-05	53	0	0.428065	0.145196	0	0.42674	3.42541	5259.36	0.253859	KTT	KTT	FALSE	FALSE	FALSE	FALSE	Absent	FALSE	FALSE	FALSE	FALSE	FALSE	FALSE	-1.76667	9.70002	-5.8
AAAACGACT	3	1	5	3	1	8	AAAACGACT	2.37e-07	1.07e-06	5.1e-07	1.18e-07	1.56e-06	3.51e-06	18	0.0677359	0.306536	0.145564	0.0337402	0.446424	3.48458	5604.03	0.275762	KTT	KTT	FALSE	FALSE	FALSE	FALSE	Absent	FALSE	FALSE	FALSE	FALSE	FALSE	FALSE	-1.76667	9.70002	-7.6
AAAACGAGA	6	2	28	15	2	161	AAAACGAGA	4.75e-07	6.02e-06	2.55e-06	2.37e-07	3.15e-05	4.08e-05	208	0.0116468	0.14758	0.0625724	0.00580144	0.772399	4.37973	9345.16	0.253859	KTR	KTR	FALSE	FALSE	FALSE	FALSE	Absent	TRUE	FALSE	FALSE	FALSE	FALSE	FALSE	-3.03333	11.6518	-4.6
AAAACGAGG	20	3	65	13	2	7	AAAACGAGG	7.12e-07	1.4e-05	2.21e-06	2.37e-07	1.37e-06	1.85e-05	90	0.0385078	0.75515	0.119532	0.0127875	0.0740224	2.32867	1097.41	0.291662	KTR	KTR	FALSE	FALSE	FALSE	FALSE	Absent	TRUE	FALSE	FALSE	FALSE	FALSE	FALSE	-3.03333	11.6518	-8.3
AAAACGAGT	15	0	47	3	1	75	AAAACGAGT	0	1.01e-05	5.1e-07	1.18e-07	1.47e-05	2.54e-05	126	0	0.397661	0.020089	0.00465641	0.577593	3.76218	7007.65	0.194993	KTS	KTS	FALSE	FALSE	FALSE	FALSE	Absent	FALSE	FALSE	FALSE	FALSE	FALSE	FALSE	-1.8	9.70002	-4.1
AAAACGATA	16	1	50	4	0	635	AAAACGATA	2.37e-07	1.07e-05	6.8e-07	0	0.000124203	0.000135866	690	0.00174748	0.0790815	0.0050071	0	0.914164	4.74575	10982.5	0.0841955	KTI	KTI	FALSE	FALSE	FALSE	FALSE	Absent	FALSE	FALSE	FALSE	FALSE	FALSE	FALSE	-0.0333333	9.70002	-4.5
AAAACGATC	2	1	5	3	1	12	AAAACGATC	2.37e-07	1.07e-06	5.1e-07	1.18e-07	2.35e-06	4.29e-06	22	0.0553754	0.250599	0.119002	0.0275833	0.54744	3.76111	6771.16	0.439697	KTI	KTI	FALSE	FALSE	FALSE	FALSE	Absent	FALSE	FALSE	FALSE	FALSE	FALSE	FALSE	-0.0333333	9.70002	-7.3
AAAACGATG	7	6	67	10	5	10	AAAACGATG	1.42e-06	1.44e-05	1.7e-06	5.91e-07	1.96e-06	2.01e-05	98	0.0709779	0.717364	0.0847395	0.0294625	0.0974563	2.36506	1413.89	0.386667	KTM	KTM	FALSE	FALSE	FALSE	FALSE	Absent	FALSE	FALSE	FALSE	FALSE	FALSE	FALSE	-0.9	9.70002	-9.4
AAAACGATT	3	4	17	6	1	82	AAAACGATT	9.5e-07	3.65e-06	1.02e-06	1.18e-07	1.6e-05	2.18e-05	110	0.043603	0.167725	0.0468513	0.00542981	0.736391	4.22328	8905.35	0.337738	KTI	KTI	FALSE	FALSE	FALSE	FALSE	Absent	FALSE	FALSE	FALSE	FALSE	FALSE	FALSE	-0.0333333	9.70002	-5.2
AAAACGCAC	2	1	6	2	1	11	AAAACGCAC	2.37e-07	1.29e-06	3.4e-07	1.18e-07	2.15e-06	4.14e-06	21	0.0573938	0.31168	0.0822261	0.0285886	0.520111	3.64234	6432.14	0.253859	KTH	KTH	FALSE	FALSE	FALSE	FALSE	Absent	FALSE	FALSE	FALSE	FALSE	FALSE	FALSE	-2.6	9.702	-4.9
AAAACGCAG	5	2	13	0	0	8	AAAACGCAG	4.75e-07	2.79e-06	0	0	1.56e-06	4.83e-06	23	0.098247	0.577997	0	0	0.323756	2.87302	3956.39	0.412472	KTQ	KTQ	FALSE	FALSE	FALSE	FALSE	Absent	FALSE	FALSE	FALSE	FALSE	FALSE	FALSE	-2.7	9.70002	-8.4
AAAACGCAT	12	1	53	7	12	80	AAAACGCAT	2.37e-07	1.14e-05	1.19e-06	1.42e-06	1.56e-05	2.99e-05	153	0.00794483	0.381112	0.0398379	0.0474891	0.523616	3.69772	6524.14	0.194993	KTH	KTH	FALSE	FALSE	FALSE	FALSE	Absent	FALSE	FALSE	FALSE	FALSE	FALSE	FALSE	-2.6	9.702	-3.9
AAAACGCCT	2	0	5	9	0	6	AAAACGCCT	0	1.07e-06	1.53e-06	0	1.17e-06	3.78e-06	20	0	0.284344	0.405078	0	0.310578	3.33681	4004.11	0.194993	KTP	KTP	FALSE	FALSE	FALSE	FALSE	Absent	FALSE	FALSE	FALSE	FALSE	FALSE	FALSE	-2.06667	9.70002	-8.8
AAAACGCGC	9	0	59	9	0	15	AAAACGCGC	0	1.27e-05	1.53e-06	0	2.93e-06	1.71e-05	83	0	0.739568	0.0892874	0	0.171144	2.60272	2196.05	0.430813	KTR	KTR	FALSE	FALSE	FALSE	FALSE	Absent	FALSE	FALSE	FALSE	FALSE	FALSE	FALSE	-3.03333	11.6518	-6.6
AAAACGCGT	4	13	92	1	1	175	AAAACGCGT	3.09e-06	1.98e-05	1.7e-07	1.18e-07	3.42e-05	5.74e-05	282	0.053796	0.344578	0.00296429	0.00206127	0.5966	3.74309	7210.83	0.507718	KTR	KTR	FALSE	FALSE	FALSE	FALSE	Absent	FALSE	FALSE	FALSE	FALSE	FALSE	FALSE	-3.03333	11.6518	-4.8
AAAACGCTA	4	3	12	4	0	76	AAAACGCTA	7.12e-07	2.58e-06	6.8e-07	0	1.49e-05	1.88e-05	95	0.0378131	0.136897	0.0361156	0	0.789174	4.36582	9508.94	0.253859	KTL	KTL	FALSE	FALSE	FALSE	FALSE	Absent	FALSE	FALSE	FALSE	FALSE	FALSE	FALSE	-0.266667	9.70002	-5.3
AAAACGCTG	16	7	1	39	34	1	AAAACGCTG	1.66e-06	2.15e-07	6.63e-06	4.02e-06	1.96e-07	1.27e-05	82	0.130593	0.0168855	0.521195	0.315957	0.0153695	3.06863	1639.24	0.527636	KTL	KTL	FALSE	FALSE	FALSE	FALSE	Absent	FALSE	FALSE	FALSE	FALSE	FALSE	FALSE	-0.266667	9.70002	-9.6
AAAACGGAA	38	4	77	66	19	39	AAAACGGAA	9.5e-07	1.65e-05	1.12e-05	2.25e-06	7.63e-06	3.86e-05	205	0.0246058	0.428707	0.290827	0.0582182	0.197642	2.97558	2807.72	0.507718	KTE	KTE	FALSE	FALSE	FALSE	FALSE	Absent	FALSE	FALSE	FALSE	FALSE	FALSE	FALSE	-2.7	6.40878	-4
AAAACGGAC	10	0	12	29	28	1	AAAACGGAC	0	2.58e-06	4.93e-06	3.31e-06	1.96e-07	1.1e-05	70	0	0.234047	0.447652	0.300549	0.0177528	3.10201	1591.68	0.439697	KTD	KTD	FALSE	FALSE	FALSE	FALSE	Absent	FALSE	FALSE	FALSE	FALSE	FALSE	FALSE	-2.7	6.33737	-7.9
AAAACGGAG	25	12	39	40	6	5	AAAACGGAG	2.85e-06	8.38e-06	6.8e-06	7.1e-07	9.78e-07	1.97e-05	102	0.144474	0.424979	0.344972	0.0359823	0.0495927	2.42124	985.519	0.287209	KTE	KTE	FALSE	FALSE	FALSE	FALSE	Absent	FALSE	FALSE	FALSE	FALSE	FALSE	FALSE	-2.7	6.40878	-8.4
AAAACGGCG	10	1	7	5	0	1	AAAACGGCG	2.37e-07	1.5e-06	8.5e-07	0	1.96e-07	2.79e-06	14	0.0851706	0.539611	0.305052	0	0.0701662	2.43038	1091.48	0.24873	KTA	KTA	FALSE	FALSE	FALSE	FALSE	Absent	FALSE	FALSE	FALSE	FALSE	FALSE	FALSE	-0.933333	9.70002	-8.4
AAAACGGGA	13	18	13	11	13	30	AAAACGGGA	4.27e-06	2.79e-06	1.87e-06	1.54e-06	5.87e-06	1.63e-05	85	0.26149	0.17093	0.114469	0.0940707	0.35904	3.11824	4741.55	0.253859	KTG	KTG	FALSE	FALSE	FALSE	FALSE	Absent	FALSE	FALSE	FALSE	FALSE	FALSE	FALSE	-1.66667	9.70002	-6.4
AAAACGGGC	32	1	23	62	84	1	AAAACGGGC	2.37e-07	4.94e-06	1.05e-05	9.93e-06	1.96e-07	2.59e-05	171	0.00918315	0.191167	0.407847	0.384237	0.00756537	3.18983	1741.87	0.507718	KTG	KTG	FALSE	FALSE	FALSE	FALSE	Absent	FALSE	FALSE	FALSE	FALSE	FALSE	FALSE	-1.66667	9.70002	-7.4
AAAACGGGG	52	3	4	115	93	0	AAAACGGGG	7.12e-07	8.6e-07	1.96e-05	1.1e-05	0	3.21e-05	215	0.0221692	0.0267535	0.608752	0.342326	0	3.27123	1601.28	0.291662	KTG	KTG	FALSE	FALSE	FALSE	FALSE	Absent	FALSE	FALSE	FALSE	FALSE	FALSE	FALSE	-1.66667	9.70002	-8.3
AAAACGGGT	38	9	6	83	86	4	AAAACGGGT	2.14e-06	1.29e-06	1.41e-05	1.02e-05	7.82e-07	2.85e-05	188	0.074988	0.0452474	0.495384	0.356924	0.0274567	3.21661	1918.57	0.389986	KTG	KTG	FALSE	FALSE	FALSE	FALSE	Absent	FALSE	FALSE	FALSE	FALSE	FALSE	FALSE	-1.66667	9.70002	-9.1
AAAACGGTA	7	2	20	2	3	40	AAAACGGTA	4.75e-07	4.3e-06	3.4e-07	3.55e-07	7.82e-06	1.33e-05	67	0.0357257	0.323351	0.0255915	0.0266932	0.588639	3.80917	7214.64	0.567646	KTV	KTV	FALSE	FALSE	FALSE	FALSE	Absent	FALSE	FALSE	FALSE	FALSE	FALSE	FALSE	-0.133333	9.70002	-5.3
AAAACGGTC	12	0	51	28	6	4	AAAACGGTC	0	1.1e-05	4.76e-06	7.1e-07	7.82e-07	1.72e-05	89	0	0.636677	0.276648	0.0412226	0.0454521	2.49545	936.217	0.359011	KTV	KTV	FALSE	FALSE	FALSE	FALSE	Absent	FALSE	FALSE	FALSE	FALSE	FALSE	FALSE	-0.133333	9.70002	-5.7
AAAACGGTG	23	4	15	42	36	2	AAAACGGTG	9.5e-07	3.22e-06	7.14e-06	4.26e-06	3.91e-07	1.6e-05	99	0.0594866	0.201903	0.447427	0.26668	0.0245034	2.99481	1547.96	0.321109	KTV	KTV	FALSE	FALSE	FALSE	FALSE	Absent	FALSE	FALSE	FALSE	FALSE	FALSE	FALSE	-0.133333	9.70002	-9.4
AAAACGGTT	34	6	89	79	3	48	AAAACGGTT	1.42e-06	1.91e-05	1.34e-05	3.55e-07	9.39e-06	4.37e-05	225	0.0325765	0.437357	0.307252	0.0081134	0.214701	2.935	2843.1	0.275762	KTV	KTV	FALSE	FALSE	FALSE	FALSE	Absent	FALSE	FALSE	FALSE	FALSE	FALSE	FALSE	-0.133333	9.70002	-5
AAAACGTAA	7	7	4	1	0	25	AAAACGTAA	1.66e-06	8.6e-07	1.7e-07	0	4.89e-06	7.58e-06	37	0.219213	0.113376	0.0224327	0	0.644979	3.73816	7771.2	0.386667	KT*	KT*	TRUE	FALSE	TRUE	FALSE	Ochre (UAA)	FALSE	FALSE	FALSE	FALSE	FALSE	FALSE	-1.53333	9.70002	NA
AAAACGTAC	21	1	100	10	1	135	AAAACGTAC	2.37e-07	2.15e-05	1.7e-06	1.18e-07	2.64e-05	5e-05	247	0.00475313	0.430202	0.0340481	0.0023676	0.528629	3.61992	6424.22	0.439697	KTY	KTY	FALSE	FALSE	FALSE	FALSE	Absent	FALSE	FALSE	FALSE	FALSE	FALSE	FALSE	-1.96667	9.29829	-4.8
AAAACGTAG	11	3	2	24	6	10	AAAACGTAG	7.12e-07	4.3e-07	4.08e-06	7.1e-07	1.96e-06	7.89e-06	45	0.0902822	0.0544758	0.517376	0.0899416	0.247924	3.35075	3617.65	0.386667	KT*	KT*	TRUE	TRUE	FALSE	FALSE	Amber (UAG)	FALSE	FALSE	FALSE	FALSE	FALSE	FALSE	-1.53333	9.70002	NA
AAAACGTAT	3	1	9	5	0	177	AAAACGTAT	2.37e-07	1.93e-06	8.5e-07	0	3.46e-05	3.76e-05	192	0.00630733	0.0513785	0.0225907	0	0.919723	4.77545	11056.5	0.337738	KTY	KTY	FALSE	FALSE	FALSE	FALSE	Absent	FALSE	FALSE	FALSE	FALSE	FALSE	FALSE	-1.96667	9.29829	-4.7
AAAACGTCA	21	0	83	35	12	26	AAAACGTCA	0	1.78e-05	5.95e-06	1.42e-06	5.09e-06	3.03e-05	156	0	0.588776	0.196499	0.0468477	0.167877	2.79383	2371.73	0.253859	KTS	KTS	FALSE	FALSE	FALSE	FALSE	Absent	FALSE	FALSE	FALSE	FALSE	FALSE	FALSE	-1.8	9.70002	-5.1
AAAACGTCG	8	1	19	38	3	1	AAAACGTCG	2.37e-07	4.08e-06	6.46e-06	3.55e-07	1.96e-07	1.13e-05	62	0.0209488	0.360251	0.570238	0.0313046	0.0172582	2.66367	705.587	0.291662	KTS	KTS	FALSE	FALSE	FALSE	FALSE	Absent	FALSE	FALSE	FALSE	FALSE	FALSE	FALSE	-1.8	9.70002	-8.4
AAAACGTGA	24	61	6	1	26	13	AAAACGTGA	1.45e-05	1.29e-06	1.7e-07	3.07e-06	2.54e-06	2.16e-05	107	0.67175	0.0598028	0.00788845	0.14262	0.117939	1.9752	1954.05	0.386667	KT*	KT*	TRUE	FALSE	FALSE	TRUE	Opal (UGA	FALSE	FALSE	FALSE	FALSE	FALSE	FALSE	-1.53333	9.70002	NA
AAAACGTGC	15	0	48	16	0	35	AAAACGTGC	0	1.03e-05	2.72e-06	0	6.85e-06	1.99e-05	99	0	0.518802	0.136868	0	0.344329	3.16986	4276.33	0.253859	KTC	KTC	FALSE	FALSE	FALSE	FALSE	Absent	FALSE	FALSE	FALSE	FALSE	FALSE	FALSE	-0.7	8.54518	-5.9
AAAACGTGG	46	4	140	97	44	74	AAAACGTGG	9.5e-07	3.01e-05	1.65e-05	5.2e-06	1.45e-05	6.72e-05	359	0.0141304	0.447626	0.24546	0.077424	0.21536	3.03226	3064.32	0.291662	KTW	KTW	FALSE	FALSE	FALSE	FALSE	Absent	FALSE	FALSE	FALSE	FALSE	FALSE	FALSE	-1.83333	9.70002	-10
AAAACGTTA	9	1	45	1	1	207	AAAACGTTA	2.37e-07	9.67e-06	1.7e-07	1.18e-07	4.05e-05	5.07e-05	255	0.00468435	0.19079	0.00335555	0.00233334	0.798837	4.39985	9619.45	0.253859	KTL	KTL	FALSE	FALSE	FALSE	FALSE	Absent	FALSE	FALSE	FALSE	FALSE	FALSE	FALSE	-0.266667	9.70002	-3.9
AAAACGTTC	5	2	10	18	5	4	AAAACGTTC	4.75e-07	2.15e-06	3.06e-06	5.91e-07	7.82e-07	7.06e-06	39	0.0672703	0.304429	0.433691	0.0837706	0.110839	2.86648	1929.73	0.359011	KTF	KTF	FALSE	FALSE	FALSE	FALSE	Absent	FALSE	FALSE	FALSE	FALSE	FALSE	FALSE	-0.6	9.70002	-5.5
AAAACGTTG	18	0	32	21	35	5	AAAACGTTG	0	6.88e-06	3.57e-06	4.14e-06	9.78e-07	1.56e-05	93	0	0.441784	0.229457	0.265928	0.0628312	2.94981	1902	0.291662	KTL	KTL	FALSE	FALSE	FALSE	FALSE	Absent	FALSE	FALSE	FALSE	FALSE	FALSE	FALSE	-0.266667	9.70002	-10.1
AAAACGTTT	7	3	40	5	1	218	AAAACGTTT	7.12e-07	8.6e-06	8.5e-07	1.18e-07	4.26e-05	5.29e-05	267	0.0134602	0.162437	0.01607	0.00223491	0.805798	4.42447	9707.03	0.275762	KTF	KTF	FALSE	FALSE	FALSE	FALSE	Absent	FALSE	FALSE	FALSE	FALSE	FALSE	FALSE	-0.6	9.70002	-3.9
AAAACTAAA	5	1	24	4	0	274	AAAACTAAA	2.37e-07	5.16e-06	6.8e-07	0	5.36e-05	5.97e-05	303	0.00397903	0.0864334	0.0114012	0	0.898186	4.70198	10795.5	0.443471	KTK	KTK	FALSE	FALSE	FALSE	FALSE	Absent	FALSE	FALSE	FALSE	FALSE	FALSE	FALSE	-2.83333	10.8054	-4
AAAACTAAG	7	1	5	1	0	51	AAAACTAAG	2.37e-07	1.07e-06	1.7e-07	0	9.98e-06	1.15e-05	58	0.0207223	0.093778	0.014844	0	0.870656	4.60609	10468.4	0.250865	KTK	KTK	FALSE	FALSE	FALSE	FALSE	Absent	FALSE	FALSE	FALSE	FALSE	FALSE	FALSE	-2.83333	10.8054	-8.4
AAAACTACA	2	0	18	5	0	43	AAAACTACA	0	3.87e-06	8.5e-07	0	8.41e-06	1.31e-05	66	0	0.294615	0.0647701	0	0.640615	3.98661	7761.59	0.181046	KTT	KTT	FALSE	FALSE	FALSE	FALSE	Absent	FALSE	FALSE	FALSE	FALSE	FALSE	FALSE	-1.76667	9.70002	-3.9
AAAACTACT	10	0	53	2	1	81	AAAACTACT	0	1.14e-05	3.4e-07	1.18e-07	1.58e-05	2.77e-05	137	0	0.411296	0.0122837	0.00427085	0.572149	3.73727	6937.89	0.196667	KTT	KTT	FALSE	FALSE	FALSE	FALSE	Absent	FALSE	FALSE	FALSE	FALSE	FALSE	FALSE	-1.76667	9.70002	-3.9
AAAACTAGC	13	1	50	2	0	107	AAAACTAGC	2.37e-07	1.07e-05	3.4e-07	0	2.09e-05	3.23e-05	160	0.00736175	0.333153	0.0105469	0	0.648938	3.95	7833.71	0.181046	KTS	KTS	FALSE	FALSE	FALSE	FALSE	Absent	FALSE	FALSE	FALSE	FALSE	FALSE	FALSE	-1.8	9.70002	-5.7
AAAACTAGG	25	4	114	6	4	112	AAAACTAGG	9.5e-07	2.45e-05	1.02e-06	4.73e-07	2.19e-05	4.88e-05	240	0.019442	0.501509	0.0208904	0.00968432	0.448474	3.36624	5489.66	0.208006	KTR	KTR	FALSE	FALSE	FALSE	FALSE	Absent	TRUE	FALSE	FALSE	FALSE	FALSE	FALSE	-3.03333	11.6518	-8.3
AAAACTAGT	13	3	23	3	0	139	AAAACTAGT	7.12e-07	4.94e-06	5.1e-07	0	2.72e-05	3.34e-05	168	0.0213556	0.148187	0.0152977	0	0.81516	4.43942	9809.3	0.139064	KTS	KTS	FALSE	FALSE	FALSE	FALSE	Absent	FALSE	FALSE	FALSE	FALSE	FALSE	FALSE	-1.8	9.70002	-4.1
AAAACTATA	9	0	42	1	2	111	AAAACTATA	0	9.03e-06	1.7e-07	2.37e-07	2.17e-05	3.11e-05	156	0	0.289802	0.00546102	0.00759483	0.697142	4.11208	8431.09	0.0600463	KTI	KTI	FALSE	FALSE	FALSE	FALSE	Absent	FALSE	FALSE	FALSE	FALSE	FALSE	FALSE	-0.0333333	9.70002	-5.1
AAAACTATC	3	0	23	0	0	561	AAAACTATC	0	4.94e-06	0	0	0.000109729	0.000114672	584	0	0.0431008	0	0	0.956899	4.8707	11488	0.313581	KTI	KTI	FALSE	FALSE	FALSE	FALSE	Absent	FALSE	FALSE	FALSE	FALSE	FALSE	FALSE	-0.0333333	9.70002	-6.1
AAAACTATG	9	2	44	5	0	458	AAAACTATG	4.75e-07	9.46e-06	8.5e-07	0	8.96e-05	0.000100363	509	0.00473126	0.094209	0.00847288	0	0.892587	4.6815	10727.5	0.196667	KTM	KTM	FALSE	FALSE	FALSE	FALSE	Absent	FALSE	FALSE	FALSE	FALSE	FALSE	FALSE	-0.9	9.70002	-9.4
AAAACTATT	4	1	7	0	2	235	AAAACTATT	2.37e-07	1.5e-06	0	2.37e-07	4.6e-05	4.79e-05	245	0.00495216	0.0313751	0	0.00493347	0.958739	4.88113	11526.5	0.240866	KTI	KTI	FALSE	FALSE	FALSE	FALSE	Absent	FALSE	FALSE	FALSE	FALSE	FALSE	FALSE	-0.0333333	9.70002	-4.9
AAAACTCAA	3	0	2	2	0	374	AAAACTCAA	0	4.3e-07	3.4e-07	0	7.32e-05	7.39e-05	378	0	0.00581388	0.00460137	0	0.989585	4.97336	11878.5	0.256038	KTQ	KTQ	FALSE	FALSE	FALSE	FALSE	Absent	FALSE	FALSE	FALSE	FALSE	FALSE	FALSE	-2.7	9.70002	-4.7
AAAACTCAT	7	1	33	0	3	173	AAAACTCAT	2.37e-07	7.09e-06	0	3.55e-07	3.38e-05	4.15e-05	210	0.00571804	0.170787	0	0.00854469	0.814951	4.45622	9830.78	0.139064	KTH	KTH	FALSE	FALSE	FALSE	FALSE	Absent	FALSE	FALSE	FALSE	FALSE	FALSE	FALSE	-2.6	9.702	-4.7
AAAACTCCT	1	1	1	1	0	9	AAAACTCCT	2.37e-07	2.15e-07	1.7e-07	0	1.76e-06	2.38e-06	12	0.0996422	0.0901854	0.0713769	0	0.738795	4.18812	8921.19	0.139064	KTP	KTP	FALSE	FALSE	FALSE	FALSE	Absent	FALSE	FALSE	FALSE	FALSE	FALSE	FALSE	-2.06667	9.70002	-9.1
AAAACTCGA	14	14	51	20	24	133	AAAACTCGA	3.32e-06	1.1e-05	3.4e-06	2.84e-06	2.6e-05	4.65e-05	242	0.0714247	0.235496	0.0730911	0.0609902	0.558998	3.80064	7001.08	0.00362093	KTR	KTR	FALSE	FALSE	FALSE	FALSE	Absent	FALSE	FALSE	FALSE	FALSE	FALSE	FALSE	-3.03333	11.6518	-4.9
AAAACTCGT	2	0	0	3	3	18	AAAACTCGT	0	0	5.1e-07	3.55e-07	3.52e-06	4.39e-06	24	0	0	0.116336	0.0808963	0.802768	4.68643	9994.24	0.362093	KTR	KTR	FALSE	FALSE	FALSE	FALSE	Absent	FALSE	FALSE	FALSE	FALSE	FALSE	FALSE	-3.03333	11.6518	-6.2
AAAACTCTT	3	0	4	5	0	49	AAAACTCTT	0	8.6e-07	8.5e-07	0	9.58e-06	1.13e-05	58	0	0.0761065	0.0752928	0	0.848601	4.62109	10237.5	0.139064	KTL	KTL	FALSE	FALSE	FALSE	FALSE	Absent	FALSE	FALSE	FALSE	FALSE	FALSE	FALSE	-0.266667	9.70002	-6.4
AAAACTGAG	11	0	38	21	21	19	AAAACTGAG	0	8.17e-06	3.57e-06	2.48e-06	3.72e-06	1.79e-05	99	0	0.455244	0.199114	0.138457	0.207186	3.09758	3158.77	0.204831	KTE	KTE	FALSE	FALSE	FALSE	FALSE	Absent	FALSE	FALSE	FALSE	FALSE	FALSE	FALSE	-2.7	6.40878	-8.4
AAAACTGCG	1	0	5	0	3	7	AAAACTGCG	0	1.07e-06	0	3.55e-07	1.37e-06	2.8e-06	15	0	0.383949	0	0.126783	0.489268	3.72137	6373.71	0.177388	KTA	KTA	FALSE	FALSE	FALSE	FALSE	Absent	FALSE	FALSE	FALSE	FALSE	FALSE	FALSE	-0.933333	9.70002	-8.4
AAAACTGGC	23	2	27	27	1	6	AAAACTGGC	4.75e-07	5.8e-06	4.59e-06	1.18e-07	1.17e-06	1.22e-05	63	0.0390476	0.477113	0.377609	0.00972506	0.0965059	2.64753	1477.68	0.362093	KTG	KTG	FALSE	FALSE	FALSE	FALSE	Absent	FALSE	FALSE	FALSE	FALSE	FALSE	FALSE	-1.66667	9.70002	-6.8
AAAACTGGG	21	4	36	41	27	5	AAAACTGGG	9.5e-07	7.74e-06	6.97e-06	3.19e-06	9.78e-07	1.98e-05	113	0.0478921	0.390121	0.351643	0.161026	0.0493187	2.77376	1430.28	0.208006	KTG	KTG	FALSE	FALSE	FALSE	FALSE	Absent	FALSE	FALSE	FALSE	FALSE	FALSE	FALSE	-1.66667	9.70002	-8.4
AAAACTGGT	5	1	39	3	21	102	AAAACTGGT	2.37e-07	8.38e-06	5.1e-07	2.48e-06	2e-05	3.16e-05	166	0.00752226	0.265525	0.0161653	0.0786857	0.632101	4.06232	7910.2	0.278129	KTG	KTG	FALSE	FALSE	FALSE	FALSE	Absent	FALSE	FALSE	FALSE	FALSE	FALSE	FALSE	-1.66667	9.70002	-6.1
AAAACTGTA	3	1	4	1	1	96	AAAACTGTA	2.37e-07	8.6e-07	1.7e-07	1.18e-07	1.88e-05	2.02e-05	103	0.0117754	0.0426314	0.00843511	0.0058655	0.931293	4.80227	11207	0.404832	KTV	KTV	FALSE	FALSE	FALSE	FALSE	Absent	FALSE	FALSE	FALSE	FALSE	FALSE	FALSE	-0.133333	9.70002	-4.1
AAAACTGTG	19	8	84	16	1	84	AAAACTGTG	1.9e-06	1.81e-05	2.72e-06	1.18e-07	1.64e-05	3.92e-05	193	0.0484294	0.460247	0.069383	0.00301542	0.418925	3.28376	5135.78	0.229008	KTV	KTV	FALSE	FALSE	FALSE	FALSE	Absent	FALSE	FALSE	FALSE	FALSE	FALSE	FALSE	-0.133333	9.70002	-9.4
AAAACTGTT	5	0	25	4	14	427	AAAACTGTT	0	5.37e-06	6.8e-07	1.66e-06	8.35e-05	9.12e-05	470	0	0.0588882	0.00745709	0.0181489	0.915506	4.79027	11062.9	0.196667	KTV	KTV	FALSE	FALSE	FALSE	FALSE	Absent	FALSE	FALSE	FALSE	FALSE	FALSE	FALSE	-0.133333	9.70002	-4.6
AAAACTTAA	4	24	1	7	3	25	AAAACTTAA	5.7e-06	2.15e-07	1.19e-06	3.55e-07	4.89e-06	1.23e-05	60	0.461454	0.0174024	0.0964116	0.028732	0.396	2.88042	4924.6	0.196667	KT*	KT*	TRUE	FALSE	TRUE	FALSE	Ochre (UAA)	FALSE	FALSE	FALSE	FALSE	FALSE	FALSE	-1.53333	9.70002	NA
AAAACTTAG	14	1	16	41	69	11	AAAACTTAG	2.37e-07	3.44e-06	6.97e-06	8.16e-06	2.15e-06	2.1e-05	138	0.0113272	0.164035	0.332675	0.389314	0.102649	3.40792	2852.83	0.196667	KT*	KT*	TRUE	TRUE	FALSE	FALSE	Amber (UAG)	FALSE	FALSE	FALSE	FALSE	FALSE	FALSE	-1.53333	9.70002	NA
AAAACTTCG	8	0	40	8	0	29	AAAACTTCG	0	8.6e-06	1.36e-06	0	5.67e-06	1.56e-05	77	0	0.549995	0.0870583	0	0.362946	3.1759	4473.59	0.208006	KTS	KTS	FALSE	FALSE	FALSE	FALSE	Absent	FALSE	FALSE	FALSE	FALSE	FALSE	FALSE	-1.8	9.70002	-8.4
AAAACTTCT	4	0	4	0	0	185	AAAACTTCT	0	8.6e-07	0	0	3.62e-05	3.7e-05	189	0	0.0232032	0	0	0.976797	4.93039	11724.3	0.196667	KTS	KTS	FALSE	FALSE	FALSE	FALSE	Absent	FALSE	FALSE	FALSE	FALSE	FALSE	FALSE	-1.8	9.70002	-6.2
AAAACTTGA	12	13	0	1	37	4	AAAACTTGA	3.09e-06	0	1.7e-07	4.38e-06	7.82e-07	8.41e-06	55	0.366798	0	0.0202115	0.520012	0.0929784	2.97237	3007.25	0.196667	KT*	KT*	TRUE	FALSE	FALSE	TRUE	Opal (UGA	FALSE	FALSE	FALSE	FALSE	FALSE	FALSE	-1.53333	9.70002	NA
AAAACTTGC	1	1	2	1	0	6	AAAACTTGC	2.37e-07	4.3e-07	1.7e-07	0	1.17e-06	2.01e-06	10	0.118071	0.21373	0.0845778	0	0.583622	3.71737	7082.22	0.181046	KTC	KTC	FALSE	FALSE	FALSE	FALSE	Absent	FALSE	FALSE	FALSE	FALSE	FALSE	FALSE	-0.7	8.54518	-5.8
AAAACTTGG	25	8	92	9	38	41	AAAACTTGG	1.9e-06	1.98e-05	1.53e-06	4.49e-06	8.02e-06	3.57e-05	188	0.0531841	0.55357	0.0428596	0.125836	0.22455	2.915	3240.82	0.208006	KTW	KTW	FALSE	FALSE	FALSE	FALSE	Absent	FALSE	FALSE	FALSE	FALSE	FALSE	FALSE	-1.83333	9.70002	-8.3
AAAACTTTC	5	0	19	3	0	22	AAAACTTTC	0	4.08e-06	5.1e-07	0	4.3e-06	8.9e-06	44	0	0.458947	0.0573524	0	0.483701	3.50845	5893.89	0.256038	KTF	KTF	FALSE	FALSE	FALSE	FALSE	Absent	FALSE	FALSE	FALSE	FALSE	FALSE	FALSE	-0.6	9.70002	-4.8
AAAACTTTG	6	0	36	7	0	25	AAAACTTTG	0	7.74e-06	1.19e-06	0	4.89e-06	1.38e-05	68	0	0.559914	0.0861665	0	0.353919	3.14792	4365.92	0.208006	KTL	KTL	FALSE	FALSE	FALSE	FALSE	Absent	FALSE	FALSE	FALSE	FALSE	FALSE	FALSE	-0.266667	9.70002	-10.3
AAAAGAAAA	14	8	43	16	1	113	AAAAGAAAA	1.9e-06	9.24e-06	2.72e-06	1.18e-07	2.21e-05	3.61e-05	181	0.0526415	0.256094	0.0754176	0.00327768	0.612569	3.86704	7439.66	0.408248	KRK	KRK	FALSE	FALSE	FALSE	FALSE	Absent	TRUE	FALSE	FALSE	FALSE	FALSE	FALSE	-4.1	11.8231	-3.9
AAAAGAAAC	14	3	19	7	0	142	AAAAGAAAC	7.12e-07	4.08e-06	1.19e-06	0	2.78e-05	3.38e-05	171	0.0210978	0.120938	0.0352637	0	0.822701	4.48227	9908.5	0.333333	KRN	KRN	FALSE	FALSE	FALSE	FALSE	Absent	TRUE	FALSE	FALSE	FALSE	FALSE	FALSE	-3.96667	11.6518	-5.9
AAAAGAAAG	27	5	76	11	9	169	AAAAGAAAG	1.19e-06	1.63e-05	1.87e-06	1.06e-06	3.31e-05	5.35e-05	270	0.022185	0.305208	0.0349621	0.0198912	0.617753	3.90582	7542.69	0.23094	KRK	KRK	FALSE	FALSE	FALSE	FALSE	Absent	TRUE	FALSE	FALSE	FALSE	FALSE	FALSE	-4.1	11.8231	-8.4
AAAAGAAAT	10	3	21	3	2	170	AAAAGAAAT	7.12e-07	4.51e-06	5.1e-07	2.37e-07	3.33e-05	3.92e-05	199	0.0181594	0.115052	0.0130082	0.0060303	0.84775	4.55016	10216.7	0.256038	KRN	KRN	FALSE	FALSE	FALSE	FALSE	Absent	TRUE	FALSE	FALSE	FALSE	FALSE	FALSE	-3.96667	11.6518	-4
AAAAGAACA	11	4	26	5	3	608	AAAAGAACA	9.5e-07	5.59e-06	8.5e-07	3.55e-07	0.000118922	0.000126664	646	0.00749769	0.0441097	0.00671354	0.00280102	0.938878	4.82145	11286.1	0.166667	KRT	KRT	FALSE	FALSE	FALSE	FALSE	Absent	TRUE	FALSE	FALSE	FALSE	FALSE	FALSE	-3.03333	11.6518	-4.5
AAAAGAACC	2	1	13	4	0	63	AAAAGAACC	2.37e-07	2.79e-06	6.8e-07	0	1.23e-05	1.6e-05	81	0.0148076	0.174229	0.0424286	0	0.768535	4.33322	9269.08	0.235702	KRT	KRT	FALSE	FALSE	FALSE	FALSE	Absent	TRUE	FALSE	FALSE	FALSE	FALSE	FALSE	-3.03333	11.6518	-6.2
AAAAGAACT	9	2	25	10	0	323	AAAAGAACT	4.75e-07	5.37e-06	1.7e-06	0	6.32e-05	7.07e-05	360	0.00671393	0.0759591	0.024047	0	0.89328	4.69717	10743	0.181046	KRT	KRT	FALSE	FALSE	FALSE	FALSE	Absent	TRUE	FALSE	FALSE	FALSE	FALSE	FALSE	-3.03333	11.6518	-4.5
AAAAGAAGA	26	10	87	19	0	344	AAAAGAAGA	2.37e-06	1.87e-05	3.23e-06	0	6.73e-05	9.16e-05	460	0.0259234	0.204129	0.0352826	0	0.734665	4.21335	8862.16	0.166667	KRR	KRR	FALSE	FALSE	FALSE	FALSE	Absent	TRUE	TRUE	FALSE	FALSE	FALSE	FALSE	-4.3	12.5165	-4.6
AAAAGAAGC	16	31	85	20	13	37	AAAAGAAGC	7.36e-06	1.83e-05	3.4e-06	1.54e-06	7.24e-06	3.78e-05	186	0.194703	0.483196	0.089982	0.0406708	0.191448	2.55097	2559.66	0.166667	KRS	KRS	FALSE	FALSE	FALSE	FALSE	Absent	TRUE	FALSE	FALSE	FALSE	FALSE	FALSE	-3.06667	11.6518	-5.9
AAAAGAAGG	51	10	199	111	9	76	AAAAGAAGG	2.37e-06	4.28e-05	1.89e-05	1.06e-06	1.49e-05	7.99e-05	405	0.0296982	0.534905	0.236139	0.0133138	0.185944	2.7909	2485.72	0.191485	KRR	KRR	FALSE	FALSE	FALSE	FALSE	Absent	TRUE	TRUE	FALSE	FALSE	FALSE	FALSE	-4.3	12.5165	-8.3
AAAAGAAGT	27	1	191	29	3	446	AAAAGAAGT	2.37e-07	4.1e-05	4.93e-06	3.55e-07	8.72e-05	0.000133804	670	0.0017744	0.306746	0.0368608	0.00265156	0.651967	3.99629	7892.11	0.128019	KRS	KRS	FALSE	FALSE	FALSE	FALSE	Absent	TRUE	FALSE	FALSE	FALSE	FALSE	FALSE	-3.06667	11.6518	-4.1
AAAAGAATA	18	2	86	27	1	571	AAAAGAATA	4.75e-07	1.85e-05	4.59e-06	1.18e-07	0.000111685	0.000135351	687	0.00350825	0.136538	0.0339265	0.000873753	0.825154	4.50763	9941.8	0.0552771	KRI	KRI	FALSE	FALSE	FALSE	FALSE	Absent	TRUE	FALSE	FALSE	FALSE	FALSE	FALSE	-1.3	11.6518	-3.9
AAAAGAATC	3	2	4	1	0	123	AAAAGAATC	4.75e-07	8.6e-07	1.7e-07	0	2.41e-05	2.56e-05	130	0.0185756	0.0336253	0.00665316	0	0.941146	4.81152	11302.1	0.288675	KRI	KRI	FALSE	FALSE	FALSE	FALSE	Absent	TRUE	FALSE	FALSE	FALSE	FALSE	FALSE	-1.3	11.6518	-4.6
AAAAGAATG	18	4	63	7	17	450	AAAAGAATG	9.5e-07	1.35e-05	1.19e-06	2.01e-06	8.8e-05	0.000105707	541	0.00898418	0.128071	0.0112624	0.0190193	0.832663	4.53831	10082.7	0.166667	KRM	KRM	FALSE	FALSE	FALSE	FALSE	Absent	TRUE	FALSE	FALSE	FALSE	FALSE	FALSE	-2.16667	11.6518	-9.4
AAAAGAATT	20	3	226	25	13	478	AAAAGAATT	7.12e-07	4.86e-05	4.25e-06	1.54e-06	9.35e-05	0.000148561	745	0.00479443	0.326902	0.02862	0.0103487	0.629335	3.93253	7645.77	0.221736	KRI	KRI	FALSE	FALSE	FALSE	FALSE	Absent	TRUE	FALSE	FALSE	FALSE	FALSE	FALSE	-1.3	11.6518	-3.9
AAAAGACAC	7	0	35	1	0	130	AAAAGACAC	0	7.52e-06	1.7e-07	0	2.54e-05	3.31e-05	166	0	0.227096	0.00513527	0	0.767769	4.30844	9243.56	0.166667	KRH	KRH	FALSE	FALSE	FALSE	FALSE	Absent	TRUE	FALSE	FALSE	FALSE	FALSE	FALSE	-3.86667	11.6518	-6.7
AAAAGACAG	15	24	44	9	7	35	AAAAGACAG	5.7e-06	9.46e-06	1.53e-06	8.28e-07	6.85e-06	2.44e-05	119	0.233936	0.388179	0.0628411	0.033987	0.281056	2.74005	3583.99	0.270801	KRQ	KRQ	FALSE	FALSE	FALSE	FALSE	Absent	TRUE	FALSE	FALSE	FALSE	FALSE	FALSE	-3.96667	11.6518	-8.4
AAAAGACGA	12	4	73	7	1	15	AAAAGACGA	9.5e-07	1.57e-05	1.19e-06	1.18e-07	2.93e-06	2.09e-05	100	0.0454847	0.751313	0.0570187	0.00566413	0.140519	2.44442	1831.9	0.00333333	KRR	KRR	FALSE	FALSE	FALSE	FALSE	Absent	TRUE	FALSE	FALSE	FALSE	FALSE	FALSE	-4.3	12.5165	-6
AAAAGACGC	8	2	116	10	0	69	AAAAGACGC	4.75e-07	2.49e-05	1.7e-06	0	1.35e-05	4.06e-05	197	0.011696	0.613987	0.0418911	0	0.332426	3.02747	4088.16	0.282843	KRR	KRR	FALSE	FALSE	FALSE	FALSE	Absent	TRUE	FALSE	FALSE	FALSE	FALSE	FALSE	-4.3	12.5165	-7.2
AAAAGACGG	18	5	57	44	13	6	AAAAGACGG	1.19e-06	1.22e-05	7.48e-06	1.54e-06	1.17e-06	2.36e-05	125	0.0502375	0.518353	0.316683	0.0650623	0.0496646	2.54556	1083.42	0.166667	KRR	KRR	FALSE	FALSE	FALSE	FALSE	Absent	TRUE	FALSE	FALSE	FALSE	FALSE	FALSE	-4.3	12.5165	-8.3
AAAAGACGT	25	14	18	50	18	16	AAAAGACGT	3.32e-06	3.87e-06	8.5e-06	2.13e-06	3.13e-06	2.1e-05	116	0.15863	0.184596	0.405828	0.101592	0.149354	2.89844	2426.8	0.333333	KRR	KRR	FALSE	FALSE	FALSE	FALSE	Absent	TRUE	FALSE	FALSE	FALSE	FALSE	FALSE	-4.3	12.5165	-5.9
AAAAGACTA	3	3	26	4	1	22	AAAAGACTA	7.12e-07	5.59e-06	6.8e-07	1.18e-07	4.3e-06	1.14e-05	56	0.0624738	0.490053	0.0596693	0.010373	0.377431	3.15023	4662.37	0.166667	KRL	KRL	FALSE	FALSE	FALSE	FALSE	Absent	TRUE	FALSE	FALSE	FALSE	FALSE	FALSE	-1.53333	11.6518	-7.7
AAAAGACTG	10	12	16	3	3	14	AAAAGACTG	2.85e-06	3.44e-06	5.1e-07	3.55e-07	2.74e-06	9.89e-06	48	0.288057	0.347624	0.0515861	0.0358712	0.276862	2.66586	3529.91	0.34641	KRL	KRL	FALSE	FALSE	FALSE	FALSE	Absent	TRUE	FALSE	FALSE	FALSE	FALSE	FALSE	-1.53333	11.6518	-9.6
AAAAGAGAA	34	10	214	6	24	339	AAAAGAGAA	2.37e-06	4.6e-05	1.02e-06	2.84e-06	6.63e-05	0.000118526	593	0.0200312	0.387984	0.00860939	0.0239467	0.559429	3.71476	6851.48	0.333333	KRE	KRE	FALSE	FALSE	FALSE	FALSE	Absent	TRUE	FALSE	FALSE	FALSE	FALSE	FALSE	-3.96667	9.69502	-4.1
AAAAGAGAC	6	2	14	6	1	47	AAAAGAGAC	4.75e-07	3.01e-06	1.02e-06	1.18e-07	9.19e-06	1.38e-05	70	0.0343717	0.217767	0.0738645	0.00856049	0.665437	4.05292	8087.19	0.288675	KRD	KRD	FALSE	FALSE	FALSE	FALSE	Absent	TRUE	FALSE	FALSE	FALSE	FALSE	FALSE	-3.96667	9.69502	-6.5
AAAAGAGAG	24	6	121	19	2	39	AAAAGAGAG	1.42e-06	2.6e-05	3.23e-06	2.37e-07	7.63e-06	3.85e-05	187	0.0369795	0.674975	0.0838837	0.00613999	0.198022	2.65325	2530.43	0.188562	KRE	KRE	FALSE	FALSE	FALSE	FALSE	Absent	TRUE	FALSE	FALSE	FALSE	FALSE	FALSE	-3.96667	9.69502	-8.4
AAAAGAGAT	30	25	181	78	5	172	AAAAGAGAT	5.94e-06	3.89e-05	1.33e-05	5.91e-07	3.36e-05	9.23e-05	461	0.0642863	0.42126	0.143677	0.00640438	0.364372	3.18532	4533.57	0.221736	KRD	KRD	FALSE	FALSE	FALSE	FALSE	Absent	TRUE	FALSE	FALSE	FALSE	FALSE	FALSE	-3.96667	9.69502	-5.2
AAAAGAGCA	29	5	67	2	2	512	AAAAGAGCA	1.19e-06	1.44e-05	3.4e-07	2.37e-07	0.000100145	0.000116306	588	0.0102068	0.12379	0.00292457	0.00203365	0.861045	4.57992	10356.7	0.288675	KRA	KRA	FALSE	FALSE	FALSE	FALSE	Absent	TRUE	FALSE	FALSE	FALSE	FALSE	FALSE	-2.2	11.6518	-5.9
AAAAGAGCC	3	1	4	0	2	3	AAAAGAGCC	2.37e-07	8.6e-07	0	2.37e-07	5.87e-07	1.92e-06	10	0.123639	0.447617	0	0.123172	0.305572	3.03942	4166.47	0.235702	KRA	KRA	FALSE	FALSE	FALSE	FALSE	Absent	TRUE	FALSE	FALSE	FALSE	FALSE	FALSE	-2.2	11.6518	-6.2
AAAAGAGCG	10	3	16	5	2	93	AAAAGAGCG	7.12e-07	3.44e-06	8.5e-07	2.37e-07	1.82e-05	2.34e-05	119	0.0304026	0.146758	0.0362973	0.010096	0.776446	4.35542	9393.69	0.163299	KRA	KRA	FALSE	FALSE	FALSE	FALSE	Absent	TRUE	FALSE	FALSE	FALSE	FALSE	FALSE	-2.2	11.6518	-8.4
AAAAGAGCT	18	1	46	8	12	549	AAAAGAGCT	2.37e-07	9.88e-06	1.36e-06	1.42e-06	0.000107382	0.000120284	616	0.00197384	0.0821795	0.0113114	0.0117984	0.892737	4.71114	10772	0.181046	KRA	KRA	FALSE	FALSE	FALSE	FALSE	Absent	TRUE	FALSE	FALSE	FALSE	FALSE	FALSE	-2.2	11.6518	-4.7
AAAAGAGGA	35	10	144	33	46	302	AAAAGAGGA	2.37e-06	3.09e-05	5.61e-06	5.44e-06	5.91e-05	0.000103441	535	0.0229525	0.299147	0.0542573	0.0525915	0.571051	3.84964	7110.86	0.166667	KRG	KRG	FALSE	FALSE	FALSE	FALSE	Absent	TRUE	FALSE	FALSE	FALSE	FALSE	FALSE	-2.93333	11.6518	-4.5
AAAAGAGGC	18	4	125	39	3	10	AAAAGAGGC	9.5e-07	2.69e-05	6.63e-06	3.55e-07	1.96e-06	3.68e-05	181	0.0258388	0.730827	0.180464	0.00965298	0.053217	2.33358	869.849	0.333333	KRG	KRG	FALSE	FALSE	FALSE	FALSE	Absent	TRUE	FALSE	FALSE	FALSE	FALSE	FALSE	-2.93333	11.6518	-5.9
AAAAGAGGG	68	36	229	119	22	43	AAAAGAGGG	8.55e-06	4.92e-05	2.02e-05	2.6e-06	8.41e-06	8.9e-05	449	0.0960274	0.552868	0.227381	0.029231	0.094493	2.47329	1443.84	0.191485	KRG	KRG	FALSE	FALSE	FALSE	FALSE	Absent	TRUE	FALSE	FALSE	FALSE	FALSE	FALSE	-2.93333	11.6518	-8.3
AAAAGAGGT	25	6	85	22	26	116	AAAAGAGGT	1.42e-06	1.83e-05	3.74e-06	3.07e-06	2.27e-05	4.92e-05	255	0.0289565	0.371284	0.0760556	0.0625023	0.461202	3.55571	5850.19	0.256038	KRG	KRG	FALSE	FALSE	FALSE	FALSE	Absent	TRUE	FALSE	FALSE	FALSE	FALSE	FALSE	-2.93333	11.6518	-5.7
AAAAGAGTA	18	8	98	9	5	153	AAAAGAGTA	1.9e-06	2.11e-05	1.53e-06	5.91e-07	2.99e-05	5.5e-05	273	0.03453	0.382847	0.0278268	0.0107499	0.544046	3.64694	6630.58	0.372678	KRV	KRV	FALSE	FALSE	FALSE	FALSE	Absent	TRUE	FALSE	FALSE	FALSE	FALSE	FALSE	-1.4	11.6518	-4.1
AAAAGAGTC	6	3	36	3	2	197	AAAAGAGTC	7.12e-07	7.74e-06	5.1e-07	2.37e-07	3.85e-05	4.77e-05	241	0.0149236	0.162087	0.0106903	0.00495578	0.807343	4.42771	9732.12	0.235702	KRV	KRV	FALSE	FALSE	FALSE	FALSE	Absent	TRUE	FALSE	FALSE	FALSE	FALSE	FALSE	-1.4	11.6518	-4.9
AAAAGAGTG	28	6	133	17	3	581	AAAAGAGTG	1.42e-06	2.86e-05	2.89e-06	3.55e-07	0.000113641	0.000146892	740	0.00969783	0.194566	0.0196828	0.00241531	0.773638	4.33573	9327.7	0.210819	KRV	KRV	FALSE	FALSE	FALSE	FALSE	Absent	TRUE	FALSE	FALSE	FALSE	FALSE	FALSE	-1.4	11.6518	-9.4
AAAAGAGTT	14	7	87	8	4	203	AAAAGAGTT	1.66e-06	1.87e-05	1.36e-06	4.73e-07	3.97e-05	6.19e-05	309	0.0268504	0.30204	0.0219815	0.00764259	0.641485	3.93487	7775.31	0.181046	KRV	KRV	FALSE	FALSE	FALSE	FALSE	Absent	TRUE	FALSE	FALSE	FALSE	FALSE	FALSE	-1.4	11.6518	-3.9
AAAAGATAA	9	44	10	1	1	85	AAAAGATAA	1.04e-05	2.15e-06	1.7e-07	1.18e-07	1.66e-05	2.95e-05	141	0.354008	0.0728204	0.00576334	0.00400764	0.563401	3.34997	6794.51	0.166667	KR*	KR*	TRUE	FALSE	TRUE	FALSE	Ochre (UAA)	TRUE	FALSE	FALSE	FALSE	FALSE	FALSE	-2.8	11.6518	NA
AAAAGATAC	9	3	38	10	0	603	AAAAGATAC	7.12e-07	8.17e-06	1.7e-06	0	0.000117944	0.000128523	654	0.00554194	0.0635355	0.0132329	0	0.91769	4.76076	11028	0.288675	KRY	KRY	FALSE	FALSE	FALSE	FALSE	Absent	TRUE	FALSE	FALSE	FALSE	FALSE	FALSE	-3.23333	10.4549	-5
AAAAGATAG	17	5	12	62	11	36	AAAAGATAG	1.19e-06	2.58e-06	1.05e-05	1.3e-06	7.04e-06	2.27e-05	126	0.0524049	0.113835	0.465488	0.0574279	0.310844	3.46047	4230.87	0.166667	KR*	KR*	TRUE	TRUE	FALSE	FALSE	Amber (UAG)	TRUE	FALSE	FALSE	FALSE	FALSE	FALSE	-2.8	11.6518	NA
AAAAGATAT	13	2	89	12	1	430	AAAAGATAT	4.75e-07	1.91e-05	2.04e-06	1.18e-07	8.41e-05	0.000105865	534	0.00448536	0.180655	0.0192781	0.00111711	0.794464	4.40042	9570.93	0.221736	KRY	KRY	FALSE	FALSE	FALSE	FALSE	Absent	TRUE	FALSE	FALSE	FALSE	FALSE	FALSE	-3.23333	10.4549	-4.7
AAAAGATCA	7	5	11	1	2	35	AAAAGATCA	1.19e-06	2.36e-06	1.7e-07	2.37e-07	6.85e-06	1.08e-05	54	0.109884	0.218801	0.0157426	0.0218938	0.633679	3.85068	7720.87	0.166667	KRS	KRS	FALSE	FALSE	FALSE	FALSE	Absent	TRUE	FALSE	FALSE	FALSE	FALSE	FALSE	-3.06667	11.6518	-7.4
AAAAGATCG	6	1	17	4	10	5	AAAAGATCG	2.37e-07	3.65e-06	6.8e-07	1.18e-06	9.78e-07	6.73e-06	37	0.0352706	0.542694	0.101062	0.175688	0.145285	2.85302	2502.37	0.191485	KRS	KRS	FALSE	FALSE	FALSE	FALSE	Absent	TRUE	FALSE	FALSE	FALSE	FALSE	FALSE	-3.06667	11.6518	-8.4
AAAAGATGA	26	33	8	6	12	44	AAAAGATGA	7.83e-06	1.72e-06	1.02e-06	1.42e-06	8.61e-06	2.06e-05	103	0.380339	0.0834526	0.0495362	0.0688917	0.41778	3.06032	5308.72	0.166667	KR*	KR*	TRUE	FALSE	FALSE	TRUE	Opal (UGA	TRUE	FALSE	FALSE	FALSE	FALSE	FALSE	-2.8	11.6518	NA
AAAAGATGC	5	10	18	3	0	364	AAAAGATGC	2.37e-06	3.87e-06	5.1e-07	0	7.12e-05	7.79e-05	395	0.0304585	0.049622	0.00654552	0	0.913374	4.71621	10971	0.166667	KRC	KRC	FALSE	FALSE	FALSE	FALSE	Absent	TRUE	FALSE	FALSE	FALSE	FALSE	FALSE	-1.96667	9.83324	-5.3
AAAAGATGG	30	3	128	42	10	162	AAAAGATGG	7.12e-07	2.75e-05	7.14e-06	1.18e-06	3.17e-05	6.82e-05	345	0.0104392	0.403132	0.104691	0.0173329	0.464406	3.52213	5746.66	0.191485	KRW	KRW	FALSE	FALSE	FALSE	FALSE	Absent	TRUE	FALSE	FALSE	FALSE	FALSE	FALSE	-3.1	11.6518	-8.3
AAAAGATGT	17	6	66	9	3	461	AAAAGATGT	1.42e-06	1.42e-05	1.53e-06	3.55e-07	9.02e-05	0.000107662	545	0.0132315	0.131733	0.0142172	0.00329539	0.837523	4.52015	10086.7	0.128019	KRC	KRC	FALSE	FALSE	FALSE	FALSE	Absent	TRUE	FALSE	FALSE	FALSE	FALSE	FALSE	-1.96667	9.83324	-5.5
AAAAGATTA	12	6	69	5	0	287	AAAAGATTA	1.42e-06	1.48e-05	8.5e-07	0	5.61e-05	7.32e-05	367	0.0194507	0.202454	0.0116109	0	0.766485	4.29161	9229.47	0.166667	KRL	KRL	FALSE	FALSE	FALSE	FALSE	Absent	TRUE	FALSE	FALSE	FALSE	FALSE	FALSE	-1.53333	11.6518	-5.3
AAAAGATTC	6	1	26	0	0	383	AAAAGATTC	2.37e-07	5.59e-06	0	0	7.49e-05	8.07e-05	410	0.00294066	0.0692008	0	0	0.927859	4.78064	11142.7	0.235702	KRF	KRF	FALSE	FALSE	FALSE	FALSE	Absent	TRUE	FALSE	FALSE	FALSE	FALSE	FALSE	-1.86667	11.6518	-4.2
AAAAGATTG	10	4	63	6	6	123	AAAAGATTG	9.5e-07	1.35e-05	1.02e-06	7.1e-07	2.41e-05	4.03e-05	202	0.0235795	0.336131	0.0253361	0.0176179	0.597336	3.829	7287.46	0.191485	KRL	KRL	FALSE	FALSE	FALSE	FALSE	Absent	TRUE	FALSE	FALSE	FALSE	FALSE	FALSE	-1.53333	11.6518	-10.1
AAAAGCAAA	5	8	20	2	1	55	AAAAGCAAA	1.9e-06	4.3e-06	3.4e-07	1.18e-07	1.08e-05	1.74e-05	86	0.109076	0.24681	0.0195337	0.00679153	0.617789	3.77741	7481.44	0.408248	KSK	KSK	FALSE	FALSE	FALSE	FALSE	Absent	FALSE	FALSE	FALSE	FALSE	FALSE	FALSE	-2.86667	10.8054	-6
AAAAGCAAG	19	2	111	3	25	58	AAAAGCAAG	4.75e-07	2.39e-05	5.1e-07	2.96e-06	1.13e-05	3.91e-05	199	0.0121323	0.609437	0.0130361	0.0755407	0.289854	3.02155	3831.39	0.23094	KSK	KSK	FALSE	FALSE	FALSE	FALSE	Absent	FALSE	FALSE	FALSE	FALSE	FALSE	FALSE	-2.86667	10.8054	-8.4
AAAAGCACA	12	1	36	1	0	13	AAAAGCACA	2.37e-07	7.74e-06	1.7e-07	0	2.54e-06	1.07e-05	51	0.0222175	0.723922	0.0159151	0	0.237946	2.70753	2952.21	0.166667	KST	KST	FALSE	FALSE	FALSE	FALSE	Absent	FALSE	FALSE	FALSE	FALSE	FALSE	FALSE	-1.8	9.70002	-6
AAAAGCACG	12	2	11	27	5	1	AAAAGCACG	4.75e-07	2.36e-06	4.59e-06	5.91e-07	1.96e-07	8.22e-06	46	0.0577845	0.287652	0.558804	0.0719581	0.0238023	2.71634	915.633	0.253859	KST	KST	FALSE	FALSE	FALSE	FALSE	Absent	FALSE	FALSE	FALSE	FALSE	FALSE	FALSE	-1.8	9.70002	-8.4
AAAAGCACT	9	17	73	1	0	391	AAAAGCACT	4.04e-06	1.57e-05	1.7e-07	0	7.65e-05	9.64e-05	482	0.0418816	0.162776	0.00176477	0	0.793578	4.34062	9544.36	0.181046	KST	KST	FALSE	FALSE	FALSE	FALSE	Absent	FALSE	FALSE	FALSE	FALSE	FALSE	FALSE	-1.8	9.70002	-6
AAAAGCAGA	8	23	39	4	2	40	AAAAGCAGA	5.46e-06	8.38e-06	6.8e-07	2.37e-07	7.82e-06	2.26e-05	108	0.241817	0.371121	0.0301254	0.0104741	0.346463	2.84865	4262.71	0.166667	KSR	KSR	FALSE	FALSE	FALSE	FALSE	Absent	TRUE	FALSE	FALSE	FALSE	FALSE	FALSE	-3.06667	11.6518	-6
AAAAGCAGC	9	2	23	6	0	167	AAAAGCAGC	4.75e-07	4.94e-06	1.02e-06	0	3.27e-05	3.91e-05	198	0.0121437	0.126398	0.0260967	0	0.835362	4.52004	10055.4	0.166667	KSS	KSS	FALSE	FALSE	FALSE	FALSE	Absent	FALSE	FALSE	FALSE	FALSE	FALSE	FALSE	-1.83333	9.70002	-7.3
AAAAGCAGG	13	5	87	5	2	7	AAAAGCAGG	1.19e-06	1.87e-05	8.5e-07	2.37e-07	1.37e-06	2.23e-05	106	0.0531419	0.836911	0.0380672	0.0105883	0.0612919	2.18998	897.953	0.191485	KSR	KSR	FALSE	FALSE	FALSE	FALSE	Absent	TRUE	FALSE	FALSE	FALSE	FALSE	FALSE	-3.06667	11.6518	-8.3
AAAAGCAGT	13	2	87	4	2	208	AAAAGCAGT	4.75e-07	1.87e-05	6.8e-07	2.37e-07	4.07e-05	6.08e-05	303	0.00781368	0.307636	0.0111944	0.0038921	0.669464	4.01956	8091.36	0.128019	KSS	KSS	FALSE	FALSE	FALSE	FALSE	Absent	FALSE	FALSE	FALSE	FALSE	FALSE	FALSE	-1.83333	9.70002	-6
AAAAGCATA	11	4	25	2	1	436	AAAAGCATA	9.5e-07	5.37e-06	3.4e-07	1.18e-07	8.53e-05	9.21e-05	468	0.010316	0.0583556	0.00369483	0.00128463	0.926349	4.77499	11130.2	0.0552771	KSI	KSI	FALSE	FALSE	FALSE	FALSE	Absent	FALSE	FALSE	FALSE	FALSE	FALSE	FALSE	-0.0666667	9.70002	-6
AAAAGCATG	10	5	72	11	1	75	AAAAGCATG	1.19e-06	1.55e-05	1.87e-06	1.18e-07	1.47e-05	3.33e-05	164	0.0356298	0.464376	0.0561502	0.00354954	0.440295	3.3485	5386.44	0.166667	KSM	KSM	FALSE	FALSE	FALSE	FALSE	Absent	FALSE	FALSE	FALSE	FALSE	FALSE	FALSE	-0.933333	9.70002	-9.4
AAAAGCATT	11	3	41	1	12	424	AAAAGCATT	7.12e-07	8.81e-06	1.7e-07	1.42e-06	8.29e-05	9.4e-05	481	0.00757371	0.0936838	0.00180843	0.0150903	0.881844	4.66995	10648.9	0.221736	KSI	KSI	FALSE	FALSE	FALSE	FALSE	Absent	FALSE	FALSE	FALSE	FALSE	FALSE	FALSE	-0.0666667	9.70002	-6
AAAAGCCAA	11	1	14	5	0	5	AAAAGCCAA	2.37e-07	3.01e-06	8.5e-07	0	9.78e-07	5.07e-06	25	0.0467899	0.592889	0.167586	0	0.192735	2.699	2485.46	0.235702	KSQ	KSQ	FALSE	FALSE	FALSE	FALSE	Absent	FALSE	FALSE	FALSE	FALSE	FALSE	FALSE	-2.73333	9.70002	-6.9
AAAAGCCCT	5	0	2	1	21	2	AAAAGCCCT	0	4.3e-07	1.7e-07	2.48e-06	3.91e-07	3.47e-06	26	0	0.123692	0.048948	0.714773	0.112587	3.81625	3968.44	0.128019	KSP	KSP	FALSE	FALSE	FALSE	FALSE	Absent	FALSE	FALSE	FALSE	FALSE	FALSE	FALSE	-2.1	9.70002	-11.3
AAAAGCCGC	5	1	20	4	1	2	AAAAGCCGC	2.37e-07	4.3e-06	6.8e-07	1.18e-07	3.91e-07	5.72e-06	28	0.0414715	0.750711	0.118829	0.0206575	0.068331	2.32367	1056.55	0.282843	KSR	KSR	FALSE	FALSE	FALSE	FALSE	Absent	FALSE	FALSE	FALSE	FALSE	FALSE	FALSE	-3.06667	11.6518	-7.9
AAAAGCCGG	9	3	27	45	3	1	AAAAGCCGG	7.12e-07	5.8e-06	7.65e-06	3.55e-07	1.96e-07	1.47e-05	79	0.0483944	0.394213	0.519997	0.0241059	0.0132896	2.55968	606.528	0.166667	KSR	KSR	FALSE	FALSE	FALSE	FALSE	Absent	FALSE	FALSE	FALSE	FALSE	FALSE	FALSE	-3.06667	11.6518	-8.3
AAAAGCCTC	2	0	45	0	0	3	AAAAGCCTC	0	9.67e-06	0	0	5.87e-07	1.03e-05	48	0	0.94279	0	0	0.0572096	2.17163	799.65	0.166667	KSL	KSL	FALSE	FALSE	FALSE	FALSE	Absent	FALSE	FALSE	FALSE	FALSE	FALSE	FALSE	-0.3	9.70002	-7.9
AAAAGCCTG	4	1	1	7	0	2	AAAAGCCTG	2.37e-07	2.15e-07	1.19e-06	0	3.91e-07	2.03e-06	11	0.116726	0.105648	0.585301	0	0.192325	3.04555	2674.09	0.34641	KSL	KSL	FALSE	FALSE	FALSE	FALSE	Absent	FALSE	FALSE	FALSE	FALSE	FALSE	FALSE	-0.3	9.70002	-9.6
AAAAGCGAC	7	1	22	2	1	3	AAAAGCGAC	2.37e-07	4.73e-06	3.4e-07	1.18e-07	5.87e-07	6.01e-06	29	0.0395034	0.786592	0.056595	0.0196772	0.0976323	2.34934	1371.56	0.288675	KSD	KSD	FALSE	FALSE	FALSE	FALSE	Absent	FALSE	FALSE	FALSE	FALSE	FALSE	FALSE	-2.73333	6.33737	-6.8
AAAAGCGAG	12	7	42	37	4	8	AAAAGCGAG	1.66e-06	9.03e-06	6.29e-06	4.73e-07	1.56e-06	1.9e-05	98	0.0873894	0.474573	0.330885	0.0248742	0.082279	2.54008	1334.12	0.188562	KSE	KSE	FALSE	FALSE	FALSE	FALSE	Absent	FALSE	FALSE	FALSE	FALSE	FALSE	FALSE	-2.73333	6.40878	-8.4
AAAAGCGAT	9	1	48	3	3	179	AAAAGCGAT	2.37e-07	1.03e-05	5.1e-07	3.55e-07	3.5e-05	4.64e-05	234	0.00511369	0.222161	0.0109893	0.00764159	0.754094	4.28344	9109.99	0.221736	KSD	KSD	FALSE	FALSE	FALSE	FALSE	Absent	FALSE	FALSE	FALSE	FALSE	FALSE	FALSE	-2.73333	6.33737	-6.8
AAAAGCGCA	8	1	13	3	1	69	AAAAGCGCA	2.37e-07	2.79e-06	5.1e-07	1.18e-07	1.35e-05	1.72e-05	87	0.0138394	0.162837	0.0297407	0.00689357	0.78669	4.38976	9502.75	0.288675	KSA	KSA	FALSE	FALSE	FALSE	FALSE	Absent	FALSE	FALSE	FALSE	FALSE	FALSE	FALSE	-0.966667	9.70002	-6.8
AAAAGCGCC	5	0	2	12	0	0	AAAAGCGCC	0	4.3e-07	2.04e-06	0	0	2.47e-06	14	0	0.173953	0.826047	0	0	2.82605	516.503	0.235702	KSA	KSA	FALSE	FALSE	FALSE	FALSE	Absent	FALSE	FALSE	FALSE	FALSE	FALSE	FALSE	-0.966667	9.70002	-8
AAAAGCGCG	2	2	39	2	3	16	AAAAGCGCG	4.75e-07	8.38e-06	3.4e-07	3.55e-07	3.13e-06	1.27e-05	62	0.0374483	0.660937	0.0268254	0.0279803	0.246809	2.78576	3158.59	0.163299	KSA	KSA	FALSE	FALSE	FALSE	FALSE	Absent	FALSE	FALSE	FALSE	FALSE	FALSE	FALSE	-0.966667	9.70002	-8.4
AAAAGCGGA	40	9	155	53	28	49	AAAAGCGGA	2.14e-06	3.33e-05	9.01e-06	3.31e-06	9.58e-06	5.74e-05	294	0.0372563	0.58074	0.157162	0.0577356	0.167106	2.73669	2377.85	0.166667	KSG	KSG	FALSE	FALSE	FALSE	FALSE	Absent	FALSE	FALSE	FALSE	FALSE	FALSE	FALSE	-1.7	9.70002	-6.8
AAAAGCGGC	24	1	29	65	7	1	AAAAGCGGC	2.37e-07	6.23e-06	1.11e-05	8.28e-07	1.96e-07	1.85e-05	103	0.0128008	0.335992	0.596027	0.0446339	0.0105457	2.70413	685.422	0.333333	KSG	KSG	FALSE	FALSE	FALSE	FALSE	Absent	FALSE	FALSE	FALSE	FALSE	FALSE	FALSE	-1.7	9.70002	-6.8
AAAAGCGGG	33	6	39	57	32	8	AAAAGCGGG	1.42e-06	8.38e-06	9.69e-06	3.78e-06	1.56e-06	2.48e-05	142	0.0573286	0.33727	0.39013	0.152299	0.0629721	2.82632	1579.64	0.191485	KSG	KSG	FALSE	FALSE	FALSE	FALSE	Absent	FALSE	FALSE	FALSE	FALSE	FALSE	FALSE	-1.7	9.70002	-8.3
AAAAGCGGT	12	1	91	34	3	15	AAAAGCGGT	2.37e-07	1.96e-05	5.78e-06	3.55e-07	2.93e-06	2.89e-05	144	0.00822568	0.677495	0.200339	0.012292	0.101649	2.52164	1465.7	0.256038	KSG	KSG	FALSE	FALSE	FALSE	FALSE	Absent	FALSE	FALSE	FALSE	FALSE	FALSE	FALSE	-1.7	9.70002	-6.8
AAAAGCGTA	18	37	26	0	2	164	AAAAGCGTA	8.78e-06	5.59e-06	0	2.37e-07	3.21e-05	4.67e-05	229	0.188164	0.119674	0	0.00506633	0.687095	3.88325	8281.51	0.372678	KSV	KSV	FALSE	FALSE	FALSE	FALSE	Absent	FALSE	FALSE	FALSE	FALSE	FALSE	FALSE	-0.166667	9.70002	-6.8
AAAAGCGTC	4	0	39	13	0	7	AAAAGCGTC	0	8.38e-06	2.21e-06	0	1.37e-06	1.2e-05	59	0	0.700679	0.18485	0	0.114472	2.52826	1568.65	0.235702	KSV	KSV	FALSE	FALSE	FALSE	FALSE	Absent	FALSE	FALSE	FALSE	FALSE	FALSE	FALSE	-0.166667	9.70002	-6.8
AAAAGCGTG	43	5	82	43	16	178	AAAAGCGTG	1.19e-06	1.76e-05	7.31e-06	1.89e-06	3.48e-05	6.28e-05	324	0.0188942	0.280456	0.116397	0.0301166	0.554136	3.82014	6861.92	0.210819	KSV	KSV	FALSE	FALSE	FALSE	FALSE	Absent	FALSE	FALSE	FALSE	FALSE	FALSE	FALSE	-0.166667	9.70002	-9.4
AAAAGCGTT	10	0	41	15	5	31	AAAAGCGTT	0	8.81e-06	2.55e-06	5.91e-07	6.06e-06	1.8e-05	92	0	0.489026	0.141599	0.0328211	0.336554	3.2169	4300.45	0.181046	KSV	KSV	FALSE	FALSE	FALSE	FALSE	Absent	FALSE	FALSE	FALSE	FALSE	FALSE	FALSE	-0.166667	9.70002	-6.8
AAAAGCTAA	17	66	6	6	1	24	AAAAGCTAA	1.57e-05	1.29e-06	1.02e-06	1.18e-07	4.69e-06	2.28e-05	103	0.68751	0.0565691	0.0447714	0.00518876	0.205961	1.98552	2537.61	0.166667	KS*	KS*	TRUE	FALSE	TRUE	FALSE	Ochre (UAA)	FALSE	FALSE	FALSE	FALSE	FALSE	FALSE	-1.56667	9.70002	NA
AAAAGCTAC	7	0	21	0	0	33	AAAAGCTAC	0	4.51e-06	0	0	6.45e-06	1.1e-05	54	0	0.411465	0	0	0.588535	3.76561	7111.8	0.288675	KSY	KSY	FALSE	FALSE	FALSE	FALSE	Absent	FALSE	FALSE	FALSE	FALSE	FALSE	FALSE	-2	9.29829	-5.9
AAAAGCTAG	20	1	6	19	82	7	AAAAGCTAG	2.37e-07	1.29e-06	3.23e-06	9.7e-06	1.37e-06	1.58e-05	115	0.0150031	0.081475	0.204196	0.612805	0.08652	3.67436	3376.93	0.166667	KS*	KS*	TRUE	TRUE	FALSE	FALSE	Amber (UAG)	FALSE	FALSE	FALSE	FALSE	FALSE	FALSE	-1.56667	9.70002	NA
AAAAGCTAT	12	1	64	0	3	384	AAAAGCTAT	2.37e-07	1.38e-05	0	3.55e-07	7.51e-05	8.95e-05	452	0.00265413	0.153743	0	0.00396617	0.839637	4.52419	10108.4	0.221736	KSY	KSY	FALSE	FALSE	FALSE	FALSE	Absent	FALSE	FALSE	FALSE	FALSE	FALSE	FALSE	-2	9.29829	-5.9
AAAAGCTCA	6	0	9	0	0	3	AAAAGCTCA	0	1.93e-06	0	0	5.87e-07	2.52e-06	12	0	0.767221	0	0	0.232779	2.69834	2885.42	0.166667	KSS	KSS	FALSE	FALSE	FALSE	FALSE	Absent	FALSE	FALSE	FALSE	FALSE	FALSE	FALSE	-1.83333	9.70002	-8.9
AAAAGCTGC	9	1	59	6	0	250	AAAAGCTGC	2.37e-07	1.27e-05	1.02e-06	0	4.89e-05	6.28e-05	316	0.00377849	0.201773	0.0162399	0	0.778209	4.34709	9372.54	0.166667	KSC	KSC	FALSE	FALSE	FALSE	FALSE	Absent	FALSE	FALSE	FALSE	FALSE	FALSE	FALSE	-0.733333	8.54518	-7.8
AAAAGCTGG	18	1	42	10	5	3	AAAAGCTGG	2.37e-07	9.03e-06	1.7e-06	5.91e-07	5.87e-07	1.21e-05	61	0.0195544	0.74334	0.140075	0.0487017	0.0483287	2.36291	928.907	0.191485	KSW	KSW	FALSE	FALSE	FALSE	FALSE	Absent	FALSE	FALSE	FALSE	FALSE	FALSE	FALSE	-1.86667	9.70002	-8.3
AAAAGCTGT	28	12	69	40	4	64	AAAAGCTGT	2.85e-06	1.48e-05	6.8e-06	4.73e-07	1.25e-05	3.75e-05	189	0.0760349	0.395707	0.181554	0.0126247	0.33408	3.13301	4212.34	0.128019	KSC	KSC	FALSE	FALSE	FALSE	FALSE	Absent	FALSE	FALSE	FALSE	FALSE	FALSE	FALSE	-0.733333	8.54518	-6.3
AAAAGCTTA	3	1	11	2	0	336	AAAAGCTTA	2.37e-07	2.36e-06	3.4e-07	0	6.57e-05	6.87e-05	350	0.00345786	0.0344265	0.00495395	0	0.957162	4.87298	11493.1	0.166667	KSL	KSL	FALSE	FALSE	FALSE	FALSE	Absent	FALSE	FALSE	FALSE	FALSE	FALSE	FALSE	-0.3	9.70002	-7.1
AAAAGCTTC	3	0	20	0	2	12	AAAAGCTTC	0	4.3e-06	0	2.37e-07	2.35e-06	6.88e-06	34	0	0.624545	0	0.0343716	0.341083	3.09199	4291.68	0.235702	KSF	KSF	FALSE	FALSE	FALSE	FALSE	Absent	FALSE	FALSE	FALSE	FALSE	FALSE	FALSE	-0.633333	9.70002	-9.2
AAAAGCTTT	10	0	42	4	3	217	AAAAGCTTT	0	9.03e-06	6.8e-07	3.55e-07	4.24e-05	5.25e-05	266	0	0.171896	0.0129568	0.00675729	0.80839	4.45164	9753.41	0.181046	KSF	KSF	FALSE	FALSE	FALSE	FALSE	Absent	FALSE	FALSE	FALSE	FALSE	FALSE	FALSE	-0.633333	9.70002	-7.4
AAAAGGAAA	29	4	37	38	2	25	AAAAGGAAA	9.5e-07	7.95e-06	6.46e-06	2.37e-07	4.89e-06	2.05e-05	106	0.0463494	0.388042	0.315415	0.0115436	0.23865	3.0081	3142.1	0.469042	KRK	KRK	FALSE	FALSE	FALSE	FALSE	Absent	TRUE	FALSE	FALSE	FALSE	FALSE	FALSE	-4.1	11.8231	-3.9
AAAAGGAAC	18	2	25	20	7	10	AAAAGGAAC	4.75e-07	5.37e-06	3.4e-06	8.28e-07	1.96e-06	1.2e-05	64	0.039464	0.446483	0.282693	0.0688015	0.162559	2.86851	2422.37	0.382971	KRN	KRN	FALSE	FALSE	FALSE	FALSE	Absent	TRUE	FALSE	FALSE	FALSE	FALSE	FALSE	-3.96667	11.6518	-8.1
AAAAGGAAG	25	5	127	27	6	23	AAAAGGAAG	1.19e-06	2.73e-05	4.59e-06	7.1e-07	4.5e-06	3.83e-05	188	0.0310127	0.712961	0.119963	0.0185374	0.117526	2.4786	1635.2	0.26533	KRK	KRK	FALSE	FALSE	FALSE	FALSE	Absent	TRUE	FALSE	FALSE	FALSE	FALSE	FALSE	-4.1	11.8231	-8.4
AAAAGGAAT	24	5	62	28	2	44	AAAAGGAAT	1.19e-06	1.33e-05	4.76e-06	2.37e-07	8.61e-06	2.81e-05	141	0.0422234	0.473879	0.169377	0.00841281	0.306107	3.0623	3862.91	0.294165	KRN	KRN	FALSE	FALSE	FALSE	FALSE	Absent	TRUE	FALSE	FALSE	FALSE	FALSE	FALSE	-3.96667	11.6518	-6.2
AAAAGGACA	4	5	28	10	1	5	AAAAGGACA	1.19e-06	6.02e-06	1.7e-06	1.18e-07	9.78e-07	1e-05	49	0.118699	0.601631	0.170056	0.0118252	0.0977884	2.36837	1392.63	0.191485	KRT	KRT	FALSE	FALSE	FALSE	FALSE	Absent	TRUE	FALSE	FALSE	FALSE	FALSE	FALSE	-3.03333	11.6518	-5.7
AAAAGGACC	6	10	2	13	40	1	AAAAGGACC	2.37e-06	4.3e-07	2.21e-06	4.73e-06	1.96e-07	9.94e-06	66	0.23883	0.0432326	0.222406	0.475857	0.0196755	2.99432	2092.6	0.270801	KRT	KRT	FALSE	FALSE	FALSE	FALSE	Absent	TRUE	FALSE	FALSE	FALSE	FALSE	FALSE	-3.03333	11.6518	-9.8
AAAAGGACG	13	2	52	51	2	3	AAAAGGACG	4.75e-07	1.12e-05	8.67e-06	2.37e-07	5.87e-07	2.11e-05	110	0.0224554	0.528429	0.410181	0.0111853	0.0277492	2.49334	683.226	0.291662	KRT	KRT	FALSE	FALSE	FALSE	FALSE	Absent	TRUE	FALSE	FALSE	FALSE	FALSE	FALSE	-3.03333	11.6518	-8.4
AAAAGGAGA	17	10	37	31	18	15	AAAAGGAGA	2.37e-06	7.95e-06	5.27e-06	2.13e-06	2.93e-06	2.07e-05	111	0.114918	0.384844	0.255191	0.103036	0.14201	2.77238	2276.65	0.191485	KRR	KRR	FALSE	FALSE	FALSE	FALSE	Absent	TRUE	TRUE	FALSE	FALSE	FALSE	FALSE	-4.3	12.5165	-4.6
AAAAGGAGC	19	3	61	23	11	9	AAAAGGAGC	7.12e-07	1.31e-05	3.91e-06	1.3e-06	1.76e-06	2.08e-05	107	0.0342544	0.630402	0.188121	0.0625628	0.0846595	2.53297	1430.35	0.191485	KRS	KRS	FALSE	FALSE	FALSE	FALSE	Absent	TRUE	FALSE	FALSE	FALSE	FALSE	FALSE	-3.06667	11.6518	-8.1
AAAAGGAGG	84	34	104	179	69	6	AAAAGGAGG	8.07e-06	2.23e-05	3.04e-05	8.16e-06	1.17e-06	7.02e-05	392	0.114995	0.318365	0.433677	0.116246	0.0167182	2.60133	919.811	0.22	KRR	KRR	FALSE	FALSE	FALSE	FALSE	Absent	TRUE	TRUE	FALSE	FALSE	FALSE	FALSE	-4.3	12.5165	-8.3
AAAAGGAGT	25	6	40	63	9	16	AAAAGGAGT	1.42e-06	8.6e-06	1.07e-05	1.06e-06	3.13e-06	2.49e-05	134	0.0571445	0.344807	0.429812	0.0426967	0.12554	2.83468	1960.59	0.147083	KRS	KRS	FALSE	FALSE	FALSE	FALSE	Absent	TRUE	FALSE	FALSE	FALSE	FALSE	FALSE	-3.06667	11.6518	-5.4
AAAAGGATA	22	2	50	47	3	46	AAAAGGATA	4.75e-07	1.07e-05	7.99e-06	3.55e-07	9e-06	2.86e-05	148	0.0166233	0.376141	0.279834	0.0124205	0.314981	3.23299	4037.85	0.0635085	KRI	KRI	FALSE	FALSE	FALSE	FALSE	Absent	TRUE	FALSE	FALSE	FALSE	FALSE	FALSE	-1.3	11.6518	-4.4
AAAAGGATC	13	1	18	25	9	16	AAAAGGATC	2.37e-07	3.87e-06	4.25e-06	1.06e-06	3.13e-06	1.26e-05	69	0.0189164	0.308179	0.33876	0.0848025	0.249342	3.23748	3538.01	0.331662	KRI	KRI	FALSE	FALSE	FALSE	FALSE	Absent	TRUE	FALSE	FALSE	FALSE	FALSE	FALSE	-1.3	11.6518	-7.2
AAAAGGATG	19	5	67	46	14	10	AAAAGGATG	1.19e-06	1.44e-05	7.82e-06	1.66e-06	1.96e-06	2.7e-05	142	0.043935	0.532855	0.289543	0.061277	0.0723901	2.58533	1327.83	0.22	KRM	KRM	FALSE	FALSE	FALSE	FALSE	Absent	TRUE	FALSE	FALSE	FALSE	FALSE	FALSE	-2.16667	11.6518	-9.4
AAAAGGATT	9	0	45	23	3	31	AAAAGGATT	0	9.67e-06	3.91e-06	3.55e-07	6.06e-06	2e-05	102	0	0.483502	0.195585	0.0177395	0.303174	3.14059	3877.33	0.254755	KRI	KRI	FALSE	FALSE	FALSE	FALSE	Absent	TRUE	FALSE	FALSE	FALSE	FALSE	FALSE	-1.3	11.6518	-5.1
AAAAGGCAA	24	12	59	19	2	15	AAAAGGCAA	2.85e-06	1.27e-05	3.23e-06	2.37e-07	2.93e-06	2.19e-05	107	0.12992	0.578149	0.147354	0.0107858	0.13379	2.44038	1804.7	0.270801	KRQ	KRQ	FALSE	FALSE	FALSE	FALSE	Absent	TRUE	FALSE	FALSE	FALSE	FALSE	FALSE	-3.96667	11.6518	-5.1
AAAAGGCAC	6	1	18	2	0	8	AAAAGGCAC	2.37e-07	3.87e-06	3.4e-07	0	1.56e-06	6.01e-06	29	0.0395023	0.643558	0.0565935	0	0.260346	2.79813	3236.12	0.191485	KRH	KRH	FALSE	FALSE	FALSE	FALSE	Absent	TRUE	FALSE	FALSE	FALSE	FALSE	FALSE	-3.86667	11.6518	-6.1
AAAAGGCAG	26	2	76	35	3	4	AAAAGGCAG	4.75e-07	1.63e-05	5.95e-06	3.55e-07	7.82e-07	2.39e-05	120	0.0198712	0.683439	0.249101	0.0148471	0.032741	2.35715	678.212	0.311127	KRQ	KRQ	FALSE	FALSE	FALSE	FALSE	Absent	TRUE	FALSE	FALSE	FALSE	FALSE	FALSE	-3.96667	11.6518	-8.4
AAAAGGCAT	10	0	84	15	2	57	AAAAGGCAT	0	1.81e-05	2.55e-06	2.37e-07	1.11e-05	3.2e-05	158	0	0.564308	0.0797535	0.00739439	0.348544	3.14017	4324.71	0.147083	KRH	KRH	FALSE	FALSE	FALSE	FALSE	Absent	TRUE	FALSE	FALSE	FALSE	FALSE	FALSE	-3.86667	11.6518	-5.1
AAAAGGCCA	12	0	1	18	37	0	AAAAGGCCA	0	2.15e-07	3.06e-06	4.38e-06	0	7.65e-06	56	0	0.0280829	0.40007	0.571847	0	3.54376	2302.06	0.191485	KRP	KRP	FALSE	FALSE	FALSE	FALSE	Absent	TRUE	FALSE	FALSE	FALSE	FALSE	FALSE	-3.33333	11.6518	-9.4
AAAAGGCCC	7	4	0	29	9	0	AAAAGGCCC	9.5e-07	0	4.93e-06	1.06e-06	0	6.95e-06	42	0.136721	0	0.710048	0.153231	0	2.87979	980.394	0.191485	KRP	KRP	FALSE	FALSE	FALSE	FALSE	Absent	TRUE	FALSE	FALSE	FALSE	FALSE	FALSE	-3.33333	11.6518	-9.3
AAAAGGCCT	5	0	4	9	4	2	AAAAGGCCT	0	8.6e-07	1.53e-06	4.73e-07	3.91e-07	3.25e-06	19	0	0.264117	0.470326	0.145355	0.120202	3.12164	2279.59	0.147083	KRP	KRP	FALSE	FALSE	FALSE	FALSE	Absent	TRUE	FALSE	FALSE	FALSE	FALSE	FALSE	-3.33333	11.6518	-8.2
AAAAGGCGA	28	10	67	25	41	2	AAAAGGCGA	2.37e-06	1.44e-05	4.25e-06	4.85e-06	3.91e-07	2.63e-05	145	0.0903997	0.548195	0.161891	0.18462	0.0148948	2.48542	1008.1	0.00382971	KRR	KRR	FALSE	FALSE	FALSE	FALSE	Absent	TRUE	FALSE	FALSE	FALSE	FALSE	FALSE	-4.3	12.5165	-5.4
AAAAGGCGC	37	0	115	39	11	4	AAAAGGCGC	0	2.47e-05	6.63e-06	1.3e-06	7.82e-07	3.34e-05	169	0	0.73926	0.19842	0.0389159	0.0234048	2.34647	628.718	0.324962	KRR	KRR	FALSE	FALSE	FALSE	FALSE	Absent	TRUE	FALSE	FALSE	FALSE	FALSE	FALSE	-4.3	12.5165	-6.6
AAAAGGCGG	50	25	31	130	66	1	AAAAGGCGG	5.94e-06	6.66e-06	2.21e-05	7.81e-06	1.96e-07	4.27e-05	253	0.138981	0.155981	0.517695	0.182763	0.00457989	2.75798	1045.02	0.191485	KRR	KRR	FALSE	FALSE	FALSE	FALSE	Absent	TRUE	FALSE	FALSE	FALSE	FALSE	FALSE	-4.3	12.5165	-8.3
AAAAGGCGT	22	2	50	46	14	2	AAAAGGCGT	4.75e-07	1.07e-05	7.82e-06	1.66e-06	3.91e-07	2.11e-05	114	0.0225156	0.509468	0.370959	0.0785074	0.0185491	2.56111	789.378	0.382971	KRR	KRR	FALSE	FALSE	FALSE	FALSE	Absent	TRUE	FALSE	FALSE	FALSE	FALSE	FALSE	-4.3	12.5165	-5.4
AAAAGGCTA	14	0	32	13	8	6	AAAAGGCTA	0	6.88e-06	2.21e-06	9.46e-07	1.17e-06	1.12e-05	59	0	0.613581	0.197282	0.0844203	0.104717	2.68027	1752.52	0.191485	KRL	KRL	FALSE	FALSE	FALSE	FALSE	Absent	TRUE	FALSE	FALSE	FALSE	FALSE	FALSE	-1.53333	11.6518	-7.1
AAAAGGCTC	11	0	34	8	2	1	AAAAGGCTC	0	7.31e-06	1.36e-06	2.37e-07	1.96e-07	9.1e-06	45	0	0.802976	0.149532	0.025995	0.0214966	2.26601	537.617	0.191485	KRL	KRL	FALSE	FALSE	FALSE	FALSE	Absent	TRUE	FALSE	FALSE	FALSE	FALSE	FALSE	-1.53333	11.6518	-7
AAAAGGCTG	23	9	35	45	20	4	AAAAGGCTG	2.14e-06	7.52e-06	7.65e-06	2.37e-06	7.82e-07	2.05e-05	113	0.104444	0.367622	0.374082	0.115611	0.0382418	2.61559	1145.75	0.397995	KRL	KRL	FALSE	FALSE	FALSE	FALSE	Absent	TRUE	FALSE	FALSE	FALSE	FALSE	FALSE	-1.53333	11.6518	-9.6
AAAAGGCTT	19	1	133	16	3	4	AAAAGGCTT	2.37e-07	2.86e-05	2.72e-06	3.55e-07	7.82e-07	3.27e-05	157	0.00726595	0.874655	0.0832773	0.0108578	0.0239437	2.16956	481.482	0.147083	KRL	KRL	FALSE	FALSE	FALSE	FALSE	Absent	TRUE	FALSE	FALSE	FALSE	FALSE	FALSE	-1.53333	11.6518	-5.8
AAAAGGGAA	46	69	70	57	45	9	AAAAGGGAA	1.64e-05	1.5e-05	9.69e-06	5.32e-06	1.76e-06	4.82e-05	250	0.339873	0.312075	0.201121	0.11041	0.0365215	2.19163	1000.65	0.382971	KRE	KRE	FALSE	FALSE	FALSE	FALSE	Absent	TRUE	FALSE	FALSE	FALSE	FALSE	FALSE	-3.96667	9.69502	-6.5
AAAAGGGAC	19	22	8	41	16	0	AAAAGGGAC	5.22e-06	1.72e-06	6.97e-06	1.89e-06	0	1.58e-05	87	0.330429	0.108752	0.441116	0.119703	0	2.35009	715.258	0.331662	KRD	KRD	FALSE	FALSE	FALSE	FALSE	Absent	TRUE	FALSE	FALSE	FALSE	FALSE	FALSE	-3.96667	9.69502	-7.6
AAAAGGGAG	27	23	72	47	24	6	AAAAGGGAG	5.46e-06	1.55e-05	7.99e-06	2.84e-06	1.17e-06	3.29e-05	172	0.165787	0.469731	0.242681	0.0861714	0.0356298	2.35613	943.066	0.216641	KRE	KRE	FALSE	FALSE	FALSE	FALSE	Absent	TRUE	FALSE	FALSE	FALSE	FALSE	FALSE	-3.96667	9.69502	-8.4
AAAAGGGAT	56	11	42	131	95	6	AAAAGGGAT	2.61e-06	9.03e-06	2.23e-05	1.12e-05	1.17e-06	4.63e-05	285	0.0563764	0.194826	0.480939	0.242525	0.0253334	2.98561	1490.16	0.254755	KRD	KRD	FALSE	FALSE	FALSE	FALSE	Absent	TRUE	FALSE	FALSE	FALSE	FALSE	FALSE	-3.96667	9.69502	-6.5
AAAAGGGCA	27	2	46	39	14	4	AAAAGGGCA	4.75e-07	9.88e-06	6.63e-06	1.66e-06	7.82e-07	1.94e-05	105	0.0244379	0.508727	0.34136	0.0852099	0.0402654	2.60814	1056.29	0.331662	KRA	KRA	FALSE	FALSE	FALSE	FALSE	Absent	TRUE	FALSE	FALSE	FALSE	FALSE	FALSE	-2.2	11.6518	-6.5
AAAAGGGCC	14	13	4	39	44	2	AAAAGGGCC	3.09e-06	8.6e-07	6.63e-06	5.2e-06	3.91e-07	1.62e-05	102	0.190834	0.0531454	0.410102	0.321732	0.0241869	2.93529	1704.73	0.270801	KRA	KRA	FALSE	FALSE	FALSE	FALSE	Absent	TRUE	FALSE	FALSE	FALSE	FALSE	FALSE	-2.2	11.6518	-9.2
AAAAGGGCG	69	16	172	86	56	1	AAAAGGGCG	3.8e-06	3.7e-05	1.46e-05	6.62e-06	1.96e-07	6.22e-05	331	0.061069	0.594186	0.235133	0.106468	0.00314441	2.39643	634.62	0.187617	KRA	KRA	FALSE	FALSE	FALSE	FALSE	Absent	TRUE	FALSE	FALSE	FALSE	FALSE	FALSE	-2.2	11.6518	-8.4
AAAAGGGCT	21	3	59	61	13	6	AAAAGGGCT	7.12e-07	1.27e-05	1.04e-05	1.54e-06	1.17e-06	2.65e-05	142	0.0269022	0.478863	0.391841	0.0580681	0.0443257	2.61405	1034.06	0.208006	KRA	KRA	FALSE	FALSE	FALSE	FALSE	Absent	TRUE	FALSE	FALSE	FALSE	FALSE	FALSE	-2.2	11.6518	-6.9
AAAAGGGGA	71	24	240	174	35	3	AAAAGGGGA	5.7e-06	5.16e-05	2.96e-05	4.14e-06	5.87e-07	9.16e-05	476	0.0622133	0.563088	0.323099	0.0451927	0.00640666	2.37049	502.248	0.191485	KRG	KRG	FALSE	FALSE	FALSE	FALSE	Absent	TRUE	FALSE	FALSE	FALSE	FALSE	FALSE	-2.93333	11.6518	-7
AAAAGGGGC	20	3	30	47	11	0	AAAAGGGGC	7.12e-07	6.45e-06	7.99e-06	1.3e-06	0	1.65e-05	91	0.0432903	0.391817	0.485827	0.0790661	0	2.60067	624.018	0.382971	KRG	KRG	FALSE	FALSE	FALSE	FALSE	Absent	TRUE	FALSE	FALSE	FALSE	FALSE	FALSE	-2.93333	11.6518	-8.4
AAAAGGGGG	113	72	168	302	147	54	AAAAGGGGG	1.71e-05	3.61e-05	5.14e-05	1.74e-05	1.06e-05	0.000132505	743	0.12901	0.272453	0.387625	0.131201	0.0797117	2.76015	1696.71	0.22	KRG	KRG	FALSE	FALSE	FALSE	FALSE	Absent	TRUE	FALSE	FALSE	FALSE	FALSE	FALSE	-2.93333	11.6518	-8.3
AAAAGGGGT	52	41	26	181	71	4	AAAAGGGGT	9.73e-06	5.59e-06	3.08e-05	8.4e-06	7.82e-07	5.53e-05	323	0.176079	0.101063	0.556823	0.151884	0.0141521	2.72697	1066.35	0.294165	KRG	KRG	FALSE	FALSE	FALSE	FALSE	Absent	TRUE	FALSE	FALSE	FALSE	FALSE	FALSE	-2.93333	11.6518	-9
AAAAGGGTA	36	12	50	44	81	7	AAAAGGGTA	2.85e-06	1.07e-05	7.48e-06	9.58e-06	1.37e-06	3.2e-05	194	0.0889632	0.3355	0.233666	0.299118	0.0427529	2.8712	1772.1	0.428174	KRV	KRV	FALSE	FALSE	FALSE	FALSE	Absent	TRUE	FALSE	FALSE	FALSE	FALSE	FALSE	-1.4	11.6518	-9.2
AAAAGGGTC	15	3	71	46	15	4	AAAAGGGTC	7.12e-07	1.53e-05	7.82e-06	1.77e-06	7.82e-07	2.63e-05	139	0.0270319	0.579038	0.296912	0.0673248	0.029693	2.49361	846.858	0.270801	KRV	KRV	FALSE	FALSE	FALSE	FALSE	Absent	TRUE	FALSE	FALSE	FALSE	FALSE	FALSE	-1.4	11.6518	-7.6
AAAAGGGTG	62	33	66	129	92	78	AAAAGGGTG	7.83e-06	1.42e-05	2.19e-05	1.09e-05	1.53e-05	7.01e-05	398	0.111778	0.202339	0.313001	0.155224	0.217658	3.16465	3385.02	0.242212	KRV	KRV	FALSE	FALSE	FALSE	FALSE	Absent	TRUE	FALSE	FALSE	FALSE	FALSE	FALSE	-1.4	11.6518	-9.4
AAAAGGGTT	33	7	71	54	17	15	AAAAGGGTT	1.66e-06	1.53e-05	9.18e-06	2.01e-06	2.93e-06	3.1e-05	164	0.0535296	0.491413	0.295804	0.0647549	0.0944985	2.65528	1604.62	0.208006	KRV	KRV	FALSE	FALSE	FALSE	FALSE	Absent	TRUE	FALSE	FALSE	FALSE	FALSE	FALSE	-1.4	11.6518	-7.6
AAAAGGTAC	11	5	16	12	0	8	AAAAGGTAC	1.19e-06	3.44e-06	2.04e-06	0	1.56e-06	8.23e-06	41	0.144225	0.417718	0.247951	0	0.190107	2.67405	2483.06	0.331662	KRY	KRY	FALSE	FALSE	FALSE	FALSE	Absent	TRUE	FALSE	FALSE	FALSE	FALSE	FALSE	-3.23333	10.4549	-5.1
AAAAGGTAG	39	6	12	94	90	6	AAAAGGTAG	1.42e-06	2.58e-06	1.6e-05	1.06e-05	1.17e-06	3.18e-05	208	0.0447863	0.0810715	0.502616	0.33463	0.0368964	3.23778	1959.62	0.22	KR*	KR*	TRUE	TRUE	FALSE	FALSE	Amber (UAG)	TRUE	FALSE	FALSE	FALSE	FALSE	FALSE	-2.8	11.6518	NA
AAAAGGTAT	15	8	46	5	57	106	AAAAGGTAT	1.9e-06	9.88e-06	8.5e-07	6.74e-06	2.07e-05	4.01e-05	222	0.0473556	0.246452	0.0212015	0.168068	0.516923	3.86075	6851.36	0.254755	KRY	KRY	FALSE	FALSE	FALSE	FALSE	Absent	TRUE	FALSE	FALSE	FALSE	FALSE	FALSE	-3.23333	10.4549	-6.4
AAAAGGTCA	6	4	34	7	3	2	AAAAGGTCA	9.5e-07	7.31e-06	1.19e-06	3.55e-07	3.91e-07	1.02e-05	50	0.0931761	0.71683	0.116804	0.0348092	0.0383807	2.20839	743.847	0.191485	KRS	KRS	FALSE	FALSE	FALSE	FALSE	Absent	TRUE	FALSE	FALSE	FALSE	FALSE	FALSE	-3.06667	11.6518	-5.9
AAAAGGTCC	8	1	1	21	40	0	AAAAGGTCC	2.37e-07	2.15e-07	3.57e-06	4.73e-06	0	8.75e-06	63	0.0271204	0.0245465	0.407971	0.540362	0	3.46157	2193.57	0.270801	KRS	KRS	FALSE	FALSE	FALSE	FALSE	Absent	TRUE	FALSE	FALSE	FALSE	FALSE	FALSE	-3.06667	11.6518	-8
AAAAGGTCG	7	6	15	9	3	3	AAAAGGTCG	1.42e-06	3.22e-06	1.53e-06	3.55e-07	5.87e-07	7.12e-06	36	0.200072	0.452709	0.214977	0.0498293	0.0824128	2.3618	1355.65	0.22	KRS	KRS	FALSE	FALSE	FALSE	FALSE	Absent	TRUE	FALSE	FALSE	FALSE	FALSE	FALSE	-3.06667	11.6518	-8.4
AAAAGGTCT	5	2	10	11	1	5	AAAAGGTCT	4.75e-07	2.15e-06	1.87e-06	1.18e-07	9.78e-07	5.59e-06	29	0.0849335	0.384363	0.334623	0.0211532	0.174927	2.81678	2423.87	0.208006	KRS	KRS	FALSE	FALSE	FALSE	FALSE	Absent	TRUE	FALSE	FALSE	FALSE	FALSE	FALSE	-3.06667	11.6518	-7.1
AAAAGGTGA	27	68	4	16	12	6	AAAAGGTGA	1.61e-05	8.6e-07	2.72e-06	1.42e-06	1.17e-06	2.23e-05	106	0.723389	0.0385137	0.121926	0.0635876	0.0525838	1.68346	952.167	0.22	KR*	KR*	TRUE	FALSE	FALSE	TRUE	Opal (UGA	TRUE	FALSE	FALSE	FALSE	FALSE	FALSE	-2.8	11.6518	NA
AAAAGGTGC	12	4	18	22	2	4	AAAAGGTGC	9.5e-07	3.87e-06	3.74e-06	2.37e-07	7.82e-07	9.58e-06	50	0.099151	0.403834	0.390638	0.0246942	0.0816837	2.58593	1353.93	0.191485	KRC	KRC	FALSE	FALSE	FALSE	FALSE	Absent	TRUE	FALSE	FALSE	FALSE	FALSE	FALSE	-1.96667	9.83324	-5.3
AAAAGGTGG	59	15	295	78	79	14	AAAAGGTGG	3.56e-06	6.34e-05	1.33e-05	9.34e-06	2.74e-06	9.23e-05	481	0.0385841	0.686804	0.143723	0.101222	0.0296677	2.39659	889.832	0.22	KRW	KRW	FALSE	FALSE	FALSE	FALSE	Absent	TRUE	FALSE	FALSE	FALSE	FALSE	FALSE	-3.1	11.6518	-8.3
AAAAGGTGT	89	53	307	136	77	31	AAAAGGTGT	1.26e-05	6.6e-05	2.31e-05	9.11e-06	6.06e-06	0.000116854	604	0.107685	0.564559	0.197939	0.0779286	0.0518893	2.40178	1091.88	0.147083	KRC	KRC	FALSE	FALSE	FALSE	FALSE	Absent	TRUE	FALSE	FALSE	FALSE	FALSE	FALSE	-1.96667	9.83324	-6.4
AAAAGGTTA	22	4	64	9	3	48	AAAAGGTTA	9.5e-07	1.38e-05	1.53e-06	3.55e-07	9.39e-06	2.6e-05	128	0.0365593	0.529433	0.0589244	0.013658	0.361425	3.13396	4485.88	0.191485	KRL	KRL	FALSE	FALSE	FALSE	FALSE	Absent	TRUE	FALSE	FALSE	FALSE	FALSE	FALSE	-1.53333	11.6518	-3.9
AAAAGGTTC	14	1	56	28	1	3	AAAAGGTTC	2.37e-07	1.2e-05	4.76e-06	1.18e-07	5.87e-07	1.77e-05	89	0.0133847	0.678407	0.268461	0.00666711	0.0330802	2.36765	663.718	0.270801	KRF	KRF	FALSE	FALSE	FALSE	FALSE	Absent	TRUE	FALSE	FALSE	FALSE	FALSE	FALSE	-1.86667	11.6518	-5.1
AAAAGGTTG	23	2	87	55	8	4	AAAAGGTTG	4.75e-07	1.87e-05	9.35e-06	9.46e-07	7.82e-07	3.03e-05	156	0.0156959	0.617973	0.309196	0.0312734	0.0258616	2.43363	682.912	0.22	KRL	KRL	FALSE	FALSE	FALSE	FALSE	Absent	TRUE	FALSE	FALSE	FALSE	FALSE	FALSE	-1.53333	11.6518	-10.1
AAAAGGTTT	13	4	75	21	6	88	AAAAGGTTT	9.5e-07	1.61e-05	3.57e-06	7.1e-07	1.72e-05	3.86e-05	194	0.0246289	0.417965	0.092623	0.018402	0.446382	3.44394	5529.05	0.208006	KRF	KRF	FALSE	FALSE	FALSE	FALSE	Absent	TRUE	FALSE	FALSE	FALSE	FALSE	FALSE	-1.86667	11.6518	-4.5
AAAAGTAAA	15	15	47	8	0	135	AAAAGTAAA	3.56e-06	1.01e-05	1.36e-06	0	2.64e-05	4.14e-05	205	0.0859662	0.243796	0.0328428	0	0.637395	3.85906	7699.42	0.313581	KSK	KSK	FALSE	FALSE	FALSE	FALSE	Absent	FALSE	FALSE	FALSE	FALSE	FALSE	FALSE	-2.86667	10.8054	-4.1
AAAAGTAAC	7	2	37	4	0	78	AAAAGTAAC	4.75e-07	7.95e-06	6.8e-07	0	1.53e-05	2.44e-05	121	0.0194908	0.326358	0.0279237	0	0.626228	3.88712	7571.04	0.256038	KSN	KSN	FALSE	FALSE	FALSE	FALSE	Absent	FALSE	FALSE	FALSE	FALSE	FALSE	FALSE	-2.73333	9.70002	-5.7
AAAAGTAAG	10	37	48	5	0	79	AAAAGTAAG	8.78e-06	1.03e-05	8.5e-07	0	1.55e-05	3.54e-05	169	0.248141	0.291361	0.0240204	0	0.436478	3.08531	5292.07	0.177388	KSK	KSK	FALSE	FALSE	FALSE	FALSE	Absent	FALSE	FALSE	FALSE	FALSE	FALSE	FALSE	-2.86667	10.8054	-8.4
AAAAGTAAT	11	9	85	10	0	441	AAAAGTAAT	2.14e-06	1.83e-05	1.7e-06	0	8.63e-05	0.000108361	545	0.0197193	0.168562	0.0156951	0	0.796023	4.38405	9582.32	0.196667	KSN	KSN	FALSE	FALSE	FALSE	FALSE	Absent	FALSE	FALSE	FALSE	FALSE	FALSE	FALSE	-2.73333	9.70002	-4.1
AAAAGTACA	11	1	33	5	0	447	AAAAGTACA	2.37e-07	7.09e-06	8.5e-07	0	8.74e-05	9.56e-05	486	0.00248322	0.0741691	0.00889406	0	0.914454	4.74977	10987.7	0.128019	KST	KST	FALSE	FALSE	FALSE	FALSE	Absent	FALSE	FALSE	FALSE	FALSE	FALSE	FALSE	-1.8	9.70002	-4.1
AAAAGTACT	7	1	34	4	0	536	AAAAGTACT	2.37e-07	7.31e-06	6.8e-07	0	0.000104839	0.000113063	575	0.00209991	0.0646207	0.00601692	0	0.927263	4.7857	11138.6	0.139064	KST	KST	FALSE	FALSE	FALSE	FALSE	Absent	FALSE	FALSE	FALSE	FALSE	FALSE	FALSE	-1.8	9.70002	-4.1
AAAAGTAGA	16	1	46	28	2	264	AAAAGTAGA	2.37e-07	9.88e-06	4.76e-06	2.37e-07	5.16e-05	6.68e-05	341	0.00355645	0.14807	0.0713328	0.00354303	0.773498	4.39536	9355.37	0.128019	KSR	KSR	FALSE	FALSE	FALSE	FALSE	Absent	TRUE	FALSE	FALSE	FALSE	FALSE	FALSE	-3.06667	11.6518	-4.6
AAAAGTAGC	22	0	75	15	1	343	AAAAGTAGC	0	1.61e-05	2.55e-06	1.18e-07	6.71e-05	8.59e-05	434	0	0.187675	0.0297069	0.00137715	0.781241	4.37618	9420.19	0.128019	KSS	KSS	FALSE	FALSE	FALSE	FALSE	Absent	FALSE	FALSE	FALSE	FALSE	FALSE	FALSE	-1.83333	9.70002	-5.7
AAAAGTAGG	32	39	132	62	91	131	AAAAGTAGG	9.26e-06	2.84e-05	1.05e-05	1.08e-05	2.56e-05	8.46e-05	455	0.109509	0.335469	0.124707	0.127278	0.303036	3.17886	4211.91	0.147083	KSR	KSR	FALSE	FALSE	FALSE	FALSE	Absent	TRUE	FALSE	FALSE	FALSE	FALSE	FALSE	-3.06667	11.6518	-8.3
AAAAGTAGT	22	0	93	39	8	235	AAAAGTAGT	0	2e-05	6.63e-06	9.46e-07	4.6e-05	7.35e-05	375	0	0.271794	0.0902077	0.0128672	0.625131	3.99133	7634.63	0.0983333	KSS	KSS	FALSE	FALSE	FALSE	FALSE	Absent	FALSE	FALSE	FALSE	FALSE	FALSE	FALSE	-1.83333	9.70002	-4.1
AAAAGTATA	19	32	48	15	0	427	AAAAGTATA	7.6e-06	1.03e-05	2.55e-06	0	8.35e-05	0.000103983	522	0.0730651	0.0991961	0.0245339	0	0.803205	4.36108	9666.54	0.0424591	KSI	KSI	FALSE	FALSE	FALSE	FALSE	Absent	FALSE	FALSE	FALSE	FALSE	FALSE	FALSE	-0.0666667	9.70002	-5.5
AAAAGTATG	18	0	78	13	1	274	AAAAGTATG	0	1.68e-05	2.21e-06	1.18e-07	5.36e-05	7.27e-05	366	0	0.230606	0.0304187	0.00162709	0.737348	4.24572	8899.96	0.0983333	KSM	KSM	FALSE	FALSE	FALSE	FALSE	Absent	FALSE	FALSE	FALSE	FALSE	FALSE	FALSE	-0.933333	9.70002	-9.4
AAAAGTCAA	9	4	25	2	1	275	AAAAGTCAA	9.5e-07	5.37e-06	3.4e-07	1.18e-07	5.38e-05	6.06e-05	307	0.0156794	0.0886957	0.00561583	0.00195253	0.888057	4.65801	10678	0.181046	KSQ	KSQ	FALSE	FALSE	FALSE	FALSE	Absent	FALSE	FALSE	FALSE	FALSE	FALSE	FALSE	-2.73333	9.70002	-4.6
AAAAGTCAC	8	0	57	9	1	60	AAAAGTCAC	0	1.22e-05	1.53e-06	1.18e-07	1.17e-05	2.56e-05	127	0	0.477841	0.0597135	0.00461365	0.457831	3.44243	5603.75	0.128019	KSH	KSH	FALSE	FALSE	FALSE	FALSE	Absent	FALSE	FALSE	FALSE	FALSE	FALSE	FALSE	-2.63333	9.702	-5.6
AAAAGTCAG	15	12	66	11	2	61	AAAAGTCAG	2.85e-06	1.42e-05	1.87e-06	2.37e-07	1.19e-05	3.11e-05	152	0.0916971	0.456469	0.0602117	0.00761259	0.38401	3.13577	4728.26	0.208006	KSQ	KSQ	FALSE	FALSE	FALSE	FALSE	Absent	FALSE	FALSE	FALSE	FALSE	FALSE	FALSE	-2.73333	9.70002	-8.4
AAAAGTCAT	5	0	26	1	1	502	AAAAGTCAT	0	5.59e-06	1.7e-07	1.18e-07	9.82e-05	0.000104065	530	0	0.0536889	0.0016343	0.00113644	0.94354	4.83453	11334	0.0983333	KSH	KSH	FALSE	FALSE	FALSE	FALSE	Absent	FALSE	FALSE	FALSE	FALSE	FALSE	FALSE	-2.63333	9.702	-4.6
AAAAGTCCG	6	0	27	4	1	5	AAAAGTCCG	0	5.8e-06	6.8e-07	1.18e-07	9.78e-07	7.58e-06	37	0	0.765583	0.0897656	0.015605	0.129046	2.50811	1750.46	0.147083	KSP	KSP	FALSE	FALSE	FALSE	FALSE	Absent	FALSE	FALSE	FALSE	FALSE	FALSE	FALSE	-2.1	9.70002	-8.5
AAAAGTCCT	3	0	3	4	0	13	AAAAGTCCT	0	6.45e-07	6.8e-07	0	2.54e-06	3.87e-06	20	0	0.166679	0.17589	0	0.65743	4.14818	8014.7	0.0983333	KSP	KSP	FALSE	FALSE	FALSE	FALSE	Absent	FALSE	FALSE	FALSE	FALSE	FALSE	FALSE	-2.1	9.70002	-8.6
AAAAGTCGA	5	10	25	3	1	46	AAAAGTCGA	2.37e-06	5.37e-06	5.1e-07	1.18e-07	9e-06	1.74e-05	85	0.136667	0.30924	0.0293696	0.00680756	0.517916	3.46007	6296.96	0.00256038	KSR	KSR	FALSE	FALSE	FALSE	FALSE	Absent	FALSE	FALSE	FALSE	FALSE	FALSE	FALSE	-3.06667	11.6518	-5.2
AAAAGTCGC	13	1	40	19	0	29	AAAAGTCGC	2.37e-07	8.6e-06	3.23e-06	0	5.67e-06	1.77e-05	89	0.013386	0.484621	0.182187	0	0.319806	3.12822	4005.4	0.217256	KSR	KSR	FALSE	FALSE	FALSE	FALSE	Absent	FALSE	FALSE	FALSE	FALSE	FALSE	FALSE	-3.06667	11.6518	-5.8
AAAAGTCGG	36	9	129	65	50	104	AAAAGTCGG	2.14e-06	2.77e-05	1.11e-05	5.91e-06	2.03e-05	6.72e-05	357	0.0318131	0.412711	0.164585	0.0880362	0.302855	3.21741	4100.1	0.128019	KSR	KSR	FALSE	FALSE	FALSE	FALSE	Absent	FALSE	FALSE	FALSE	FALSE	FALSE	FALSE	-3.06667	11.6518	-8.3
AAAAGTCGT	10	1	54	3	2	163	AAAAGTCGT	2.37e-07	1.16e-05	5.1e-07	2.37e-07	3.19e-05	4.45e-05	223	0.00533889	0.260938	0.0114733	0.00531875	0.716931	4.16756	8660.62	0.256038	KSR	KSR	FALSE	FALSE	FALSE	FALSE	Absent	FALSE	FALSE	FALSE	FALSE	FALSE	FALSE	-3.06667	11.6518	-5.2
AAAAGTCTA	12	2	49	4	1	322	AAAAGTCTA	4.75e-07	1.05e-05	6.8e-07	1.18e-07	6.3e-05	7.48e-05	378	0.00634948	0.140798	0.00909666	0.00158138	0.842174	4.53243	10134.3	0.128019	KSL	KSL	FALSE	FALSE	FALSE	FALSE	Absent	FALSE	FALSE	FALSE	FALSE	FALSE	FALSE	-0.3	9.70002	-5.8
AAAAGTCTC	9	6	36	1	1	6	AAAAGTCTC	1.42e-06	7.74e-06	1.7e-07	1.18e-07	1.17e-06	1.06e-05	50	0.134106	0.728269	0.0160107	0.0111333	0.110481	2.23561	1465.53	0.128019	KSL	KSL	FALSE	FALSE	FALSE	FALSE	Absent	FALSE	FALSE	FALSE	FALSE	FALSE	FALSE	-0.3	9.70002	-9
AAAAGTCTT	8	4	12	1	1	391	AAAAGTCTT	9.5e-07	2.58e-06	1.7e-07	1.18e-07	7.65e-05	8.03e-05	409	0.0118275	0.0321151	0.00211811	0.00147287	0.952466	4.85064	11440.3	0.0983333	KSL	KSL	FALSE	FALSE	FALSE	FALSE	Absent	FALSE	FALSE	FALSE	FALSE	FALSE	FALSE	-0.3	9.70002	-7.1
AAAAGTGAA	20	3	83	17	7	67	AAAAGTGAA	7.12e-07	1.78e-05	2.89e-06	8.28e-07	1.31e-05	3.54e-05	177	0.0201364	0.504234	0.081738	0.0234038	0.370488	3.21987	4640.06	0.256038	KSE	KSE	FALSE	FALSE	FALSE	FALSE	Absent	FALSE	FALSE	FALSE	FALSE	FALSE	FALSE	-2.73333	6.40878	-4.8
AAAAGTGAC	17	15	37	33	3	6	AAAAGTGAC	3.56e-06	7.95e-06	5.61e-06	3.55e-07	1.17e-06	1.87e-05	94	0.190925	0.426253	0.300885	0.0190205	0.0629161	2.33675	1058.97	0.221736	KSD	KSD	FALSE	FALSE	FALSE	FALSE	Absent	FALSE	FALSE	FALSE	FALSE	FALSE	FALSE	-2.73333	6.33737	-7.2
AAAAGTGAG	11	3	58	7	1	101	AAAAGTGAG	7.12e-07	1.25e-05	1.19e-06	1.18e-07	1.98e-05	3.42e-05	170	0.0208023	0.364008	0.0347698	0.00345397	0.576966	3.75177	7000.98	0.144837	KSE	KSE	FALSE	FALSE	FALSE	FALSE	Absent	FALSE	FALSE	FALSE	FALSE	FALSE	FALSE	-2.73333	6.40878	-8.4
AAAAGTGAT	24	15	112	7	7	178	AAAAGTGAT	3.56e-06	2.41e-05	1.19e-06	8.28e-07	3.48e-05	6.45e-05	319	0.0552459	0.373353	0.018468	0.0128421	0.540091	3.60918	6584.31	0.170318	KSD	KSD	FALSE	FALSE	FALSE	FALSE	Absent	FALSE	FALSE	FALSE	FALSE	FALSE	FALSE	-2.73333	6.33737	-5.9
AAAAGTGCA	9	10	15	5	1	301	AAAAGTGCA	2.37e-06	3.22e-06	8.5e-07	1.18e-07	5.89e-05	6.54e-05	332	0.0362806	0.049256	0.0129945	0.00180719	0.899662	4.67931	10816.9	0.221736	KSA	KSA	FALSE	FALSE	FALSE	FALSE	Absent	FALSE	FALSE	FALSE	FALSE	FALSE	FALSE	-0.966667	9.70002	-4.5
AAAAGTGCG	40	6	175	16	13	228	AAAAGTGCG	1.42e-06	3.76e-05	2.72e-06	1.54e-06	4.46e-05	8.79e-05	438	0.0162091	0.427898	0.030963	0.0174936	0.507437	3.57205	6222.47	0.125433	KSA	KSA	FALSE	FALSE	FALSE	FALSE	Absent	FALSE	FALSE	FALSE	FALSE	FALSE	FALSE	-0.966667	9.70002	-8.4
AAAAGTGCT	19	1	40	10	3	166	AAAAGTGCT	2.37e-07	8.6e-06	1.7e-06	3.55e-07	3.25e-05	4.34e-05	220	0.00547593	0.198249	0.0392258	0.0081829	0.748866	4.29671	9063.29	0.139064	KSA	KSA	FALSE	FALSE	FALSE	FALSE	Absent	FALSE	FALSE	FALSE	FALSE	FALSE	FALSE	-0.966667	9.70002	-5.2
AAAAGTGGA	28	7	139	74	24	109	AAAAGTGGA	1.66e-06	2.99e-05	1.26e-05	2.84e-06	2.13e-05	6.83e-05	353	0.024342	0.437488	0.184334	0.0415717	0.312265	3.17993	4060.42	0.128019	KSG	KSG	FALSE	FALSE	FALSE	FALSE	Absent	FALSE	FALSE	FALSE	FALSE	FALSE	FALSE	-1.7	9.70002	-7.5
AAAAGTGGC	25	4	13	40	48	7	AAAAGTGGC	9.5e-07	2.79e-06	6.8e-06	5.68e-06	1.37e-06	1.76e-05	112	0.0539842	0.158797	0.386706	0.322683	0.0778293	3.21158	2347.77	0.256038	KSG	KSG	FALSE	FALSE	FALSE	FALSE	Absent	FALSE	FALSE	FALSE	FALSE	FALSE	FALSE	-1.7	9.70002	-6.7
AAAAGTGGG	41	29	27	86	64	13	AAAAGTGGG	6.89e-06	5.8e-06	1.46e-05	7.57e-06	2.54e-06	3.74e-05	219	0.183974	0.15503	0.390815	0.20224	0.0679422	2.81515	1800.14	0.147083	KSG	KSG	FALSE	FALSE	FALSE	FALSE	Absent	FALSE	FALSE	FALSE	FALSE	FALSE	FALSE	-1.7	9.70002	-10.4
AAAAGTGGT	34	12	132	83	31	7	AAAAGTGGT	2.85e-06	2.84e-05	1.41e-05	3.67e-06	1.37e-06	5.04e-05	265	0.0565675	0.563187	0.280271	0.0727906	0.0271845	2.45084	825.137	0.196667	KSG	KSG	FALSE	FALSE	FALSE	FALSE	Absent	FALSE	FALSE	FALSE	FALSE	FALSE	FALSE	-1.7	9.70002	-7
AAAAGTGTA	27	4	118	6	1	119	AAAAGTGTA	9.5e-07	2.54e-05	1.02e-06	1.18e-07	2.33e-05	5.07e-05	248	0.0187237	0.499927	0.0201186	0.00233163	0.458899	3.38275	5587.62	0.286259	KSV	KSV	FALSE	FALSE	FALSE	FALSE	Absent	FALSE	FALSE	FALSE	FALSE	FALSE	FALSE	-0.166667	9.70002	-6.2
AAAAGTGTC	16	9	31	19	24	151	AAAAGTGTC	2.14e-06	6.66e-06	3.23e-06	2.84e-06	2.95e-05	4.44e-05	234	0.0481228	0.150025	0.072774	0.0639217	0.665157	4.14796	8274.63	0.181046	KSV	KSV	FALSE	FALSE	FALSE	FALSE	Absent	FALSE	FALSE	FALSE	FALSE	FALSE	FALSE	-0.166667	9.70002	-7.7
AAAAGTGTG	24	2	109	24	2	234	AAAAGTGTG	4.75e-07	2.34e-05	4.08e-06	2.37e-07	4.58e-05	7.4e-05	371	0.00641808	0.316588	0.0551697	0.00319693	0.618627	3.91103	7506.26	0.161933	KSV	KSV	FALSE	FALSE	FALSE	FALSE	Absent	FALSE	FALSE	FALSE	FALSE	FALSE	FALSE	-0.166667	9.70002	-9.4
AAAAGTGTT	21	19	109	12	4	254	AAAAGTGTT	4.51e-06	2.34e-05	2.04e-06	4.73e-07	4.97e-05	8.01e-05	398	0.0562969	0.292314	0.0254698	0.00590363	0.620015	3.84103	7512.92	0.139064	KSV	KSV	FALSE	FALSE	FALSE	FALSE	Absent	FALSE	FALSE	FALSE	FALSE	FALSE	FALSE	-0.166667	9.70002	-6.2
AAAAGTTAA	16	33	7	1	7	64	AAAAGTTAA	7.83e-06	1.5e-06	1.7e-07	8.28e-07	1.25e-05	2.29e-05	112	0.342807	0.0658154	0.00744133	0.0362212	0.547715	3.38022	6722.19	0.0983333	KS*	KS*	TRUE	FALSE	TRUE	FALSE	Ochre (UAA)	FALSE	FALSE	FALSE	FALSE	FALSE	FALSE	-1.56667	9.70002	NA
AAAAGTTAC	1	3	3	2	2	28	AAAAGTTAC	7.12e-07	6.45e-07	3.4e-07	2.37e-07	5.48e-06	7.41e-06	38	0.0961186	0.0869962	0.0459019	0.0319186	0.739065	4.23081	9023.59	0.221736	KSY	KSY	FALSE	FALSE	FALSE	FALSE	Absent	FALSE	FALSE	FALSE	FALSE	FALSE	FALSE	-2	9.29829	-4.8
AAAAGTTAG	13	29	3	10	20	22	AAAAGTTAG	6.89e-06	6.45e-07	1.7e-06	2.37e-06	4.3e-06	1.59e-05	84	0.433061	0.0405476	0.106971	0.148768	0.270653	2.7834	3861.1	0.0983333	KS*	KS*	TRUE	TRUE	FALSE	FALSE	Amber (UAG)	FALSE	FALSE	FALSE	FALSE	FALSE	FALSE	-1.56667	9.70002	NA
AAAAGTTAT	22	4	85	2	2	953	AAAAGTTAT	9.5e-07	1.83e-05	3.4e-07	2.37e-07	0.000186403	0.000206195	1046	0.00460579	0.0885841	0.00164963	0.0011471	0.904013	4.71138	10864	0.170318	KSY	KSY	FALSE	FALSE	FALSE	FALSE	Absent	FALSE	FALSE	FALSE	FALSE	FALSE	FALSE	-2	9.29829	-3.9
AAAAGTTGA	12	42	1	4	4	20	AAAAGTTGA	9.97e-06	2.15e-07	6.8e-07	4.73e-07	3.91e-06	1.53e-05	71	0.653803	0.0140893	0.0446038	0.031016	0.256487	2.22229	3231.04	0.0983333	KS*	KS*	TRUE	FALSE	FALSE	TRUE	Opal (UGA	FALSE	FALSE	FALSE	FALSE	FALSE	FALSE	-1.56667	9.70002	NA
AAAAGTTGT	17	2	100	2	1	162	AAAAGTTGT	4.75e-07	2.15e-05	3.4e-07	1.18e-07	3.17e-05	5.41e-05	267	0.00877575	0.397143	0.00628635	0.00218566	0.585609	3.75871	7086.78	0.0983333	KSC	KSC	FALSE	FALSE	FALSE	FALSE	Absent	FALSE	FALSE	FALSE	FALSE	FALSE	FALSE	-0.733333	8.54518	-5.7
AAAAGTTTA	7	15	7	3	0	175	AAAAGTTTA	3.56e-06	1.5e-06	5.1e-07	0	3.42e-05	3.98e-05	200	0.0894694	0.0377898	0.012818	0	0.859923	4.50312	10333.1	0.128019	KSL	KSL	FALSE	FALSE	FALSE	FALSE	Absent	FALSE	FALSE	FALSE	FALSE	FALSE	FALSE	-0.3	9.70002	-4.7
AAAAGTTTC	4	21	14	2	0	72	AAAAGTTTC	4.99e-06	3.01e-06	3.4e-07	0	1.41e-05	2.24e-05	109	0.222411	0.134202	0.0151733	0	0.628214	3.6774	7568.23	0.181046	KSF	KSF	FALSE	FALSE	FALSE	FALSE	Absent	FALSE	FALSE	FALSE	FALSE	FALSE	FALSE	-0.633333	9.70002	-6.8
AAAAGTTTG	9	1	74	21	9	24	AAAAGTTTG	2.37e-07	1.59e-05	3.57e-06	1.06e-06	4.69e-06	2.55e-05	129	0.00932186	0.624348	0.140228	0.0417901	0.184311	2.76742	2521.42	0.147083	KSL	KSL	FALSE	FALSE	FALSE	FALSE	Absent	FALSE	FALSE	FALSE	FALSE	FALSE	FALSE	-0.3	9.70002	-10.3
AAAAGTTTT	2	0	5	3	1	70	AAAAGTTTT	0	1.07e-06	5.1e-07	1.18e-07	1.37e-05	1.54e-05	79	0	0.0697935	0.0331427	0.0076821	0.889382	4.71665	10728.5	0.139064	KSF	KSF	FALSE	FALSE	FALSE	FALSE	Absent	FALSE	FALSE	FALSE	FALSE	FALSE	FALSE	-0.633333	9.70002	-5
AAAATAAAA	12	10	27	3	1	232	AAAATAAAA	2.37e-06	5.8e-06	5.1e-07	1.18e-07	4.54e-05	5.42e-05	273	0.0438186	0.107082	0.0094166	0.00218266	0.8375	4.48246	10077.2	0.135401	KIK	KIK	FALSE	FALSE	FALSE	FALSE	Absent	FALSE	FALSE	FALSE	FALSE	FALSE	FALSE	-1.1	10.8054	-3.9
AAAATAAAC	21	4	61	20	8	227	AAAATAAAC	9.5e-07	1.31e-05	3.4e-06	9.46e-07	4.44e-05	6.28e-05	320	0.0151211	0.208711	0.0541584	0.015064	0.706946	4.19	8595.42	0.110554	KIN	KIN	FALSE	FALSE	FALSE	FALSE	Absent	FALSE	FALSE	FALSE	FALSE	FALSE	FALSE	-0.966667	9.70002	-5.9
AAAATAAAG	33	14	204	39	1	511	AAAATAAAG	3.32e-06	4.38e-05	6.63e-06	1.18e-07	9.99e-05	0.000153862	769	0.0216032	0.284914	0.0431091	0.000768632	0.649605	3.97186	7858.52	0.0765942	KIK	KIK	FALSE	FALSE	FALSE	FALSE	Absent	FALSE	FALSE	FALSE	FALSE	FALSE	FALSE	-1.1	10.8054	-8.4
AAAATAAAT	9	1	69	2	0	342	AAAATAAAT	2.37e-07	1.48e-05	3.4e-07	0	6.69e-05	8.23e-05	414	0.00288488	0.180165	0.00413307	0	0.812817	4.4397	9777.96	0.0849183	KIN	KIN	FALSE	FALSE	FALSE	FALSE	Absent	FALSE	FALSE	FALSE	FALSE	FALSE	FALSE	-0.966667	9.70002	-4
AAAATAACA	6	3	5	3	0	73	AAAATAACA	7.12e-07	1.07e-06	5.1e-07	0	1.43e-05	1.66e-05	84	0.0429712	0.0648216	0.0307817	0	0.861426	4.57209	10364.2	0.0552771	KIT	KIT	FALSE	FALSE	FALSE	FALSE	Absent	FALSE	FALSE	FALSE	FALSE	FALSE	FALSE	-0.0333333	9.70002	-3.9
AAAATAACC	12	6	41	0	2	41	AAAATAACC	1.42e-06	8.81e-06	0	2.37e-07	8.02e-06	1.85e-05	90	0.0770395	0.476474	0	0.0127915	0.433695	3.24963	5309.11	0.0781736	KIT	KIT	FALSE	FALSE	FALSE	FALSE	Absent	FALSE	FALSE	FALSE	FALSE	FALSE	FALSE	-0.0333333	9.70002	-5.9
AAAATAACG	8	0	34	2	0	54	AAAATAACG	0	7.31e-06	3.4e-07	0	1.06e-05	1.82e-05	90	0	0.401253	0.0186806	0	0.580067	3.75888	7020.16	0.0841955	KIT	KIT	FALSE	FALSE	FALSE	FALSE	Absent	FALSE	FALSE	FALSE	FALSE	FALSE	FALSE	-0.0333333	9.70002	-8.4
AAAATAACT	7	8	68	7	0	189	AAAATAACT	1.9e-06	1.46e-05	1.19e-06	0	3.7e-05	5.47e-05	272	0.0347426	0.267285	0.0217763	0	0.676196	4.01562	8160.19	0.0600463	KIT	KIT	FALSE	FALSE	FALSE	FALSE	Absent	FALSE	FALSE	FALSE	FALSE	FALSE	FALSE	-0.0333333	9.70002	-4.1
AAAATAAGA	18	13	114	17	1	243	AAAATAAGA	3.09e-06	2.45e-05	2.89e-06	1.18e-07	4.75e-05	7.81e-05	388	0.039508	0.313574	0.0370088	0.00151381	0.608396	3.82572	7366.82	0.0552771	KIR	KIR	FALSE	FALSE	FALSE	FALSE	Absent	TRUE	FALSE	FALSE	FALSE	FALSE	FALSE	-1.3	11.6518	-4.6
AAAATAAGC	18	2	45	1	0	527	AAAATAAGC	4.75e-07	9.67e-06	1.7e-07	0	0.000103079	0.000113394	575	0.00418756	0.085278	0.00149984	0	0.909035	4.72442	10919.6	0.0552771	KIS	KIS	FALSE	FALSE	FALSE	FALSE	Absent	FALSE	FALSE	FALSE	FALSE	FALSE	FALSE	-0.0666667	9.70002	-5.9
AAAATAAGG	33	4	170	31	4	100	AAAATAAGG	9.5e-07	3.65e-05	5.27e-06	4.73e-07	1.96e-05	6.28e-05	309	0.0151259	0.581838	0.0839724	0.0075344	0.311529	3.0185	3885.98	0.0635085	KIR	KIR	FALSE	FALSE	FALSE	FALSE	Absent	TRUE	FALSE	FALSE	FALSE	FALSE	FALSE	-1.3	11.6518	-8.3
AAAATAAGT	11	2	67	13	7	119	AAAATAAGT	4.75e-07	1.44e-05	2.21e-06	8.28e-07	2.33e-05	4.12e-05	208	0.011529	0.349565	0.0536806	0.0200996	0.565126	3.77773	6928.26	0.0424591	KIS	KIS	FALSE	FALSE	FALSE	FALSE	Absent	FALSE	FALSE	FALSE	FALSE	FALSE	FALSE	-0.0666667	9.70002	-4.1
AAAATAATA	7	5	49	7	0	278	AAAATAATA	1.19e-06	1.05e-05	1.19e-06	0	5.44e-05	6.73e-05	339	0.0176436	0.156497	0.0176941	0	0.808165	4.42455	9727.73	0.0183333	KII	KII	FALSE	FALSE	FALSE	FALSE	Absent	FALSE	FALSE	FALSE	FALSE	FALSE	FALSE	1.7	9.70002	-3.9
AAAATAATC	7	1	17	1	0	448	AAAATAATC	2.37e-07	3.65e-06	1.7e-07	0	8.76e-05	9.17e-05	467	0.00258947	0.0398431	0.00185492	0	0.955713	4.8664	11474.5	0.0957427	KII	KII	FALSE	FALSE	FALSE	FALSE	Absent	FALSE	FALSE	FALSE	FALSE	FALSE	FALSE	1.7	9.70002	-4.6
AAAATAATG	34	8	183	12	30	453	AAAATAATG	1.9e-06	3.93e-05	2.04e-06	3.55e-06	8.86e-05	0.000135418	686	0.0140261	0.290395	0.015071	0.0261996	0.654308	4.01637	7990.18	0.0183333	KIM	KIM	FALSE	FALSE	FALSE	FALSE	Absent	FALSE	FALSE	FALSE	FALSE	FALSE	FALSE	0.833333	9.70002	-9.4
AAAATAATT	3	2	22	7	1	306	AAAATAATT	4.75e-07	4.73e-06	1.19e-06	1.18e-07	5.99e-05	6.64e-05	338	0.0071552	0.0712373	0.0179393	0.00178205	0.901886	4.72001	10848.5	0.0735414	KII	KII	FALSE	FALSE	FALSE	FALSE	Absent	FALSE	FALSE	FALSE	FALSE	FALSE	FALSE	1.7	9.70002	-3.9
AAAATACAA	5	0	45	1	0	220	AAAATACAA	0	9.67e-06	1.7e-07	0	4.3e-05	5.29e-05	266	0	0.182898	0.00321675	0	0.813886	4.44487	9790.51	0.0781736	KIQ	KIQ	FALSE	FALSE	FALSE	FALSE	Absent	FALSE	FALSE	FALSE	FALSE	FALSE	FALSE	-0.966667	9.70002	-3.9
AAAATACAG	7	6	88	0	2	273	AAAATACAG	1.42e-06	1.89e-05	0	2.37e-07	5.34e-05	7.4e-05	369	0.0192585	0.255651	0	0.00319764	0.721893	4.15282	8705.29	0.0898146	KIQ	KIQ	FALSE	FALSE	FALSE	FALSE	Absent	FALSE	FALSE	FALSE	FALSE	FALSE	FALSE	-0.966667	9.70002	-8.4
AAAATACAT	10	0	67	0	1	506	AAAATACAT	0	1.44e-05	0	1.18e-07	9.9e-05	0.000113487	574	0	0.126865	0	0.00104208	0.872093	4.61836	10484.1	0.0424591	KIH	KIH	FALSE	FALSE	FALSE	FALSE	Absent	FALSE	FALSE	FALSE	FALSE	FALSE	FALSE	-0.866667	9.702	-3.9
AAAATACCA	6	0	5	0	0	31	AAAATACCA	0	1.07e-06	0	0	6.06e-06	7.14e-06	36	0	0.150526	0	0	0.849474	4.54842	10211.7	0.0552771	KIP	KIP	FALSE	FALSE	FALSE	FALSE	Absent	FALSE	FALSE	FALSE	FALSE	FALSE	FALSE	-0.333333	9.70002	-6.3
AAAATACCC	1	0	0	0	0	10	AAAATACCC	0	0	0	0	1.96e-06	1.96e-06	10	0	0	0	0	1	5	12000	0.0552771	KIP	KIP	FALSE	FALSE	FALSE	FALSE	Absent	FALSE	FALSE	FALSE	FALSE	FALSE	FALSE	-0.333333	9.70002	-5.5
AAAATACCG	1	0	6	1	1	57	AAAATACCG	0	1.29e-06	1.7e-07	1.18e-07	1.11e-05	1.27e-05	65	0	0.10131	0.0133636	0.00929258	0.876034	4.66005	10566	0.0635085	KIP	KIP	FALSE	FALSE	FALSE	FALSE	Absent	FALSE	FALSE	FALSE	FALSE	FALSE	FALSE	-0.333333	9.70002	-8.4
AAAATACGC	6	0	37	5	0	433	AAAATACGC	0	7.95e-06	8.5e-07	0	8.47e-05	9.35e-05	475	0	0.0850415	0.00909538	0	0.905863	4.72668	10886	0.0938083	KIR	KIR	FALSE	FALSE	FALSE	FALSE	Absent	FALSE	FALSE	FALSE	FALSE	FALSE	FALSE	-1.3	11.6518	-5.2
AAAATACGG	42	3	149	42	22	147	AAAATACGG	7.12e-07	3.2e-05	7.14e-06	2.6e-06	2.88e-05	7.12e-05	363	0.00999979	0.44952	0.100284	0.0365275	0.403669	3.37435	5089.84	0.0552771	KIR	KIR	FALSE	FALSE	FALSE	FALSE	Absent	FALSE	FALSE	FALSE	FALSE	FALSE	FALSE	-1.3	11.6518	-8.3
AAAATACGT	5	0	13	2	2	145	AAAATACGT	0	2.79e-06	3.4e-07	2.37e-07	2.84e-05	3.17e-05	162	0	0.088037	0.0107195	0.00745396	0.89379	4.707	10769.3	0.110554	KIR	KIR	FALSE	FALSE	FALSE	FALSE	Absent	FALSE	FALSE	FALSE	FALSE	FALSE	FALSE	-1.3	11.6518	-4.1
AAAATACTC	7	1	55	4	1	238	AAAATACTC	2.37e-07	1.18e-05	6.8e-07	1.18e-07	4.66e-05	5.94e-05	299	0.00399656	0.198949	0.0114514	0.00199074	0.783612	4.36227	9441.34	0.0552771	KIL	KIL	FALSE	FALSE	FALSE	FALSE	Absent	FALSE	FALSE	FALSE	FALSE	FALSE	FALSE	1.46667	9.70002	-6.9
AAAATACTG	4	1	5	5	0	78	AAAATACTG	2.37e-07	1.07e-06	8.5e-07	0	1.53e-05	1.74e-05	89	0.0136303	0.0616834	0.0488191	0	0.875867	4.66279	10547.4	0.114891	KIL	KIL	FALSE	FALSE	FALSE	FALSE	Absent	FALSE	FALSE	FALSE	FALSE	FALSE	FALSE	1.46667	9.70002	-9.6
AAAATACTT	6	2	54	4	2	226	AAAATACTT	4.75e-07	1.16e-05	6.8e-07	2.37e-07	4.42e-05	5.72e-05	288	0.00830143	0.202866	0.0118932	0.00413505	0.772804	4.33027	9320.18	0.0424591	KIL	KIL	FALSE	FALSE	FALSE	FALSE	Absent	FALSE	FALSE	FALSE	FALSE	FALSE	FALSE	1.46667	9.70002	-5
AAAATAGAA	11	8	71	11	4	130	AAAATAGAA	1.9e-06	1.53e-05	1.87e-06	4.73e-07	2.54e-05	4.49e-05	224	0.0422762	0.339592	0.0416402	0.0105292	0.565962	3.71831	6896.04	0.110554	KIE	KIE	FALSE	FALSE	FALSE	FALSE	Absent	FALSE	FALSE	FALSE	FALSE	FALSE	FALSE	-0.966667	6.40878	-4.1
AAAATAGAC	17	2	105	22	10	142	AAAATAGAC	4.75e-07	2.26e-05	3.74e-06	1.18e-06	2.78e-05	5.57e-05	281	0.00851937	0.404818	0.0671296	0.0212181	0.498315	3.59599	6145.19	0.0957427	KID	KID	FALSE	FALSE	FALSE	FALSE	Absent	FALSE	FALSE	FALSE	FALSE	FALSE	FALSE	-0.966667	6.33737	-6.5
AAAATAGAG	14	11	72	6	40	366	AAAATAGAG	2.61e-06	1.55e-05	1.02e-06	4.73e-06	7.16e-05	9.54e-05	495	0.0273692	0.162142	0.0106939	0.0495744	0.750221	4.33314	9207.54	0.0625389	KIE	KIE	FALSE	FALSE	FALSE	FALSE	Absent	FALSE	FALSE	FALSE	FALSE	FALSE	FALSE	-0.966667	6.40878	-8.4
AAAATAGAT	14	3	99	18	2	218	AAAATAGAT	7.12e-07	2.13e-05	3.06e-06	2.37e-07	4.26e-05	6.79e-05	340	0.0104862	0.313203	0.0450697	0.00348222	0.627759	3.92482	7610.48	0.0735414	KID	KID	FALSE	FALSE	FALSE	FALSE	Absent	FALSE	FALSE	FALSE	FALSE	FALSE	FALSE	-0.966667	6.33737	-5.2
AAAATAGCA	7	3	45	3	0	372	AAAATAGCA	7.12e-07	9.67e-06	5.1e-07	0	7.28e-05	8.37e-05	423	0.00851442	0.115595	0.00609915	0	0.869791	4.60696	10455.2	0.0957427	KIA	KIA	FALSE	FALSE	FALSE	FALSE	Absent	FALSE	FALSE	FALSE	FALSE	FALSE	FALSE	0.8	9.70002	-5.4
AAAATAGCC	10	1	32	18	2	9	AAAATAGCC	2.37e-07	6.88e-06	3.06e-06	2.37e-07	1.76e-06	1.22e-05	62	0.0195055	0.564936	0.251503	0.0194319	0.144623	2.70473	2024.52	0.0781736	KIA	KIA	FALSE	FALSE	FALSE	FALSE	Absent	FALSE	FALSE	FALSE	FALSE	FALSE	FALSE	0.8	9.70002	-6.2
AAAATAGCT	12	1	49	9	0	425	AAAATAGCT	2.37e-07	1.05e-05	1.53e-06	0	8.31e-05	9.54e-05	484	0.00248803	0.110343	0.0160403	0	0.871129	4.62694	10476.5	0.0600463	KIA	KIA	FALSE	FALSE	FALSE	FALSE	Absent	FALSE	FALSE	FALSE	FALSE	FALSE	FALSE	0.8	9.70002	-5.9
AAAATAGGA	12	8	65	7	3	431	AAAATAGGA	1.9e-06	1.4e-05	1.19e-06	3.55e-07	8.43e-05	0.000101714	514	0.0186737	0.137324	0.0117045	0.0034881	0.82881	4.48644	9982.15	0.0552771	KIG	KIG	FALSE	FALSE	FALSE	FALSE	Absent	FALSE	FALSE	FALSE	FALSE	FALSE	FALSE	0.0666667	9.70002	-4.5
AAAATAGGC	12	7	48	8	10	227	AAAATAGGC	1.66e-06	1.03e-05	1.36e-06	1.18e-06	4.44e-05	5.89e-05	300	0.0282069	0.175062	0.023092	0.0200718	0.753567	4.29573	9150.49	0.110554	KIG	KIG	FALSE	FALSE	FALSE	FALSE	Absent	FALSE	FALSE	FALSE	FALSE	FALSE	FALSE	0.0666667	9.70002	-5.9
AAAATAGGG	41	12	186	149	13	72	AAAATAGGG	2.85e-06	4e-05	2.53e-05	1.54e-06	1.41e-05	8.38e-05	432	0.0340067	0.477077	0.302471	0.0183508	0.168095	2.80945	2322.61	0.0635085	KIG	KIG	FALSE	FALSE	FALSE	FALSE	Absent	FALSE	FALSE	FALSE	FALSE	FALSE	FALSE	0.0666667	9.70002	-8.3
AAAATAGGT	23	5	139	5	11	198	AAAATAGGT	1.19e-06	2.99e-05	8.5e-07	1.3e-06	3.87e-05	7.19e-05	358	0.0165023	0.415225	0.0118212	0.0180841	0.538368	3.64659	6582.76	0.0849183	KIG	KIG	FALSE	FALSE	FALSE	FALSE	Absent	FALSE	FALSE	FALSE	FALSE	FALSE	FALSE	0.0666667	9.70002	-6.3
AAAATAGTA	32	16	202	15	17	443	AAAATAGTA	3.8e-06	4.34e-05	2.55e-06	2.01e-06	8.66e-05	0.000138417	693	0.0274443	0.3136	0.0184305	0.0145248	0.626	3.89804	7613.53	0.123603	KIV	KIV	FALSE	FALSE	FALSE	FALSE	Absent	FALSE	FALSE	FALSE	FALSE	FALSE	FALSE	1.6	9.70002	-3.9
AAAATAGTG	11	5	96	12	11	193	AAAATAGTG	1.19e-06	2.06e-05	2.04e-06	1.3e-06	3.77e-05	6.29e-05	317	0.0188705	0.327928	0.0324421	0.0206793	0.60008	3.85517	7334.6	0.0699206	KIV	KIV	FALSE	FALSE	FALSE	FALSE	Absent	FALSE	FALSE	FALSE	FALSE	FALSE	FALSE	1.6	9.70002	-9.4
AAAATAGTT	6	2	45	3	1	342	AAAATAGTT	4.75e-07	9.67e-06	5.1e-07	1.18e-07	6.69e-05	7.77e-05	393	0.00611384	0.124506	0.00656931	0.00152269	0.861288	4.58737	10359.9	0.0600463	KIV	KIV	FALSE	FALSE	FALSE	FALSE	Absent	FALSE	FALSE	FALSE	FALSE	FALSE	FALSE	1.6	9.70002	-3.9
AAAATATAA	4	24	5	0	0	140	AAAATATAA	5.7e-06	1.07e-06	0	0	2.74e-05	3.42e-05	169	0.166827	0.031457	0	0	0.801716	4.23832	9627.71	0.0183333	KI*	KI*	TRUE	FALSE	TRUE	FALSE	Ochre (UAA)	FALSE	FALSE	FALSE	FALSE	FALSE	FALSE	0.2	9.70002	NA
AAAATATAC	18	1	119	8	5	305	AAAATATAC	2.37e-07	2.56e-05	1.36e-06	5.91e-07	5.97e-05	8.74e-05	438	0.00271595	0.292524	0.0155642	0.00676425	0.682432	4.07367	8258.03	0.0957427	KIY	KIY	FALSE	FALSE	FALSE	FALSE	Absent	FALSE	FALSE	FALSE	FALSE	FALSE	FALSE	-0.233333	9.29829	-5.2
AAAATATAG	14	0	7	12	55	59	AAAATATAG	0	1.5e-06	2.04e-06	6.5e-06	1.15e-05	2.16e-05	133	0	0.0696731	0.09453	0.301276	0.534521	4.30064	7563.92	0.0183333	KI*	KI*	TRUE	TRUE	FALSE	FALSE	Amber (UAG)	FALSE	FALSE	FALSE	FALSE	FALSE	FALSE	0.2	9.70002	NA
AAAATATAT	12	5	61	4	4	543	AAAATATAT	1.19e-06	1.31e-05	6.8e-07	4.73e-07	0.000106209	0.000121657	617	0.00975783	0.107747	0.00559188	0.00388841	0.873015	4.62265	10506.7	0.0735414	KIY	KIY	FALSE	FALSE	FALSE	FALSE	Absent	FALSE	FALSE	FALSE	FALSE	FALSE	FALSE	-0.233333	9.29829	-5.4
AAAATATCG	2	0	14	1	0	21	AAAATATCG	0	3.01e-06	1.7e-07	0	4.11e-06	7.29e-06	36	0	0.412906	0.0233423	0	0.563752	3.7146	6828.57	0.0635085	KIS	KIS	FALSE	FALSE	FALSE	FALSE	Absent	FALSE	FALSE	FALSE	FALSE	FALSE	FALSE	-0.0666667	9.70002	-8.4
AAAATATCT	3	4	30	0	1	118	AAAATATCT	9.5e-07	6.45e-06	0	1.18e-07	2.31e-05	3.06e-05	153	0.0310407	0.21071	0	0.00386545	0.754383	4.23984	9092.42	0.0600463	KIS	KIS	FALSE	FALSE	FALSE	FALSE	Absent	FALSE	FALSE	FALSE	FALSE	FALSE	FALSE	-0.0666667	9.70002	-8.8
AAAATATGA	12	23	2	4	16	104	AAAATATGA	5.46e-06	4.3e-07	6.8e-07	1.89e-06	2.03e-05	2.88e-05	149	0.189575	0.0149203	0.0236172	0.0656905	0.706197	4.08401	8730.6	0.0183333	KI*	KI*	TRUE	FALSE	FALSE	TRUE	Opal (UGA	FALSE	FALSE	FALSE	FALSE	FALSE	FALSE	0.2	9.70002	NA
AAAATATGC	29	15	162	1	12	1065	AAAATATGC	3.56e-06	3.48e-05	1.7e-07	1.42e-06	0.00020831	0.000248272	1255	0.0143445	0.140217	0.000685027	0.00571614	0.839037	4.51488	10106.5	0.0552771	KIC	KIC	FALSE	FALSE	FALSE	FALSE	Absent	FALSE	FALSE	FALSE	FALSE	FALSE	FALSE	1.03333	8.54518	-5.6
AAAATATGG	26	3	112	19	3	243	AAAATATGG	7.12e-07	2.41e-05	3.23e-06	3.55e-07	4.75e-05	7.59e-05	380	0.00938479	0.317113	0.0425766	0.00467469	0.626251	3.92129	7595.62	0.0635085	KIW	KIW	FALSE	FALSE	FALSE	FALSE	Absent	FALSE	FALSE	FALSE	FALSE	FALSE	FALSE	-0.1	9.70002	-8.3
AAAATATGT	34	2	221	42	0	162	AAAATATGT	4.75e-07	4.75e-05	7.14e-06	0	3.17e-05	8.68e-05	427	0.00547088	0.547157	0.0822982	0	0.365074	3.17205	4496.03	0.0424591	KIC	KIC	FALSE	FALSE	FALSE	FALSE	Absent	FALSE	FALSE	FALSE	FALSE	FALSE	FALSE	1.03333	8.54518	-5.5
AAAATATTC	3	2	57	2	8	230	AAAATATTC	4.75e-07	1.22e-05	3.4e-07	9.46e-07	4.5e-05	5.9e-05	299	0.00804864	0.207616	0.0057655	0.0160366	0.762533	4.31739	9236.67	0.0781736	KIF	KIF	FALSE	FALSE	FALSE	FALSE	Absent	FALSE	FALSE	FALSE	FALSE	FALSE	FALSE	1.13333	9.70002	-5.2
AAAATATTG	21	3	123	53	2	93	AAAATATTG	7.12e-07	2.64e-05	9.01e-06	2.37e-07	1.82e-05	5.46e-05	274	0.0130489	0.484229	0.165136	0.00433322	0.333253	3.16051	4172.08	0.0635085	KIL	KIL	FALSE	FALSE	FALSE	FALSE	Absent	FALSE	FALSE	FALSE	FALSE	FALSE	FALSE	1.46667	9.70002	-10.1
AAAATATTT	13	5	37	3	1	292	AAAATATTT	1.19e-06	7.95e-06	5.1e-07	1.18e-07	5.71e-05	6.69e-05	338	0.0177497	0.118882	0.00762882	0.00176828	0.853971	4.55533	10273.2	0.0600463	KIF	KIF	FALSE	FALSE	FALSE	FALSE	Absent	FALSE	FALSE	FALSE	FALSE	FALSE	FALSE	1.13333	9.70002	-6.2
AAAATCAAA	8	5	23	3	0	293	AAAATCAAA	1.19e-06	4.94e-06	5.1e-07	0	5.73e-05	6.39e-05	324	0.0185633	0.0772869	0.00797849	0	0.896171	4.67793	10768.5	0.707107	KIK	KIK	FALSE	FALSE	FALSE	FALSE	Absent	FALSE	FALSE	FALSE	FALSE	FALSE	FALSE	-1.1	10.8054	-3.9
AAAATCAAG	18	0	70	9	3	246	AAAATCAAG	0	1.5e-05	1.53e-06	3.55e-07	4.81e-05	6.5e-05	328	0	0.231262	0.0235326	0.00545459	0.739751	4.2537	8938.52	0.4	KIK	KIK	FALSE	FALSE	FALSE	FALSE	Absent	FALSE	FALSE	FALSE	FALSE	FALSE	FALSE	-1.1	10.8054	-8.4
AAAATCAAT	28	3	149	15	14	467	AAAATCAAT	7.12e-07	3.2e-05	2.55e-06	1.66e-06	9.13e-05	0.000128281	648	0.0055524	0.249597	0.0198868	0.0129067	0.712057	4.17632	8633.15	0.443471	KIN	KIN	FALSE	FALSE	FALSE	FALSE	Absent	FALSE	FALSE	FALSE	FALSE	FALSE	FALSE	-0.966667	9.70002	-3.9
AAAATCACC	8	26	28	2	0	6	AAAATCACC	6.17e-06	6.02e-06	3.4e-07	0	1.17e-06	1.37e-05	62	0.450464	0.439074	0.0248217	0	0.08564	1.83128	1104.27	0.408248	KIT	KIT	FALSE	FALSE	FALSE	FALSE	Absent	FALSE	FALSE	FALSE	FALSE	FALSE	FALSE	-0.0333333	9.70002	-6.4
AAAATCACG	31	0	132	25	0	153	AAAATCACG	0	2.84e-05	4.25e-06	0	2.99e-05	6.25e-05	310	0	0.453531	0.0679821	0	0.478487	3.50344	5837.05	0.439697	KIT	KIT	FALSE	FALSE	FALSE	FALSE	Absent	FALSE	FALSE	FALSE	FALSE	FALSE	FALSE	-0.0333333	9.70002	-8.4
AAAATCAGA	11	0	46	2	1	194	AAAATCAGA	0	9.88e-06	3.4e-07	1.18e-07	3.79e-05	4.83e-05	243	0	0.204703	0.00704398	0.00244908	0.785804	4.36935	9467.25	0.288675	KIR	KIR	FALSE	FALSE	FALSE	FALSE	Absent	TRUE	FALSE	FALSE	FALSE	FALSE	FALSE	-1.3	11.6518	-4.6
AAAATCAGC	4	2	13	5	2	30	AAAATCAGC	4.75e-07	2.79e-06	8.5e-07	2.37e-07	5.87e-06	1.02e-05	52	0.0464479	0.273258	0.0831802	0.0231363	0.573978	3.80494	7054.66	0.288675	KIS	KIS	FALSE	FALSE	FALSE	FALSE	Absent	FALSE	FALSE	FALSE	FALSE	FALSE	FALSE	-0.0666667	9.70002	-5.8
AAAATCAGG	9	2	45	5	2	174	AAAATCAGG	4.75e-07	9.67e-06	8.5e-07	2.37e-07	3.4e-05	4.53e-05	228	0.0104902	0.213629	0.0187862	0.00522532	0.751869	4.27435	9078.36	0.331662	KIR	KIR	FALSE	FALSE	FALSE	FALSE	Absent	TRUE	FALSE	FALSE	FALSE	FALSE	FALSE	-1.3	11.6518	-8.3
AAAATCAGT	33	0	145	41	22	391	AAAATCAGT	0	3.12e-05	6.97e-06	2.6e-06	7.65e-05	0.000117212	599	0	0.265835	0.0594906	0.0221974	0.652477	4.06132	7977.23	0.221736	KIS	KIS	FALSE	FALSE	FALSE	FALSE	Absent	FALSE	FALSE	FALSE	FALSE	FALSE	FALSE	-0.0666667	9.70002	-4.1
AAAATCATA	8	1	7	0	2	167	AAAATCATA	2.37e-07	1.5e-06	0	2.37e-07	3.27e-05	3.46e-05	177	0.00685346	0.0434211	0	0.0068276	0.942898	4.8355	11344.7	0.0957427	KII	KII	FALSE	FALSE	FALSE	FALSE	Absent	FALSE	FALSE	FALSE	FALSE	FALSE	FALSE	1.7	9.70002	-4.8
AAAATCATC	6	0	7	1	0	147	AAAATCATC	0	1.5e-06	1.7e-07	0	2.88e-05	3.04e-05	155	0	0.0494373	0.00558957	0	0.944973	4.84051	11349	0.5	KII	KII	FALSE	FALSE	FALSE	FALSE	Absent	FALSE	FALSE	FALSE	FALSE	FALSE	FALSE	1.7	9.70002	-4.9
AAAATCATG	5	1	19	1	0	172	AAAATCATG	2.37e-07	4.08e-06	1.7e-07	0	3.36e-05	3.81e-05	193	0.00622618	0.10707	0.00446001	0	0.882244	4.64496	10602.6	0.5	KIM	KIM	FALSE	FALSE	FALSE	FALSE	Absent	FALSE	FALSE	FALSE	FALSE	FALSE	FALSE	0.833333	9.70002	-9.4
AAAATCATT	6	1	61	4	0	385	AAAATCATT	2.37e-07	1.31e-05	6.8e-07	0	7.53e-05	8.93e-05	451	0.0026578	0.146739	0.00761547	0	0.842988	4.53392	10138.1	0.384057	KII	KII	FALSE	FALSE	FALSE	FALSE	Absent	FALSE	FALSE	FALSE	FALSE	FALSE	FALSE	1.7	9.70002	-4.6
AAAATCCAA	4	0	14	8	0	125	AAAATCCAA	0	3.01e-06	1.36e-06	0	2.44e-05	2.88e-05	147	0	0.104393	0.0472122	0	0.848395	4.5924	10221.6	0.408248	KIQ	KIQ	FALSE	FALSE	FALSE	FALSE	Absent	FALSE	FALSE	FALSE	FALSE	FALSE	FALSE	-0.966667	9.70002	-7
AAAATCCAT	3	1	3	0	0	32	AAAATCCAT	2.37e-07	6.45e-07	0	0	6.26e-06	7.14e-06	36	0.033247	0.0902749	0	0	0.876478	4.59619	10529.2	0.221736	KIH	KIH	FALSE	FALSE	FALSE	FALSE	Absent	FALSE	FALSE	FALSE	FALSE	FALSE	FALSE	-0.866667	9.702	-7
AAAATCCCA	6	0	31	1	0	55	AAAATCCCA	0	6.66e-06	1.7e-07	0	1.08e-05	1.76e-05	87	0	0.378726	0.00966906	0	0.611605	3.84448	7390.51	0.288675	KIP	KIP	FALSE	FALSE	FALSE	FALSE	Absent	FALSE	FALSE	FALSE	FALSE	FALSE	FALSE	-0.333333	9.70002	-6.8
AAAATCCGC	12	1	38	3	0	544	AAAATCCGC	2.37e-07	8.17e-06	5.1e-07	0	0.000106404	0.000115318	586	0.00205886	0.0708113	0.00442447	0	0.922705	4.77048	11083.7	0.489898	KIR	KIR	FALSE	FALSE	FALSE	FALSE	Absent	FALSE	FALSE	FALSE	FALSE	FALSE	FALSE	-1.3	11.6518	-8.3
AAAATCCTA	4	0	3	1	1	17	AAAATCCTA	0	6.45e-07	1.7e-07	1.18e-07	3.33e-06	4.26e-06	22	0	0.151397	0.0399408	0.0277735	0.780889	4.43815	9512.79	0.288675	KIL	KIL	FALSE	FALSE	FALSE	FALSE	Absent	FALSE	FALSE	FALSE	FALSE	FALSE	FALSE	1.46667	9.70002	-6.5
AAAATCCTT	2	0	23	1	0	21	AAAATCCTT	0	4.94e-06	1.7e-07	0	4.11e-06	9.22e-06	45	0	0.536055	0.018446	0	0.445499	3.35494	5421.38	0.221736	KIL	KIL	FALSE	FALSE	FALSE	FALSE	Absent	FALSE	FALSE	FALSE	FALSE	FALSE	FALSE	1.46667	9.70002	-6.7
AAAATCGAG	15	2	23	4	16	46	AAAATCGAG	4.75e-07	4.94e-06	6.8e-07	1.89e-06	9e-06	1.7e-05	91	0.0279531	0.290951	0.0400473	0.11139	0.529658	3.82385	6816.4	0.326599	KIE	KIE	FALSE	FALSE	FALSE	FALSE	Absent	FALSE	FALSE	FALSE	FALSE	FALSE	FALSE	-0.966667	6.40878	-8.4
AAAATCGAT	11	2	65	3	1	345	AAAATCGAT	4.75e-07	1.4e-05	5.1e-07	1.18e-07	6.75e-05	8.26e-05	416	0.00575209	0.169201	0.0061806	0.0014326	0.817434	4.4556	9838.49	0.384057	KID	KID	FALSE	FALSE	FALSE	FALSE	Absent	FALSE	FALSE	FALSE	FALSE	FALSE	FALSE	-0.966667	6.33737	-5.2
AAAATCGCA	2	0	3	1	0	158	AAAATCGCA	0	6.45e-07	1.7e-07	0	3.09e-05	3.17e-05	162	0	0.0203244	0.00536189	0	0.974314	4.9283	11697.4	0.5	KIA	KIA	FALSE	FALSE	FALSE	FALSE	Absent	FALSE	FALSE	FALSE	FALSE	FALSE	FALSE	0.8	9.70002	-6
AAAATCGCG	12	1	31	6	2	8	AAAATCGCG	2.37e-07	6.66e-06	1.02e-06	2.37e-07	1.56e-06	9.72e-06	48	0.0244244	0.685295	0.104976	0.0243322	0.160972	2.61213	2164.97	0.282843	KIA	KIA	FALSE	FALSE	FALSE	FALSE	Absent	FALSE	FALSE	FALSE	FALSE	FALSE	FALSE	0.8	9.70002	-8.4
AAAATCGGA	26	1	82	15	7	466	AAAATCGGA	2.37e-07	1.76e-05	2.55e-06	8.28e-07	9.11e-05	0.000112385	571	0.00211258	0.156791	0.0226996	0.00736613	0.811031	4.46841	9791.37	0.288675	KIG	KIG	FALSE	FALSE	FALSE	FALSE	Absent	FALSE	FALSE	FALSE	FALSE	FALSE	FALSE	0.0666667	9.70002	-4.5
AAAATCGGC	4	1	59	1	1	228	AAAATCGGC	2.37e-07	1.27e-05	1.7e-07	1.18e-07	4.46e-05	5.78e-05	290	0.00410765	0.21935	0.00294244	0.00204607	0.771554	4.31759	9294.18	0.57735	KIG	KIG	FALSE	FALSE	FALSE	FALSE	Absent	FALSE	FALSE	FALSE	FALSE	FALSE	FALSE	0.0666667	9.70002	-5.9
AAAATCGGG	32	11	60	63	9	7	AAAATCGGG	2.61e-06	1.29e-05	1.07e-05	1.06e-06	1.37e-06	2.87e-05	150	0.0911469	0.44998	0.373942	0.0371467	0.0477843	2.50044	987.326	0.331662	KIG	KIG	FALSE	FALSE	FALSE	FALSE	Absent	FALSE	FALSE	FALSE	FALSE	FALSE	FALSE	0.0666667	9.70002	-8.3
AAAATCGGT	19	0	140	13	4	638	AAAATCGGT	0	3.01e-05	2.21e-06	4.73e-07	0.00012479	0.000157559	795	0	0.190941	0.0140326	0.00300239	0.792024	4.39611	9546.42	0.443471	KIG	KIG	FALSE	FALSE	FALSE	FALSE	Absent	FALSE	FALSE	FALSE	FALSE	FALSE	FALSE	0.0666667	9.70002	-6.3
AAAATCGTA	18	72	28	3	9	43	AAAATCGTA	1.71e-05	6.02e-06	5.1e-07	1.06e-06	8.41e-06	3.31e-05	155	0.516502	0.181798	0.0154161	0.0321596	0.254124	2.32561	3206.66	0.645497	KIV	KIV	FALSE	FALSE	FALSE	FALSE	Absent	FALSE	FALSE	FALSE	FALSE	FALSE	FALSE	1.6	9.70002	-4.4
AAAATCGTC	7	0	22	2	18	10	AAAATCGTC	0	4.73e-06	3.4e-07	2.13e-06	1.96e-06	9.15e-06	52	0	0.516538	0.0371647	0.232588	0.21371	3.14347	3486.12	0.408248	KIV	KIV	FALSE	FALSE	FALSE	FALSE	Absent	FALSE	FALSE	FALSE	FALSE	FALSE	FALSE	1.6	9.70002	-6.7
AAAATCGTG	18	5	110	15	1	223	AAAATCGTG	1.19e-06	2.36e-05	2.55e-06	1.18e-07	4.36e-05	7.11e-05	354	0.0166935	0.332402	0.0358743	0.00166305	0.613367	3.86261	7428.14	0.365148	KIV	KIV	FALSE	FALSE	FALSE	FALSE	Absent	FALSE	FALSE	FALSE	FALSE	FALSE	FALSE	1.6	9.70002	-9.4
AAAATCTCA	5	0	15	1	0	181	AAAATCTCA	0	3.22e-06	1.7e-07	0	3.54e-05	3.88e-05	197	0	0.0830837	0.00438375	0	0.912533	4.74198	10963	0.288675	KIS	KIS	FALSE	FALSE	FALSE	FALSE	Absent	FALSE	FALSE	FALSE	FALSE	FALSE	FALSE	-0.0666667	9.70002	-8.2
AAAATCTCG	12	2	24	12	1	118	AAAATCTCG	4.75e-07	5.16e-06	2.04e-06	1.18e-07	2.31e-05	3.09e-05	157	0.0153813	0.167057	0.0661085	0.00383081	0.747622	4.30125	9045.27	0.331662	KIS	KIS	FALSE	FALSE	FALSE	FALSE	Absent	FALSE	FALSE	FALSE	FALSE	FALSE	FALSE	-0.0666667	9.70002	-8.8
AAAATCTGC	5	6	22	2	0	87	AAAATCTGC	1.42e-06	4.73e-06	3.4e-07	0	1.7e-05	2.35e-05	117	0.060595	0.201095	0.0144687	0	0.723841	4.1254	8720.12	0.288675	KIC	KIC	FALSE	FALSE	FALSE	FALSE	Absent	FALSE	FALSE	FALSE	FALSE	FALSE	FALSE	1.03333	8.54518	-7.5
AAAATCTGG	24	2	111	17	2	1034	AAAATCTGG	4.75e-07	2.39e-05	2.89e-06	2.37e-07	0.000202246	0.000229701	1166	0.00206722	0.103842	0.012587	0.00102971	0.880474	4.654	10589.4	0.331662	KIW	KIW	FALSE	FALSE	FALSE	FALSE	Absent	FALSE	FALSE	FALSE	FALSE	FALSE	FALSE	-0.1	9.70002	-8.3
AAAATCTGT	24	1	72	17	0	379	AAAATCTGT	2.37e-07	1.55e-05	2.89e-06	0	7.41e-05	9.27e-05	469	0.00256032	0.166847	0.0311786	0	0.799414	4.42686	9631.74	0.221736	KIC	KIC	FALSE	FALSE	FALSE	FALSE	Absent	FALSE	FALSE	FALSE	FALSE	FALSE	FALSE	1.03333	8.54518	-5.5
AAAATCTTA	4	3	3	1	0	131	AAAATCTTA	7.12e-07	6.45e-07	1.7e-07	0	2.56e-05	2.72e-05	138	0.0262344	0.0237446	0.00626419	0	0.943757	4.8113	11332.2	0.288675	KIL	KIL	FALSE	FALSE	FALSE	FALSE	Absent	FALSE	FALSE	FALSE	FALSE	FALSE	FALSE	1.46667	9.70002	-6.3
AAAATCTTG	6	1	57	10	1	58	AAAATCTTG	2.37e-07	1.22e-05	1.7e-06	1.18e-07	1.13e-05	2.56e-05	127	0.00925635	0.477538	0.0663062	0.00461071	0.442289	3.39314	5421.34	0.331662	KIL	KIL	FALSE	FALSE	FALSE	FALSE	Absent	FALSE	FALSE	FALSE	FALSE	FALSE	FALSE	1.46667	9.70002	-10.3
AAAATCTTT	8	4	39	3	0	83	AAAATCTTT	9.5e-07	8.38e-06	5.1e-07	0	1.62e-05	2.61e-05	129	0.0364214	0.321406	0.0195673	0	0.622605	3.85096	7522.3	0.313581	KIF	KIF	FALSE	FALSE	FALSE	FALSE	Absent	FALSE	FALSE	FALSE	FALSE	FALSE	FALSE	1.13333	9.70002	-6.4
AAAATGAAA	11	3	28	3	1	341	AAAATGAAA	7.12e-07	6.02e-06	5.1e-07	1.18e-07	6.67e-05	7.41e-05	376	0.00961797	0.0812481	0.00688966	0.00159695	0.900647	4.70241	10827.6	1	KMK	KMK	FALSE	FALSE	FALSE	FALSE	Absent	FALSE	FALSE	FALSE	FALSE	FALSE	FALSE	-1.96667	10.8054	-4
AAAATGAAC	13	3	81	36	1	46	AAAATGAAC	7.12e-07	1.74e-05	6.12e-06	1.18e-07	9e-06	3.34e-05	167	0.0213531	0.521816	0.183551	0.00354542	0.269734	2.97849	3422.75	0.666667	KMN	KMN	FALSE	FALSE	FALSE	FALSE	Absent	FALSE	FALSE	FALSE	FALSE	FALSE	FALSE	-1.83333	9.70002	-8.1
AAAATGAAG	44	15	190	8	15	528	AAAATGAAG	3.56e-06	4.08e-05	1.36e-06	1.77e-06	0.000103275	0.000150799	756	0.0236164	0.27075	0.00902248	0.0117636	0.684848	4.06348	8298.9	0.32	KMK	KMK	FALSE	FALSE	FALSE	FALSE	Absent	FALSE	FALSE	FALSE	FALSE	FALSE	FALSE	-1.96667	10.8054	-8.4
AAAATGAAT	12	2	47	4	2	219	AAAATGAAT	4.75e-07	1.01e-05	6.8e-07	2.37e-07	4.28e-05	5.43e-05	274	0.0087405	0.185908	0.0125222	0.00435376	0.788476	4.37792	9507.38	0.393333	KMN	KMN	FALSE	FALSE	FALSE	FALSE	Absent	FALSE	FALSE	FALSE	FALSE	FALSE	FALSE	-1.83333	9.70002	-6.2
AAAATGACA	34	2	98	32	0	156	AAAATGACA	4.75e-07	2.11e-05	5.44e-06	0	3.05e-05	5.75e-05	288	0.00825971	0.366314	0.094667	0	0.530759	3.67868	6470.03	0.166667	KMT	KMT	FALSE	FALSE	FALSE	FALSE	Absent	FALSE	FALSE	FALSE	FALSE	FALSE	FALSE	-0.9	9.70002	-6.2
AAAATGACC	6	0	1	24	1	7	AAAATGACC	0	2.15e-07	4.08e-06	1.18e-07	1.37e-06	5.78e-06	33	0	0.0371518	0.705688	0.0204463	0.236714	3.45672	3342.04	0.333333	KMT	KMT	FALSE	FALSE	FALSE	FALSE	Absent	FALSE	FALSE	FALSE	FALSE	FALSE	FALSE	-0.9	9.70002	-10.3
AAAATGACT	2	3	19	4	0	46	AAAATGACT	7.12e-07	4.08e-06	6.8e-07	0	9e-06	1.45e-05	72	0.0492139	0.282107	0.0470047	0	0.621675	3.86281	7523.13	0.196667	KMT	KMT	FALSE	FALSE	FALSE	FALSE	Absent	FALSE	FALSE	FALSE	FALSE	FALSE	FALSE	-0.9	9.70002	-8
AAAATGAGA	14	7	103	12	7	155	AAAATGAGA	1.66e-06	2.21e-05	2.04e-06	8.28e-07	3.03e-05	5.7e-05	284	0.0291665	0.388434	0.0358164	0.0145282	0.532055	3.63187	6505.65	0.166667	KMR	KMR	FALSE	FALSE	FALSE	FALSE	Absent	TRUE	FALSE	FALSE	FALSE	FALSE	FALSE	-2.16667	11.6518	-4.6
AAAATGAGC	14	1	28	13	2	54	AAAATGAGC	2.37e-07	6.02e-06	2.21e-06	2.37e-07	1.06e-05	1.93e-05	98	0.0123247	0.312339	0.114771	0.0122782	0.548287	3.77186	6730.23	0.166667	KMS	KMS	FALSE	FALSE	FALSE	FALSE	Absent	FALSE	FALSE	FALSE	FALSE	FALSE	FALSE	-0.933333	9.70002	-8.1
AAAATGAGG	55	4	198	121	10	72	AAAATGAGG	9.5e-07	4.25e-05	2.06e-05	1.18e-06	1.41e-05	7.93e-05	405	0.0119695	0.536261	0.259369	0.0149055	0.177496	2.8097	2403.82	0.22	KMR	KMR	FALSE	FALSE	FALSE	FALSE	Absent	TRUE	FALSE	FALSE	FALSE	FALSE	FALSE	-2.16667	11.6518	-8.3
AAAATGAGT	26	4	97	16	4	512	AAAATGAGT	9.5e-07	2.08e-05	2.72e-06	4.73e-07	0.000100145	0.000125133	633	0.00758942	0.166576	0.0217462	0.00378039	0.800308	4.42264	9650.49	0.0983333	KMS	KMS	FALSE	FALSE	FALSE	FALSE	Absent	FALSE	FALSE	FALSE	FALSE	FALSE	FALSE	-0.933333	9.70002	-6
AAAATGATA	15	8	125	14	13	600	AAAATGATA	1.9e-06	2.69e-05	2.38e-06	1.54e-06	0.000117358	0.000150036	760	0.0126594	0.179031	0.0158696	0.010247	0.782193	4.37028	9454.47	0.0183333	KMI	KMI	FALSE	FALSE	FALSE	FALSE	Absent	FALSE	FALSE	FALSE	FALSE	FALSE	FALSE	0.833333	9.70002	-4.9
AAAATGATC	9	7	24	6	0	45	AAAATGATC	1.66e-06	5.16e-06	1.02e-06	0	8.8e-06	1.66e-05	82	0.0998679	0.309907	0.0613187	0	0.528906	3.54817	6422.85	0.5	KMI	KMI	FALSE	FALSE	FALSE	FALSE	Absent	FALSE	FALSE	FALSE	FALSE	FALSE	FALSE	0.833333	9.70002	-7.7
AAAATGATG	22	2	107	38	79	108	AAAATGATG	4.75e-07	2.3e-05	6.46e-06	9.34e-06	2.11e-05	6.04e-05	334	0.00786194	0.380694	0.107003	0.154687	0.349753	3.45778	4863.95	NA	KMM	KMM	FALSE	FALSE	FALSE	FALSE	Absent	FALSE	FALSE	FALSE	FALSE	FALSE	FALSE	-0.0333333	9.70002	NA
AAAATGATT	26	1	127	19	6	634	AAAATGATT	2.37e-07	2.73e-05	3.23e-06	7.1e-07	0.000124008	0.000155477	787	0.00152706	0.17553	0.0207837	0.00456388	0.797595	4.42117	9621.14	0.295	KMI	KMI	FALSE	FALSE	FALSE	FALSE	Absent	FALSE	FALSE	FALSE	FALSE	FALSE	FALSE	0.833333	9.70002	-5.6
AAAATGCAC	5	0	51	2	0	398	AAAATGCAC	0	1.1e-05	3.4e-07	0	7.78e-05	8.91e-05	451	0	0.122936	0.00381558	0	0.873248	4.62356	10496	0.166667	KMH	KMH	FALSE	FALSE	FALSE	FALSE	Absent	FALSE	FALSE	FALSE	FALSE	FALSE	FALSE	-1.73333	9.702	-5.6
AAAATGCAG	28	2	172	11	0	456	AAAATGCAG	4.75e-07	3.7e-05	1.87e-06	0	8.92e-05	0.000128498	641	0.00369534	0.287637	0.014559	0	0.694108	4.09319	8372.62	0.44	KMQ	KMQ	FALSE	FALSE	FALSE	FALSE	Absent	FALSE	FALSE	FALSE	FALSE	FALSE	FALSE	-1.83333	9.70002	-8.4
AAAATGCAT	4	1	9	3	1	178	AAAATGCAT	2.37e-07	1.93e-06	5.1e-07	1.18e-07	3.48e-05	3.76e-05	192	0.00631174	0.0514144	0.0135639	0.00314396	0.925566	4.79024	11132.5	0.0983333	KMH	KMH	FALSE	FALSE	FALSE	FALSE	Absent	FALSE	FALSE	FALSE	FALSE	FALSE	FALSE	-1.73333	9.702	-5.6
AAAATGCCA	5	7	70	13	1	173	AAAATGCCA	1.66e-06	1.5e-05	2.21e-06	1.18e-07	3.38e-05	5.29e-05	264	0.0314339	0.284506	0.0418174	0.00223681	0.640006	3.93488	7747.99	0.166667	KMP	KMP	FALSE	FALSE	FALSE	FALSE	Absent	FALSE	FALSE	FALSE	FALSE	FALSE	FALSE	-1.2	9.70002	-6.6
AAAATGCCG	5	0	40	24	22	4	AAAATGCCG	0	8.6e-06	4.08e-06	2.6e-06	7.82e-07	1.61e-05	90	0	0.535166	0.254133	0.161989	0.0487118	2.72425	1384.4	0.22	KMP	KMP	FALSE	FALSE	FALSE	FALSE	Absent	FALSE	FALSE	FALSE	FALSE	FALSE	FALSE	-1.2	9.70002	-8.4
AAAATGCCT	5	1	2	16	9	8	AAAATGCCT	2.37e-07	4.3e-07	2.72e-06	1.06e-06	1.56e-06	6.02e-06	36	0.0394553	0.0714213	0.452209	0.176879	0.260036	3.54662	4037.88	0.0983333	KMP	KMP	FALSE	FALSE	FALSE	FALSE	Absent	FALSE	FALSE	FALSE	FALSE	FALSE	FALSE	-1.2	9.70002	-7.1
AAAATGCGC	32	21	141	36	11	458	AAAATGCGC	4.99e-06	3.03e-05	6.12e-06	1.3e-06	8.96e-05	0.000132292	667	0.0376884	0.229035	0.0462813	0.00983354	0.677162	4.05975	8217.35	0.48	KMR	KMR	FALSE	FALSE	FALSE	FALSE	Absent	FALSE	FALSE	FALSE	FALSE	FALSE	FALSE	-2.16667	11.6518	-5.6
AAAATGCGG	12	2	102	5	3	174	AAAATGCGG	4.75e-07	2.19e-05	8.5e-07	3.55e-07	3.4e-05	5.76e-05	286	0.0082392	0.380319	0.014755	0.00615608	0.590531	3.79042	7163.19	0.166667	KMR	KMR	FALSE	FALSE	FALSE	FALSE	Absent	FALSE	FALSE	FALSE	FALSE	FALSE	FALSE	-2.16667	11.6518	-8.3
AAAATGCGT	15	1	41	9	2	71	AAAATGCGT	2.37e-07	8.81e-06	1.53e-06	2.37e-07	1.39e-05	2.47e-05	124	0.00961132	0.356664	0.061964	0.00957505	0.562185	3.75806	6860.86	0.666667	KMR	KMR	FALSE	FALSE	FALSE	FALSE	Absent	FALSE	FALSE	FALSE	FALSE	FALSE	FALSE	-2.16667	11.6518	-5.8
AAAATGCTC	11	0	16	3	2	107	AAAATGCTC	0	3.44e-06	5.1e-07	2.37e-07	2.09e-05	2.51e-05	128	0	0.136906	0.0203164	0.00941821	0.833359	4.53923	10062.8	0.166667	KML	KML	FALSE	FALSE	FALSE	FALSE	Absent	FALSE	FALSE	FALSE	FALSE	FALSE	FALSE	0.6	9.70002	-6.9
AAAATGCTT	17	0	101	15	3	593	AAAATGCTT	0	2.17e-05	2.55e-06	3.55e-07	0.000115988	0.000140598	712	0	0.154368	0.0181446	0.00252343	0.824964	4.49808	9938.07	0.0983333	KML	KML	FALSE	FALSE	FALSE	FALSE	Absent	FALSE	FALSE	FALSE	FALSE	FALSE	FALSE	0.6	9.70002	-5.6
AAAATGGAA	18	17	77	6	3	58	AAAATGGAA	4.04e-06	1.65e-05	1.02e-06	3.55e-07	1.13e-05	3.33e-05	161	0.121198	0.496854	0.0306416	0.0106536	0.340653	2.95271	4206.62	0.666667	KME	KME	FALSE	FALSE	FALSE	FALSE	Absent	FALSE	FALSE	FALSE	FALSE	FALSE	FALSE	-1.83333	6.40878	-7.3
AAAATGGAC	8	0	34	9	3	4	AAAATGGAC	0	7.31e-06	1.53e-06	3.55e-07	7.82e-07	9.97e-06	50	0	0.732523	0.153464	0.0355712	0.0784418	2.45993	1249.34	0.5	KMD	KMD	FALSE	FALSE	FALSE	FALSE	Absent	FALSE	FALSE	FALSE	FALSE	FALSE	FALSE	-1.83333	6.33737	-8.4
AAAATGGAG	29	3	98	33	28	12	AAAATGGAG	7.12e-07	2.11e-05	5.61e-06	3.31e-06	2.35e-06	3.3e-05	174	0.0215562	0.637338	0.169855	0.100216	0.0710347	2.56183	1392.02	0.213333	KME	KME	FALSE	FALSE	FALSE	FALSE	Absent	FALSE	FALSE	FALSE	FALSE	FALSE	FALSE	-1.83333	6.40878	-8.4
AAAATGGAT	45	0	208	104	12	21	AAAATGGAT	0	4.47e-05	1.77e-05	1.42e-06	4.11e-06	6.79e-05	345	0	0.658167	0.260452	0.0208973	0.0604836	2.4837	1036.28	0.295	KMD	KMD	FALSE	FALSE	FALSE	FALSE	Absent	FALSE	FALSE	FALSE	FALSE	FALSE	FALSE	-1.83333	6.33737	-7.3
AAAATGGCA	9	0	35	11	62	140	AAAATGGCA	0	7.52e-06	1.87e-06	7.33e-06	2.74e-05	4.41e-05	248	0	0.170517	0.0424145	0.166237	0.620831	4.23738	8094.34	0.5	KMA	KMA	FALSE	FALSE	FALSE	FALSE	Absent	FALSE	FALSE	FALSE	FALSE	FALSE	FALSE	-0.0666667	9.70002	-6.5
AAAATGGCC	6	3	4	3	12	0	AAAATGGCC	7.12e-07	8.6e-07	5.1e-07	1.42e-06	0	3.5e-06	22	0.203435	0.245503	0.145727	0.405335	0	2.75296	1580.17	0.333333	KMA	KMA	FALSE	FALSE	FALSE	FALSE	Absent	FALSE	FALSE	FALSE	FALSE	FALSE	FALSE	-0.0666667	9.70002	-9.7
AAAATGGCG	8	1	28	14	14	26	AAAATGGCG	2.37e-07	6.02e-06	2.38e-06	1.66e-06	5.09e-06	1.54e-05	83	0.0154406	0.391304	0.154848	0.107676	0.330731	3.34695	4496.58	0.16	KMA	KMA	FALSE	FALSE	FALSE	FALSE	Absent	FALSE	FALSE	FALSE	FALSE	FALSE	FALSE	-0.0666667	9.70002	-8.4
AAAATGGCT	24	11	48	10	2	5	AAAATGGCT	2.61e-06	1.03e-05	1.7e-06	2.37e-07	9.78e-07	1.58e-05	76	0.16486	0.651115	0.107359	0.0149308	0.061735	2.15757	940.418	0.196667	KMA	KMA	FALSE	FALSE	FALSE	FALSE	Absent	FALSE	FALSE	FALSE	FALSE	FALSE	FALSE	-0.0666667	9.70002	-7.4
AAAATGGGA	30	24	12	53	81	11	AAAATGGGA	5.7e-06	2.58e-06	9.01e-06	9.58e-06	2.15e-06	2.9e-05	181	0.196341	0.0888536	0.310592	0.330076	0.0741364	2.99681	2278.86	0.166667	KMG	KMG	FALSE	FALSE	FALSE	FALSE	Absent	FALSE	FALSE	FALSE	FALSE	FALSE	FALSE	-0.8	9.70002	-10.2
AAAATGGGC	21	12	8	24	5	4	AAAATGGGC	2.85e-06	1.72e-06	4.08e-06	5.91e-07	7.82e-07	1e-05	53	0.284235	0.171506	0.407213	0.0589922	0.0780539	2.47512	1419.61	0.666667	KMG	KMG	FALSE	FALSE	FALSE	FALSE	Absent	FALSE	FALSE	FALSE	FALSE	FALSE	FALSE	-0.8	9.70002	-10.2
AAAATGGGG	131	48	106	165	323	4	AAAATGGGG	1.14e-05	2.28e-05	2.81e-05	3.82e-05	7.82e-07	0.000101218	646	0.112591	0.225041	0.277244	0.377394	0.00772969	2.94263	1646.98	0.22	KMG	KMG	FALSE	FALSE	FALSE	FALSE	Absent	FALSE	FALSE	FALSE	FALSE	FALSE	FALSE	-0.8	9.70002	-10.8
AAAATGGGT	36	40	6	22	117	9	AAAATGGGT	9.5e-06	1.29e-06	3.74e-06	1.38e-05	1.76e-06	3.01e-05	194	0.31525	0.0427995	0.124203	0.459313	0.0584353	2.90288	2440.71	0.393333	KMG	KMG	FALSE	FALSE	FALSE	FALSE	Absent	FALSE	FALSE	FALSE	FALSE	FALSE	FALSE	-0.8	9.70002	-12.9
AAAATGGTA	20	5	136	18	12	478	AAAATGGTA	1.19e-06	2.92e-05	3.06e-06	1.42e-06	9.35e-05	0.000128387	649	0.00924633	0.227631	0.0238444	0.0110537	0.728225	4.22138	8820.3	0.833333	KMV	KMV	FALSE	FALSE	FALSE	FALSE	Absent	FALSE	FALSE	FALSE	FALSE	FALSE	FALSE	0.733333	9.70002	-6.8
AAAATGGTC	16	2	36	19	68	4	AAAATGGTC	4.75e-07	7.74e-06	3.23e-06	8.04e-06	7.82e-07	2.03e-05	129	0.02343	0.381714	0.159445	0.396807	0.0386047	3.04544	2033.7	0.333333	KMV	KMV	FALSE	FALSE	FALSE	FALSE	Absent	FALSE	FALSE	FALSE	FALSE	FALSE	FALSE	0.733333	9.70002	-6.8
AAAATGGTG	41	3	134	57	15	10	AAAATGGTG	7.12e-07	2.88e-05	9.69e-06	1.77e-06	1.96e-06	4.29e-05	219	0.0165908	0.670723	0.225806	0.0413205	0.04556	2.42854	911.776	0.266667	KMV	KMV	FALSE	FALSE	FALSE	FALSE	Absent	FALSE	FALSE	FALSE	FALSE	FALSE	FALSE	0.733333	9.70002	-9.4
AAAATGGTT	8	1	25	4	1	51	AAAATGGTT	2.37e-07	5.37e-06	6.8e-07	1.18e-07	9.98e-06	1.64e-05	82	0.0144915	0.327903	0.0415228	0.00721839	0.608865	3.86806	7396.91	0.196667	KMV	KMV	FALSE	FALSE	FALSE	FALSE	Absent	FALSE	FALSE	FALSE	FALSE	FALSE	FALSE	0.733333	9.70002	-6.8
AAAATGTAG	35	12	12	24	51	31	AAAATGTAG	2.85e-06	2.58e-06	4.08e-06	6.03e-06	6.06e-06	2.16e-05	130	0.131874	0.119359	0.188932	0.279176	0.280659	3.45739	4503.26	NA	KM*	KM*	TRUE	TRUE	FALSE	FALSE	Amber (UAG)	FALSE	FALSE	FALSE	FALSE	FALSE	FALSE	-0.666667	9.70002	NA
AAAATGTAT	21	0	63	3	3	1227	AAAATGTAT	0	1.35e-05	5.1e-07	3.55e-07	0.000239996	0.000254399	1296	0	0.0532156	0.00200559	0.00139462	0.943384	4.83495	11333.2	0.295	KMY	KMY	FALSE	FALSE	FALSE	FALSE	Absent	FALSE	FALSE	FALSE	FALSE	FALSE	FALSE	-1.1	9.29829	-8.7
AAAATGTCA	6	1	54	2	1	116	AAAATGTCA	2.37e-07	1.16e-05	3.4e-07	1.18e-07	2.27e-05	3.5e-05	174	0.00678563	0.331648	0.00972153	0.00338002	0.648465	3.95509	7839.52	0.166667	KMS	KMS	FALSE	FALSE	FALSE	FALSE	Absent	FALSE	FALSE	FALSE	FALSE	FALSE	FALSE	-0.933333	9.70002	-7.6
AAAATGTCC	8	0	1	2	36	8	AAAATGTCC	0	2.15e-07	3.4e-07	4.26e-06	1.56e-06	6.38e-06	47	0	0.0336961	0.0533372	0.667601	0.245366	4.12464	5383.8	0.333333	KMS	KMS	FALSE	FALSE	FALSE	FALSE	Absent	FALSE	FALSE	FALSE	FALSE	FALSE	FALSE	-0.933333	9.70002	-8
AAAATGTCT	5	6	42	8	1	106	AAAATGTCT	1.42e-06	9.03e-06	1.36e-06	1.18e-07	2.07e-05	3.27e-05	163	0.0436145	0.276326	0.0416567	0.00362083	0.634782	3.90963	7689.44	0.196667	KMS	KMS	FALSE	FALSE	FALSE	FALSE	Absent	FALSE	FALSE	FALSE	FALSE	FALSE	FALSE	-0.933333	9.70002	-8.8
AAAATGTGA	23	37	5	1	30	25	AAAATGTGA	8.78e-06	1.07e-06	1.7e-07	3.55e-06	4.89e-06	1.85e-05	98	0.475695	0.0581821	0.0092096	0.192122	0.264792	2.71213	3891.16	NA	KM*	KM*	TRUE	FALSE	FALSE	TRUE	Opal (UGA	FALSE	FALSE	FALSE	FALSE	FALSE	FALSE	-0.666667	9.70002	NA
AAAATGTGC	12	4	70	12	10	136	AAAATGTGC	9.5e-07	1.5e-05	2.04e-06	1.18e-06	2.66e-05	4.58e-05	232	0.0207281	0.328315	0.0445446	0.0258124	0.5806	3.81724	7126.66	0.166667	KMC	KMC	FALSE	FALSE	FALSE	FALSE	Absent	FALSE	FALSE	FALSE	FALSE	FALSE	FALSE	0.166667	8.54518	-6.2
AAAATGTGG	35	28	122	40	8	34	AAAATGTGG	6.65e-06	2.62e-05	6.8e-06	9.46e-07	6.65e-06	4.73e-05	232	0.140654	0.554686	0.143936	0.0200176	0.140706	2.46543	1916.27	0.22	KMW	KMW	FALSE	FALSE	FALSE	FALSE	Absent	FALSE	FALSE	FALSE	FALSE	FALSE	FALSE	-0.966667	9.70002	-8.3
AAAATGTGT	30	5	132	27	11	521	AAAATGTGT	1.19e-06	2.84e-05	4.59e-06	1.3e-06	0.000101905	0.000137351	696	0.00864291	0.206518	0.0334325	0.00947134	0.741936	4.26954	8982.34	0.0983333	KMC	KMC	FALSE	FALSE	FALSE	FALSE	Absent	FALSE	FALSE	FALSE	FALSE	FALSE	FALSE	0.166667	8.54518	-8.7
AAAATGTTA	16	3	53	8	1	480	AAAATGTTA	7.12e-07	1.14e-05	1.36e-06	1.18e-07	9.39e-05	0.000107466	545	0.00662782	0.105979	0.0126606	0.00110047	0.873633	4.62913	10508	0.166667	KML	KML	FALSE	FALSE	FALSE	FALSE	Absent	FALSE	FALSE	FALSE	FALSE	FALSE	FALSE	0.6	9.70002	-5.5
AAAATGTTC	7	2	23	2	2	25	AAAATGTTC	4.75e-07	4.94e-06	3.4e-07	2.37e-07	4.89e-06	1.09e-05	54	0.0436283	0.454108	0.0312523	0.0217318	0.44928	3.37893	5543.71	0.333333	KMF	KMF	FALSE	FALSE	FALSE	FALSE	Absent	FALSE	FALSE	FALSE	FALSE	FALSE	FALSE	0.266667	9.70002	-5.2
AAAATGTTG	17	5	89	27	8	61	AAAATGTTG	1.19e-06	1.91e-05	4.59e-06	9.46e-07	1.19e-05	3.78e-05	190	0.0314203	0.506201	0.12154	0.0250414	0.315797	3.08759	4014.01	0.22	KML	KML	FALSE	FALSE	FALSE	FALSE	Absent	FALSE	FALSE	FALSE	FALSE	FALSE	FALSE	0.6	9.70002	-10.1
AAAATGTTT	18	1	89	5	1	836	AAAATGTTT	2.37e-07	1.91e-05	8.5e-07	1.18e-07	0.000163518	0.000183849	932	0.0012914	0.104026	0.00462534	0.000643262	0.889414	4.67286	10690.6	0.196667	KMF	KMF	FALSE	FALSE	FALSE	FALSE	Absent	FALSE	FALSE	FALSE	FALSE	FALSE	FALSE	0.266667	9.70002	-6.2
AAAATTAAA	6	4	18	1	0	230	AAAATTAAA	9.5e-07	3.87e-06	1.7e-07	0	4.5e-05	5e-05	253	0.0190033	0.0773991	0.00340318	0	0.900194	4.68498	10814	0.543139	KIK	KIK	FALSE	FALSE	FALSE	FALSE	Absent	FALSE	FALSE	FALSE	FALSE	FALSE	FALSE	-1.1	10.8054	-3.9
AAAATTAAC	4	2	9	3	1	122	AAAATTAAC	4.75e-07	1.93e-06	5.1e-07	1.18e-07	2.39e-05	2.69e-05	137	0.0176522	0.0718959	0.0189672	0.0043964	0.887088	4.67137	10681.2	0.443471	KIN	KIN	FALSE	FALSE	FALSE	FALSE	Absent	FALSE	FALSE	FALSE	FALSE	FALSE	FALSE	-0.966667	9.70002	-5.7
AAAATTAAG	20	2	67	17	3	512	AAAATTAAG	4.75e-07	1.44e-05	2.89e-06	3.55e-07	0.000100145	0.000118264	601	0.00401514	0.121741	0.0244475	0.00299999	0.846796	4.56682	10201.7	0.307246	KIK	KIK	FALSE	FALSE	FALSE	FALSE	Absent	FALSE	FALSE	FALSE	FALSE	FALSE	FALSE	-1.1	10.8054	-8.4
AAAATTAAT	7	9	55	3	2	699	AAAATTAAT	2.14e-06	1.18e-05	5.1e-07	2.37e-07	0.000136721	0.000151424	768	0.0141114	0.0780517	0.00336948	0.00156201	0.902905	4.7011	10852.2	0.340637	KIN	KIN	FALSE	FALSE	FALSE	FALSE	Absent	FALSE	FALSE	FALSE	FALSE	FALSE	FALSE	-0.966667	9.70002	-3.9
AAAATTACA	7	3	27	0	0	108	AAAATTACA	7.12e-07	5.8e-06	0	0	2.11e-05	2.76e-05	138	0.0257707	0.209924	0	0	0.764306	4.26715	9197.37	0.221736	KIT	KIT	FALSE	FALSE	FALSE	FALSE	Absent	FALSE	FALSE	FALSE	FALSE	FALSE	FALSE	-0.0333333	9.70002	-3.9
AAAATTACC	8	0	31	10	28	14	AAAATTACC	0	6.66e-06	1.7e-06	3.31e-06	2.74e-06	1.44e-05	83	0	0.462223	0.118008	0.229765	0.190004	3.14755	3233.48	0.313581	KIT	KIT	FALSE	FALSE	FALSE	FALSE	Absent	FALSE	FALSE	FALSE	FALSE	FALSE	FALSE	-0.0333333	9.70002	-5.7
AAAATTACG	5	0	37	0	8	164	AAAATTACG	0	7.95e-06	0	9.46e-07	3.21e-05	4.1e-05	209	0	0.194044	0	0.02309	0.782866	4.39478	9500.8	0.337738	KIT	KIT	FALSE	FALSE	FALSE	FALSE	Absent	FALSE	FALSE	FALSE	FALSE	FALSE	FALSE	-0.0333333	9.70002	-8.4
AAAATTACT	3	1	9	1	0	141	AAAATTACT	2.37e-07	1.93e-06	1.7e-07	0	2.76e-05	2.99e-05	152	0.0079351	0.064638	0.00568416	0	0.921743	4.76298	11072.2	0.240866	KIT	KIT	FALSE	FALSE	FALSE	FALSE	Absent	FALSE	FALSE	FALSE	FALSE	FALSE	FALSE	-0.0333333	9.70002	-3.9
AAAATTAGA	19	2	100	18	0	813	AAAATTAGA	4.75e-07	2.15e-05	3.06e-06	0	0.000159019	0.000184044	933	0.00258005	0.116759	0.0166336	0	0.864027	4.60613	10392.4	0.221736	KIR	KIR	FALSE	FALSE	FALSE	FALSE	Absent	TRUE	FALSE	FALSE	FALSE	FALSE	FALSE	-1.3	11.6518	-4.6
AAAATTAGC	6	3	58	8	0	291	AAAATTAGC	7.12e-07	1.25e-05	1.36e-06	0	5.69e-05	7.15e-05	360	0.00996807	0.174426	0.0190412	0	0.796565	4.39877	9591.33	0.221736	KIS	KIS	FALSE	FALSE	FALSE	FALSE	Absent	FALSE	FALSE	FALSE	FALSE	FALSE	FALSE	-0.0666667	9.70002	-5.7
AAAATTAGG	23	18	37	11	2	367	AAAATTAGG	4.27e-06	7.95e-06	1.87e-06	2.37e-07	7.18e-05	8.61e-05	435	0.0496264	0.0923283	0.0217244	0.00274662	0.833574	4.47831	10037.9	0.254755	KIR	KIR	FALSE	FALSE	FALSE	FALSE	Absent	TRUE	FALSE	FALSE	FALSE	FALSE	FALSE	-1.3	11.6518	-8.3
AAAATTAGT	14	0	99	30	2	249	AAAATTAGT	0	2.13e-05	5.1e-06	2.37e-07	4.87e-05	7.53e-05	380	0	0.282463	0.0677437	0.00314045	0.646653	4.01398	7845.68	0.170318	KIS	KIS	FALSE	FALSE	FALSE	FALSE	Absent	FALSE	FALSE	FALSE	FALSE	FALSE	FALSE	-0.0666667	9.70002	-4.1
AAAATTATA	4	1	70	11	12	550	AAAATTATA	2.37e-07	1.5e-05	1.87e-06	1.42e-06	0.000107578	0.000126147	644	0.0018821	0.119243	0.0148303	0.01125	0.852794	4.59383	10297.3	0.0735414	KII	KII	FALSE	FALSE	FALSE	FALSE	Absent	FALSE	FALSE	FALSE	FALSE	FALSE	FALSE	1.7	9.70002	-3.9
AAAATTATC	5	1	35	3	6	581	AAAATTATC	2.37e-07	7.52e-06	5.1e-07	7.1e-07	0.000113641	0.00012262	626	0.00193625	0.061337	0.00416099	0.00578684	0.926779	4.79414	11152.1	0.384057	KII	KII	FALSE	FALSE	FALSE	FALSE	Absent	FALSE	FALSE	FALSE	FALSE	FALSE	FALSE	1.7	9.70002	-6.7
AAAATTATG	6	13	26	7	0	381	AAAATTATG	3.09e-06	5.59e-06	1.19e-06	0	7.45e-05	8.44e-05	427	0.0365758	0.0662089	0.0141079	0	0.883107	4.62685	10614.4	0.295	KIM	KIM	FALSE	FALSE	FALSE	FALSE	Absent	FALSE	FALSE	FALSE	FALSE	FALSE	FALSE	0.833333	9.70002	-9.4
AAAATTCAA	11	0	38	1	1	105	AAAATTCAA	0	8.17e-06	1.7e-07	1.18e-07	2.05e-05	2.9e-05	145	0	0.28166	0.00586627	0.00407921	0.708395	4.13921	8552.74	0.313581	KIQ	KIQ	FALSE	FALSE	FALSE	FALSE	Absent	FALSE	FALSE	FALSE	FALSE	FALSE	FALSE	-0.966667	9.70002	-4.1
AAAATTCAG	8	19	54	8	1	250	AAAATTCAG	4.51e-06	1.16e-05	1.36e-06	1.18e-07	4.89e-05	6.65e-05	332	0.0678422	0.174515	0.0204621	0.00177859	0.735402	4.16238	8865.8	0.360278	KIQ	KIQ	FALSE	FALSE	FALSE	FALSE	Absent	FALSE	FALSE	FALSE	FALSE	FALSE	FALSE	-0.966667	9.70002	-8.4
AAAATTCAT	10	0	24	2	1	335	AAAATTCAT	0	5.16e-06	3.4e-07	1.18e-07	6.55e-05	7.11e-05	362	0	0.0724952	0.00478134	0.00166239	0.921061	4.77129	11070.3	0.170318	KIH	KIH	FALSE	FALSE	FALSE	FALSE	Absent	FALSE	FALSE	FALSE	FALSE	FALSE	FALSE	-0.866667	9.702	-4.1
AAAATTCCA	5	0	27	16	0	219	AAAATTCCA	0	5.8e-06	2.72e-06	0	4.28e-05	5.14e-05	262	0	0.11297	0.0529836	0	0.834046	4.55512	10053.9	0.221736	KIP	KIP	FALSE	FALSE	FALSE	FALSE	Absent	FALSE	FALSE	FALSE	FALSE	FALSE	FALSE	-0.333333	9.70002	-6.1
AAAATTCGA	20	2	67	1	2	820	AAAATTCGA	4.75e-07	1.44e-05	1.7e-07	2.37e-07	0.000160389	0.000175668	892	0.00270309	0.0819591	0.000968153	0.00134644	0.913023	4.74003	10971.6	0.00443471	KIR	KIR	FALSE	FALSE	FALSE	FALSE	Absent	FALSE	FALSE	FALSE	FALSE	FALSE	FALSE	-1.3	11.6518	-4.6
AAAATTCGC	17	0	74	21	0	253	AAAATTCGC	0	1.59e-05	3.57e-06	0	4.95e-05	6.9e-05	348	0	0.230598	0.0517921	0	0.71761	4.20462	8670.07	0.376298	KIR	KIR	FALSE	FALSE	FALSE	FALSE	Absent	FALSE	FALSE	FALSE	FALSE	FALSE	FALSE	-1.3	11.6518	-5.7
AAAATTCGG	13	0	82	20	5	154	AAAATTCGG	0	1.76e-05	3.4e-06	5.91e-07	3.01e-05	5.17e-05	261	0	0.340596	0.0657472	0.0114296	0.582227	3.83529	7108.19	0.221736	KIR	KIR	FALSE	FALSE	FALSE	FALSE	Absent	FALSE	FALSE	FALSE	FALSE	FALSE	FALSE	-1.3	11.6518	-8.3
AAAATTCGT	11	1	89	20	2	809	AAAATTCGT	2.37e-07	1.91e-05	3.4e-06	2.37e-07	0.000158237	0.000181238	921	0.00131	0.105525	0.018768	0.00130506	0.873092	4.63934	10505.7	0.443471	KIR	KIR	FALSE	FALSE	FALSE	FALSE	Absent	FALSE	FALSE	FALSE	FALSE	FALSE	FALSE	-1.3	11.6518	-4.1
AAAATTCTA	8	1	43	17	0	309	AAAATTCTA	2.37e-07	9.24e-06	2.89e-06	0	6.04e-05	7.28e-05	370	0.00326093	0.126912	0.0397105	0	0.830116	4.5268	10000.5	0.221736	KIL	KIL	FALSE	FALSE	FALSE	FALSE	Absent	FALSE	FALSE	FALSE	FALSE	FALSE	FALSE	1.46667	9.70002	-4.8
AAAATTGAA	13	1	49	2	1	161	AAAATTGAA	2.37e-07	1.05e-05	3.4e-07	1.18e-07	3.15e-05	4.27e-05	214	0.00555811	0.2465	0.00796291	0.00276857	0.737211	4.21957	8890.96	0.443471	KIE	KIE	FALSE	FALSE	FALSE	FALSE	Absent	FALSE	FALSE	FALSE	FALSE	FALSE	FALSE	-0.966667	6.40878	-5
AAAATTGAC	10	2	31	6	0	16	AAAATTGAC	4.75e-07	6.66e-06	1.02e-06	0	3.13e-06	1.13e-05	55	0.0420723	0.59023	0.0904133	0	0.277284	2.88019	3453.33	0.384057	KID	KID	FALSE	FALSE	FALSE	FALSE	Absent	FALSE	FALSE	FALSE	FALSE	FALSE	FALSE	-0.966667	6.33737	-7.4
AAAATTGAG	7	2	37	3	4	127	AAAATTGAG	4.75e-07	7.95e-06	5.1e-07	4.73e-07	2.48e-05	3.42e-05	173	0.0138642	0.232145	0.0148971	0.0138119	0.725282	4.2045	8790.18	0.250865	KIE	KIE	FALSE	FALSE	FALSE	FALSE	Absent	FALSE	FALSE	FALSE	FALSE	FALSE	FALSE	-0.966667	6.40878	-8.4
AAAATTGAT	17	0	50	0	14	156	AAAATTGAT	0	1.07e-05	0	1.66e-06	3.05e-05	4.29e-05	220	0	0.250377	0	0.0385823	0.711041	4.21029	8701.43	0.295	KID	KID	FALSE	FALSE	FALSE	FALSE	Absent	FALSE	FALSE	FALSE	FALSE	FALSE	FALSE	-0.966667	6.33737	-6.1
AAAATTGCA	7	0	49	2	1	298	AAAATTGCA	0	1.05e-05	3.4e-07	1.18e-07	5.83e-05	6.93e-05	350	0	0.151995	0.00491005	0.00170714	0.841387	4.53249	10124	0.384057	KIA	KIA	FALSE	FALSE	FALSE	FALSE	Absent	FALSE	FALSE	FALSE	FALSE	FALSE	FALSE	0.8	9.70002	-3.9
AAAATTGCG	11	2	44	7	1	361	AAAATTGCG	4.75e-07	9.46e-06	1.19e-06	1.18e-07	7.06e-05	8.18e-05	415	0.00580148	0.115519	0.0145452	0.0014449	0.862689	4.5997	10380.2	0.217256	KIA	KIA	FALSE	FALSE	FALSE	FALSE	Absent	FALSE	FALSE	FALSE	FALSE	FALSE	FALSE	0.8	9.70002	-8.4
AAAATTGCT	10	2	40	1	1	294	AAAATTGCT	4.75e-07	8.6e-06	1.7e-07	1.18e-07	5.75e-05	6.69e-05	338	0.00710165	0.128553	0.00254357	0.00176871	0.860033	4.57908	10343.9	0.240866	KIA	KIA	FALSE	FALSE	FALSE	FALSE	Absent	FALSE	FALSE	FALSE	FALSE	FALSE	FALSE	0.8	9.70002	-5.3
AAAATTGGA	26	12	201	19	1	476	AAAATTGGA	2.85e-06	4.32e-05	3.23e-06	1.18e-07	9.31e-05	0.000142495	709	0.0199941	0.303117	0.0226772	0.000829946	0.653381	3.96449	7893.95	0.221736	KIG	KIG	FALSE	FALSE	FALSE	FALSE	Absent	FALSE	FALSE	FALSE	FALSE	FALSE	FALSE	0.0666667	9.70002	-5.4
AAAATTGGC	16	0	52	2	1	28	AAAATTGGC	0	1.12e-05	3.4e-07	1.18e-07	5.48e-06	1.71e-05	83	0	0.653108	0.0198807	0.00691221	0.320099	2.994	3956.38	0.443471	KIG	KIG	FALSE	FALSE	FALSE	FALSE	Absent	FALSE	FALSE	FALSE	FALSE	FALSE	FALSE	0.0666667	9.70002	-6.8
AAAATTGGG	14	2	71	31	32	12	AAAATTGGG	4.75e-07	1.53e-05	5.27e-06	3.78e-06	2.35e-06	2.71e-05	148	0.0174988	0.562251	0.194292	0.139462	0.0864964	2.71521	1724.42	0.254755	KIG	KIG	FALSE	FALSE	FALSE	FALSE	Absent	FALSE	FALSE	FALSE	FALSE	FALSE	FALSE	0.0666667	9.70002	-8.3
AAAATTGGT	25	4	97	21	5	411	AAAATTGGT	9.5e-07	2.08e-05	3.57e-06	5.91e-07	8.04e-05	0.000106347	538	0.00893012	0.196003	0.0335839	0.00556027	0.755923	4.30354	9134.94	0.340637	KIG	KIG	FALSE	FALSE	FALSE	FALSE	Absent	FALSE	FALSE	FALSE	FALSE	FALSE	FALSE	0.0666667	9.70002	-6.3
AAAATTGTA	18	10	96	4	1	618	AAAATTGTA	2.37e-06	2.06e-05	6.8e-07	1.18e-07	0.000120878	0.00014468	729	0.0164101	0.142586	0.00470204	0.00081741	0.835485	4.49638	10049	0.495816	KIV	KIV	FALSE	FALSE	FALSE	FALSE	Absent	FALSE	FALSE	FALSE	FALSE	FALSE	FALSE	1.6	9.70002	-4
AAAATTGTG	34	21	87	38	21	22	AAAATTGTG	4.99e-06	1.87e-05	6.46e-06	2.48e-06	4.3e-06	3.69e-05	189	0.135006	0.506229	0.174998	0.0672484	0.116519	2.52404	1808.76	0.280476	KIV	KIV	FALSE	FALSE	FALSE	FALSE	Absent	FALSE	FALSE	FALSE	FALSE	FALSE	FALSE	1.6	9.70002	-9.4
AAAATTGTT	6	1	57	5	1	244	AAAATTGTT	2.37e-07	1.22e-05	8.5e-07	1.18e-07	4.77e-05	6.12e-05	308	0.00388071	0.200207	0.0138994	0.00193303	0.78008	4.35412	9400.36	0.240866	KIV	KIV	FALSE	FALSE	FALSE	FALSE	Absent	FALSE	FALSE	FALSE	FALSE	FALSE	FALSE	1.6	9.70002	-5.2
AAAATTTAA	6	38	9	1	1	56	AAAATTTAA	9.02e-06	1.93e-06	1.7e-07	1.18e-07	1.1e-05	2.22e-05	105	0.40644	0.087126	0.00766173	0.00532771	0.493445	3.09221	5963.7	0.295	KI*	KI*	TRUE	FALSE	TRUE	FALSE	Ochre (UAA)	FALSE	FALSE	FALSE	FALSE	FALSE	FALSE	0.2	9.70002	NA
AAAATTTAC	3	1	8	5	0	158	AAAATTTAC	2.37e-07	1.72e-06	8.5e-07	0	3.09e-05	3.37e-05	172	0.00704286	0.0509955	0.0252251	0	0.916736	4.76839	11022.2	0.384057	KIY	KIY	FALSE	FALSE	FALSE	FALSE	Absent	FALSE	FALSE	FALSE	FALSE	FALSE	FALSE	-0.233333	9.29829	-4.8
AAAATTTAG	20	23	1	29	92	34	AAAATTTAG	5.46e-06	2.15e-07	4.93e-06	1.09e-05	6.65e-06	2.81e-05	179	0.194068	0.00763692	0.175282	0.386671	0.236343	3.46358	4338.09	0.295	KI*	KI*	TRUE	TRUE	FALSE	FALSE	Amber (UAG)	FALSE	FALSE	FALSE	FALSE	FALSE	FALSE	0.2	9.70002	NA
AAAATTTAT	4	1	28	1	1	683	AAAATTTAT	2.37e-07	6.02e-06	1.7e-07	1.18e-07	0.000133592	0.000140135	714	0.00169424	0.0429365	0.00121364	0.000843926	0.953312	4.86114	11448.7	0.295	KIY	KIY	FALSE	FALSE	FALSE	FALSE	Absent	FALSE	FALSE	FALSE	FALSE	FALSE	FALSE	-0.233333	9.29829	-3.9
AAAATTTCA	5	4	46	15	1	150	AAAATTTCA	9.5e-07	9.88e-06	2.55e-06	1.18e-07	2.93e-05	4.28e-05	216	0.0221666	0.230722	0.0595448	0.00276036	0.684806	4.09732	8291.47	0.221736	KIS	KIS	FALSE	FALSE	FALSE	FALSE	Absent	FALSE	FALSE	FALSE	FALSE	FALSE	FALSE	-0.0666667	9.70002	-5.6
AAAATTTCC	3	2	19	0	0	9	AAAATTTCC	4.75e-07	4.08e-06	0	0	1.76e-06	6.32e-06	30	0.0751562	0.646222	0	0	0.278622	2.76071	3422.52	0.313581	KIS	KIS	FALSE	FALSE	FALSE	FALSE	Absent	FALSE	FALSE	FALSE	FALSE	FALSE	FALSE	-0.0666667	9.70002	-9.2
AAAATTTCG	13	0	46	14	5	86	AAAATTTCG	0	9.88e-06	2.38e-06	5.91e-07	1.68e-05	2.97e-05	151	0	0.333066	0.0802273	0.0199241	0.566783	3.82042	6961.22	0.254755	KIS	KIS	FALSE	FALSE	FALSE	FALSE	Absent	FALSE	FALSE	FALSE	FALSE	FALSE	FALSE	-0.0666667	9.70002	-8.4
AAAATTTGA	12	16	8	2	1	67	AAAATTTGA	3.8e-06	1.72e-06	3.4e-07	1.18e-07	1.31e-05	1.91e-05	94	0.199084	0.0900946	0.0178262	0.00619789	0.686798	3.89153	8289.37	0.295	KI*	KI*	TRUE	FALSE	FALSE	TRUE	Opal (UGA	FALSE	FALSE	FALSE	FALSE	FALSE	FALSE	0.2	9.70002	NA
AAAATTTGC	14	0	120	2	0	520	AAAATTTGC	0	2.58e-05	3.4e-07	0	0.00010171	0.000127837	642	0	0.201716	0.00266079	0	0.795623	4.38953	9573.28	0.221736	KIC	KIC	FALSE	FALSE	FALSE	FALSE	Absent	FALSE	FALSE	FALSE	FALSE	FALSE	FALSE	1.03333	8.54518	-5.7
AAAATTTGG	26	3	147	28	18	493	AAAATTTGG	7.12e-07	3.16e-05	4.76e-06	2.13e-06	9.64e-05	0.00013562	689	0.00525191	0.23292	0.035113	0.0156963	0.711019	4.19431	8637.86	0.254755	KIW	KIW	FALSE	FALSE	FALSE	FALSE	Absent	FALSE	FALSE	FALSE	FALSE	FALSE	FALSE	-0.1	9.70002	-8.3
AAAATTTGT	22	3	158	19	5	641	AAAATTTGT	7.12e-07	3.4e-05	3.23e-06	5.91e-07	0.000125377	0.000163864	826	0.00434668	0.207199	0.0197199	0.00360857	0.765126	4.31797	9231.29	0.170318	KIC	KIC	FALSE	FALSE	FALSE	FALSE	Absent	FALSE	FALSE	FALSE	FALSE	FALSE	FALSE	1.03333	8.54518	-5.7
AAAATTTTA	3	1	17	0	0	80	AAAATTTTA	2.37e-07	3.65e-06	0	0	1.56e-05	1.95e-05	98	0.0121517	0.186973	0	0	0.800875	4.39047	9633.19	0.221736	KIL	KIL	FALSE	FALSE	FALSE	FALSE	Absent	FALSE	FALSE	FALSE	FALSE	FALSE	FALSE	1.46667	9.70002	-3.9
AAAATTTTG	9	1	32	6	2	75	AAAATTTTG	2.37e-07	6.88e-06	1.02e-06	2.37e-07	1.47e-05	2.3e-05	116	0.0103045	0.29845	0.0442889	0.0102657	0.636691	3.96459	7739.84	0.254755	KIL	KIL	FALSE	FALSE	FALSE	FALSE	Absent	FALSE	FALSE	FALSE	FALSE	FALSE	FALSE	1.46667	9.70002	-10.3
AAAATTTTT	3	2	32	2	1	147	AAAATTTTT	4.75e-07	6.88e-06	3.4e-07	1.18e-07	2.88e-05	3.66e-05	184	0.0129873	0.188075	0.0093032	0.00323457	0.7864	4.36199	9476.86	0.240866	KIF	KIF	FALSE	FALSE	FALSE	FALSE	Absent	FALSE	FALSE	FALSE	FALSE	FALSE	FALSE	1.13333	9.70002	-3.9
AAACAAAAA	12	3	34	3	9	326	AAACAAAAA	7.12e-07	7.31e-06	5.1e-07	1.06e-06	6.38e-05	7.34e-05	375	0.00970955	0.0995978	0.00695526	0.0145094	0.869228	4.63395	10499.3	0.57735	KQK	KQK	FALSE	FALSE	FALSE	FALSE	Absent	FALSE	FALSE	FALSE	FALSE	FALSE	FALSE	-3.76667	10.8054	-3.9
AAACAAAAC	12	2	53	2	1	58	AAACAAAAC	4.75e-07	1.14e-05	3.4e-07	1.18e-07	1.13e-05	2.37e-05	116	0.0200636	0.481225	0.0143722	0.00499698	0.479342	3.44233	5836.87	0.471405	KQN	KQN	FALSE	FALSE	FALSE	FALSE	Absent	FALSE	FALSE	FALSE	FALSE	FALSE	FALSE	-3.63333	9.70002	-5.9
AAACAAAAG	10	16	49	8	2	251	AAACAAAAG	3.8e-06	1.05e-05	1.36e-06	2.37e-07	4.91e-05	6.5e-05	326	0.0584244	0.161943	0.0209256	0.00363775	0.755069	4.23498	9107.08	0.326599	KQK	KQK	FALSE	FALSE	FALSE	FALSE	Absent	FALSE	FALSE	FALSE	FALSE	FALSE	FALSE	-3.76667	10.8054	-8.4
AAACAAAAT	4	0	30	16	0	211	AAACAAAAT	0	6.45e-06	2.72e-06	0	4.13e-05	5.04e-05	257	0	0.127812	0.0539502	0	0.818237	4.50866	9866.56	0.362093	KQN	KQN	FALSE	FALSE	FALSE	FALSE	Absent	FALSE	FALSE	FALSE	FALSE	FALSE	FALSE	-3.63333	9.70002	-4
AAACAAACA	6	2	14	3	0	233	AAACAAACA	4.75e-07	3.01e-06	5.1e-07	0	4.56e-05	4.96e-05	252	0.00957978	0.0606941	0.0102935	0	0.919433	4.75901	11046.8	0.235702	KQT	KQT	FALSE	FALSE	FALSE	FALSE	Absent	FALSE	FALSE	FALSE	FALSE	FALSE	FALSE	-2.7	9.70002	-3.9
AAACAAAGA	7	8	25	3	1	85	AAACAAAGA	1.9e-06	5.37e-06	5.1e-07	1.18e-07	1.66e-05	2.45e-05	122	0.0774443	0.219044	0.0208034	0.004822	0.677886	3.98666	8192.31	0.235702	KQR	KQR	FALSE	FALSE	FALSE	FALSE	Absent	TRUE	FALSE	FALSE	FALSE	FALSE	FALSE	-3.96667	11.6518	-4.6
AAACAAAGC	11	1	99	7	0	130	AAACAAAGC	2.37e-07	2.13e-05	1.19e-06	0	2.54e-05	4.81e-05	237	0.004933	0.442017	0.0247356	0	0.528314	3.60475	6407.75	0.235702	KQS	KQS	FALSE	FALSE	FALSE	FALSE	Absent	FALSE	FALSE	FALSE	FALSE	FALSE	FALSE	-2.73333	9.70002	-5.9
AAACAAAGG	32	2	145	19	1	148	AAACAAAGG	4.75e-07	3.12e-05	3.23e-06	1.18e-07	2.89e-05	6.39e-05	315	0.00742738	0.487379	0.0505445	0.00184984	0.452799	3.40521	5529.21	0.270801	KQR	KQR	FALSE	FALSE	FALSE	FALSE	Absent	TRUE	FALSE	FALSE	FALSE	FALSE	FALSE	-3.96667	11.6518	-8.3
AAACAAATG	21	0	71	2	26	527	AAACAAATG	0	1.53e-05	3.4e-07	3.07e-06	0.000103079	0.000121751	626	0	0.125314	0.00279378	0.0252552	0.846637	4.59322	10267.3	0.333333	KQM	KQM	FALSE	FALSE	FALSE	FALSE	Absent	FALSE	FALSE	FALSE	FALSE	FALSE	FALSE	-1.83333	9.70002	-9.4
AAACAAATT	7	1	54	3	8	377	AAACAAATT	2.37e-07	1.16e-05	5.1e-07	9.46e-07	7.37e-05	8.7e-05	443	0.00272782	0.133322	0.00586207	0.0108701	0.847218	4.56653	10225.3	0.313581	KQI	KQI	FALSE	FALSE	FALSE	FALSE	Absent	FALSE	FALSE	FALSE	FALSE	FALSE	FALSE	-0.966667	9.70002	-3.9
AAACAACAA	7	2	10	0	0	300	AAACAACAA	4.75e-07	2.15e-06	0	0	5.87e-05	6.13e-05	312	0.00774592	0.0350539	0	0	0.9572	4.86385	11490.8	0.333333	KQQ	KQQ	FALSE	FALSE	FALSE	FALSE	Absent	FALSE	FALSE	FALSE	FALSE	FALSE	FALSE	-3.63333	9.70002	-3.9
AAACAACAC	10	1	8	0	0	333	AAACAACAC	2.37e-07	1.72e-06	0	0	6.51e-05	6.71e-05	342	0.00353886	0.025624	0	0	0.970837	4.90897	11653.2	0.235702	KQH	KQH	FALSE	FALSE	FALSE	FALSE	Absent	FALSE	FALSE	FALSE	FALSE	FALSE	FALSE	-3.53333	9.702	-4.9
AAACAACAG	8	1	24	4	0	87	AAACAACAG	2.37e-07	5.16e-06	6.8e-07	0	1.7e-05	2.31e-05	116	0.0102816	0.22334	0.0294602	0	0.736918	4.22993	8887.7	0.382971	KQQ	KQQ	FALSE	FALSE	FALSE	FALSE	Absent	FALSE	FALSE	FALSE	FALSE	FALSE	FALSE	-3.63333	9.70002	-8.4
AAACAACAT	1	0	4	2	0	219	AAACAACAT	0	8.6e-07	3.4e-07	0	4.28e-05	4.4e-05	225	0	0.0195198	0.00772442	0	0.972756	4.92599	11680	0.181046	KQH	KQH	FALSE	FALSE	FALSE	FALSE	Absent	FALSE	FALSE	FALSE	FALSE	FALSE	FALSE	-3.53333	9.702	-3.9
AAACAACCG	5	0	13	0	7	90	AAACAACCG	0	2.79e-06	0	8.28e-07	1.76e-05	2.12e-05	110	0	0.131616	0	0.0390031	0.829381	4.56615	10108.8	0.270801	KQP	KQP	FALSE	FALSE	FALSE	FALSE	Absent	FALSE	FALSE	FALSE	FALSE	FALSE	FALSE	-3	9.70002	-8.4
AAACAACGA	4	1	10	1	2	90	AAACAACGA	2.37e-07	2.15e-06	1.7e-07	2.37e-07	1.76e-05	2.04e-05	104	0.0116403	0.105356	0.00833833	0.0115964	0.863069	4.6091	10416.5	0.00471405	KQR	KQR	FALSE	FALSE	FALSE	FALSE	Absent	FALSE	FALSE	FALSE	FALSE	FALSE	FALSE	-3.96667	11.6518	-4.6
AAACAACGG	7	3	27	2	0	44	AAACAACGG	7.12e-07	5.8e-06	3.4e-07	0	8.61e-06	1.55e-05	76	0.0460697	0.375276	0.0220008	0	0.556654	3.64589	6739	0.235702	KQR	KQR	FALSE	FALSE	FALSE	FALSE	Absent	FALSE	FALSE	FALSE	FALSE	FALSE	FALSE	-3.96667	11.6518	-8.3
AAACAACGT	4	0	7	0	1	95	AAACAACGT	0	1.5e-06	0	1.18e-07	1.86e-05	2.02e-05	103	0	0.0744514	0	0.00585343	0.919695	4.77079	11066.3	0.471405	KQR	KQR	FALSE	FALSE	FALSE	FALSE	Absent	FALSE	FALSE	FALSE	FALSE	FALSE	FALSE	-3.96667	11.6518	-4.1
AAACAACTC	4	0	3	1	0	275	AAACAACTC	0	6.45e-07	1.7e-07	0	5.38e-05	5.46e-05	279	0	0.0118063	0.00311469	0	0.985079	4.95835	11824.2	0.235702	KQL	KQL	FALSE	FALSE	FALSE	FALSE	Absent	FALSE	FALSE	FALSE	FALSE	FALSE	FALSE	-1.2	9.70002	-5.7
AAACAAGAA	15	4	37	11	0	82	AAACAAGAA	9.5e-07	7.95e-06	1.87e-06	0	1.6e-05	2.68e-05	134	0.0354226	0.296562	0.0697794	0	0.598236	3.82907	7257	0.471405	KQE	KQE	FALSE	FALSE	FALSE	FALSE	Absent	FALSE	FALSE	FALSE	FALSE	FALSE	FALSE	-3.63333	6.40878	-4.1
AAACAAGAC	2	1	12	8	1	18	AAACAAGAC	2.37e-07	2.58e-06	1.36e-06	1.18e-07	3.52e-06	7.82e-06	40	0.0303777	0.329936	0.174084	0.0151316	0.45047	3.52538	5604.77	0.408248	KQD	KQD	FALSE	FALSE	FALSE	FALSE	Absent	FALSE	FALSE	FALSE	FALSE	FALSE	FALSE	-3.63333	6.33737	-6.5
AAACAAGAG	15	18	117	26	2	100	AAACAAGAG	4.27e-06	2.51e-05	4.42e-06	2.37e-07	1.96e-05	5.36e-05	263	0.0796813	0.468773	0.0824464	0.00441004	0.364689	3.10565	4499.46	0.266667	KQE	KQE	FALSE	FALSE	FALSE	FALSE	Absent	FALSE	FALSE	FALSE	FALSE	FALSE	FALSE	-3.63333	6.40878	-8.4
AAACAAGAT	1	1	4	2	1	52	AAACAAGAT	2.37e-07	8.6e-07	3.4e-07	1.18e-07	1.02e-05	1.17e-05	60	0.0202469	0.0733011	0.0290069	0.0100852	0.86736	4.63101	10471.2	0.313581	KQD	KQD	FALSE	FALSE	FALSE	FALSE	Absent	FALSE	FALSE	FALSE	FALSE	FALSE	FALSE	-3.63333	6.33737	-5.2
AAACAAGCA	4	0	3	3	1	16	AAACAAGCA	0	6.45e-07	5.1e-07	1.18e-07	3.13e-06	4.4e-06	23	0	0.146426	0.115888	0.0268616	0.710824	4.30208	8713.7	0.408248	KQA	KQA	FALSE	FALSE	FALSE	FALSE	Absent	FALSE	FALSE	FALSE	FALSE	FALSE	FALSE	-1.86667	9.70002	-3.9
AAACAAGCG	3	0	10	2	1	66	AAACAAGCG	0	2.15e-06	3.4e-07	1.18e-07	1.29e-05	1.55e-05	79	0	0.13849	0.0219214	0.00762171	0.831967	4.53307	10040.8	0.23094	KQA	KQA	FALSE	FALSE	FALSE	FALSE	Absent	FALSE	FALSE	FALSE	FALSE	FALSE	FALSE	-1.86667	9.70002	-8.4
AAACAAGCT	3	0	30	0	1	18	AAACAAGCT	0	6.45e-06	0	1.18e-07	3.52e-06	1.01e-05	49	0	0.639192	0	0.0117259	0.349082	3.0707	4307.9	0.256038	KQA	KQA	FALSE	FALSE	FALSE	FALSE	Absent	FALSE	FALSE	FALSE	FALSE	FALSE	FALSE	-1.86667	9.70002	-4
AAACAAGGA	11	16	91	4	2	15	AAACAAGGA	3.8e-06	1.96e-05	6.8e-07	2.37e-07	2.93e-06	2.72e-05	128	0.139637	0.718814	0.0250067	0.00869441	0.107848	2.2263	1429.53	0.235702	KQG	KQG	FALSE	FALSE	FALSE	FALSE	Absent	FALSE	FALSE	FALSE	FALSE	FALSE	FALSE	-2.6	9.70002	-6.6
AAACAAGGC	8	1	50	3	1	125	AAACAAGGC	2.37e-07	1.07e-05	5.1e-07	1.18e-07	2.44e-05	3.61e-05	180	0.00658412	0.297962	0.0141492	0.00327964	0.678025	4.0482	8192.49	0.471405	KQG	KQG	FALSE	FALSE	FALSE	FALSE	Absent	FALSE	FALSE	FALSE	FALSE	FALSE	FALSE	-2.6	9.70002	-5.9
AAACAAGGG	25	2	112	44	8	15	AAACAAGGG	4.75e-07	2.41e-05	7.48e-06	9.46e-07	2.93e-06	3.59e-05	181	0.0132248	0.6703	0.208413	0.0263497	0.0817124	2.49302	1281.16	0.270801	KQG	KQG	FALSE	FALSE	FALSE	FALSE	Absent	FALSE	FALSE	FALSE	FALSE	FALSE	FALSE	-2.6	9.70002	-9.5
AAACAAGGT	10	3	23	6	14	46	AAACAAGGT	7.12e-07	4.94e-06	1.02e-06	1.66e-06	9e-06	1.73e-05	92	0.0411044	0.285225	0.0588887	0.0955483	0.519234	3.76658	6645.16	0.362093	KQG	KQG	FALSE	FALSE	FALSE	FALSE	Absent	FALSE	FALSE	FALSE	FALSE	FALSE	FALSE	-2.6	9.70002	-7.1
AAACAAGTA	7	0	20	2	0	186	AAACAAGTA	0	4.3e-06	3.4e-07	0	3.64e-05	4.1e-05	208	0	0.104776	0.00829246	0	0.886932	4.66909	10660.7	0.527046	KQV	KQV	FALSE	FALSE	FALSE	FALSE	Absent	FALSE	FALSE	FALSE	FALSE	FALSE	FALSE	-1.06667	9.70002	-3.9
AAACAAGTG	18	7	52	10	11	809	AAACAAGTG	1.66e-06	1.12e-05	1.7e-06	1.3e-06	0.000158237	0.000174075	889	0.00954736	0.0641921	0.00977011	0.00747319	0.909017	4.74222	10948.9	0.298142	KQV	KQV	FALSE	FALSE	FALSE	FALSE	Absent	FALSE	FALSE	FALSE	FALSE	FALSE	FALSE	-1.06667	9.70002	-9.4
AAACAAGTT	11	1	16	1	3	661	AAACAAGTT	2.37e-07	3.44e-06	1.7e-07	3.55e-07	0.000129289	0.000133489	682	0.00177859	0.0257565	0.00127406	0.00265781	0.968533	4.91041	11635.9	0.256038	KQV	KQV	FALSE	FALSE	FALSE	FALSE	Absent	FALSE	FALSE	FALSE	FALSE	FALSE	FALSE	-1.06667	9.70002	-3.9
AAACAATAA	9	16	4	2	0	59	AAACAATAA	3.8e-06	8.6e-07	3.4e-07	0	1.15e-05	1.65e-05	81	0.22969	0.0519727	0.0205668	0	0.69777	3.88419	8396.42	0.333333	KQ*	KQ*	TRUE	FALSE	TRUE	FALSE	Ochre (UAA)	FALSE	FALSE	FALSE	FALSE	FALSE	FALSE	-2.46667	9.70002	NA
AAACAATAG	5	2	3	2	8	22	AAACAATAG	4.75e-07	6.45e-07	3.4e-07	9.46e-07	4.3e-06	6.71e-06	37	0.0707786	0.0960917	0.0507009	0.141023	0.641406	4.18619	8247.92	0.333333	KQ*	KQ*	TRUE	TRUE	FALSE	FALSE	Amber (UAG)	FALSE	FALSE	FALSE	FALSE	FALSE	FALSE	-2.46667	9.70002	NA
AAACAATAT	6	3	21	2	2	539	AAACAATAT	7.12e-07	4.51e-06	3.4e-07	2.37e-07	0.000105426	0.000111228	567	0.00640368	0.0405714	0.00305811	0.0021265	0.94784	4.84443	11388.6	0.313581	KQY	KQY	FALSE	FALSE	FALSE	FALSE	Absent	FALSE	FALSE	FALSE	FALSE	FALSE	FALSE	-2.9	9.29829	-3.9
AAACAATCA	8	3	76	19	2	76	AAACAATCA	7.12e-07	1.63e-05	3.23e-06	2.37e-07	1.49e-05	3.54e-05	176	0.0201336	0.461643	0.0913414	0.00668587	0.420196	3.34517	5177.02	0.235702	KQS	KQS	FALSE	FALSE	FALSE	FALSE	Absent	FALSE	FALSE	FALSE	FALSE	FALSE	FALSE	-2.73333	9.70002	-4.8
AAACAATCT	9	17	60	9	28	54	AAACAATCT	4.04e-06	1.29e-05	1.53e-06	3.31e-06	1.06e-05	3.23e-05	168	0.124829	0.398758	0.0473394	0.102412	0.326661	3.10732	4367.37	0.256038	KQS	KQS	FALSE	FALSE	FALSE	FALSE	Absent	FALSE	FALSE	FALSE	FALSE	FALSE	FALSE	-2.73333	9.70002	-6
AAACAATGA	16	31	30	6	10	40	AAACAATGA	7.36e-06	6.45e-06	1.02e-06	1.18e-06	7.82e-06	2.38e-05	117	0.308811	0.270486	0.042815	0.0496202	0.328268	2.81805	4182.17	0.333333	KQ*	KQ*	TRUE	FALSE	FALSE	TRUE	Opal (UGA	FALSE	FALSE	FALSE	FALSE	FALSE	FALSE	-2.46667	9.70002	NA
AAACAATGC	6	3	8	1	1	183	AAACAATGC	7.12e-07	1.72e-06	1.7e-07	1.18e-07	3.58e-05	3.85e-05	196	0.0184938	0.0446363	0.00441591	0.00307067	0.929383	4.78021	11172	0.235702	KQC	KQC	FALSE	FALSE	FALSE	FALSE	Absent	FALSE	FALSE	FALSE	FALSE	FALSE	FALSE	-1.63333	8.54518	-5.3
AAACAATGT	8	3	15	3	1	370	AAACAATGT	7.12e-07	3.22e-06	5.1e-07	1.18e-07	7.24e-05	7.69e-05	392	0.00925808	0.0418971	0.00663186	0.00153719	0.940676	4.82248	11302.8	0.181046	KQC	KQC	FALSE	FALSE	FALSE	FALSE	Absent	FALSE	FALSE	FALSE	FALSE	FALSE	FALSE	-1.63333	8.54518	-5.5
AAACAATTA	7	3	14	0	10	269	AAACAATTA	7.12e-07	3.01e-06	0	1.18e-06	5.26e-05	5.75e-05	296	0.0123832	0.0523039	0	0.0205609	0.914752	4.77299	11057.6	0.235702	KQL	KQL	FALSE	FALSE	FALSE	FALSE	Absent	FALSE	FALSE	FALSE	FALSE	FALSE	FALSE	-1.2	9.70002	-3.9
AAACAATTC	1	1	43	3	0	192	AAACAATTC	2.37e-07	9.24e-06	5.1e-07	0	3.76e-05	4.75e-05	239	0.00499392	0.194358	0.0107319	0	0.789916	4.37549	9508.85	0.333333	KQF	KQF	FALSE	FALSE	FALSE	FALSE	Absent	FALSE	FALSE	FALSE	FALSE	FALSE	FALSE	-1.53333	9.70002	-4
AAACAATTG	5	5	44	3	1	63	AAACAATTG	1.19e-06	9.46e-06	5.1e-07	1.18e-07	1.23e-05	2.36e-05	116	0.0503157	0.400755	0.0216256	0.00501259	0.522291	3.54821	6347.61	0.270801	KQL	KQL	FALSE	FALSE	FALSE	FALSE	Absent	FALSE	FALSE	FALSE	FALSE	FALSE	FALSE	-1.2	9.70002	-10.1
AAACACAAA	5	1	20	1	1	43	AAACACAAA	2.37e-07	4.3e-06	1.7e-07	1.18e-07	8.41e-06	1.32e-05	66	0.0179401	0.324749	0.0128511	0.00893621	0.635524	3.91935	7705.49	0.408248	KHK	KHK	FALSE	FALSE	FALSE	FALSE	Absent	FALSE	FALSE	FALSE	FALSE	FALSE	FALSE	-3.66667	10.8054	-3.9
AAACACAAG	9	1	79	8	15	279	AAACACAAG	2.37e-07	1.7e-05	1.36e-06	1.77e-06	5.46e-05	7.49e-05	382	0.00316903	0.226593	0.0181606	0.0236781	0.728399	4.24754	8864.18	0.23094	KHK	KHK	FALSE	FALSE	FALSE	FALSE	Absent	FALSE	FALSE	FALSE	FALSE	FALSE	FALSE	-3.66667	10.8054	-8.4
AAACACACA	4	0	3	0	0	209	AAACACACA	0	6.45e-07	0	0	4.09e-05	4.15e-05	212	0	0.0155251	0	0	0.984475	4.95342	11815.6	0.166667	KHT	KHT	FALSE	FALSE	FALSE	FALSE	Absent	FALSE	FALSE	FALSE	FALSE	FALSE	FALSE	-2.6	9.702	-3.9
AAACACACG	5	0	7	8	0	42	AAACACACG	0	1.5e-06	1.36e-06	0	8.22e-06	1.11e-05	57	0	0.135762	0.122798	0	0.741439	4.34712	8987.24	0.253859	KHT	KHT	FALSE	FALSE	FALSE	FALSE	Absent	FALSE	FALSE	FALSE	FALSE	FALSE	FALSE	-2.6	9.702	-8.4
AAACACAGG	17	1	36	11	14	31	AAACACAGG	2.37e-07	7.74e-06	1.87e-06	1.66e-06	6.06e-06	1.76e-05	93	0.013518	0.440462	0.106517	0.0942691	0.345234	3.31724	4599.21	0.191485	KHR	KHR	FALSE	FALSE	FALSE	FALSE	Absent	TRUE	FALSE	FALSE	FALSE	FALSE	FALSE	-3.86667	11.6518	-8.3
AAACACCAA	6	0	38	0	11	49	AAACACCAA	0	8.17e-06	0	1.3e-06	9.58e-06	1.91e-05	98	0	0.42863	0	0.0682853	0.503084	3.64582	6334.27	0.235702	KHQ	KHQ	FALSE	FALSE	FALSE	FALSE	Absent	FALSE	FALSE	FALSE	FALSE	FALSE	FALSE	-3.53333	9.702	-6.1
AAACACCAT	1	0	3	0	0	9	AAACACCAT	0	6.45e-07	0	0	1.76e-06	2.41e-06	12	0	0.26805	0	0	0.73195	4.19585	8815.57	0.128019	KHH	KHH	FALSE	FALSE	FALSE	FALSE	Absent	FALSE	FALSE	FALSE	FALSE	FALSE	FALSE	-3.43333	9.70397	-7.2
AAACACCCC	3	0	6	3	0	1	AAACACCCC	0	1.29e-06	5.1e-07	0	1.96e-07	2e-06	10	0	0.646234	0.25573	0	0.0980357	2.54984	1407.41	0.166667	KHP	KHP	FALSE	FALSE	FALSE	FALSE	Absent	FALSE	FALSE	FALSE	FALSE	FALSE	FALSE	-2.9	9.702	-5.7
AAACACCCG	13	0	32	34	1	37	AAACACCCG	0	6.88e-06	5.78e-06	1.18e-07	7.24e-06	2e-05	104	0	0.343578	0.288918	0.00590895	0.361595	3.38552	4574.99	0.191485	KHP	KHP	FALSE	FALSE	FALSE	FALSE	Absent	FALSE	FALSE	FALSE	FALSE	FALSE	FALSE	-2.9	9.702	-8.4
AAACACCGC	3	1	16	2	1	86	AAACACCGC	2.37e-07	3.44e-06	3.4e-07	1.18e-07	1.68e-05	2.1e-05	106	0.0113299	0.164074	0.016232	0.00564359	0.80272	4.42435	9682.61	0.282843	KHR	KHR	FALSE	FALSE	FALSE	FALSE	Absent	FALSE	FALSE	FALSE	FALSE	FALSE	FALSE	-3.86667	11.6518	-6.5
AAACACCGG	6	7	18	10	11	5	AAACACCGG	1.66e-06	3.87e-06	1.7e-06	1.3e-06	9.78e-07	9.51e-06	51	0.174767	0.406749	0.178844	0.136799	0.102842	2.5862	1886.19	0.166667	KHR	KHR	FALSE	FALSE	FALSE	FALSE	Absent	FALSE	FALSE	FALSE	FALSE	FALSE	FALSE	-3.86667	11.6518	-8.3
AAACACCGT	9	0	34	1	0	92	AAACACCGT	0	7.31e-06	1.7e-07	0	1.8e-05	2.55e-05	127	0	0.286844	0.0066771	0	0.706479	4.12611	8516.18	0.333333	KHR	KHR	FALSE	FALSE	FALSE	FALSE	Absent	FALSE	FALSE	FALSE	FALSE	FALSE	FALSE	-3.86667	11.6518	-6.8
AAACACCTA	32	0	157	34	0	254	AAACACCTA	0	3.37e-05	5.78e-06	0	4.97e-05	8.92e-05	445	0	0.378218	0.064825	0	0.556957	3.7357	6767.76	0.166667	KHL	KHL	FALSE	FALSE	FALSE	FALSE	Absent	FALSE	FALSE	FALSE	FALSE	FALSE	FALSE	-1.1	9.702	-4.9
AAACACGAA	11	0	49	13	0	135	AAACACGAA	0	1.05e-05	2.21e-06	0	2.64e-05	3.91e-05	197	0	0.268982	0.0564797	0	0.674538	4.08009	8160.62	0.333333	KHE	KHE	FALSE	FALSE	FALSE	FALSE	Absent	FALSE	FALSE	FALSE	FALSE	FALSE	FALSE	-3.53333	7.54974	-4.1
AAACACGAG	5	3	12	18	1	4	AAACACGAG	7.12e-07	2.58e-06	3.06e-06	1.18e-07	7.82e-07	7.25e-06	38	0.0982044	0.355536	0.422082	0.0163056	0.107872	2.6801	1651.04	0.188562	KHE	KHE	FALSE	FALSE	FALSE	FALSE	Absent	FALSE	FALSE	FALSE	FALSE	FALSE	FALSE	-3.53333	7.54974	-8.4
AAACACGCG	14	0	40	12	0	0	AAACACGCG	0	8.6e-06	2.04e-06	0	0	1.06e-05	52	0	0.808124	0.191876	0	0	2.19188	212.1	0.163299	KHA	KHA	FALSE	FALSE	FALSE	FALSE	Absent	FALSE	FALSE	FALSE	FALSE	FALSE	FALSE	-1.76667	9.702	-8.4
AAACACGCT	6	0	34	5	0	3	AAACACGCT	0	7.31e-06	8.5e-07	0	5.87e-07	8.74e-06	42	0	0.83563	0.0972582	0	0.0671122	2.29859	963.977	0.181046	KHA	KHA	FALSE	FALSE	FALSE	FALSE	Absent	FALSE	FALSE	FALSE	FALSE	FALSE	FALSE	-1.76667	9.702	-5.2
AAACACGGA	10	1	5	4	0	21	AAACACGGA	2.37e-07	1.07e-06	6.8e-07	0	4.11e-06	6.1e-06	31	0.0389238	0.176148	0.111529	0	0.673399	4.0928	8169.62	0.166667	KHG	KHG	FALSE	FALSE	FALSE	FALSE	Absent	FALSE	FALSE	FALSE	FALSE	FALSE	FALSE	-2.5	9.702	-6.6
AAACACGGC	2	1	47	4	1	52	AAACACGGC	2.37e-07	1.01e-05	6.8e-07	1.18e-07	1.02e-05	2.13e-05	105	0.0111431	0.474018	0.0319285	0.0055505	0.47736	3.46397	5824.56	0.333333	KHG	KHG	FALSE	FALSE	FALSE	FALSE	Absent	FALSE	FALSE	FALSE	FALSE	FALSE	FALSE	-2.5	9.702	-5.9
AAACACGGG	33	2	43	66	59	1	AAACACGGG	4.75e-07	9.24e-06	1.12e-05	6.98e-06	1.96e-07	2.81e-05	171	0.0168906	0.328681	0.399275	0.248196	0.00695748	2.89965	1256.34	0.191485	KHG	KHG	FALSE	FALSE	FALSE	FALSE	Absent	FALSE	FALSE	FALSE	FALSE	FALSE	FALSE	-2.5	9.702	-9.5
AAACACGTA	20	2	50	0	0	1091	AAACACGTA	4.75e-07	1.07e-05	0	0	0.000213395	0.000224614	1143	0.00211404	0.0478351	0	0	0.950051	4.84804	11406.4	0.372678	KHV	KHV	FALSE	FALSE	FALSE	FALSE	Absent	FALSE	FALSE	FALSE	FALSE	FALSE	FALSE	-0.966667	9.702	-3.9
AAACACGTC	11	0	37	2	8	2	AAACACGTC	0	7.95e-06	3.4e-07	9.46e-07	3.91e-07	9.63e-06	49	0	0.825781	0.0353276	0.0982626	0.0406292	2.35374	961.586	0.235702	KHV	KHV	FALSE	FALSE	FALSE	FALSE	Absent	FALSE	FALSE	FALSE	FALSE	FALSE	FALSE	-0.966667	9.702	-4.9
AAACACGTG	5	0	24	2	4	7	AAACACGTG	0	5.16e-06	3.4e-07	4.73e-07	1.37e-06	7.34e-06	37	0	0.702663	0.0463433	0.0644512	0.186543	2.73487	2582.67	0.210819	KHV	KHV	FALSE	FALSE	FALSE	FALSE	Absent	FALSE	FALSE	FALSE	FALSE	FALSE	FALSE	-0.966667	9.702	-9.4
AAACACGTT	14	0	87	1	4	166	AAACACGTT	0	1.87e-05	1.7e-07	4.73e-07	3.25e-05	5.18e-05	258	0	0.360863	0.0032828	0.00913099	0.626724	3.90172	7598.83	0.181046	KHV	KHV	FALSE	FALSE	FALSE	FALSE	Absent	FALSE	FALSE	FALSE	FALSE	FALSE	FALSE	-0.966667	9.702	-3.9
AAACACTAG	13	1	1	16	16	14	AAACACTAG	2.37e-07	2.15e-07	2.72e-06	1.89e-06	2.74e-06	7.8e-06	48	0.030423	0.0275356	0.348688	0.242466	0.350888	3.85586	5296.66	0.166667	KH*	KH*	TRUE	TRUE	FALSE	FALSE	Amber (UAG)	FALSE	FALSE	FALSE	FALSE	FALSE	FALSE	-2.36667	9.702	NA
AAACACTAT	6	4	39	2	9	363	AAACACTAT	9.5e-07	8.38e-06	3.4e-07	1.06e-06	7.1e-05	8.17e-05	417	0.011619	0.102533	0.00416151	0.013022	0.868664	4.62458	10485.9	0.221736	KHY	KHY	FALSE	FALSE	FALSE	FALSE	Absent	FALSE	FALSE	FALSE	FALSE	FALSE	FALSE	-2.8	9.30071	-4.9
AAACACTCT	2	0	12	3	0	22	AAACACTCT	0	2.58e-06	5.1e-07	0	4.3e-06	7.39e-06	37	0	0.348846	0.0690232	0	0.582131	3.81542	7068.84	0.181046	KHS	KHS	FALSE	FALSE	FALSE	FALSE	Absent	FALSE	FALSE	FALSE	FALSE	FALSE	FALSE	-2.63333	9.702	-7.8
AAACACTGA	6	14	0	0	20	17	AAACACTGA	3.32e-06	0	0	2.37e-06	3.33e-06	9.01e-06	51	0.368737	0	0	0.26239	0.368873	3.26266	5378.45	0.166667	KH*	KH*	TRUE	FALSE	FALSE	TRUE	Opal (UGA	FALSE	FALSE	FALSE	FALSE	FALSE	FALSE	-2.36667	9.702	NA
AAACACTGC	7	1	34	2	2	78	AAACACTGC	2.37e-07	7.31e-06	3.4e-07	2.37e-07	1.53e-05	2.34e-05	117	0.0101563	0.312542	0.0145506	0.010118	0.652633	3.98253	7914.46	0.166667	KHC	KHC	FALSE	FALSE	FALSE	FALSE	Absent	FALSE	FALSE	FALSE	FALSE	FALSE	FALSE	-1.53333	8.55277	-5.5
AAACACTGG	5	1	5	2	3	164	AAACACTGG	2.37e-07	1.07e-06	3.4e-07	3.55e-07	3.21e-05	3.41e-05	175	0.00696569	0.031523	0.00997949	0.0104091	0.941123	4.8472	11340.9	0.191485	KHW	KHW	FALSE	FALSE	FALSE	FALSE	Absent	FALSE	FALSE	FALSE	FALSE	FALSE	FALSE	-2.66667	9.702	-8.3
AAACACTGT	7	2	16	2	2	373	AAACACTGT	4.75e-07	3.44e-06	3.4e-07	2.37e-07	7.3e-05	7.74e-05	395	0.00613122	0.0443946	0.00439199	0.00305404	0.942028	4.83045	11323.4	0.128019	KHC	KHC	FALSE	FALSE	FALSE	FALSE	Absent	FALSE	FALSE	FALSE	FALSE	FALSE	FALSE	-1.53333	8.55277	-5.5
AAACACTTG	5	0	5	9	2	90	AAACACTTG	0	1.07e-06	1.53e-06	2.37e-07	1.76e-05	2.04e-05	106	0	0.0525523	0.0748662	0.0115688	0.861013	4.68104	10425	0.191485	KHL	KHL	FALSE	FALSE	FALSE	FALSE	Absent	FALSE	FALSE	FALSE	FALSE	FALSE	FALSE	-1.1	9.702	-10.3
AAACAGAAA	7	2	36	11	1	86	AAACAGAAA	4.75e-07	7.74e-06	1.87e-06	1.18e-07	1.68e-05	2.7e-05	136	0.0175731	0.286294	0.0692348	0.00437669	0.622521	3.92798	7562.26	0.663325	KQK	KQK	FALSE	FALSE	FALSE	FALSE	Absent	FALSE	FALSE	FALSE	FALSE	FALSE	FALSE	-3.76667	10.8054	-4.9
AAACAGAAC	5	0	17	52	3	20	AAACAGAAC	0	3.65e-06	8.84e-06	3.55e-07	3.91e-06	1.68e-05	92	0	0.217919	0.527559	0.0211643	0.233358	3.26996	3219.17	0.541603	KQN	KQN	FALSE	FALSE	FALSE	FALSE	Absent	FALSE	FALSE	FALSE	FALSE	FALSE	FALSE	-3.63333	9.70002	-8.3
AAACAGAAG	8	1	35	17	0	87	AAACAGAAG	2.37e-07	7.52e-06	2.89e-06	0	1.7e-05	2.77e-05	140	0.00858154	0.271848	0.104503	0	0.615067	3.94112	7476.3	0.375233	KQK	KQK	FALSE	FALSE	FALSE	FALSE	Absent	FALSE	FALSE	FALSE	FALSE	FALSE	FALSE	-3.76667	10.8054	-8.4
AAACAGAAT	9	3	77	1	0	86	AAACAGAAT	7.12e-07	1.65e-05	1.7e-07	0	1.68e-05	3.43e-05	167	0.0207961	0.483108	0.00496563	0	0.491131	3.45756	5954.94	0.416013	KQN	KQN	FALSE	FALSE	FALSE	FALSE	Absent	FALSE	FALSE	FALSE	FALSE	FALSE	FALSE	-3.63333	9.70002	-6.4
AAACAGACA	5	1	11	4	0	143	AAACAGACA	2.37e-07	2.36e-06	6.8e-07	0	2.8e-05	3.13e-05	159	0.0075971	0.0756368	0.0217682	0	0.894998	4.69916	10762.3	0.270801	KQT	KQT	FALSE	FALSE	FALSE	FALSE	Absent	FALSE	FALSE	FALSE	FALSE	FALSE	FALSE	-2.7	9.70002	-5.8
AAACAGACG	6	2	39	14	0	2	AAACAGACG	4.75e-07	8.38e-06	2.38e-06	0	3.91e-07	1.16e-05	57	0.0408372	0.720749	0.204771	0	0.033643	2.26486	613.885	0.412472	KQT	KQT	FALSE	FALSE	FALSE	FALSE	Absent	FALSE	FALSE	FALSE	FALSE	FALSE	FALSE	-2.7	9.70002	-8.4
AAACAGAGA	19	5	75	32	0	421	AAACAGAGA	1.19e-06	1.61e-05	5.44e-06	0	8.23e-05	0.000105092	533	0.0112959	0.153358	0.0517864	0	0.78356	4.39117	9452.42	0.270801	KQR	KQR	FALSE	FALSE	FALSE	FALSE	Absent	TRUE	FALSE	FALSE	FALSE	FALSE	FALSE	-3.96667	11.6518	-4.9
AAACAGAGC	25	0	78	34	1	79	AAACAGAGC	0	1.68e-05	5.78e-06	1.18e-07	1.55e-05	3.81e-05	192	0	0.439767	0.151715	0.00310287	0.405415	3.37417	5019.96	0.270801	KQS	KQS	FALSE	FALSE	FALSE	FALSE	Absent	FALSE	FALSE	FALSE	FALSE	FALSE	FALSE	-2.73333	9.70002	-8.3
AAACAGAGG	28	0	138	35	11	32	AAACAGAGG	0	2.97e-05	5.95e-06	1.3e-06	6.26e-06	4.32e-05	216	0	0.686973	0.137895	0.0301362	0.144996	2.63316	2013.61	0.311127	KQR	KQR	FALSE	FALSE	FALSE	FALSE	Absent	TRUE	FALSE	FALSE	FALSE	FALSE	FALSE	-3.96667	11.6518	-8.3
AAACAGAGT	18	0	99	6	1	304	AAACAGAGT	0	2.13e-05	1.02e-06	1.18e-07	5.95e-05	8.19e-05	410	0	0.259839	0.0124635	0.00144446	0.726253	4.19411	8758.9	0.208006	KQS	KQS	FALSE	FALSE	FALSE	FALSE	Absent	FALSE	FALSE	FALSE	FALSE	FALSE	FALSE	-2.73333	9.70002	-4.9
AAACAGATA	11	3	106	7	4	342	AAACAGATA	7.12e-07	2.28e-05	1.19e-06	4.73e-07	6.69e-05	9.2e-05	462	0.007738	0.247461	0.0129336	0.0051392	0.726728	4.19566	8776.85	0.0898146	KQI	KQI	FALSE	FALSE	FALSE	FALSE	Absent	FALSE	FALSE	FALSE	FALSE	FALSE	FALSE	-0.966667	9.70002	-4.9
AAACAGATC	14	0	15	7	30	378	AAACAGATC	0	3.22e-06	1.19e-06	3.55e-06	7.39e-05	8.19e-05	430	0	0.0393584	0.0145367	0.0433215	0.902783	4.80953	11002.8	0.469042	KQI	KQI	FALSE	FALSE	FALSE	FALSE	Absent	FALSE	FALSE	FALSE	FALSE	FALSE	FALSE	-0.966667	9.70002	-7.3
AAACAGATG	14	2	39	2	1	55	AAACAGATG	4.75e-07	8.38e-06	3.4e-07	1.18e-07	1.08e-05	2.01e-05	99	0.0236574	0.417537	0.0169466	0.00589204	0.535967	3.61297	6513.56	0.44	KQM	KQM	FALSE	FALSE	FALSE	FALSE	Absent	FALSE	FALSE	FALSE	FALSE	FALSE	FALSE	-1.83333	9.70002	-9.4
AAACAGATT	5	0	10	2	2	334	AAACAGATT	0	2.15e-06	3.4e-07	2.37e-07	6.53e-05	6.81e-05	348	0	0.031576	0.00499814	0.00347554	0.95995	4.8918	11538.7	0.360278	KQI	KQI	FALSE	FALSE	FALSE	FALSE	Absent	FALSE	FALSE	FALSE	FALSE	FALSE	FALSE	-0.966667	9.70002	-5.2
AAACAGCAA	8	6	47	7	2	23	AAACAGCAA	1.42e-06	1.01e-05	1.19e-06	2.37e-07	4.5e-06	1.75e-05	85	0.0816349	0.578782	0.0682239	0.0135545	0.257805	2.78711	3254.47	0.382971	KQQ	KQQ	FALSE	FALSE	FALSE	FALSE	Absent	FALSE	FALSE	FALSE	FALSE	FALSE	FALSE	-3.63333	9.70002	-7.7
AAACAGCAC	10	1	19	20	11	8	AAACAGCAC	2.37e-07	4.08e-06	3.4e-06	1.3e-06	1.56e-06	1.06e-05	59	0.0224249	0.385636	0.321273	0.122872	0.147795	2.98798	2455.36	0.270801	KQH	KQH	FALSE	FALSE	FALSE	FALSE	Absent	FALSE	FALSE	FALSE	FALSE	FALSE	FALSE	-3.53333	9.702	-8.3
AAACAGCAG	9	1	11	2	3	14	AAACAGCAG	2.37e-07	2.36e-06	3.4e-07	3.55e-07	2.74e-06	6.03e-06	31	0.0393443	0.391712	0.0563671	0.0587937	0.453783	3.49596	5738.66	0.44	KQQ	KQQ	FALSE	FALSE	FALSE	FALSE	Absent	FALSE	FALSE	FALSE	FALSE	FALSE	FALSE	-3.63333	9.70002	-8.4
AAACAGCAT	11	0	57	12	2	46	AAACAGCAT	0	1.22e-05	2.04e-06	2.37e-07	9e-06	2.35e-05	117	0	0.5207	0.0867591	0.0100549	0.382486	3.25433	4740.57	0.208006	KQH	KQH	FALSE	FALSE	FALSE	FALSE	Absent	FALSE	FALSE	FALSE	FALSE	FALSE	FALSE	-3.53333	9.702	-7.7
AAACAGCCT	11	0	2	25	6	3	AAACAGCCT	0	4.3e-07	4.25e-06	7.1e-07	5.87e-07	5.98e-06	36	0	0.0718936	0.711249	0.118699	0.0981583	3.24312	2040.59	0.208006	KQP	KQP	FALSE	FALSE	FALSE	FALSE	Absent	FALSE	FALSE	FALSE	FALSE	FALSE	FALSE	-3	9.70002	-9.9
AAACAGCGC	3	1	22	9	1	9	AAACAGCGC	2.37e-07	4.73e-06	1.53e-06	1.18e-07	1.76e-06	8.37e-06	42	0.0283514	0.564534	0.182781	0.0141222	0.210211	2.81331	2751.35	0.459565	KQR	KQR	FALSE	FALSE	FALSE	FALSE	Absent	FALSE	FALSE	FALSE	FALSE	FALSE	FALSE	-3.96667	11.6518	-8.7
AAACAGCGG	5	7	32	7	2	6	AAACAGCGG	1.66e-06	6.88e-06	1.19e-06	2.37e-07	1.17e-06	1.11e-05	54	0.149201	0.61733	0.106878	0.021234	0.105357	2.31622	1481.92	0.270801	KQR	KQR	FALSE	FALSE	FALSE	FALSE	Absent	FALSE	FALSE	FALSE	FALSE	FALSE	FALSE	-3.96667	11.6518	-8.7
AAACAGCGT	9	1	98	3	0	63	AAACAGCGT	2.37e-07	2.11e-05	5.1e-07	0	1.23e-05	3.41e-05	165	0.00695655	0.617039	0.0149496	0	0.361054	3.09116	4415.81	0.541603	KQR	KQR	FALSE	FALSE	FALSE	FALSE	Absent	FALSE	FALSE	FALSE	FALSE	FALSE	FALSE	-3.96667	11.6518	-8.7
AAACAGCTA	4	0	6	4	2	29	AAACAGCTA	0	1.29e-06	6.8e-07	2.37e-07	5.67e-06	7.88e-06	41	0	0.163654	0.0863487	0.030022	0.719976	4.30632	8819.23	0.270801	KQL	KQL	FALSE	FALSE	FALSE	FALSE	Absent	FALSE	FALSE	FALSE	FALSE	FALSE	FALSE	-1.2	9.70002	-10.2
AAACAGCTC	7	9	1	15	1	6	AAACAGCTC	2.14e-06	2.15e-07	2.55e-06	1.18e-07	1.17e-06	6.19e-06	32	0.344944	0.0346896	0.411824	0.0190913	0.189451	2.67341	2600.29	0.270801	KQL	KQL	FALSE	FALSE	FALSE	FALSE	Absent	FALSE	FALSE	FALSE	FALSE	FALSE	FALSE	-1.2	9.70002	-12.4
AAACAGCTT	5	0	25	6	14	22	AAACAGCTT	0	5.37e-06	1.02e-06	1.66e-06	4.3e-06	1.24e-05	67	0	0.434947	0.0826168	0.134048	0.348389	3.39588	4765	0.208006	KQL	KQL	FALSE	FALSE	FALSE	FALSE	Absent	FALSE	FALSE	FALSE	FALSE	FALSE	FALSE	-1.2	9.70002	-10.6
AAACAGGAA	7	0	35	3	0	79	AAACAGGAA	0	7.52e-06	5.1e-07	0	1.55e-05	2.35e-05	117	0	0.320274	0.0217268	0	0.658	3.99573	7947.46	0.541603	KQE	KQE	FALSE	FALSE	FALSE	FALSE	Absent	FALSE	FALSE	FALSE	FALSE	FALSE	FALSE	-3.63333	6.40878	-6.1
AAACAGGAC	6	4	22	16	9	1	AAACAGGAC	9.5e-07	4.73e-06	2.72e-06	1.06e-06	1.96e-07	9.66e-06	52	0.0983279	0.489477	0.281742	0.110202	0.0202514	2.46457	869.491	0.469042	KQD	KQD	FALSE	FALSE	FALSE	FALSE	Absent	FALSE	FALSE	FALSE	FALSE	FALSE	FALSE	-3.63333	6.33737	-7.8
AAACAGGAG	16	2	64	25	10	6	AAACAGGAG	4.75e-07	1.38e-05	4.25e-06	1.18e-06	1.17e-06	2.08e-05	107	0.0227899	0.660062	0.204064	0.0567597	0.056325	2.46377	1082.34	0.306377	KQE	KQE	FALSE	FALSE	FALSE	FALSE	Absent	FALSE	FALSE	FALSE	FALSE	FALSE	FALSE	-3.63333	6.40878	-8.4
AAACAGGAT	7	0	59	28	3	17	AAACAGGAT	0	1.27e-05	4.76e-06	3.55e-07	3.33e-06	2.11e-05	107	0	0.600294	0.225471	0.0167984	0.157437	2.73138	2157.03	0.360278	KQD	KQD	FALSE	FALSE	FALSE	FALSE	Absent	FALSE	FALSE	FALSE	FALSE	FALSE	FALSE	-3.63333	6.33737	-6.1
AAACAGGCA	29	1	85	25	1	213	AAACAGGCA	2.37e-07	1.83e-05	4.25e-06	1.18e-07	4.17e-05	6.45e-05	325	0.00367897	0.283034	0.0658841	0.00183254	0.645571	4.00258	7827.02	0.469042	KQA	KQA	FALSE	FALSE	FALSE	FALSE	Absent	FALSE	FALSE	FALSE	FALSE	FALSE	FALSE	-1.86667	9.70002	-5.3
AAACAGGCC	10	0	3	9	24	1	AAACAGGCC	0	6.45e-07	1.53e-06	2.84e-06	1.96e-07	5.21e-06	37	0	0.123755	0.293835	0.544862	0.0375479	3.4962	2603.23	0.382971	KQA	KQA	FALSE	FALSE	FALSE	FALSE	Absent	FALSE	FALSE	FALSE	FALSE	FALSE	FALSE	-1.86667	9.70002	-9.3
AAACAGGCG	9	4	27	2	2	4	AAACAGGCG	9.5e-07	5.8e-06	3.4e-07	2.37e-07	7.82e-07	8.11e-06	39	0.11709	0.715348	0.0419377	0.0291621	0.0964625	2.27256	1375.88	0.26533	KQA	KQA	FALSE	FALSE	FALSE	FALSE	Absent	FALSE	FALSE	FALSE	FALSE	FALSE	FALSE	-1.86667	9.70002	-8.4
AAACAGGCT	9	0	29	3	2	32	AAACAGGCT	0	6.23e-06	5.1e-07	2.37e-07	6.26e-06	1.32e-05	66	0	0.470764	0.0385432	0.0178678	0.472825	3.49275	5817.84	0.294165	KQA	KQA	FALSE	FALSE	FALSE	FALSE	Absent	FALSE	FALSE	FALSE	FALSE	FALSE	FALSE	-1.86667	9.70002	-7
AAACAGGGA	14	3	9	20	23	2	AAACAGGGA	7.12e-07	1.93e-06	3.4e-06	2.72e-06	3.91e-07	9.16e-06	57	0.0777671	0.211159	0.37138	0.296982	0.0427113	3.01571	1831.39	0.270801	KQG	KQG	FALSE	FALSE	FALSE	FALSE	Absent	FALSE	FALSE	FALSE	FALSE	FALSE	FALSE	-2.6	9.70002	-9
AAACAGGGC	20	20	10	57	30	10	AAACAGGGC	4.75e-06	2.15e-06	9.69e-06	3.55e-06	1.96e-06	2.21e-05	127	0.214907	0.0972553	0.438742	0.160572	0.0885235	2.81055	1919.56	0.541603	KQG	KQG	FALSE	FALSE	FALSE	FALSE	Absent	FALSE	FALSE	FALSE	FALSE	FALSE	FALSE	-2.6	9.70002	-9
AAACAGGGG	33	17	61	50	17	1	AAACAGGGG	4.04e-06	1.31e-05	8.5e-06	2.01e-06	1.96e-07	2.79e-05	146	0.144904	0.470603	0.305292	0.0721787	0.00702215	2.32581	586.655	0.311127	KQG	KQG	FALSE	FALSE	FALSE	FALSE	Absent	FALSE	FALSE	FALSE	FALSE	FALSE	FALSE	-2.6	9.70002	-9.6
AAACAGGGT	19	36	7	21	24	5	AAACAGGGT	8.55e-06	1.5e-06	3.57e-06	2.84e-06	9.78e-07	1.74e-05	93	0.490113	0.086255	0.204799	0.162754	0.0560792	2.20843	1401.9	0.416013	KQG	KQG	FALSE	FALSE	FALSE	FALSE	Absent	FALSE	FALSE	FALSE	FALSE	FALSE	FALSE	-2.6	9.70002	-11.7
AAACAGGTA	9	2	45	3	1	35	AAACAGGTA	4.75e-07	9.67e-06	5.1e-07	1.18e-07	6.85e-06	1.76e-05	86	0.0269504	0.548834	0.0289582	0.00671218	0.388545	3.18107	4770.48	0.60553	KQV	KQV	FALSE	FALSE	FALSE	FALSE	Absent	FALSE	FALSE	FALSE	FALSE	FALSE	FALSE	-1.06667	9.70002	-6.8
AAACAGGTC	15	1	101	18	5	50	AAACAGGTC	2.37e-07	2.17e-05	3.06e-06	5.91e-07	9.78e-06	3.54e-05	175	0.00671184	0.613558	0.0865423	0.0167163	0.276471	2.94268	3503.52	0.382971	KQV	KQV	FALSE	FALSE	FALSE	FALSE	Absent	FALSE	FALSE	FALSE	FALSE	FALSE	FALSE	-1.06667	9.70002	-8.3
AAACAGGTG	15	20	125	6	14	7	AAACAGGTG	4.75e-06	2.69e-05	1.02e-06	1.66e-06	1.37e-06	3.57e-05	172	0.133178	0.753365	0.0286199	0.0464364	0.0384007	2.10352	738.218	0.34254	KQV	KQV	FALSE	FALSE	FALSE	FALSE	Absent	FALSE	FALSE	FALSE	FALSE	FALSE	FALSE	-1.06667	9.70002	-9.4
AAACAGGTT	13	6	62	7	3	173	AAACAGGTT	1.42e-06	1.33e-05	1.19e-06	3.55e-07	3.38e-05	5.01e-05	251	0.0284162	0.265766	0.023748	0.00707724	0.674993	4.03446	8172.1	0.294165	KQV	KQV	FALSE	FALSE	FALSE	FALSE	Absent	FALSE	FALSE	FALSE	FALSE	FALSE	FALSE	-1.06667	9.70002	-6.5
AAACAGTAA	11	57	7	0	13	38	AAACAGTAA	1.35e-05	1.5e-06	0	1.54e-06	7.43e-06	2.4e-05	115	0.563705	0.0626568	0	0.0640396	0.309599	2.49317	3964.52	0.44	KQ*	KQ*	TRUE	FALSE	TRUE	FALSE	Ochre (UAA)	FALSE	FALSE	FALSE	FALSE	FALSE	FALSE	-2.46667	9.70002	NA
AAACAGTAC	4	3	9	3	0	113	AAACAGTAC	7.12e-07	1.93e-06	5.1e-07	0	2.21e-05	2.53e-05	128	0.0281987	0.0765674	0.0201996	0	0.875034	4.6171	10522.3	0.469042	KQY	KQY	FALSE	FALSE	FALSE	FALSE	Absent	FALSE	FALSE	FALSE	FALSE	FALSE	FALSE	-2.9	9.29829	-6.3
AAACAGTAG	11	3	4	10	15	15	AAACAGTAG	7.12e-07	8.6e-07	1.7e-06	1.77e-06	2.93e-06	7.98e-06	47	0.0892516	0.107708	0.213112	0.222287	0.367641	3.67136	5354.5	0.44	KQ*	KQ*	TRUE	TRUE	FALSE	FALSE	Amber (UAG)	FALSE	FALSE	FALSE	FALSE	FALSE	FALSE	-2.46667	9.70002	NA
AAACAGTAT	15	2	35	0	2	1176	AAACAGTAT	4.75e-07	7.52e-06	0	2.37e-07	0.000230021	0.000238253	1215	0.00199302	0.0315677	0	0.000992752	0.965446	4.89633	11592.8	0.360278	KQY	KQY	FALSE	FALSE	FALSE	FALSE	Absent	FALSE	FALSE	FALSE	FALSE	FALSE	FALSE	-2.9	9.29829	-6.1
AAACAGTCA	10	13	46	4	0	60	AAACAGTCA	3.09e-06	9.88e-06	6.8e-07	0	1.17e-05	2.54e-05	123	0.121575	0.389362	0.0267964	0	0.462266	3.29202	5612.43	0.270801	KQS	KQS	FALSE	FALSE	FALSE	FALSE	Absent	FALSE	FALSE	FALSE	FALSE	FALSE	FALSE	-2.73333	9.70002	-6.6
AAACAGTCC	8	9	0	2	5	4	AAACAGTCC	2.14e-06	0	3.4e-07	5.91e-07	7.82e-07	3.85e-06	20	0.55492	0	0.0883348	0.153563	0.203182	2.45009	3055.11	0.382971	KQS	KQS	FALSE	FALSE	FALSE	FALSE	Absent	FALSE	FALSE	FALSE	FALSE	FALSE	FALSE	-2.73333	9.70002	-9.8
AAACAGTCG	10	6	18	30	104	2	AAACAGTCG	1.42e-06	3.87e-06	5.1e-06	1.23e-05	3.91e-07	2.31e-05	160	0.0617074	0.167553	0.221015	0.53278	0.0169455	3.2757	2275.3	0.311127	KQS	KQS	FALSE	FALSE	FALSE	FALSE	Absent	FALSE	FALSE	FALSE	FALSE	FALSE	FALSE	-2.73333	9.70002	-8.4
AAACAGTCT	3	0	24	1	8	24	AAACAGTCT	0	5.16e-06	1.7e-07	9.46e-07	4.69e-06	1.1e-05	57	0	0.470225	0.0155066	0.086262	0.428007	3.47205	5512.36	0.294165	KQS	KQS	FALSE	FALSE	FALSE	FALSE	Absent	FALSE	FALSE	FALSE	FALSE	FALSE	FALSE	-2.73333	9.70002	-7.8
AAACAGTGA	11	47	3	5	80	24	AAACAGTGA	1.12e-05	6.45e-07	8.5e-07	9.46e-06	4.69e-06	2.68e-05	159	0.416231	0.0240465	0.0317191	0.352903	0.1751	2.84659	3401.89	0.44	KQ*	KQ*	TRUE	FALSE	FALSE	TRUE	Opal (UGA	FALSE	FALSE	FALSE	FALSE	FALSE	FALSE	-2.46667	9.70002	NA
AAACAGTGC	6	0	10	1	2	124	AAACAGTGC	0	2.15e-06	1.7e-07	2.37e-07	2.43e-05	2.68e-05	137	0	0.0801544	0.00634379	0.00882252	0.904679	4.73803	10901.3	0.270801	KQC	KQC	FALSE	FALSE	FALSE	FALSE	Absent	FALSE	FALSE	FALSE	FALSE	FALSE	FALSE	-1.63333	8.54518	-7.1
AAACAGTGG	26	4	66	25	2	123	AAACAGTGG	9.5e-07	1.42e-05	4.25e-06	2.37e-07	2.41e-05	4.37e-05	220	0.0217425	0.324702	0.0973426	0.0054151	0.550797	3.73882	6726.87	0.311127	KQW	KQW	FALSE	FALSE	FALSE	FALSE	Absent	FALSE	FALSE	FALSE	FALSE	FALSE	FALSE	-2.76667	9.70002	-8.3
AAACAGTGT	55	2	180	64	12	87	AAACAGTGT	4.75e-07	3.87e-05	1.09e-05	1.42e-06	1.7e-05	6.85e-05	345	0.00693451	0.564874	0.158957	0.020725	0.24851	2.939	3220.02	0.208006	KQC	KQC	FALSE	FALSE	FALSE	FALSE	Absent	FALSE	FALSE	FALSE	FALSE	FALSE	FALSE	-1.63333	8.54518	-7.1
AAACAGTTA	15	1	64	16	13	439	AAACAGTTA	2.37e-07	1.38e-05	2.72e-06	1.54e-06	8.59e-05	0.000104115	533	0.00228037	0.132093	0.0261361	0.0147665	0.824724	4.52756	9981.43	0.270801	KQL	KQL	FALSE	FALSE	FALSE	FALSE	Absent	FALSE	FALSE	FALSE	FALSE	FALSE	FALSE	-1.2	9.70002	-7.8
AAACAGTTC	3	0	3	1	0	17	AAACAGTTC	0	6.45e-07	1.7e-07	0	3.33e-06	4.14e-06	21	0	0.155722	0.0410818	0	0.803197	4.45067	9681.7	0.382971	KQF	KQF	FALSE	FALSE	FALSE	FALSE	Absent	FALSE	FALSE	FALSE	FALSE	FALSE	FALSE	-1.53333	9.70002	-10
AAACAGTTG	26	33	83	35	39	121	AAACAGTTG	7.83e-06	1.78e-05	5.95e-06	4.61e-06	2.37e-05	5.99e-05	311	0.130794	0.297746	0.0993705	0.076996	0.395093	3.30785	5116.27	0.311127	KQL	KQL	FALSE	FALSE	FALSE	FALSE	Absent	FALSE	FALSE	FALSE	FALSE	FALSE	FALSE	-1.2	9.70002	-10.1
AAACAGTTT	13	0	55	3	0	194	AAACAGTTT	0	1.18e-05	5.1e-07	0	3.79e-05	5.03e-05	252	0	0.235086	0.0101486	0	0.754765	4.27444	9091.48	0.294165	KQF	KQF	FALSE	FALSE	FALSE	FALSE	Absent	FALSE	FALSE	FALSE	FALSE	FALSE	FALSE	-1.53333	9.70002	-8.2
AAACATAAC	10	0	49	12	0	111	AAACATAAC	0	1.05e-05	2.04e-06	0	2.17e-05	3.43e-05	172	0	0.307149	0.0595328	0	0.633318	3.95949	7672.39	0.256038	KHN	KHN	FALSE	FALSE	FALSE	FALSE	Absent	FALSE	FALSE	FALSE	FALSE	FALSE	FALSE	-3.53333	9.702	-6.2
AAACATAAG	9	7	27	1	1	412	AAACATAAG	1.66e-06	5.8e-06	1.7e-07	1.18e-07	8.06e-05	8.83e-05	448	0.0188136	0.0656798	0.00192526	0.00133876	0.912243	4.72252	10961.1	0.177388	KHK	KHK	FALSE	FALSE	FALSE	FALSE	Absent	FALSE	FALSE	FALSE	FALSE	FALSE	FALSE	-3.66667	10.8054	-8.4
AAACATACG	4	2	7	1	1	170	AAACATACG	4.75e-07	1.5e-06	1.7e-07	1.18e-07	3.33e-05	3.55e-05	181	0.0133689	0.0423502	0.00478827	0.0033296	0.936163	4.80657	11254.2	0.194993	KHT	KHT	FALSE	FALSE	FALSE	FALSE	Absent	FALSE	FALSE	FALSE	FALSE	FALSE	FALSE	-2.6	9.702	-8.4
AAACATAGA	9	2	37	2	1	379	AAACATAGA	4.75e-07	7.95e-06	3.4e-07	1.18e-07	7.41e-05	8.3e-05	421	0.00571999	0.0957766	0.00409741	0.0014246	0.892981	4.68017	10735	0.128019	KHR	KHR	FALSE	FALSE	FALSE	FALSE	Absent	TRUE	FALSE	FALSE	FALSE	FALSE	FALSE	-3.86667	11.6518	-4.6
AAACATAGC	1	1	5	3	1	34	AAACATAGC	2.37e-07	1.07e-06	5.1e-07	1.18e-07	6.65e-06	8.59e-06	44	0.0276374	0.125072	0.0593927	0.0137666	0.774131	4.38168	9390.33	0.128019	KHS	KHS	FALSE	FALSE	FALSE	FALSE	Absent	FALSE	FALSE	FALSE	FALSE	FALSE	FALSE	-2.63333	9.702	-6.2
AAACATAGG	16	3	80	20	2	76	AAACATAGG	7.12e-07	1.72e-05	3.4e-06	2.37e-07	1.49e-05	3.64e-05	181	0.0195642	0.472197	0.0934296	0.00649679	0.408312	3.3118	5036.25	0.147083	KHR	KHR	FALSE	FALSE	FALSE	FALSE	Absent	TRUE	FALSE	FALSE	FALSE	FALSE	FALSE	-3.86667	11.6518	-8.3
AAACATAGT	4	0	10	2	1	172	AAACATAGT	0	2.15e-06	3.4e-07	1.18e-07	3.36e-05	3.62e-05	185	0	0.0592801	0.0093834	0.00326245	0.928074	4.80013	11161.4	0.0983333	KHS	KHS	FALSE	FALSE	FALSE	FALSE	Absent	FALSE	FALSE	FALSE	FALSE	FALSE	FALSE	-2.63333	9.702	-4.9
AAACATATA	2	2	4	1	1	188	AAACATATA	4.75e-07	8.6e-07	1.7e-07	1.18e-07	3.68e-05	3.84e-05	196	0.0123674	0.0223873	0.00442959	0.00308019	0.957735	4.87143	11509.5	0.0424591	KHI	KHI	FALSE	FALSE	FALSE	FALSE	Absent	FALSE	FALSE	FALSE	FALSE	FALSE	FALSE	-0.866667	9.702	-4.4
AAACATATG	5	1	26	2	1	327	AAACATATG	2.37e-07	5.59e-06	3.4e-07	1.18e-07	6.4e-05	7.02e-05	357	0.00338002	0.0795401	0.00484244	0.00168363	0.910554	4.73649	10945.2	0.0983333	KHM	KHM	FALSE	FALSE	FALSE	FALSE	Absent	FALSE	FALSE	FALSE	FALSE	FALSE	FALSE	-1.73333	9.702	-9.4
AAACATCAC	5	0	29	0	0	26	AAACATCAC	0	6.23e-06	0	0	5.09e-06	1.13e-05	55	0	0.550643	0	0	0.449357	3.34807	5458.36	0.128019	KHH	KHH	FALSE	FALSE	FALSE	FALSE	Absent	FALSE	FALSE	FALSE	FALSE	FALSE	FALSE	-3.43333	9.70397	-5.3
AAACATCAG	7	2	11	4	3	165	AAACATCAG	4.75e-07	2.36e-06	6.8e-07	3.55e-07	3.23e-05	3.61e-05	185	0.0131365	0.0653935	0.0188202	0.00981518	0.892835	4.70382	10768.8	0.208006	KHQ	KHQ	FALSE	FALSE	FALSE	FALSE	Absent	FALSE	FALSE	FALSE	FALSE	FALSE	FALSE	-3.53333	9.702	-8.4
AAACATCAT	1	0	14	0	1	172	AAACATCAT	0	3.01e-06	0	1.18e-07	3.36e-05	3.68e-05	187	0	0.0818198	0	0.00321637	0.914964	4.75132	11001	0.0983333	KHH	KHH	FALSE	FALSE	FALSE	FALSE	Absent	FALSE	FALSE	FALSE	FALSE	FALSE	FALSE	-3.43333	9.70397	-4.6
AAACATCGA	13	2	90	4	1	130	AAACATCGA	4.75e-07	1.93e-05	6.8e-07	1.18e-07	2.54e-05	4.6e-05	227	0.0103135	0.420062	0.0147758	0.00256866	0.55228	3.66644	6696.09	0.00256038	KHR	KHR	FALSE	FALSE	FALSE	FALSE	Absent	FALSE	FALSE	FALSE	FALSE	FALSE	FALSE	-3.86667	11.6518	-4.6
AAACATCGG	11	1	43	4	14	84	AAACATCGG	2.37e-07	9.24e-06	6.8e-07	1.66e-06	1.64e-05	2.82e-05	146	0.00840621	0.327161	0.0240865	0.0586214	0.581725	3.8781	7245.61	0.128019	KHR	KHR	FALSE	FALSE	FALSE	FALSE	Absent	FALSE	FALSE	FALSE	FALSE	FALSE	FALSE	-3.86667	11.6518	-8.3
AAACATCTG	3	2	15	7	2	106	AAACATCTG	4.75e-07	3.22e-06	1.19e-06	2.37e-07	2.07e-05	2.59e-05	132	0.0183633	0.124653	0.0460397	0.00914699	0.801797	4.45136	9697.44	0.266083	KHL	KHL	FALSE	FALSE	FALSE	FALSE	Absent	FALSE	FALSE	FALSE	FALSE	FALSE	FALSE	-1.1	9.702	-9.6
AAACATCTT	2	4	7	0	1	305	AAACATCTT	9.5e-07	1.5e-06	0	1.18e-07	5.97e-05	6.22e-05	317	0.0152612	0.0241724	0	0.00190045	0.958666	4.86454	11514	0.0983333	KHL	KHL	FALSE	FALSE	FALSE	FALSE	Absent	FALSE	FALSE	FALSE	FALSE	FALSE	FALSE	-1.1	9.702	-6.8
AAACATGAC	4	2	37	5	0	100	AAACATGAC	4.75e-07	7.95e-06	8.5e-07	0	1.96e-05	2.88e-05	144	0.0164672	0.275731	0.02949	0	0.678312	4.04796	8190.85	0.221736	KHD	KHD	FALSE	FALSE	FALSE	FALSE	Absent	FALSE	FALSE	FALSE	FALSE	FALSE	FALSE	-3.53333	7.54934	-8.8
AAACATGAG	4	1	9	2	1	43	AAACATGAG	2.37e-07	1.93e-06	3.4e-07	1.18e-07	8.41e-06	1.1e-05	56	0.0215047	0.175174	0.0308091	0.0107118	0.7618	4.31613	9220.1	0.144837	KHE	KHE	FALSE	FALSE	FALSE	FALSE	Absent	FALSE	FALSE	FALSE	FALSE	FALSE	FALSE	-3.53333	7.54974	-8.4
AAACATGAT	7	0	73	0	0	263	AAACATGAT	0	1.57e-05	0	0	5.14e-05	6.71e-05	336	0	0.233684	0	0	0.766316	4.29895	9223.83	0.170318	KHD	KHD	FALSE	FALSE	FALSE	FALSE	Absent	FALSE	FALSE	FALSE	FALSE	FALSE	FALSE	-3.53333	7.54934	-7.7
AAACATGCA	4	3	26	2	3	106	AAACATGCA	7.12e-07	5.59e-06	3.4e-07	3.55e-07	2.07e-05	2.77e-05	140	0.0256881	0.201501	0.0122675	0.0127956	0.747748	4.25541	9051.09	0.221736	KHA	KHA	FALSE	FALSE	FALSE	FALSE	Absent	FALSE	FALSE	FALSE	FALSE	FALSE	FALSE	-1.76667	9.702	-6.9
AAACATGCG	10	2	30	37	0	20	AAACATGCG	4.75e-07	6.45e-06	6.29e-06	0	3.91e-06	1.71e-05	89	0.0277263	0.376423	0.367433	0	0.228418	3.02496	3007.2	0.125433	KHA	KHA	FALSE	FALSE	FALSE	FALSE	Absent	FALSE	FALSE	FALSE	FALSE	FALSE	FALSE	-1.76667	9.702	-8.4
AAACATGCT	4	1	10	1	1	247	AAACATGCT	2.37e-07	2.15e-06	1.7e-07	1.18e-07	4.83e-05	5.1e-05	260	0.00465654	0.042146	0.00333563	0.00231949	0.947542	4.84595	11386	0.139064	KHA	KHA	FALSE	FALSE	FALSE	FALSE	Absent	FALSE	FALSE	FALSE	FALSE	FALSE	FALSE	-1.76667	9.702	-6.9
AAACATGGA	22	4	36	12	27	9	AAACATGGA	9.5e-07	7.74e-06	2.04e-06	3.19e-06	1.76e-06	1.57e-05	88	0.0605667	0.493366	0.130158	0.203641	0.112268	2.81368	2218.83	0.128019	KHG	KHG	FALSE	FALSE	FALSE	FALSE	Absent	FALSE	FALSE	FALSE	FALSE	FALSE	FALSE	-2.5	9.702	-11
AAACATGGC	9	1	5	4	10	1	AAACATGGC	2.37e-07	1.07e-06	6.8e-07	1.18e-06	1.96e-07	3.37e-06	21	0.0704436	0.31879	0.201844	0.350889	0.0580336	3.00728	2120.37	0.256038	KHG	KHG	FALSE	FALSE	FALSE	FALSE	Absent	FALSE	FALSE	FALSE	FALSE	FALSE	FALSE	-2.5	9.702	-10.2
AAACATGGG	23	19	10	8	35	3	AAACATGGG	4.51e-06	2.15e-06	1.36e-06	4.14e-06	5.87e-07	1.27e-05	75	0.353903	0.168587	0.106742	0.324733	0.0460352	2.54041	1812.82	0.147083	KHG	KHG	FALSE	FALSE	FALSE	FALSE	Absent	FALSE	FALSE	FALSE	FALSE	FALSE	FALSE	-2.5	9.702	-13.9
AAACATGTA	18	52	4	0	11	210	AAACATGTA	1.23e-05	8.6e-07	0	1.3e-06	4.11e-05	5.56e-05	277	0.222123	0.0154648	0	0.0234052	0.739007	4.04171	8958.64	0.286259	KHV	KHV	FALSE	FALSE	FALSE	FALSE	Absent	FALSE	FALSE	FALSE	FALSE	FALSE	FALSE	-0.966667	9.702	-7.2
AAACATGTG	5	3	22	2	0	83	AAACATGTG	7.12e-07	4.73e-06	3.4e-07	0	1.62e-05	2.2e-05	110	0.0323545	0.214748	0.0154511	0	0.737446	4.19544	8885.04	0.161933	KHV	KHV	FALSE	FALSE	FALSE	FALSE	Absent	FALSE	FALSE	FALSE	FALSE	FALSE	FALSE	-0.966667	9.702	-9.4
AAACATGTT	16	10	72	4	3	973	AAACATGTT	2.37e-06	1.55e-05	6.8e-07	3.55e-07	0.000190315	0.000209196	1062	0.0113493	0.0739594	0.00325194	0.00169597	0.909743	4.72452	10934.1	0.139064	KHV	KHV	FALSE	FALSE	FALSE	FALSE	Absent	FALSE	FALSE	FALSE	FALSE	FALSE	FALSE	-0.966667	9.702	-7.2
AAACATTAA	4	8	2	0	0	39	AAACATTAA	1.9e-06	4.3e-07	0	0	7.63e-06	9.96e-06	49	0.19075	0.0431617	0	0	0.766088	4.10751	9202.05	0.0983333	KH*	KH*	TRUE	FALSE	TRUE	FALSE	Ochre (UAA)	FALSE	FALSE	FALSE	FALSE	FALSE	FALSE	-2.36667	9.702	NA
AAACATTAC	3	1	6	0	0	179	AAACATTAC	2.37e-07	1.29e-06	0	0	3.5e-05	3.65e-05	186	0.00649788	0.0352871	0	0	0.958215	4.86815	11502.9	0.221736	KHY	KHY	FALSE	FALSE	FALSE	FALSE	Absent	FALSE	FALSE	FALSE	FALSE	FALSE	FALSE	-2.8	9.30071	-5.1
AAACATTAG	20	4	2	44	43	25	AAACATTAG	9.5e-07	4.3e-07	7.48e-06	5.09e-06	4.89e-06	1.88e-05	118	0.0504137	0.0228145	0.397243	0.269951	0.259578	3.66546	4328.85	0.0983333	KH*	KH*	TRUE	TRUE	FALSE	FALSE	Amber (UAG)	FALSE	FALSE	FALSE	FALSE	FALSE	FALSE	-2.36667	9.702	NA
AAACATTAT	8	3	20	3	5	291	AAACATTAT	7.12e-07	4.3e-06	5.1e-07	5.91e-07	5.69e-05	6.3e-05	322	0.0113004	0.0681863	0.00809487	0.0093815	0.903037	4.72467	10883.5	0.170318	KHY	KHY	FALSE	FALSE	FALSE	FALSE	Absent	FALSE	FALSE	FALSE	FALSE	FALSE	FALSE	-2.8	9.30071	-4.2
AAACATTCC	16	0	43	1	0	103	AAACATTCC	0	9.24e-06	1.7e-07	0	2.01e-05	2.96e-05	147	0	0.312628	0.00575413	0	0.681618	4.05061	8220.39	0.181046	KHS	KHS	FALSE	FALSE	FALSE	FALSE	Absent	FALSE	FALSE	FALSE	FALSE	FALSE	FALSE	-2.63333	9.702	-7.5
AAACATTCG	6	0	17	9	1	142	AAACATTCG	0	3.65e-06	1.53e-06	1.18e-07	2.78e-05	3.31e-05	169	0	0.110444	0.0462761	0.00357543	0.839705	4.57254	10130.3	0.147083	KHS	KHS	FALSE	FALSE	FALSE	FALSE	Absent	FALSE	FALSE	FALSE	FALSE	FALSE	FALSE	-2.63333	9.702	-8.4
AAACATTGA	13	32	4	8	26	30	AAACATTGA	7.6e-06	8.6e-07	1.36e-06	3.07e-06	5.87e-06	1.88e-05	100	0.404977	0.0458177	0.0725244	0.163901	0.31278	2.93369	4400.52	0.0983333	KH*	KH*	TRUE	FALSE	FALSE	TRUE	Opal (UGA	FALSE	FALSE	FALSE	FALSE	FALSE	FALSE	-2.36667	9.702	NA
AAACATTGC	1	1	3	1	0	24	AAACATTGC	2.37e-07	6.45e-07	1.7e-07	0	4.69e-06	5.75e-06	29	0.0413162	0.112185	0.0295961	0	0.816903	4.43899	9834.88	0.128019	KHC	KHC	FALSE	FALSE	FALSE	FALSE	Absent	FALSE	FALSE	FALSE	FALSE	FALSE	FALSE	-1.53333	8.55277	-5.7
AAACATTGG	14	6	15	14	32	922	AAACATTGG	1.42e-06	3.22e-06	2.38e-06	3.78e-06	0.000180339	0.000191153	989	0.00745233	0.0168626	0.0124561	0.0197979	0.943431	4.87489	11402.1	0.147083	KHW	KHW	FALSE	FALSE	FALSE	FALSE	Absent	FALSE	FALSE	FALSE	FALSE	FALSE	FALSE	-2.66667	9.702	-8.3
AAACATTGT	11	1	31	11	0	294	AAACATTGT	2.37e-07	6.66e-06	1.87e-06	0	5.75e-05	6.63e-05	337	0.00358238	0.100514	0.0282279	0	0.867676	4.62767	10441.2	0.0983333	KHC	KHC	FALSE	FALSE	FALSE	FALSE	Absent	FALSE	FALSE	FALSE	FALSE	FALSE	FALSE	-1.53333	8.55277	-5.7
AAACATTTA	8	1	23	1	5	98	AAACATTTA	2.37e-07	4.94e-06	1.7e-07	5.91e-07	1.92e-05	2.51e-05	128	0.00945542	0.196835	0.00677322	0.0235493	0.763387	4.33458	9273.3	0.128019	KHL	KHL	FALSE	FALSE	FALSE	FALSE	Absent	FALSE	FALSE	FALSE	FALSE	FALSE	FALSE	-1.1	9.702	-4.2
AAACATTTG	13	1	42	5	13	271	AAACATTTG	2.37e-07	9.03e-06	8.5e-07	1.54e-06	5.3e-05	6.47e-05	332	0.00367203	0.139588	0.0131519	0.0237781	0.81981	4.51647	9948.04	0.147083	KHL	KHL	FALSE	FALSE	FALSE	FALSE	Absent	FALSE	FALSE	FALSE	FALSE	FALSE	FALSE	-1.1	9.702	-10.3
AAACATTTT	5	0	34	0	23	414	AAACATTTT	0	7.31e-06	0	2.72e-06	8.1e-05	9.1e-05	471	0	0.0802856	0	0.0298897	0.889825	4.72925	10795.1	0.139064	KHF	KHF	FALSE	FALSE	FALSE	FALSE	Absent	FALSE	FALSE	FALSE	FALSE	FALSE	FALSE	-1.43333	9.702	-4.2
AAACCAAAA	12	3	49	1	11	219	AAACCAAAA	7.12e-07	1.05e-05	1.7e-07	1.3e-06	4.28e-05	5.55e-05	283	0.0128225	0.189557	0.00306172	0.0234192	0.77114	4.3505	9362.83	0.408248	KPK	KPK	FALSE	FALSE	FALSE	FALSE	Absent	FALSE	FALSE	FALSE	FALSE	FALSE	FALSE	-3.13333	10.8054	-5.8
AAACCAAAC	15	0	27	0	6	148	AAACCAAAC	0	5.8e-06	0	7.1e-07	2.89e-05	3.55e-05	181	0	0.163622	0	0.0200108	0.816367	4.48912	9888.08	0.333333	KPN	KPN	FALSE	FALSE	FALSE	FALSE	Absent	FALSE	FALSE	FALSE	FALSE	FALSE	FALSE	-3	9.70002	-7.8
AAACCAAAG	16	0	19	12	0	283	AAACCAAAG	0	4.08e-06	2.04e-06	0	5.54e-05	6.15e-05	314	0	0.0664129	0.0331972	0	0.90039	4.73437	10832.6	0.23094	KPK	KPK	FALSE	FALSE	FALSE	FALSE	Absent	FALSE	FALSE	FALSE	FALSE	FALSE	FALSE	-3.13333	10.8054	-8.4
AAACCAACG	3	2	12	2	0	4	AAACCAACG	4.75e-07	2.58e-06	3.4e-07	0	7.82e-07	4.18e-06	20	0.113707	0.617491	0.0814518	0	0.18735	2.5298	2373.45	0.253859	KPT	KPT	FALSE	FALSE	FALSE	FALSE	Absent	FALSE	FALSE	FALSE	FALSE	FALSE	FALSE	-2.06667	9.70002	-8.4
AAACCAAGC	3	0	1	1	1	70	AAACCAAGC	0	2.15e-07	1.7e-07	1.18e-07	1.37e-05	1.42e-05	73	0	0.0151384	0.0119813	0.00833137	0.964549	4.92229	11613.6	0.166667	KPS	KPS	FALSE	FALSE	FALSE	FALSE	Absent	FALSE	FALSE	FALSE	FALSE	FALSE	FALSE	-2.1	9.70002	-7.8
AAACCAAGG	6	2	16	0	1	5	AAACCAAGG	4.75e-07	3.44e-06	0	1.18e-07	9.78e-07	5.01e-06	24	0.0947923	0.686367	0	0.0236087	0.195232	2.53812	2512.04	0.191485	KPR	KPR	FALSE	FALSE	FALSE	FALSE	Absent	TRUE	FALSE	FALSE	FALSE	FALSE	FALSE	-3.33333	11.6518	-9.1
AAACCAAGT	8	0	16	1	1	71	AAACCAAGT	0	3.44e-06	1.7e-07	1.18e-07	1.39e-05	1.76e-05	89	0	0.1952	0.00965564	0.00671421	0.78843	4.38837	9514.55	0.128019	KPS	KPS	FALSE	FALSE	FALSE	FALSE	Absent	FALSE	FALSE	FALSE	FALSE	FALSE	FALSE	-2.1	9.70002	-6.3
AAACCAATG	6	1	50	15	0	122	AAACCAATG	2.37e-07	1.07e-05	2.55e-06	0	2.39e-05	3.74e-05	188	0.00634892	0.287318	0.068219	0	0.638114	3.97621	7732.9	0.166667	KPM	KPM	FALSE	FALSE	FALSE	FALSE	Absent	FALSE	FALSE	FALSE	FALSE	FALSE	FALSE	-1.2	9.70002	-9.4
AAACCAATT	7	1	43	10	0	388	AAACCAATT	2.37e-07	9.24e-06	1.7e-06	0	7.59e-05	8.71e-05	442	0.00272681	0.106125	0.019533	0	0.871616	4.63165	10483.9	0.221736	KPI	KPI	FALSE	FALSE	FALSE	FALSE	Absent	FALSE	FALSE	FALSE	FALSE	FALSE	FALSE	-0.333333	9.70002	-5.8
AAACCACAA	1	0	2	1	0	11	AAACCACAA	0	4.3e-07	1.7e-07	0	2.15e-06	2.75e-06	14	0	0.156203	0.0618132	0	0.781984	4.40776	9439.64	0.235702	KPQ	KPQ	FALSE	FALSE	FALSE	FALSE	Absent	FALSE	FALSE	FALSE	FALSE	FALSE	FALSE	-3	9.70002	-5.6
AAACCACAG	11	0	72	3	0	191	AAACCACAG	0	1.55e-05	5.1e-07	0	3.74e-05	5.33e-05	266	0	0.290058	0.00956523	0	0.700376	4.11069	8445.06	0.270801	KPQ	KPQ	FALSE	FALSE	FALSE	FALSE	Absent	FALSE	FALSE	FALSE	FALSE	FALSE	FALSE	-3	9.70002	-8.4
AAACCACGG	16	0	64	3	1	3	AAACCACGG	0	1.38e-05	5.1e-07	1.18e-07	5.87e-07	1.5e-05	71	0	0.91881	0.0340869	0.00790098	0.0392024	2.1675	629.581	0.166667	KPR	KPR	FALSE	FALSE	FALSE	FALSE	Absent	FALSE	FALSE	FALSE	FALSE	FALSE	FALSE	-3.33333	11.6518	-9.1
AAACCACGT	9	1	65	11	0	422	AAACCACGT	2.37e-07	1.4e-05	1.87e-06	0	8.25e-05	9.86e-05	499	0.00240751	0.141636	0.0189703	0	0.836986	4.52752	10072.3	0.333333	KPR	KPR	FALSE	FALSE	FALSE	FALSE	Absent	FALSE	FALSE	FALSE	FALSE	FALSE	FALSE	-3.33333	11.6518	-6.3
AAACCACTC	6	6	24	0	0	3	AAACCACTC	1.42e-06	5.16e-06	0	0	5.87e-07	7.17e-06	33	0.198717	0.719429	0	0	0.0818546	2.04685	1072.56	0.166667	KPL	KPL	FALSE	FALSE	FALSE	FALSE	Absent	FALSE	FALSE	FALSE	FALSE	FALSE	FALSE	-0.566667	9.70002	-5.7
AAACCACTG	7	0	42	0	1	6	AAACCACTG	0	9.03e-06	0	1.18e-07	1.17e-06	1.03e-05	49	0	0.874788	0	0.0114627	0.11375	2.36417	1511.24	0.34641	KPL	KPL	FALSE	FALSE	FALSE	FALSE	Absent	FALSE	FALSE	FALSE	FALSE	FALSE	FALSE	-0.566667	9.70002	-9.6
AAACCAGAC	2	0	9	0	0	3	AAACCAGAC	0	1.93e-06	0	0	5.87e-07	2.52e-06	12	0	0.767221	0	0	0.232779	2.69834	2885.42	0.288675	KPD	KPD	FALSE	FALSE	FALSE	FALSE	Absent	FALSE	FALSE	FALSE	FALSE	FALSE	FALSE	-3	6.33737	-8.2
AAACCAGAG	12	2	34	18	0	13	AAACCAGAG	4.75e-07	7.31e-06	3.06e-06	0	2.54e-06	1.34e-05	67	0.0354755	0.545846	0.22871	0	0.189968	2.76314	2483.05	0.188562	KPE	KPE	FALSE	FALSE	FALSE	FALSE	Absent	FALSE	FALSE	FALSE	FALSE	FALSE	FALSE	-3	6.40878	-8.4
AAACCAGAT	3	1	29	1	1	87	AAACCAGAT	2.37e-07	6.23e-06	1.7e-07	1.18e-07	1.7e-05	2.38e-05	119	0.00998647	0.262122	0.00715363	0.0049744	0.715764	4.15441	8643.02	0.221736	KPD	KPD	FALSE	FALSE	FALSE	FALSE	Absent	FALSE	FALSE	FALSE	FALSE	FALSE	FALSE	-3	6.33737	-6.3
AAACCAGCT	5	0	8	8	0	8	AAACCAGCT	0	1.72e-06	1.36e-06	0	1.56e-06	4.64e-06	24	0	0.370142	0.292948	0	0.33691	3.30368	4263.11	0.181046	KPA	KPA	FALSE	FALSE	FALSE	FALSE	Absent	FALSE	FALSE	FALSE	FALSE	FALSE	FALSE	-1.23333	9.70002	-5.8
AAACCAGGA	5	1	59	6	2	4	AAACCAGGA	2.37e-07	1.27e-05	1.02e-06	2.37e-07	7.82e-07	1.5e-05	72	0.0158755	0.847761	0.0682329	0.0158156	0.0523151	2.24093	827.705	0.166667	KPG	KPG	FALSE	FALSE	FALSE	FALSE	Absent	FALSE	FALSE	FALSE	FALSE	FALSE	FALSE	-1.96667	9.70002	-8.6
AAACCAGGC	3	0	34	1	1	1	AAACCAGGC	0	7.31e-06	1.7e-07	1.18e-07	1.96e-07	7.79e-06	37	0	0.937879	0.0218318	0.0151811	0.0251081	2.12752	481.593	0.333333	KPG	KPG	FALSE	FALSE	FALSE	FALSE	Absent	FALSE	FALSE	FALSE	FALSE	FALSE	FALSE	-1.96667	9.70002	-7.8
AAACCAGGG	12	2	11	2	12	4	AAACCAGGG	4.75e-07	2.36e-06	3.4e-07	1.42e-06	7.82e-07	5.38e-06	31	0.0882559	0.439339	0.0632205	0.263769	0.145416	2.93875	2786.98	0.191485	KPG	KPG	FALSE	FALSE	FALSE	FALSE	Absent	FALSE	FALSE	FALSE	FALSE	FALSE	FALSE	-1.96667	9.70002	-11.5
AAACCAGGT	11	0	41	5	2	20	AAACCAGGT	0	8.81e-06	8.5e-07	2.37e-07	3.91e-06	1.38e-05	68	0	0.63801	0.0615794	0.0171281	0.283282	2.94568	3574.56	0.256038	KPG	KPG	FALSE	FALSE	FALSE	FALSE	Absent	FALSE	FALSE	FALSE	FALSE	FALSE	FALSE	-1.96667	9.70002	-9.3
AAACCAGTA	9	6	13	0	3	22	AAACCAGTA	1.42e-06	2.79e-06	0	3.55e-07	4.3e-06	8.88e-06	44	0.160493	0.314732	0	0.0399718	0.484803	3.37386	6002.52	0.372678	KPV	KPV	FALSE	FALSE	FALSE	FALSE	Absent	FALSE	FALSE	FALSE	FALSE	FALSE	FALSE	-0.433333	9.70002	-5.8
AAACCAGTG	16	1	53	14	3	49	AAACCAGTG	2.37e-07	1.14e-05	2.38e-06	3.55e-07	9.58e-06	2.39e-05	120	0.00991467	0.475606	0.0994307	0.0148159	0.400233	3.31985	4973.06	0.210819	KPV	KPV	FALSE	FALSE	FALSE	FALSE	Absent	FALSE	FALSE	FALSE	FALSE	FALSE	FALSE	-0.433333	9.70002	-9.4
AAACCATAA	7	38	3	17	0	17	AAACCATAA	9.02e-06	6.45e-07	2.89e-06	0	3.33e-06	1.59e-05	75	0.568029	0.0405883	0.182033	0	0.20935	2.24206	2637.66	0.166667	KP*	KP*	TRUE	FALSE	TRUE	FALSE	Ochre (UAA)	FALSE	FALSE	FALSE	FALSE	FALSE	FALSE	-1.83333	9.70002	NA
AAACCATGA	1	2	1	1	1	11	AAACCATGA	4.75e-07	2.15e-07	1.7e-07	1.18e-07	2.15e-06	3.13e-06	16	0.151726	0.0686629	0.054343	0.0377883	0.68748	4.04063	8429.68	0.166667	KP*	KP*	TRUE	FALSE	FALSE	TRUE	Opal (UGA	FALSE	FALSE	FALSE	FALSE	FALSE	FALSE	-1.83333	9.70002	NA
AAACCCAAG	4	0	43	5	0	9	AAACCCAAG	0	9.24e-06	8.5e-07	0	1.76e-06	1.19e-05	57	0	0.779703	0.071755	0	0.148542	2.51738	1919.12	0.23094	KPK	KPK	FALSE	FALSE	FALSE	FALSE	Absent	FALSE	FALSE	FALSE	FALSE	FALSE	FALSE	-3.13333	10.8054	-8.4
AAACCCAGA	3	1	1	1	2	8	AAACCCAGA	2.37e-07	2.15e-07	1.7e-07	2.37e-07	1.56e-06	2.42e-06	13	0.0979595	0.0886624	0.0701715	0.0975899	0.645617	4.10424	8153.43	0.166667	KPR	KPR	FALSE	FALSE	FALSE	FALSE	Absent	TRUE	FALSE	FALSE	FALSE	FALSE	FALSE	-3.33333	11.6518	-5.9
AAACCCAGG	9	0	23	39	11	1	AAACCCAGG	0	4.94e-06	6.63e-06	1.3e-06	1.96e-07	1.31e-05	74	0	0.3781	0.507417	0.0995193	0.0149632	2.75135	887.65	0.191485	KPR	KPR	FALSE	FALSE	FALSE	FALSE	Absent	TRUE	FALSE	FALSE	FALSE	FALSE	FALSE	-3.33333	11.6518	-8.3
AAACCCAGT	7	0	14	12	31	6	AAACCCAGT	0	3.01e-06	2.04e-06	3.67e-06	1.17e-06	9.89e-06	63	0	0.30422	0.206377	0.370729	0.118674	3.30386	2919.05	0.128019	KPS	KPS	FALSE	FALSE	FALSE	FALSE	Absent	FALSE	FALSE	FALSE	FALSE	FALSE	FALSE	-2.1	9.70002	-5.9
AAACCCATT	4	0	14	0	0	90	AAACCCATT	0	3.01e-06	0	0	1.76e-05	2.06e-05	104	0	0.145956	0	0	0.854044	4.56213	10266	0.221736	KPI	KPI	FALSE	FALSE	FALSE	FALSE	Absent	FALSE	FALSE	FALSE	FALSE	FALSE	FALSE	-0.333333	9.70002	-6
AAACCCCGG	8	1	1	5	39	0	AAACCCCGG	2.37e-07	2.15e-07	8.5e-07	4.61e-06	0	5.91e-06	46	0.0401394	0.0363299	0.143766	0.779765	0	3.66316	2898.58	0.166667	KPR	KPR	FALSE	FALSE	FALSE	FALSE	Absent	FALSE	FALSE	FALSE	FALSE	FALSE	FALSE	-3.33333	11.6518	-8.3
AAACCCCTG	9	0	6	11	7	20	AAACCCCTG	0	1.29e-06	1.87e-06	8.28e-07	3.91e-06	7.9e-06	44	0	0.163209	0.236814	0.104792	0.495186	3.93195	6481.15	0.34641	KPL	KPL	FALSE	FALSE	FALSE	FALSE	Absent	FALSE	FALSE	FALSE	FALSE	FALSE	FALSE	-0.566667	9.70002	-9.6
AAACCCCTT	7	0	11	34	2	1	AAACCCCTT	0	2.36e-06	5.78e-06	2.37e-07	1.96e-07	8.58e-06	48	0	0.275551	0.674076	0.0275724	0.022801	2.79762	810.384	0.128019	KPL	KPL	FALSE	FALSE	FALSE	FALSE	Absent	FALSE	FALSE	FALSE	FALSE	FALSE	FALSE	-0.566667	9.70002	-7.4
AAACCCGAG	14	13	41	66	7	2	AAACCCGAG	3.09e-06	8.81e-06	1.12e-05	8.28e-07	3.91e-07	2.43e-05	129	0.126803	0.361962	0.461153	0.0340105	0.0160714	2.45058	637.958	0.188562	KPE	KPE	FALSE	FALSE	FALSE	FALSE	Absent	FALSE	FALSE	FALSE	FALSE	FALSE	FALSE	-3	6.40878	-8.4
AAACCCGGC	10	5	0	7	19	0	AAACCCGGC	1.19e-06	0	1.19e-06	2.25e-06	0	4.62e-06	31	0.256694	0	0.257429	0.485878	0	2.97249	1908.75	0.333333	KPG	KPG	FALSE	FALSE	FALSE	FALSE	Absent	FALSE	FALSE	FALSE	FALSE	FALSE	FALSE	-1.96667	9.70002	-6.7
AAACCCGGG	14	0	7	43	56	0	AAACCCGGG	0	1.5e-06	7.31e-06	6.62e-06	0	1.54e-05	106	0	0.0974231	0.473646	0.428931	0	3.33151	1840.03	0.191485	KPG	KPG	FALSE	FALSE	FALSE	FALSE	Absent	FALSE	FALSE	FALSE	FALSE	FALSE	FALSE	-1.96667	9.70002	-8.8
AAACCCGGT	15	4	4	12	16	0	AAACCCGGT	9.5e-07	8.6e-07	2.04e-06	1.89e-06	0	5.74e-06	36	0.165384	0.149688	0.355409	0.32952	0	2.84906	1420.79	0.256038	KPG	KPG	FALSE	FALSE	FALSE	FALSE	Absent	FALSE	FALSE	FALSE	FALSE	FALSE	FALSE	-1.96667	9.70002	-8.2
AAACCCTGG	9	0	8	39	6	1	AAACCCTGG	0	1.72e-06	6.63e-06	7.1e-07	1.96e-07	9.26e-06	54	0	0.185707	0.716512	0.0766521	0.0211292	2.9332	981.69	0.191485	KPW	KPW	FALSE	FALSE	FALSE	FALSE	Absent	FALSE	FALSE	FALSE	FALSE	FALSE	FALSE	-2.13333	9.70002	-9.1
AAACCCTGT	4	5	35	13	3	1	AAACCCTGT	1.19e-06	7.52e-06	2.21e-06	3.55e-07	1.96e-07	1.15e-05	57	0.103501	0.655746	0.192767	0.0309331	0.0170535	2.20229	512.42	0.128019	KPC	KPC	FALSE	FALSE	FALSE	FALSE	Absent	FALSE	FALSE	FALSE	FALSE	FALSE	FALSE	-1	8.54518	-8.1
AAACCGAAA	14	0	14	6	13	20	AAACCGAAA	0	3.01e-06	1.02e-06	1.54e-06	3.91e-06	9.48e-06	53	0	0.317406	0.107661	0.162206	0.412727	3.67025	5639.35	0.469042	KPK	KPK	FALSE	FALSE	FALSE	FALSE	Absent	FALSE	FALSE	FALSE	FALSE	FALSE	FALSE	-3.13333	10.8054	-4.9
AAACCGAAG	8	1	40	3	1	275	AAACCGAAG	2.37e-07	8.6e-06	5.1e-07	1.18e-07	5.38e-05	6.33e-05	320	0.00375369	0.135898	0.00806667	0.00186976	0.850412	4.55929	10232.9	0.26533	KPK	KPK	FALSE	FALSE	FALSE	FALSE	Absent	FALSE	FALSE	FALSE	FALSE	FALSE	FALSE	-3.13333	10.8054	-8.4
AAACCGAAT	10	0	60	6	4	718	AAACCGAAT	0	1.29e-05	1.02e-06	4.73e-07	0.000140438	0.000154825	788	0	0.0832771	0.00659093	0.00305541	0.907077	4.73393	10909.9	0.294165	KPN	KPN	FALSE	FALSE	FALSE	FALSE	Absent	FALSE	FALSE	FALSE	FALSE	FALSE	FALSE	-3	9.70002	-7.5
AAACCGACG	13	1	48	17	10	2	AAACCGACG	2.37e-07	1.03e-05	2.89e-06	1.18e-06	3.91e-07	1.5e-05	78	0.0158101	0.686859	0.192529	0.078752	0.0260496	2.41237	794.36	0.291662	KPT	KPT	FALSE	FALSE	FALSE	FALSE	Absent	FALSE	FALSE	FALSE	FALSE	FALSE	FALSE	-2.06667	9.70002	-8.4
AAACCGAGA	11	1	36	8	0	31	AAACCGAGA	2.37e-07	7.74e-06	1.36e-06	0	6.06e-06	1.54e-05	76	0.0154195	0.50242	0.0883641	0	0.393796	3.25433	4839.17	0.191485	KPR	KPR	FALSE	FALSE	FALSE	FALSE	Absent	TRUE	FALSE	FALSE	FALSE	FALSE	FALSE	-3.33333	11.6518	-5.7
AAACCGAGC	3	0	22	3	0	25	AAACCGAGC	0	4.73e-06	5.1e-07	0	4.89e-06	1.01e-05	50	0	0.466796	0.0503787	0	0.482825	3.49885	5880.14	0.191485	KPS	KPS	FALSE	FALSE	FALSE	FALSE	Absent	FALSE	FALSE	FALSE	FALSE	FALSE	FALSE	-2.1	9.70002	-9.4
AAACCGATA	5	1	3	2	1	75	AAACCGATA	2.37e-07	6.45e-07	3.4e-07	1.18e-07	1.47e-05	1.6e-05	82	0.0148294	0.0402661	0.0212456	0.00738675	0.916272	4.77001	11039.7	0.0635085	KPI	KPI	FALSE	FALSE	FALSE	FALSE	Absent	FALSE	FALSE	FALSE	FALSE	FALSE	FALSE	-0.333333	9.70002	-4.9
AAACCGATC	1	0	11	1	1	5	AAACCGATC	0	2.36e-06	1.7e-07	1.18e-07	9.78e-07	3.63e-06	18	0	0.651162	0.0468509	0.0325785	0.269409	2.92023	3456.44	0.331662	KPI	KPI	FALSE	FALSE	FALSE	FALSE	Absent	FALSE	FALSE	FALSE	FALSE	FALSE	FALSE	-0.333333	9.70002	-7.3
AAACCGATG	7	3	29	2	1	6	AAACCGATG	7.12e-07	6.23e-06	3.4e-07	1.18e-07	1.17e-06	8.58e-06	41	0.0830531	0.726651	0.0396624	0.01379	0.136844	2.39472	1804.42	0.22	KPM	KPM	FALSE	FALSE	FALSE	FALSE	Absent	FALSE	FALSE	FALSE	FALSE	FALSE	FALSE	-1.2	9.70002	-9.4
AAACCGATT	17	1	94	2	0	659	AAACCGATT	2.37e-07	2.02e-05	3.4e-07	0	0.000128898	0.000149675	756	0.00158625	0.134956	0.00227257	0	0.861185	4.58424	10351.8	0.254755	KPI	KPI	FALSE	FALSE	FALSE	FALSE	Absent	FALSE	FALSE	FALSE	FALSE	FALSE	FALSE	-0.333333	9.70002	-5.2
AAACCGCAA	8	9	48	0	0	14	AAACCGCAA	2.14e-06	1.03e-05	0	0	2.74e-06	1.52e-05	71	0.140673	0.679052	0	0	0.180275	2.40015	2247.6	0.270801	KPQ	KPQ	FALSE	FALSE	FALSE	FALSE	Absent	FALSE	FALSE	FALSE	FALSE	FALSE	FALSE	-3	9.70002	-4.9
AAACCGCAG	2	0	16	4	1	5	AAACCGCAG	0	3.44e-06	6.8e-07	1.18e-07	9.78e-07	5.21e-06	26	0	0.659326	0.130455	0.0226786	0.187541	2.73843	2489.52	0.311127	KPQ	KPQ	FALSE	FALSE	FALSE	FALSE	Absent	FALSE	FALSE	FALSE	FALSE	FALSE	FALSE	-3	9.70002	-8.4
AAACCGCAT	8	0	60	5	1	401	AAACCGCAT	0	1.29e-05	8.5e-07	1.18e-07	7.84e-05	9.23e-05	467	0	0.139696	0.00921347	0.00128135	0.849809	4.5612	10224.6	0.147083	KPH	KPH	FALSE	FALSE	FALSE	FALSE	Absent	FALSE	FALSE	FALSE	FALSE	FALSE	FALSE	-2.9	9.702	-4.9
AAACCGCGA	8	2	49	8	3	4	AAACCGCGA	4.75e-07	1.05e-05	1.36e-06	3.55e-07	7.82e-07	1.35e-05	66	0.035168	0.779843	0.100768	0.0262765	0.057945	2.29199	944.681	0.00382971	KPR	KPR	FALSE	FALSE	FALSE	FALSE	Absent	FALSE	FALSE	FALSE	FALSE	FALSE	FALSE	-3.33333	11.6518	-5.8
AAACCGCGG	9	3	36	17	10	0	AAACCGCGG	7.12e-07	7.74e-06	2.89e-06	1.18e-06	0	1.25e-05	66	0.0568805	0.617786	0.23089	0.0944432	0	2.3629	553.802	0.191485	KPR	KPR	FALSE	FALSE	FALSE	FALSE	Absent	FALSE	FALSE	FALSE	FALSE	FALSE	FALSE	-3.33333	11.6518	-9.1
AAACCGGAA	8	1	26	5	3	36	AAACCGGAA	2.37e-07	5.59e-06	8.5e-07	3.55e-07	7.04e-06	1.41e-05	71	0.016873	0.397062	0.0604333	0.025214	0.500418	3.59524	6180.03	0.382971	KPE	KPE	FALSE	FALSE	FALSE	FALSE	Absent	FALSE	FALSE	FALSE	FALSE	FALSE	FALSE	-3	6.40878	-5.4
AAACCGGAC	7	3	1	5	9	2	AAACCGGAC	7.12e-07	2.15e-07	8.5e-07	1.06e-06	3.91e-07	3.23e-06	20	0.220306	0.0664657	0.26302	0.329212	0.120997	3.06413	2807.32	0.331662	KPD	KPD	FALSE	FALSE	FALSE	FALSE	Absent	FALSE	FALSE	FALSE	FALSE	FALSE	FALSE	-3	6.33737	-8.9
AAACCGGAT	9	0	69	8	6	3	AAACCGGAT	0	1.48e-05	1.36e-06	7.1e-07	5.87e-07	1.75e-05	86	0	0.848038	0.0778175	0.0405838	0.0335608	2.25967	697.287	0.254755	KPD	KPD	FALSE	FALSE	FALSE	FALSE	Absent	FALSE	FALSE	FALSE	FALSE	FALSE	FALSE	-3	6.33737	-7
AAACCGGCT	4	3	16	4	4	3	AAACCGGCT	7.12e-07	3.44e-06	6.8e-07	4.73e-07	5.87e-07	5.89e-06	30	0.120915	0.583678	0.115487	0.0803061	0.0996138	2.45403	1626.22	0.208006	KPA	KPA	FALSE	FALSE	FALSE	FALSE	Absent	FALSE	FALSE	FALSE	FALSE	FALSE	FALSE	-1.23333	9.70002	-7
AAACCGGGA	5	1	68	8	6	0	AAACCGGGA	2.37e-07	1.46e-05	1.36e-06	7.1e-07	0	1.69e-05	83	0.014032	0.863618	0.0804126	0.0419372	0	2.15025	303.136	0.191485	KPG	KPG	FALSE	FALSE	FALSE	FALSE	Absent	FALSE	FALSE	FALSE	FALSE	FALSE	FALSE	-1.96667	9.70002	-8.3
AAACCGGGC	16	11	9	56	73	0	AAACCGGGC	2.61e-06	1.93e-06	9.52e-06	8.63e-06	0	2.27e-05	149	0.115035	0.0851872	0.419509	0.380268	0	3.06501	1633.19	0.382971	KPG	KPG	FALSE	FALSE	FALSE	FALSE	Absent	FALSE	FALSE	FALSE	FALSE	FALSE	FALSE	-1.96667	9.70002	-8.4
AAACCGGGG	14	1	5	36	32	1	AAACCGGGG	2.37e-07	1.07e-06	6.12e-06	3.78e-06	1.96e-07	1.14e-05	75	0.0208	0.0941297	0.53639	0.331545	0.0171357	3.23009	1732.73	0.22	KPG	KPG	FALSE	FALSE	FALSE	FALSE	Absent	FALSE	FALSE	FALSE	FALSE	FALSE	FALSE	-1.96667	9.70002	-10.8
AAACCGGGT	12	1	4	6	13	1	AAACCGGGT	2.37e-07	8.6e-07	1.02e-06	1.54e-06	1.96e-07	3.85e-06	25	0.0616611	0.223236	0.265019	0.399285	0.0507984	3.15432	2234.04	0.294165	KPG	KPG	FALSE	FALSE	FALSE	FALSE	Absent	FALSE	FALSE	FALSE	FALSE	FALSE	FALSE	-1.96667	9.70002	-11
AAACCGGTA	16	0	26	13	1	4	AAACCGGTA	0	5.59e-06	2.21e-06	1.18e-07	7.82e-07	8.7e-06	44	0	0.642292	0.25417	0.0135955	0.0899424	2.55119	1357.83	0.428174	KPV	KPV	FALSE	FALSE	FALSE	FALSE	Absent	FALSE	FALSE	FALSE	FALSE	FALSE	FALSE	-0.433333	9.70002	-7.3
AAACCGGTG	15	32	1	5	75	60	AAACCGGTG	7.6e-06	2.15e-07	8.5e-07	8.87e-06	1.17e-05	2.93e-05	173	0.259582	0.00734205	0.0290542	0.30305	0.400972	3.57849	5926.15	0.242212	KPV	KPV	FALSE	FALSE	FALSE	FALSE	Absent	FALSE	FALSE	FALSE	FALSE	FALSE	FALSE	-0.433333	9.70002	-9.4
AAACCGGTT	11	2	30	43	2	34	AAACCGGTT	4.75e-07	6.45e-06	7.31e-06	2.37e-07	6.65e-06	2.11e-05	111	0.0224816	0.305219	0.346243	0.0111984	0.314858	3.29073	4063.43	0.208006	KPV	KPV	FALSE	FALSE	FALSE	FALSE	Absent	FALSE	FALSE	FALSE	FALSE	FALSE	FALSE	-0.433333	9.70002	-5.7
AAACCGTAA	10	22	1	0	1	3	AAACCGTAA	5.22e-06	2.15e-07	0	1.18e-07	5.87e-07	6.14e-06	27	0.850251	0.0349798	0	0.019251	0.0955178	1.4748	1236.72	0.22	KP*	KP*	TRUE	FALSE	TRUE	FALSE	Ochre (UAA)	FALSE	FALSE	FALSE	FALSE	FALSE	FALSE	-1.83333	9.70002	NA
AAACCGTAG	8	4	0	3	13	3	AAACCGTAG	9.5e-07	0	5.1e-07	1.54e-06	5.87e-07	3.58e-06	23	0.264971	0	0.142356	0.428954	0.163719	3.22645	3599.57	0.22	KP*	KP*	TRUE	TRUE	FALSE	FALSE	Amber (UAG)	FALSE	FALSE	FALSE	FALSE	FALSE	FALSE	-1.83333	9.70002	NA
AAACCGTAT	7	0	36	12	1	99	AAACCGTAT	0	7.74e-06	2.04e-06	1.18e-07	1.94e-05	2.93e-05	148	0	0.264396	0.0697518	0.00404192	0.66181	4.06327	8029.85	0.254755	KPY	KPY	FALSE	FALSE	FALSE	FALSE	Absent	FALSE	FALSE	FALSE	FALSE	FALSE	FALSE	-2.26667	9.29829	-6.5
AAACCGTGA	13	28	0	0	4	9	AAACCGTGA	6.65e-06	0	0	4.73e-07	1.76e-06	8.88e-06	41	0.748524	0	0	0.0532643	0.198211	1.95264	2585.26	0.22	KP*	KP*	TRUE	FALSE	FALSE	TRUE	Opal (UGA	FALSE	FALSE	FALSE	FALSE	FALSE	FALSE	-1.83333	9.70002	NA
AAACCGTGG	7	2	2	8	6	3	AAACCGTGG	4.75e-07	4.3e-07	1.36e-06	7.1e-07	5.87e-07	3.56e-06	21	0.133324	0.120671	0.382018	0.199232	0.164755	3.14142	2940.65	0.22	KPW	KPW	FALSE	FALSE	FALSE	FALSE	Absent	FALSE	FALSE	FALSE	FALSE	FALSE	FALSE	-2.13333	9.70002	-13.1
AAACCGTGT	8	1	52	2	37	74	AAACCGTGT	2.37e-07	1.12e-05	3.4e-07	4.38e-06	1.45e-05	3.06e-05	166	0.00775848	0.365151	0.0111153	0.14299	0.472984	3.70829	6241.22	0.147083	KPC	KPC	FALSE	FALSE	FALSE	FALSE	Absent	FALSE	FALSE	FALSE	FALSE	FALSE	FALSE	-1	8.54518	-9.3
AAACCGTTA	6	0	58	7	0	224	AAACCGTTA	0	1.25e-05	1.19e-06	0	4.38e-05	5.75e-05	289	0	0.21688	0.0207162	0	0.762404	4.30793	9187.3	0.191485	KPL	KPL	FALSE	FALSE	FALSE	FALSE	Absent	FALSE	FALSE	FALSE	FALSE	FALSE	FALSE	-0.566667	9.70002	-6.3
AAACCGTTT	16	0	11	41	14	4	AAACCGTTT	0	2.36e-06	6.97e-06	1.66e-06	7.82e-07	1.18e-05	70	0	0.200748	0.592194	0.140612	0.0664453	3.07275	1682.95	0.208006	KPF	KPF	FALSE	FALSE	FALSE	FALSE	Absent	FALSE	FALSE	FALSE	FALSE	FALSE	FALSE	-0.9	9.70002	-6.3
AAACCTAAA	10	2	64	2	0	89	AAACCTAAA	4.75e-07	1.38e-05	3.4e-07	0	1.74e-05	3.2e-05	157	0.0148501	0.430102	0.0106376	0	0.544411	3.62902	6591.22	0.313581	KPK	KPK	FALSE	FALSE	FALSE	FALSE	Absent	FALSE	FALSE	FALSE	FALSE	FALSE	FALSE	-3.13333	10.8054	-4.6
AAACCTAAT	13	6	57	20	0	9	AAACCTAAT	1.42e-06	1.22e-05	3.4e-06	0	1.76e-06	1.88e-05	92	0.0756321	0.650313	0.180592	0	0.0934621	2.38535	1309.45	0.196667	KPN	KPN	FALSE	FALSE	FALSE	FALSE	Absent	FALSE	FALSE	FALSE	FALSE	FALSE	FALSE	-3	9.70002	-4.6
AAACCTACT	4	1	9	1	17	33	AAACCTACT	2.37e-07	1.93e-06	1.7e-07	2.01e-06	6.45e-06	1.08e-05	61	0.02197	0.178964	0.0157378	0.186041	0.597287	4.15771	7868.55	0.139064	KPT	KPT	FALSE	FALSE	FALSE	FALSE	Absent	FALSE	FALSE	FALSE	FALSE	FALSE	FALSE	-2.06667	9.70002	-4.6
AAACCTAGA	4	1	8	1	0	114	AAACCTAGA	2.37e-07	1.72e-06	1.7e-07	0	2.23e-05	2.44e-05	124	0.00972064	0.0703847	0.00696321	0	0.912931	4.73604	10968	0.128019	KPR	KPR	FALSE	FALSE	FALSE	FALSE	Absent	TRUE	FALSE	FALSE	FALSE	FALSE	FALSE	-3.33333	11.6518	-4.6
AAACCTAGG	18	1	101	59	7	48	AAACCTAGG	2.37e-07	2.17e-05	1e-05	8.28e-07	9.39e-06	4.22e-05	216	0.00562719	0.514406	0.237825	0.0196208	0.222521	2.939	2945.42	0.147083	KPR	KPR	FALSE	FALSE	FALSE	FALSE	Absent	TRUE	FALSE	FALSE	FALSE	FALSE	FALSE	-3.33333	11.6518	-8.3
AAACCTAGT	10	2	11	10	1	220	AAACCTAGT	4.75e-07	2.36e-06	1.7e-06	1.18e-07	4.3e-05	4.77e-05	244	0.00995717	0.0495669	0.0356632	0.0024799	0.902333	4.73766	10864.5	0.0983333	KPS	KPS	FALSE	FALSE	FALSE	FALSE	Absent	FALSE	FALSE	FALSE	FALSE	FALSE	FALSE	-2.1	9.70002	-4.6
AAACCTATC	4	0	4	0	0	83	AAACCTATC	0	8.6e-07	0	0	1.62e-05	1.71e-05	87	0	0.0502841	0	0	0.949716	4.84915	11402.6	0.221736	KPI	KPI	FALSE	FALSE	FALSE	FALSE	Absent	FALSE	FALSE	FALSE	FALSE	FALSE	FALSE	-0.333333	9.70002	-6.1
AAACCTATG	3	1	2	1	1	6	AAACCTATG	2.37e-07	4.3e-07	1.7e-07	1.18e-07	1.17e-06	2.13e-06	11	0.111512	0.201858	0.0798798	0.0555458	0.551204	3.73307	6888.8	0.0983333	KPM	KPM	FALSE	FALSE	FALSE	FALSE	Absent	FALSE	FALSE	FALSE	FALSE	FALSE	FALSE	-1.2	9.70002	-9.4
AAACCTCAA	6	1	14	0	0	17	AAACCTCAA	2.37e-07	3.01e-06	0	0	3.33e-06	6.57e-06	32	0.0361318	0.457837	0	0	0.506031	3.48196	6128.04	0.181046	KPQ	KPQ	FALSE	FALSE	FALSE	FALSE	Absent	FALSE	FALSE	FALSE	FALSE	FALSE	FALSE	-3	9.70002	-5.1
AAACCTCGT	11	4	3	15	14	9	AAACCTCGT	9.5e-07	6.45e-07	2.55e-06	1.66e-06	1.76e-06	7.56e-06	45	0.125595	0.0852565	0.33738	0.218962	0.232806	3.34813	3797.11	0.256038	KPR	KPR	FALSE	FALSE	FALSE	FALSE	Absent	FALSE	FALSE	FALSE	FALSE	FALSE	FALSE	-3.33333	11.6518	-8.6
AAACCTGAT	11	0	53	11	18	10	AAACCTGAT	0	1.14e-05	1.87e-06	2.13e-06	1.96e-06	1.73e-05	92	0	0.656637	0.107861	0.122732	0.11277	2.69164	1938.59	0.170318	KPD	KPD	FALSE	FALSE	FALSE	FALSE	Absent	FALSE	FALSE	FALSE	FALSE	FALSE	FALSE	-3	6.33737	-6.1
AAACCTGCC	5	4	13	24	5	0	AAACCTGCC	9.5e-07	2.79e-06	4.08e-06	5.91e-07	0	8.42e-06	46	0.112839	0.331922	0.484981	0.0702583	0	2.51266	586.006	0.181046	KPA	KPA	FALSE	FALSE	FALSE	FALSE	Absent	FALSE	FALSE	FALSE	FALSE	FALSE	FALSE	-1.23333	9.70002	-7.7
AAACCTGCT	9	0	47	0	1	33	AAACCTGCT	0	1.01e-05	0	1.18e-07	6.45e-06	1.67e-05	81	0	0.605767	0	0.00709322	0.387139	3.1756	4743.9	0.139064	KPA	KPA	FALSE	FALSE	FALSE	FALSE	Absent	FALSE	FALSE	FALSE	FALSE	FALSE	FALSE	-1.23333	9.70002	-5.7
AAACCTGGA	16	3	29	20	17	2	AAACCTGGA	7.12e-07	6.23e-06	3.4e-06	2.01e-06	3.91e-07	1.27e-05	71	0.0558764	0.488876	0.26684	0.157719	0.0306885	2.61847	1155.94	0.128019	KPG	KPG	FALSE	FALSE	FALSE	FALSE	Absent	FALSE	FALSE	FALSE	FALSE	FALSE	FALSE	-1.96667	9.70002	-8.6
AAACCTGGC	4	0	9	7	2	0	AAACCTGGC	0	1.93e-06	1.19e-06	2.37e-07	0	3.36e-06	18	0	0.575418	0.354209	0.070373	0	2.49496	534.918	0.256038	KPG	KPG	FALSE	FALSE	FALSE	FALSE	Absent	FALSE	FALSE	FALSE	FALSE	FALSE	FALSE	-1.96667	9.70002	-7.8
AAACCTGGG	15	1	2	68	51	0	AAACCTGGG	2.37e-07	4.3e-07	1.16e-05	6.03e-06	0	1.83e-05	122	0.0129998	0.023532	0.633225	0.330243	0	3.28071	1571.89	0.147083	KPG	KPG	FALSE	FALSE	FALSE	FALSE	Absent	FALSE	FALSE	FALSE	FALSE	FALSE	FALSE	-1.96667	9.70002	-11.5
AAACCTGGT	13	1	54	4	4	6	AAACCTGGT	2.37e-07	1.16e-05	6.8e-07	4.73e-07	1.17e-06	1.42e-05	69	0.0167572	0.819009	0.0480149	0.033388	0.0828307	2.34653	1241.59	0.196667	KPG	KPG	FALSE	FALSE	FALSE	FALSE	Absent	FALSE	FALSE	FALSE	FALSE	FALSE	FALSE	-1.96667	9.70002	-8.2
AAACCTGTA	3	0	22	1	0	131	AAACCTGTA	0	4.73e-06	1.7e-07	0	2.56e-05	3.05e-05	154	0	0.154897	0.00557239	0	0.839531	4.52416	10096.3	0.286259	KPV	KPV	FALSE	FALSE	FALSE	FALSE	Absent	FALSE	FALSE	FALSE	FALSE	FALSE	FALSE	-0.433333	9.70002	-4.8
AAACCTGTT	13	1	40	2	1	505	AAACCTGTT	2.37e-07	8.6e-06	3.4e-07	1.18e-07	9.88e-05	0.000108067	549	0.00219698	0.079539	0.00314754	0.00109435	0.914022	4.74521	10983.7	0.139064	KPV	KPV	FALSE	FALSE	FALSE	FALSE	Absent	FALSE	FALSE	FALSE	FALSE	FALSE	FALSE	-0.433333	9.70002	-4.8
AAACCTTAT	3	0	19	2	1	139	AAACCTTAT	0	4.08e-06	3.4e-07	1.18e-07	2.72e-05	3.17e-05	161	0	0.12868	0.0107203	0.00372728	0.856873	4.58879	10317.8	0.170318	KPY	KPY	FALSE	FALSE	FALSE	FALSE	Absent	FALSE	FALSE	FALSE	FALSE	FALSE	FALSE	-2.26667	9.29829	-4.6
AAACCTTGA	4	23	1	0	1	4	AAACCTTGA	5.46e-06	2.15e-07	0	1.18e-07	7.82e-07	6.58e-06	29	0.830369	0.0326766	0	0.0179834	0.118971	1.56251	1512.92	0.0983333	KP*	KP*	TRUE	FALSE	FALSE	TRUE	Opal (UGA	FALSE	FALSE	FALSE	FALSE	FALSE	FALSE	-1.83333	9.70002	NA
AAACCTTGC	4	0	12	9	0	22	AAACCTTGC	0	2.58e-06	1.53e-06	0	4.3e-06	8.41e-06	43	0	0.306531	0.181952	0	0.511518	3.7165	6284.17	0.128019	KPC	KPC	FALSE	FALSE	FALSE	FALSE	Absent	FALSE	FALSE	FALSE	FALSE	FALSE	FALSE	-1	8.54518	-8.2
AAACCTTGG	6	0	37	21	0	3	AAACCTTGG	0	7.95e-06	3.57e-06	0	5.87e-07	1.21e-05	61	0	0.656599	0.294943	0	0.0484579	2.44032	837.253	0.147083	KPW	KPW	FALSE	FALSE	FALSE	FALSE	Absent	FALSE	FALSE	FALSE	FALSE	FALSE	FALSE	-2.13333	9.70002	-9.5
AAACCTTGT	5	0	46	8	0	136	AAACCTTGT	0	9.88e-06	1.36e-06	0	2.66e-05	3.78e-05	190	0	0.261184	0.0359501	0	0.702866	4.14455	8487.31	0.0983333	KPC	KPC	FALSE	FALSE	FALSE	FALSE	Absent	FALSE	FALSE	FALSE	FALSE	FALSE	FALSE	-1	8.54518	-6.5
AAACCTTTT	7	0	26	1	0	165	AAACCTTTT	0	5.59e-06	1.7e-07	0	3.23e-05	3.8e-05	192	0	0.146911	0.00447202	0	0.848617	4.55032	10203.7	0.139064	KPF	KPF	FALSE	FALSE	FALSE	FALSE	Absent	FALSE	FALSE	FALSE	FALSE	FALSE	FALSE	-0.9	9.70002	-4.7
AAACGAAAA	10	29	39	0	0	131	AAACGAAAA	6.89e-06	8.38e-06	0	0	2.56e-05	4.09e-05	199	0.168389	0.204962	0	0	0.62665	3.71156	7547.76	0.00816497	KRK	KRK	FALSE	FALSE	FALSE	FALSE	Absent	FALSE	FALSE	FALSE	FALSE	FALSE	FALSE	-4.1	11.8231	-3.9
AAACGAAAC	21	1	82	4	2	43	AAACGAAAC	2.37e-07	1.76e-05	6.8e-07	2.37e-07	8.41e-06	2.72e-05	132	0.00873333	0.648167	0.0250238	0.00870038	0.309376	2.96182	3836.8	0.00666667	KRN	KRN	FALSE	FALSE	FALSE	FALSE	Absent	FALSE	FALSE	FALSE	FALSE	FALSE	FALSE	-3.96667	11.6518	-5.9
AAACGAAAT	9	0	14	5	0	245	AAACGAAAT	0	3.01e-06	8.5e-07	0	4.79e-05	5.18e-05	264	0	0.0581008	0.0164227	0	0.925476	4.79285	11122.5	0.00512076	KRN	KRN	FALSE	FALSE	FALSE	FALSE	Absent	FALSE	FALSE	FALSE	FALSE	FALSE	FALSE	-3.96667	11.6518	-4
AAACGAACA	4	0	38	1	0	183	AAACGAACA	0	8.17e-06	1.7e-07	0	3.58e-05	4.41e-05	222	0	0.18504	0.00385392	0	0.811106	4.43717	9757.79	0.00333333	KRT	KRT	FALSE	FALSE	FALSE	FALSE	Absent	FALSE	FALSE	FALSE	FALSE	FALSE	FALSE	-3.03333	11.6518	-4.6
AAACGAACC	7	2	17	0	1	0	AAACGAACC	4.75e-07	3.65e-06	0	1.18e-07	0	4.25e-06	20	0.111828	0.860321	0	0.0278514	0	1.94388	205.74	0.00471405	KRT	KRT	FALSE	FALSE	FALSE	FALSE	Absent	FALSE	FALSE	FALSE	FALSE	FALSE	FALSE	-3.03333	11.6518	-6.2
AAACGAACG	3	0	12	1	1	4	AAACGAACG	0	2.58e-06	1.7e-07	1.18e-07	7.82e-07	3.65e-06	18	0	0.706603	0.0466032	0.0324063	0.214388	2.75458	2802.07	0.00507718	KRT	KRT	FALSE	FALSE	FALSE	FALSE	Absent	FALSE	FALSE	FALSE	FALSE	FALSE	FALSE	-3.03333	11.6518	-8.4
AAACGAAGA	15	2	58	11	0	67	AAACGAAGA	4.75e-07	1.25e-05	1.87e-06	0	1.31e-05	2.79e-05	138	0.0170109	0.446497	0.0670199	0	0.469473	3.45843	5727.8	0.00333333	KRR	KRR	FALSE	FALSE	FALSE	FALSE	Absent	TRUE	FALSE	FALSE	FALSE	FALSE	FALSE	-4.3	12.5165	-4.6
AAACGAAGC	12	1	87	11	5	250	AAACGAAGC	2.37e-07	1.87e-05	1.87e-06	5.91e-07	4.89e-05	7.03e-05	354	0.00337757	0.26596	0.026614	0.00841206	0.695636	4.12697	8425.87	0.00333333	KRS	KRS	FALSE	FALSE	FALSE	FALSE	Absent	FALSE	FALSE	FALSE	FALSE	FALSE	FALSE	-3.06667	11.6518	-5.9
AAACGAAGG	13	3	80	12	5	7	AAACGAAGG	7.12e-07	1.72e-05	2.04e-06	5.91e-07	1.37e-06	2.19e-05	107	0.0325165	0.784812	0.0931705	0.0269949	0.0625056	2.30216	997.979	0.00382971	KRR	KRR	FALSE	FALSE	FALSE	FALSE	Absent	TRUE	FALSE	FALSE	FALSE	FALSE	FALSE	-4.3	12.5165	-8.3
AAACGAAGT	11	0	58	20	1	25	AAACGAAGT	0	1.25e-05	3.4e-06	1.18e-07	4.89e-06	2.09e-05	104	0	0.597109	0.162958	0.0056658	0.234267	2.87709	3001.03	0.00256038	KRS	KRS	FALSE	FALSE	FALSE	FALSE	Absent	FALSE	FALSE	FALSE	FALSE	FALSE	FALSE	-3.06667	11.6518	-4.1
AAACGAATA	5	2	14	1	0	47	AAACGAATA	4.75e-07	3.01e-06	1.7e-07	0	9.19e-06	1.28e-05	64	0.0369633	0.234187	0.013239	0	0.715611	4.12311	8624.12	0.00110554	KRI	KRI	FALSE	FALSE	FALSE	FALSE	Absent	FALSE	FALSE	FALSE	FALSE	FALSE	FALSE	-1.3	11.6518	-3.9
AAACGAATG	10	0	33	9	10	24	AAACGAATG	0	7.09e-06	1.53e-06	1.18e-06	4.69e-06	1.45e-05	76	0	0.489094	0.10557	0.0815668	0.323769	3.24001	4300.9	6.67e-05	KRM	KRM	FALSE	FALSE	FALSE	FALSE	Absent	FALSE	FALSE	FALSE	FALSE	FALSE	FALSE	-2.16667	11.6518	-9.4
AAACGAATT	6	2	25	2	2	132	AAACGAATT	4.75e-07	5.37e-06	3.4e-07	2.37e-07	2.58e-05	3.22e-05	163	0.0147273	0.16662	0.0105497	0.00733588	0.800767	4.4128	9662.23	0.00443471	KRI	KRI	FALSE	FALSE	FALSE	FALSE	Absent	FALSE	FALSE	FALSE	FALSE	FALSE	FALSE	-1.3	11.6518	-3.9
AAACGACAA	3	0	14	0	1	213	AAACGACAA	0	3.01e-06	0	1.18e-07	4.17e-05	4.48e-05	228	0	0.0671699	0	0.00264047	0.93019	4.79585	11179.8	0.00471405	KRQ	KRQ	FALSE	FALSE	FALSE	FALSE	Absent	FALSE	FALSE	FALSE	FALSE	FALSE	FALSE	-3.96667	11.6518	-5.7
AAACGACAC	6	0	15	18	0	27	AAACGACAC	0	3.22e-06	3.06e-06	0	5.28e-06	1.16e-05	60	0	0.278697	0.264688	0	0.456615	3.63453	5671.63	0.00333333	KRH	KRH	FALSE	FALSE	FALSE	FALSE	Absent	FALSE	FALSE	FALSE	FALSE	FALSE	FALSE	-3.86667	11.6518	-6.7
AAACGACAG	3	0	18	1	1	70	AAACGACAG	0	3.87e-06	1.7e-07	1.18e-07	1.37e-05	1.78e-05	90	0	0.216719	0.00952895	0.00662611	0.767126	4.32416	9261.09	0.00541603	KRQ	KRQ	FALSE	FALSE	FALSE	FALSE	Absent	FALSE	FALSE	FALSE	FALSE	FALSE	FALSE	-3.96667	11.6518	-8.4
AAACGACAT	24	1	47	13	0	213	AAACGACAT	2.37e-07	1.01e-05	2.21e-06	0	4.17e-05	5.42e-05	274	0.00437967	0.186308	0.0407849	0	0.768527	4.34199	9269.24	0.00256038	KRH	KRH	FALSE	FALSE	FALSE	FALSE	Absent	FALSE	FALSE	FALSE	FALSE	FALSE	FALSE	-3.86667	11.6518	-5.7
AAACGACGA	6	0	24	35	23	11	AAACGACGA	0	5.16e-06	5.95e-06	2.72e-06	2.15e-06	1.6e-05	93	0	0.322707	0.372465	0.1702	0.134628	3.11675	2490.46	6.67e-05	KRR	KRR	FALSE	FALSE	FALSE	FALSE	Absent	FALSE	FALSE	FALSE	FALSE	FALSE	FALSE	-4.3	12.5165	-6
AAACGACGC	12	0	73	35	15	28	AAACGACGC	0	1.57e-05	5.95e-06	1.77e-06	5.48e-06	2.89e-05	151	0	0.542986	0.206042	0.0614033	0.18957	2.89756	2684.67	0.00565685	KRR	KRR	FALSE	FALSE	FALSE	FALSE	Absent	FALSE	FALSE	FALSE	FALSE	FALSE	FALSE	-4.3	12.5165	-7.2
AAACGACGG	13	0	55	52	3	2	AAACGACGG	0	1.18e-05	8.84e-06	3.55e-07	3.91e-07	2.14e-05	112	0	0.552061	0.413094	0.0165722	0.0182726	2.50106	593.035	0.00333333	KRR	KRR	FALSE	FALSE	FALSE	FALSE	Absent	FALSE	FALSE	FALSE	FALSE	FALSE	FALSE	-4.3	12.5165	-8.3
AAACGACGT	6	3	3	4	1	3	AAACGACGT	7.12e-07	6.45e-07	6.8e-07	1.18e-07	5.87e-07	2.74e-06	14	0.259735	0.235085	0.248076	0.0431259	0.213978	2.71653	2905.24	0.00666667	KRR	KRR	FALSE	FALSE	FALSE	FALSE	Absent	FALSE	FALSE	FALSE	FALSE	FALSE	FALSE	-4.3	12.5165	-5.9
AAACGACTA	5	1	5	3	3	20	AAACGACTA	2.37e-07	1.07e-06	5.1e-07	3.55e-07	3.91e-06	6.09e-06	32	0.0389933	0.176463	0.0837965	0.0582693	0.642478	4.08878	7991.74	0.00333333	KRL	KRL	FALSE	FALSE	FALSE	FALSE	Absent	FALSE	FALSE	FALSE	FALSE	FALSE	FALSE	-1.53333	11.6518	-7.7
AAACGACTC	1	1	1	1	20	419	AAACGACTC	2.37e-07	2.15e-07	1.7e-07	2.37e-06	8.2e-05	8.49e-05	442	0.0027951	0.00252982	0.00200222	0.0278455	0.964827	4.94938	11679.7	0.00333333	KRL	KRL	FALSE	FALSE	FALSE	FALSE	Absent	FALSE	FALSE	FALSE	FALSE	FALSE	FALSE	-1.53333	11.6518	-6.4
AAACGACTG	12	1	12	18	4	4	AAACGACTG	2.37e-07	2.58e-06	3.06e-06	4.73e-07	7.82e-07	7.13e-06	39	0.0332858	0.36152	0.429186	0.0663204	0.109687	2.8576	1856.56	0.0069282	KRL	KRL	FALSE	FALSE	FALSE	FALSE	Absent	FALSE	FALSE	FALSE	FALSE	FALSE	FALSE	-1.53333	11.6518	-9.6
AAACGACTT	2	0	8	1	0	78	AAACGACTT	0	1.72e-06	1.7e-07	0	1.53e-05	1.71e-05	87	0	0.100265	0.00991931	0	0.889816	4.67937	10695.8	0.00256038	KRL	KRL	FALSE	FALSE	FALSE	FALSE	Absent	FALSE	FALSE	FALSE	FALSE	FALSE	FALSE	-1.53333	11.6518	-6.4
AAACGAGAA	5	2	44	5	2	33	AAACGAGAA	4.75e-07	9.46e-06	8.5e-07	2.37e-07	6.45e-06	1.75e-05	86	0.0271782	0.541173	0.0486715	0.0135378	0.369439	3.15689	4576.69	0.00666667	KRE	KRE	FALSE	FALSE	FALSE	FALSE	Absent	FALSE	FALSE	FALSE	FALSE	FALSE	FALSE	-3.96667	9.69502	-4.1
AAACGAGAC	5	1	61	5	3	12	AAACGAGAC	2.37e-07	1.31e-05	8.5e-07	3.55e-07	2.35e-06	1.69e-05	82	0.0140503	0.775729	0.0503236	0.020996	0.138901	2.49497	1865.96	0.0057735	KRD	KRD	FALSE	FALSE	FALSE	FALSE	Absent	FALSE	FALSE	FALSE	FALSE	FALSE	FALSE	-3.96667	9.69502	-6.5
AAACGAGAG	8	0	38	13	5	11	AAACGAGAG	0	8.17e-06	2.21e-06	5.91e-07	2.15e-06	1.31e-05	67	0	0.622411	0.168523	0.0450712	0.163995	2.75065	2306	0.00377124	KRE	KRE	FALSE	FALSE	FALSE	FALSE	Absent	FALSE	FALSE	FALSE	FALSE	FALSE	FALSE	-3.96667	9.69502	-8.4
AAACGAGAT	10	2	30	1	1	28	AAACGAGAT	4.75e-07	6.45e-06	1.7e-07	1.18e-07	5.48e-06	1.27e-05	62	0.037429	0.508151	0.0134058	0.00932194	0.431693	3.2897	5283.64	0.00443471	KRD	KRD	FALSE	FALSE	FALSE	FALSE	Absent	FALSE	FALSE	FALSE	FALSE	FALSE	FALSE	-3.96667	9.69502	-5.2
AAACGAGCA	17	9	56	1	0	215	AAACGAGCA	2.14e-06	1.2e-05	1.7e-07	0	4.21e-05	5.64e-05	281	0.0378907	0.213389	0.00301581	0	0.745705	4.20224	8976.63	0.0057735	KRA	KRA	FALSE	FALSE	FALSE	FALSE	Absent	FALSE	FALSE	FALSE	FALSE	FALSE	FALSE	-2.2	11.6518	-5.9
AAACGAGCT	13	2	35	0	2	241	AAACGAGCT	4.75e-07	7.52e-06	0	2.37e-07	4.71e-05	5.54e-05	280	0.00857567	0.135831	0	0.00427166	0.851322	4.55393	10247.7	0.00362093	KRA	KRA	FALSE	FALSE	FALSE	FALSE	Absent	FALSE	FALSE	FALSE	FALSE	FALSE	FALSE	-2.2	11.6518	-4.7
AAACGAGGA	23	4	97	32	1	265	AAACGAGGA	9.5e-07	2.08e-05	5.44e-06	1.18e-07	5.18e-05	7.92e-05	399	0.0119929	0.263227	0.0687273	0.00149346	0.65456	4.0234	7933.16	0.00333333	KRG	KRG	FALSE	FALSE	FALSE	FALSE	Absent	FALSE	FALSE	FALSE	FALSE	FALSE	FALSE	-2.93333	11.6518	-6.5
AAACGAGGC	6	1	7	4	1	5	AAACGAGGC	2.37e-07	1.5e-06	6.8e-07	1.18e-07	9.78e-07	3.52e-06	18	0.0674844	0.427557	0.193365	0.0336149	0.277979	3.02705	3625.43	0.00666667	KRG	KRG	FALSE	FALSE	FALSE	FALSE	Absent	FALSE	FALSE	FALSE	FALSE	FALSE	FALSE	-2.93333	11.6518	-5.9
AAACGAGGG	43	4	94	87	20	64	AAACGAGGG	9.5e-07	2.02e-05	1.48e-05	2.37e-06	1.25e-05	5.08e-05	269	0.018684	0.397402	0.291101	0.0465337	0.246279	3.10432	3345.6	0.00382971	KRG	KRG	FALSE	FALSE	FALSE	FALSE	Absent	FALSE	FALSE	FALSE	FALSE	FALSE	FALSE	-2.93333	11.6518	-9.4
AAACGAGGT	26	2	80	22	4	6	AAACGAGGT	4.75e-07	1.72e-05	3.74e-06	4.73e-07	1.17e-06	2.31e-05	114	0.0205969	0.745683	0.162296	0.0205192	0.050905	2.33545	872.001	0.00512076	KRG	KRG	FALSE	FALSE	FALSE	FALSE	Absent	FALSE	FALSE	FALSE	FALSE	FALSE	FALSE	-2.93333	11.6518	-6.4
AAACGAGTA	4	1	20	9	0	140	AAACGAGTA	2.37e-07	4.3e-06	1.53e-06	0	2.74e-05	3.34e-05	170	0.00709798	0.128487	0.0457606	0	0.818655	4.49463	9866.88	0.00745356	KRV	KRV	FALSE	FALSE	FALSE	FALSE	Absent	FALSE	FALSE	FALSE	FALSE	FALSE	FALSE	-1.4	11.6518	-4.1
AAACGAGTC	11	0	36	10	23	95	AAACGAGTC	0	7.74e-06	1.7e-06	2.72e-06	1.86e-05	3.07e-05	164	0	0.251672	0.0553292	0.0884904	0.604508	4.04583	7636.06	0.00471405	KRV	KRV	FALSE	FALSE	FALSE	FALSE	Absent	FALSE	FALSE	FALSE	FALSE	FALSE	FALSE	-1.4	11.6518	-4.9
AAACGAGTG	5	0	37	3	2	6	AAACGAGTG	0	7.95e-06	5.1e-07	2.37e-07	1.17e-06	9.87e-06	48	0	0.805463	0.0516876	0.0239612	0.118889	2.45628	1640.59	0.00421637	KRV	KRV	FALSE	FALSE	FALSE	FALSE	Absent	FALSE	FALSE	FALSE	FALSE	FALSE	FALSE	-1.4	11.6518	-9.4
AAACGAGTT	28	0	103	21	0	68	AAACGAGTT	0	2.21e-05	3.57e-06	0	1.33e-05	3.9e-05	192	0	0.567446	0.0915646	0	0.34099	3.11453	4214.91	0.00362093	KRV	KRV	FALSE	FALSE	FALSE	FALSE	Absent	FALSE	FALSE	FALSE	FALSE	FALSE	FALSE	-1.4	11.6518	-3.9
AAACGATAC	4	0	4	2	1	132	AAACGATAC	0	8.6e-07	3.4e-07	1.18e-07	2.58e-05	2.71e-05	139	0	0.0316751	0.0125346	0.00435807	0.951432	4.87555	11444.2	0.0057735	KRY	KRY	FALSE	FALSE	FALSE	FALSE	Absent	FALSE	FALSE	FALSE	FALSE	FALSE	FALSE	-3.23333	10.4549	-5
AAACGATAG	25	22	2	4	43	12	AAACGATAG	5.22e-06	4.3e-07	6.8e-07	5.09e-06	2.35e-06	1.38e-05	83	0.379439	0.0312207	0.0494189	0.369416	0.170506	2.92033	3416.95	6.67e-05	KR*	KR*	TRUE	TRUE	FALSE	FALSE	Amber (UAG)	FALSE	FALSE	FALSE	FALSE	FALSE	FALSE	-2.8	11.6518	NA
AAACGATAT	8	1	27	12	6	919	AAACGATAT	2.37e-07	5.8e-06	2.04e-06	7.1e-07	0.000179753	0.000188542	965	0.00125925	0.0307729	0.0108245	0.0037635	0.95338	4.87723	11464.3	0.00443471	KRY	KRY	FALSE	FALSE	FALSE	FALSE	Absent	FALSE	FALSE	FALSE	FALSE	FALSE	FALSE	-3.23333	10.4549	-4.7
AAACGATCA	6	1	15	1	0	25	AAACGATCA	2.37e-07	3.22e-06	1.7e-07	0	4.89e-06	8.52e-06	42	0.0278641	0.378294	0.0199599	0	0.573882	3.71374	6944.52	0.00333333	KRS	KRS	FALSE	FALSE	FALSE	FALSE	Absent	FALSE	FALSE	FALSE	FALSE	FALSE	FALSE	-3.06667	11.6518	-7.4
AAACGATCG	7	2	7	0	0	3	AAACGATCG	4.75e-07	1.5e-06	0	0	5.87e-07	2.57e-06	12	0.185063	0.586246	0	0	0.228691	2.50101	2818.34	0.00382971	KRS	KRS	FALSE	FALSE	FALSE	FALSE	Absent	FALSE	FALSE	FALSE	FALSE	FALSE	FALSE	-3.06667	11.6518	-8.4
AAACGATCT	10	0	41	8	1	91	AAACGATCT	0	8.81e-06	1.36e-06	1.18e-07	1.78e-05	2.81e-05	141	0	0.313667	0.0484392	0.00421037	0.633683	3.95791	7686.06	0.00362093	KRS	KRS	FALSE	FALSE	FALSE	FALSE	Absent	FALSE	FALSE	FALSE	FALSE	FALSE	FALSE	-3.06667	11.6518	-6.8
AAACGATGA	4	6	4	1	1	20	AAACGATGA	1.42e-06	8.6e-07	1.7e-07	1.18e-07	3.91e-06	6.48e-06	32	0.219688	0.132559	0.0262283	0.0182383	0.603287	3.65288	7341.13	6.67e-05	KR*	KR*	TRUE	FALSE	FALSE	TRUE	Opal (UGA	FALSE	FALSE	FALSE	FALSE	FALSE	FALSE	-2.8	11.6518	NA
AAACGATGC	7	1	37	4	2	118	AAACGATGC	2.37e-07	7.95e-06	6.8e-07	2.37e-07	2.31e-05	3.22e-05	162	0.00737669	0.247034	0.0211366	0.00734886	0.717104	4.17977	8674.18	0.00333333	KRC	KRC	FALSE	FALSE	FALSE	FALSE	Absent	FALSE	FALSE	FALSE	FALSE	FALSE	FALSE	-1.96667	9.83324	-5.4
AAACGATGG	14	4	36	42	12	148	AAACGATGG	9.5e-07	7.74e-06	7.14e-06	1.42e-06	2.89e-05	4.62e-05	242	0.0205578	0.16746	0.154625	0.0307203	0.626637	4.07542	7743.52	0.00382971	KRW	KRW	FALSE	FALSE	FALSE	FALSE	Absent	FALSE	FALSE	FALSE	FALSE	FALSE	FALSE	-3.1	11.6518	-9.5
AAACGATGT	15	4	67	10	8	7	AAACGATGT	9.5e-07	1.44e-05	1.7e-06	9.46e-07	1.37e-06	1.94e-05	96	0.0490459	0.743551	0.0878329	0.0488609	0.0707097	2.34864	1167.32	0.00256038	KRC	KRC	FALSE	FALSE	FALSE	FALSE	Absent	FALSE	FALSE	FALSE	FALSE	FALSE	FALSE	-1.96667	9.83324	-5.7
AAACGATTA	11	3	50	1	10	558	AAACGATTA	7.12e-07	1.07e-05	1.7e-07	1.18e-06	0.000109142	0.000121952	622	0.00584055	0.088104	0.00139459	0.00969753	0.894963	4.69984	10786	0.00333333	KRL	KRL	FALSE	FALSE	FALSE	FALSE	Absent	FALSE	FALSE	FALSE	FALSE	FALSE	FALSE	-1.53333	11.6518	-5.3
AAACGATTC	13	0	106	3	0	219	AAACGATTC	0	2.28e-05	5.1e-07	0	4.28e-05	6.61e-05	328	0	0.344478	0.0077161	0	0.647806	3.95113	7819.64	0.00471405	KRF	KRF	FALSE	FALSE	FALSE	FALSE	Absent	FALSE	FALSE	FALSE	FALSE	FALSE	FALSE	-1.86667	11.6518	-4.2
AAACGATTG	8	2	32	20	15	12	AAACGATTG	4.75e-07	6.88e-06	3.4e-06	1.77e-06	2.35e-06	1.49e-05	81	0.0319248	0.462318	0.228687	0.119266	0.157804	2.90871	2516.33	0.00382971	KRL	KRL	FALSE	FALSE	FALSE	FALSE	Absent	FALSE	FALSE	FALSE	FALSE	FALSE	FALSE	-1.53333	11.6518	-10.1
AAACGCAAC	10	0	22	6	0	118	AAACGCAAC	0	4.73e-06	1.02e-06	0	2.31e-05	2.88e-05	146	0	0.16399	0.0353971	0	0.800613	4.43724	9648.27	0.565685	KRN	KRN	FALSE	FALSE	FALSE	FALSE	Absent	FALSE	FALSE	FALSE	FALSE	FALSE	FALSE	-3.96667	11.6518	-6
AAACGCAAT	1	0	21	1	16	612	AAACGCAAT	0	4.51e-06	1.7e-07	1.89e-06	0.000119705	0.00012628	650	0	0.0357355	0.0013468	0.0149843	0.947933	4.87512	11434.2	0.434511	KRN	KRN	FALSE	FALSE	FALSE	FALSE	Absent	FALSE	FALSE	FALSE	FALSE	FALSE	FALSE	-3.96667	11.6518	-6
AAACGCACG	5	0	6	9	0	4	AAACGCACG	0	1.29e-06	1.53e-06	0	7.82e-07	3.6e-06	19	0	0.357912	0.424902	0	0.217185	3.07646	2904.12	0.430813	KRT	KRT	FALSE	FALSE	FALSE	FALSE	Absent	FALSE	FALSE	FALSE	FALSE	FALSE	FALSE	-3.03333	11.6518	-8.4
AAACGCACT	4	0	5	0	5	45	AAACGCACT	0	1.07e-06	0	5.91e-07	8.8e-06	1.05e-05	55	0	0.102645	0	0.0564903	0.840865	4.63557	10306.1	0.307246	KRT	KRT	FALSE	FALSE	FALSE	FALSE	Absent	FALSE	FALSE	FALSE	FALSE	FALSE	FALSE	-3.03333	11.6518	-6
AAACGCAGA	25	1	163	14	1	194	AAACGCAGA	2.37e-07	3.5e-05	2.38e-06	1.18e-07	3.79e-05	7.57e-05	373	0.00313598	0.462651	0.0314496	0.00156207	0.501202	3.53504	6094.5	0.282843	KRR	KRR	FALSE	FALSE	FALSE	FALSE	Absent	TRUE	FALSE	FALSE	FALSE	FALSE	FALSE	-4.3	12.5165	-6
AAACGCAGG	25	7	39	29	5	1	AAACGCAGG	1.66e-06	8.38e-06	4.93e-06	5.91e-07	1.96e-07	1.58e-05	81	0.105443	0.531713	0.312919	0.0375161	0.0124096	2.31974	537.639	0.324962	KRR	KRR	FALSE	FALSE	FALSE	FALSE	Absent	TRUE	FALSE	FALSE	FALSE	FALSE	FALSE	-4.3	12.5165	-8.3
AAACGCAGT	19	0	70	4	4	424	AAACGCAGT	0	1.5e-05	6.8e-07	4.73e-07	8.29e-05	9.91e-05	502	0	0.151745	0.00686275	0.00477213	0.83662	4.52627	10078.9	0.217256	KRS	KRS	FALSE	FALSE	FALSE	FALSE	Absent	FALSE	FALSE	FALSE	FALSE	FALSE	FALSE	-3.06667	11.6518	-6
AAACGCATA	3	1	8	2	0	18	AAACGCATA	2.37e-07	1.72e-06	3.4e-07	0	3.52e-06	5.82e-06	29	0.0408124	0.295512	0.0584704	0	0.605205	3.83327	7333.82	0.0938083	KRI	KRI	FALSE	FALSE	FALSE	FALSE	Absent	FALSE	FALSE	FALSE	FALSE	FALSE	FALSE	-1.3	11.6518	-6
AAACGCATC	6	0	21	8	1	493	AAACGCATC	0	4.51e-06	1.36e-06	1.18e-07	9.64e-05	0.00010242	523	0	0.0440603	0.0132843	0.00115468	0.941501	4.8401	11315.4	0.489898	KRI	KRI	FALSE	FALSE	FALSE	FALSE	Absent	FALSE	FALSE	FALSE	FALSE	FALSE	FALSE	-1.3	11.6518	-6
AAACGCATG	9	1	31	1	0	2	AAACGCATG	2.37e-07	6.66e-06	1.7e-07	0	3.91e-07	7.46e-06	35	0.031825	0.892941	0.0227972	0	0.0524368	2.14828	750.71	0.48	KRM	KRM	FALSE	FALSE	FALSE	FALSE	Absent	FALSE	FALSE	FALSE	FALSE	FALSE	FALSE	-2.16667	11.6518	-9.4
AAACGCCAG	1	2	11	2	0	1	AAACGCCAG	4.75e-07	2.36e-06	3.4e-07	0	1.96e-07	3.37e-06	16	0.140721	0.700511	0.100803	0	0.0579652	2.13398	842.94	0.459565	KRQ	KRQ	FALSE	FALSE	FALSE	FALSE	Absent	FALSE	FALSE	FALSE	FALSE	FALSE	FALSE	-3.96667	11.6518	-8.4
AAACGCCAT	5	1	6	6	0	5	AAACGCCAT	2.37e-07	1.29e-06	1.02e-06	0	9.78e-07	3.53e-06	18	0.0673505	0.365751	0.289472	0	0.277427	3.0544	3548.05	0.217256	KRH	KRH	FALSE	FALSE	FALSE	FALSE	Absent	FALSE	FALSE	FALSE	FALSE	FALSE	FALSE	-3.86667	11.6518	-8.1
AAACGCCGA	5	0	11	2	5	3	AAACGCCGA	0	2.36e-06	3.4e-07	5.91e-07	5.87e-07	3.88e-06	21	0	0.608903	0.0876207	0.152321	0.151155	2.84573	2487.86	0.00565685	KRR	KRR	FALSE	FALSE	FALSE	FALSE	Absent	FALSE	FALSE	FALSE	FALSE	FALSE	FALSE	-4.3	12.5165	-9.1
AAACGCCGG	8	6	2	29	34	0	AAACGCCGG	1.42e-06	4.3e-07	4.93e-06	4.02e-06	0	1.08e-05	71	0.131811	0.0397671	0.456366	0.372056	0	3.06867	1620.63	0.282843	KRR	KRR	FALSE	FALSE	FALSE	FALSE	Absent	FALSE	FALSE	FALSE	FALSE	FALSE	FALSE	-4.3	12.5165	-9.1
AAACGCCGT	4	0	0	16	16	1	AAACGCCGT	0	0	2.72e-06	1.89e-06	1.96e-07	4.81e-06	33	0	0	0.565852	0.393475	0.0406731	3.47482	2244.1	0.565685	KRR	KRR	FALSE	FALSE	FALSE	FALSE	Absent	FALSE	FALSE	FALSE	FALSE	FALSE	FALSE	-4.3	12.5165	-9.1
AAACGCCTA	7	0	13	19	11	4	AAACGCCTA	0	2.79e-06	3.23e-06	1.3e-06	7.82e-07	8.11e-06	47	0	0.344534	0.398532	0.160441	0.0964926	3.00889	2015.96	0.282843	KRL	KRL	FALSE	FALSE	FALSE	FALSE	Absent	FALSE	FALSE	FALSE	FALSE	FALSE	FALSE	-1.53333	11.6518	-9.4
AAACGCGAA	9	2	28	9	6	21	AAACGCGAA	4.75e-07	6.02e-06	1.53e-06	7.1e-07	4.11e-06	1.28e-05	66	0.0369831	0.468624	0.119215	0.0552654	0.319913	3.1525	4166.41	0.565685	KRE	KRE	FALSE	FALSE	FALSE	FALSE	Absent	FALSE	FALSE	FALSE	FALSE	FALSE	FALSE	-3.96667	9.69502	-6.8
AAACGCGAG	14	1	43	43	12	1	AAACGCGAG	2.37e-07	9.24e-06	7.31e-06	1.42e-06	1.96e-07	1.84e-05	100	0.0128995	0.502035	0.397334	0.0771049	0.010627	2.57052	704.004	0.32	KRE	KRE	FALSE	FALSE	FALSE	FALSE	Absent	FALSE	FALSE	FALSE	FALSE	FALSE	FALSE	-3.96667	9.69502	-8.4
AAACGCGAT	18	0	58	13	1	273	AAACGCGAT	0	1.25e-05	2.21e-06	1.18e-07	5.34e-05	6.82e-05	345	0	0.182776	0.0324232	0.00173431	0.783067	4.38509	9444.43	0.376298	KRD	KRD	FALSE	FALSE	FALSE	FALSE	Absent	FALSE	FALSE	FALSE	FALSE	FALSE	FALSE	-3.96667	9.69502	-6.8
AAACGCGCA	3	1	11	3	1	24	AAACGCGCA	2.37e-07	2.36e-06	5.1e-07	1.18e-07	4.69e-06	7.92e-06	40	0.0299625	0.298307	0.0643892	0.0149247	0.592417	3.84153	7237.76	0.489898	KRA	KRA	FALSE	FALSE	FALSE	FALSE	Absent	FALSE	FALSE	FALSE	FALSE	FALSE	FALSE	-2.2	11.6518	-7.2
AAACGCGCG	7	1	19	20	14	2	AAACGCGCG	2.37e-07	4.08e-06	3.4e-06	1.66e-06	3.91e-07	9.77e-06	56	0.0243045	0.417959	0.348202	0.16949	0.0400456	2.78301	1350.27	0.277128	KRA	KRA	FALSE	FALSE	FALSE	FALSE	Absent	FALSE	FALSE	FALSE	FALSE	FALSE	FALSE	-2.2	11.6518	-8.4
AAACGCGCT	3	0	10	7	2	6	AAACGCGCT	0	2.15e-06	1.19e-06	2.37e-07	1.17e-06	4.75e-06	25	0	0.452445	0.25066	0.0498002	0.247094	3.09154	3349.1	0.307246	KRA	KRA	FALSE	FALSE	FALSE	FALSE	Absent	FALSE	FALSE	FALSE	FALSE	FALSE	FALSE	-2.2	11.6518	-8.1
AAACGCGGA	7	2	23	16	2	4	AAACGCGGA	4.75e-07	4.94e-06	2.72e-06	2.37e-07	7.82e-07	9.16e-06	47	0.0518538	0.539723	0.297156	0.0258291	0.0854375	2.55327	1362.33	0.282843	KRG	KRG	FALSE	FALSE	FALSE	FALSE	Absent	FALSE	FALSE	FALSE	FALSE	FALSE	FALSE	-2.93333	11.6518	-6.8
AAACGCGGC	16	1	37	20	7	2	AAACGCGGC	2.37e-07	7.95e-06	3.4e-06	8.28e-07	3.91e-07	1.28e-05	67	0.0185358	0.620736	0.265556	0.0646307	0.0305408	2.4679	833.353	0.565685	KRG	KRG	FALSE	FALSE	FALSE	FALSE	Absent	FALSE	FALSE	FALSE	FALSE	FALSE	FALSE	-2.93333	11.6518	-6.8
AAACGCGGG	22	5	97	54	34	3	AAACGCGGG	1.19e-06	2.08e-05	9.18e-06	4.02e-06	5.87e-07	3.58e-05	193	0.0331382	0.581867	0.25637	0.112245	0.0163802	2.49686	824.952	0.324962	KRG	KRG	FALSE	FALSE	FALSE	FALSE	Absent	FALSE	FALSE	FALSE	FALSE	FALSE	FALSE	-2.93333	11.6518	-9.5
AAACGCGGT	25	0	44	40	3	3	AAACGCGGT	0	9.46e-06	6.8e-06	3.55e-07	5.87e-07	1.72e-05	90	0	0.549728	0.395528	0.0206278	0.0341163	2.53913	786.94	0.434511	KRG	KRG	FALSE	FALSE	FALSE	FALSE	Absent	FALSE	FALSE	FALSE	FALSE	FALSE	FALSE	-2.93333	11.6518	-6.8
AAACGCGTC	4	1	23	6	1	49	AAACGCGTC	2.37e-07	4.94e-06	1.02e-06	1.18e-07	9.58e-06	1.59e-05	80	0.0149296	0.310792	0.0641673	0.00743664	0.602675	3.87214	7334.96	0.4	KRV	KRV	FALSE	FALSE	FALSE	FALSE	Absent	FALSE	FALSE	FALSE	FALSE	FALSE	FALSE	-1.4	11.6518	-6.8
AAACGCGTG	11	2	40	3	8	4	AAACGCGTG	4.75e-07	8.6e-06	5.1e-07	9.46e-07	7.82e-07	1.13e-05	57	0.0419878	0.760056	0.0451158	0.0836587	0.0691817	2.37799	1250.47	0.357771	KRV	KRV	FALSE	FALSE	FALSE	FALSE	Absent	FALSE	FALSE	FALSE	FALSE	FALSE	FALSE	-1.4	11.6518	-9.4
AAACGCGTT	17	1	69	2	0	149	AAACGCGTT	2.37e-07	1.48e-05	3.4e-07	0	2.91e-05	4.45e-05	221	0.0053295	0.332835	0.00763538	0	0.654201	3.96491	7895.03	0.307246	KRV	KRV	FALSE	FALSE	FALSE	FALSE	Absent	FALSE	FALSE	FALSE	FALSE	FALSE	FALSE	-1.4	11.6518	-6.8
AAACGCTAA	7	1	2	0	3	9	AAACGCTAA	2.37e-07	4.3e-07	0	3.55e-07	1.76e-06	2.78e-06	15	0.0853315	0.154466	0	0.127514	0.632689	4.06776	8071.56	0.48	KR*	KR*	TRUE	FALSE	TRUE	FALSE	Ochre (UAA)	FALSE	FALSE	FALSE	FALSE	FALSE	FALSE	-2.8	11.6518	NA
AAACGCTAC	5	0	49	1	2	3	AAACGCTAC	0	1.05e-05	1.7e-07	2.37e-07	5.87e-07	1.15e-05	55	0	0.913791	0.0147595	0.0205265	0.0509234	2.20858	803.487	0.489898	KRY	KRY	FALSE	FALSE	FALSE	FALSE	Absent	FALSE	FALSE	FALSE	FALSE	FALSE	FALSE	-3.23333	10.4549	-6.1
AAACGCTAG	8	1	1	14	3	5	AAACGCTAG	2.37e-07	2.15e-07	2.38e-06	3.55e-07	9.78e-07	4.17e-06	24	0.056989	0.0515803	0.571523	0.085161	0.234747	3.3891	3473.78	0.48	KR*	KR*	TRUE	TRUE	FALSE	FALSE	Amber (UAG)	FALSE	FALSE	FALSE	FALSE	FALSE	FALSE	-2.8	11.6518	NA
AAACGCTCT	8	6	2	24	6	6	AAACGCTCT	1.42e-06	4.3e-07	4.08e-06	7.1e-07	1.17e-06	7.82e-06	44	0.182184	0.0549643	0.522016	0.0907481	0.150089	2.97159	2451.2	0.307246	KRS	KRS	FALSE	FALSE	FALSE	FALSE	Absent	FALSE	FALSE	FALSE	FALSE	FALSE	FALSE	-3.06667	11.6518	-9.5
AAACGCTGG	19	3	55	59	10	0	AAACGCTGG	7.12e-07	1.18e-05	1e-05	1.18e-06	0	2.37e-05	127	0.0299926	0.497677	0.422531	0.049799	0	2.49214	493.116	0.324962	KRW	KRW	FALSE	FALSE	FALSE	FALSE	Absent	FALSE	FALSE	FALSE	FALSE	FALSE	FALSE	-3.1	11.6518	-8.3
AAACGCTGT	5	0	5	22	1	8	AAACGCTGT	0	1.07e-06	3.74e-06	1.18e-07	1.56e-06	6.5e-06	36	0	0.165323	0.575713	0.0181969	0.240767	3.33441	3319.98	0.217256	KRC	KRC	FALSE	FALSE	FALSE	FALSE	Absent	FALSE	FALSE	FALSE	FALSE	FALSE	FALSE	-1.96667	9.83324	-6.6
AAACGCTTA	4	4	11	1	1	7	AAACGCTTA	9.5e-07	2.36e-06	1.7e-07	1.18e-07	1.37e-06	4.97e-06	24	0.191047	0.475516	0.0342132	0.0237907	0.275433	2.71705	3472.25	0.282843	KRL	KRL	FALSE	FALSE	FALSE	FALSE	Absent	FALSE	FALSE	FALSE	FALSE	FALSE	FALSE	-1.53333	11.6518	-6.6
AAACGGAAC	10	4	6	29	33	60	AAACGGAAC	9.5e-07	1.29e-06	4.93e-06	3.9e-06	1.17e-05	2.28e-05	132	0.0416355	0.056526	0.21623	0.171099	0.51451	4.06032	6927.43	0.333333	KRN	KRN	FALSE	FALSE	FALSE	FALSE	Absent	FALSE	FALSE	FALSE	FALSE	FALSE	FALSE	-3.96667	11.6518	-8.1
AAACGGAAG	18	4	95	20	0	1093	AAACGGAAG	9.5e-07	2.04e-05	3.4e-06	0	0.000213786	0.000238552	1212	0.00398106	0.0855766	0.0142588	0	0.896184	4.69883	10773.1	0.23094	KRK	KRK	FALSE	FALSE	FALSE	FALSE	Absent	FALSE	FALSE	FALSE	FALSE	FALSE	FALSE	-4.1	11.8231	-8.4
AAACGGAAT	11	0	42	5	2	73	AAACGGAAT	0	9.03e-06	8.5e-07	2.37e-07	1.43e-05	2.44e-05	122	0	0.370032	0.0348643	0.00969739	0.585407	3.81048	7125.11	0.256038	KRN	KRN	FALSE	FALSE	FALSE	FALSE	Absent	FALSE	FALSE	FALSE	FALSE	FALSE	FALSE	-3.96667	11.6518	-6.2
AAACGGACA	10	0	11	4	2	4	AAACGGACA	0	2.36e-06	6.8e-07	2.37e-07	7.82e-07	4.06e-06	21	0	0.581784	0.167437	0.058215	0.192564	2.86156	2690.62	0.166667	KRT	KRT	FALSE	FALSE	FALSE	FALSE	Absent	FALSE	FALSE	FALSE	FALSE	FALSE	FALSE	-3.03333	11.6518	-5.7
AAACGGACG	12	1	8	3	2	12	AAACGGACG	2.37e-07	1.72e-06	5.1e-07	2.37e-07	2.35e-06	5.05e-06	26	0.0470103	0.340389	0.101025	0.0468329	0.464743	3.54191	5847.91	0.253859	KRT	KRT	FALSE	FALSE	FALSE	FALSE	Absent	FALSE	FALSE	FALSE	FALSE	FALSE	FALSE	-3.03333	11.6518	-8.4
AAACGGACT	11	1	12	32	1	6	AAACGGACT	2.37e-07	2.58e-06	5.44e-06	1.18e-07	1.17e-06	9.55e-06	52	0.0248603	0.27001	0.569862	0.0123832	0.122884	2.93842	1894	0.181046	KRT	KRT	FALSE	FALSE	FALSE	FALSE	Absent	FALSE	FALSE	FALSE	FALSE	FALSE	FALSE	-3.03333	11.6518	-7.5
AAACGGAGA	28	23	138	46	19	58	AAACGGAGA	5.46e-06	2.97e-05	7.82e-06	2.25e-06	1.13e-05	5.65e-05	284	0.0965979	0.52458	0.138392	0.0397486	0.200681	2.72333	2699.18	0.166667	KRR	KRR	FALSE	FALSE	FALSE	FALSE	Absent	TRUE	FALSE	FALSE	FALSE	FALSE	FALSE	-4.3	12.5165	-4.6
AAACGGAGC	15	2	14	8	11	2	AAACGGAGC	4.75e-07	3.01e-06	1.36e-06	1.3e-06	3.91e-07	6.54e-06	37	0.072651	0.460291	0.208169	0.199036	0.0598522	2.71315	1616.35	0.166667	KRS	KRS	FALSE	FALSE	FALSE	FALSE	Absent	FALSE	FALSE	FALSE	FALSE	FALSE	FALSE	-3.06667	11.6518	-8.1
AAACGGAGG	50	18	90	50	13	4	AAACGGAGG	4.27e-06	1.93e-05	8.5e-06	1.54e-06	7.82e-07	3.44e-05	175	0.124099	0.561604	0.246933	0.0446444	0.0227192	2.28028	651.385	0.191485	KRR	KRR	FALSE	FALSE	FALSE	FALSE	Absent	TRUE	FALSE	FALSE	FALSE	FALSE	FALSE	-4.3	12.5165	-8.3
AAACGGAGT	38	10	79	91	25	47	AAACGGAGT	2.37e-06	1.7e-05	1.55e-05	2.96e-06	9.19e-06	4.7e-05	252	0.0505404	0.361376	0.329454	0.0629372	0.195693	2.99187	2816.94	0.128019	KRS	KRS	FALSE	FALSE	FALSE	FALSE	Absent	FALSE	FALSE	FALSE	FALSE	FALSE	FALSE	-3.06667	11.6518	-5.4
AAACGGATA	19	4	108	15	5	119	AAACGGATA	9.5e-07	2.32e-05	2.55e-06	5.91e-07	2.33e-05	5.06e-05	251	0.0187775	0.458874	0.0504408	0.0116916	0.460216	3.4357	5650.39	0.0552771	KRI	KRI	FALSE	FALSE	FALSE	FALSE	Absent	FALSE	FALSE	FALSE	FALSE	FALSE	FALSE	-1.3	11.6518	-4.4
AAACGGATC	18	1	32	56	11	4	AAACGGATC	2.37e-07	6.88e-06	9.52e-06	1.3e-06	7.82e-07	1.87e-05	104	0.012682	0.367307	0.508732	0.0694876	0.0417912	2.7604	1101.22	0.288675	KRI	KRI	FALSE	FALSE	FALSE	FALSE	Absent	FALSE	FALSE	FALSE	FALSE	FALSE	FALSE	-1.3	11.6518	-7.2
AAACGGATG	20	1	100	74	2	11	AAACGGATG	2.37e-07	2.15e-05	1.26e-05	2.37e-07	2.15e-06	3.67e-05	188	0.0064693	0.585532	0.342928	0.00644489	0.0586257	2.52523	1002.86	0.166667	KRM	KRM	FALSE	FALSE	FALSE	FALSE	Absent	FALSE	FALSE	FALSE	FALSE	FALSE	FALSE	-2.16667	11.6518	-9.4
AAACGGATT	23	1	127	30	0	103	AAACGGATT	2.37e-07	2.73e-05	5.1e-06	0	2.01e-05	5.28e-05	261	0.0044986	0.5171	0.0966747	0	0.381727	3.23736	4700.87	0.221736	KRI	KRI	FALSE	FALSE	FALSE	FALSE	Absent	FALSE	FALSE	FALSE	FALSE	FALSE	FALSE	-1.3	11.6518	-5.1
AAACGGCAA	12	0	20	2	0	34	AAACGGCAA	0	4.3e-06	3.4e-07	0	6.65e-06	1.13e-05	56	0	0.380733	0.0301329	0	0.589134	3.79754	7133.38	0.235702	KRQ	KRQ	FALSE	FALSE	FALSE	FALSE	Absent	FALSE	FALSE	FALSE	FALSE	FALSE	FALSE	-3.96667	11.6518	-7
AAACGGCAC	12	6	43	23	4	1	AAACGGCAC	1.42e-06	9.24e-06	3.91e-06	4.73e-07	1.96e-07	1.52e-05	77	0.0934421	0.606112	0.256586	0.0310298	0.0128301	2.26369	494.222	0.166667	KRH	KRH	FALSE	FALSE	FALSE	FALSE	Absent	FALSE	FALSE	FALSE	FALSE	FALSE	FALSE	-3.86667	11.6518	-7.6
AAACGGCAG	20	17	76	56	2	6	AAACGGCAG	4.04e-06	1.63e-05	9.52e-06	2.37e-07	1.17e-06	3.13e-05	157	0.128943	0.521743	0.304265	0.00755629	0.0374921	2.30291	724.855	0.270801	KRQ	KRQ	FALSE	FALSE	FALSE	FALSE	Absent	FALSE	FALSE	FALSE	FALSE	FALSE	FALSE	-3.96667	11.6518	-8.4
AAACGGCAT	9	2	25	8	1	169	AAACGGCAT	4.75e-07	5.37e-06	1.36e-06	1.18e-07	3.31e-05	4.04e-05	205	0.0117589	0.133036	0.0336932	0.00292864	0.818583	4.48354	9869.95	0.128019	KRH	KRH	FALSE	FALSE	FALSE	FALSE	Absent	FALSE	FALSE	FALSE	FALSE	FALSE	FALSE	-3.86667	11.6518	-7
AAACGGCGA	11	0	21	17	1	3	AAACGGCGA	0	4.51e-06	2.89e-06	1.18e-07	5.87e-07	8.11e-06	42	0	0.556504	0.356549	0.0145843	0.0723628	2.60281	1201.57	0.00333333	KRR	KRR	FALSE	FALSE	FALSE	FALSE	Absent	FALSE	FALSE	FALSE	FALSE	FALSE	FALSE	-4.3	12.5165	-8
AAACGGCGC	21	3	21	55	2	0	AAACGGCGC	7.12e-07	4.51e-06	9.35e-06	2.37e-07	0	1.48e-05	81	0.0480758	0.304592	0.631368	0.0159648	0	2.61522	473.807	0.282843	KRR	KRR	FALSE	FALSE	FALSE	FALSE	Absent	FALSE	FALSE	FALSE	FALSE	FALSE	FALSE	-4.3	12.5165	-8
AAACGGCGG	25	2	16	26	22	1	AAACGGCGG	4.75e-07	3.44e-06	4.42e-06	2.6e-06	1.96e-07	1.11e-05	67	0.0426544	0.30885	0.397212	0.233714	0.01757	2.8747	1328.45	0.166667	KRR	KRR	FALSE	FALSE	FALSE	FALSE	Absent	FALSE	FALSE	FALSE	FALSE	FALSE	FALSE	-4.3	12.5165	-8.3
AAACGGCGT	27	0	30	85	29	155	AAACGGCGT	0	6.45e-06	1.45e-05	3.43e-06	3.03e-05	5.46e-05	299	0	0.117963	0.264524	0.0627565	0.554756	4.05431	7055.87	0.333333	KRR	KRR	FALSE	FALSE	FALSE	FALSE	Absent	FALSE	FALSE	FALSE	FALSE	FALSE	FALSE	-4.3	12.5165	-8
AAACGGCTA	8	9	9	11	0	5	AAACGGCTA	2.14e-06	1.93e-06	1.87e-06	0	9.78e-07	6.92e-06	34	0.308805	0.279497	0.270364	0	0.141335	2.38556	1897.95	0.166667	KRL	KRL	FALSE	FALSE	FALSE	FALSE	Absent	FALSE	FALSE	FALSE	FALSE	FALSE	FALSE	-1.53333	11.6518	-9.5
AAACGGCTG	22	0	3	20	22	2	AAACGGCTG	0	6.45e-07	3.4e-06	2.6e-06	3.91e-07	7.04e-06	47	0	0.0915836	0.483223	0.369619	0.055574	3.38918	2298.44	0.34641	KRL	KRL	FALSE	FALSE	FALSE	FALSE	Absent	FALSE	FALSE	FALSE	FALSE	FALSE	FALSE	-1.53333	11.6518	-9.7
AAACGGCTT	2	1	0	4	1	10	AAACGGCTT	2.37e-07	0	6.8e-07	1.18e-07	1.96e-06	2.99e-06	16	0.079354	0	0.227375	0.0395273	0.653743	4.18831	8125.23	0.128019	KRL	KRL	FALSE	FALSE	FALSE	FALSE	Absent	FALSE	FALSE	FALSE	FALSE	FALSE	FALSE	-1.53333	11.6518	-9.9
AAACGGGAA	18	41	20	30	27	41	AAACGGGAA	9.73e-06	4.3e-06	5.1e-06	3.19e-06	8.02e-06	3.03e-05	159	0.320769	0.141622	0.168129	0.10522	0.264259	2.85058	3674.19	0.333333	KRE	KRE	FALSE	FALSE	FALSE	FALSE	Absent	FALSE	FALSE	FALSE	FALSE	FALSE	FALSE	-3.96667	9.69502	-6.5
AAACGGGAC	8	0	20	11	12	1	AAACGGGAC	0	4.3e-06	1.87e-06	1.42e-06	1.96e-07	7.78e-06	44	0	0.552177	0.24036	0.182333	0.0251301	2.68042	1168.44	0.288675	KRD	KRD	FALSE	FALSE	FALSE	FALSE	Absent	FALSE	FALSE	FALSE	FALSE	FALSE	FALSE	-3.96667	9.69502	-7.6
AAACGGGAG	41	30	10	35	48	26	AAACGGGAG	7.12e-06	2.15e-06	5.95e-06	5.68e-06	5.09e-06	2.6e-05	149	0.274094	0.0826934	0.229066	0.218448	0.195699	2.97897	3287.65	0.188562	KRE	KRE	FALSE	FALSE	FALSE	FALSE	Absent	FALSE	FALSE	FALSE	FALSE	FALSE	FALSE	-3.96667	9.69502	-8.4
AAACGGGAT	23	15	4	37	21	4	AAACGGGAT	3.56e-06	8.6e-07	6.29e-06	2.48e-06	7.82e-07	1.4e-05	81	0.254754	0.0614869	0.450138	0.177655	0.0559665	2.71859	1593.71	0.221736	KRD	KRD	FALSE	FALSE	FALSE	FALSE	Absent	FALSE	FALSE	FALSE	FALSE	FALSE	FALSE	-3.96667	9.69502	-6.5
AAACGGGCA	31	4	31	99	107	29	AAACGGGCA	9.5e-07	6.66e-06	1.68e-05	1.27e-05	5.67e-06	4.28e-05	270	0.022202	0.155735	0.393624	0.295831	0.132608	3.36091	2911.59	0.288675	KRA	KRA	FALSE	FALSE	FALSE	FALSE	Absent	FALSE	FALSE	FALSE	FALSE	FALSE	FALSE	-2.2	11.6518	-6.5
AAACGGGCC	26	0	2	45	76	0	AAACGGGCC	0	4.3e-07	7.65e-06	8.99e-06	0	1.71e-05	123	0	0.0251758	0.448319	0.526505	0	3.50133	2167.43	0.235702	KRA	KRA	FALSE	FALSE	FALSE	FALSE	Absent	FALSE	FALSE	FALSE	FALSE	FALSE	FALSE	-2.2	11.6518	-9.2
AAACGGGCG	33	1	23	84	20	2	AAACGGGCG	2.37e-07	4.94e-06	1.43e-05	2.37e-06	3.91e-07	2.22e-05	130	0.0106839	0.222408	0.642869	0.106436	0.0176034	2.89787	1007.03	0.163299	KRA	KRA	FALSE	FALSE	FALSE	FALSE	Absent	FALSE	FALSE	FALSE	FALSE	FALSE	FALSE	-2.2	11.6518	-8.4
AAACGGGCT	23	10	2	16	17	2	AAACGGGCT	2.37e-06	4.3e-07	2.72e-06	2.01e-06	3.91e-07	7.93e-06	47	0.299517	0.0542181	0.343286	0.253629	0.0493503	2.69908	1723.74	0.181046	KRA	KRA	FALSE	FALSE	FALSE	FALSE	Absent	FALSE	FALSE	FALSE	FALSE	FALSE	FALSE	-2.2	11.6518	-6.9
AAACGGGGA	32	20	18	51	36	5	AAACGGGGA	4.75e-06	3.87e-06	8.67e-06	4.26e-06	9.78e-07	2.25e-05	130	0.210802	0.171716	0.38506	0.189006	0.0434163	2.68252	1457.27	0.166667	KRG	KRG	FALSE	FALSE	FALSE	FALSE	Absent	FALSE	FALSE	FALSE	FALSE	FALSE	FALSE	-2.93333	11.6518	-8.3
AAACGGGGC	45	2	11	77	97	0	AAACGGGGC	4.75e-07	2.36e-06	1.31e-05	1.15e-05	0	2.74e-05	187	0.0173264	0.0862511	0.477842	0.418581	0	3.29768	1804.29	0.333333	KRG	KRG	FALSE	FALSE	FALSE	FALSE	Absent	FALSE	FALSE	FALSE	FALSE	FALSE	FALSE	-2.93333	11.6518	-8.4
AAACGGGGG	116	38	45	272	289	5	AAACGGGGG	9.02e-06	9.67e-06	4.63e-05	3.42e-05	9.78e-07	0.000100108	649	0.0901231	0.0965958	0.4621	0.341412	0.00976924	3.08411	1636.97	0.191485	KRG	KRG	FALSE	FALSE	FALSE	FALSE	Absent	FALSE	FALSE	FALSE	FALSE	FALSE	FALSE	-2.93333	11.6518	-8.9
AAACGGGGT	44	10	3	110	78	72	AAACGGGGT	2.37e-06	6.45e-07	1.87e-05	9.22e-06	1.41e-05	4.5e-05	273	0.0527202	0.014315	0.415417	0.204833	0.312715	3.71051	4742	0.256038	KRG	KRG	FALSE	FALSE	FALSE	FALSE	Absent	FALSE	FALSE	FALSE	FALSE	FALSE	FALSE	-2.93333	11.6518	-11
AAACGGGTA	27	18	5	47	61	5	AAACGGGTA	4.27e-06	1.07e-06	7.99e-06	7.21e-06	9.78e-07	2.15e-05	136	0.198463	0.0498964	0.371209	0.335015	0.0454166	2.97903	1983.74	0.372678	KRV	KRV	FALSE	FALSE	FALSE	FALSE	Absent	FALSE	FALSE	FALSE	FALSE	FALSE	FALSE	-1.4	11.6518	-9.2
AAACGGGTC	28	1	12	79	64	88	AAACGGGTC	2.37e-07	2.58e-06	1.34e-05	7.57e-06	1.72e-05	4.1e-05	244	0.00578611	0.0628436	0.327437	0.184457	0.419476	3.94899	5901.88	0.235702	KRV	KRV	FALSE	FALSE	FALSE	FALSE	Absent	FALSE	FALSE	FALSE	FALSE	FALSE	FALSE	-1.4	11.6518	-7.6
AAACGGGTG	19	4	2	31	17	3	AAACGGGTG	9.5e-07	4.3e-07	5.27e-06	2.01e-06	5.87e-07	9.25e-06	57	0.10268	0.0464676	0.570037	0.217372	0.0634434	3.09243	1893.51	0.210819	KRV	KRV	FALSE	FALSE	FALSE	FALSE	Absent	FALSE	FALSE	FALSE	FALSE	FALSE	FALSE	-1.4	11.6518	-9.4
AAACGGGTT	24	0	9	36	46	7	AAACGGGTT	0	1.93e-06	6.12e-06	5.44e-06	1.37e-06	1.49e-05	98	0	0.130096	0.411857	0.365945	0.0921014	3.42005	2685.34	0.181046	KRV	KRV	FALSE	FALSE	FALSE	FALSE	Absent	FALSE	FALSE	FALSE	FALSE	FALSE	FALSE	-1.4	11.6518	-7.6
AAACGGTAA	14	30	4	2	0	11	AAACGGTAA	7.12e-06	8.6e-07	3.4e-07	0	2.15e-06	1.05e-05	47	0.680038	0.0820663	0.0324755	0	0.20542	1.9687	2507.98	0.166667	KR*	KR*	TRUE	FALSE	TRUE	FALSE	Ochre (UAA)	FALSE	FALSE	FALSE	FALSE	FALSE	FALSE	-2.8	11.6518	NA
AAACGGTAC	5	0	86	6	1	64	AAACGGTAC	0	1.85e-05	1.02e-06	1.18e-07	1.25e-05	3.21e-05	157	0	0.575047	0.0317525	0.00367994	0.38952	3.20767	4775.55	0.288675	KRY	KRY	FALSE	FALSE	FALSE	FALSE	Absent	FALSE	FALSE	FALSE	FALSE	FALSE	FALSE	-3.23333	10.4549	-5.6
AAACGGTAG	27	3	1	50	51	6	AAACGGTAG	7.12e-07	2.15e-07	8.5e-06	6.03e-06	1.17e-06	1.66e-05	111	0.0428153	0.0129173	0.511166	0.362557	0.0705451	3.4051	2460.85	0.166667	KR*	KR*	TRUE	TRUE	FALSE	FALSE	Amber (UAG)	FALSE	FALSE	FALSE	FALSE	FALSE	FALSE	-2.8	11.6518	NA
AAACGGTAT	17	2	69	12	2	276	AAACGGTAT	4.75e-07	1.48e-05	2.04e-06	2.37e-07	5.4e-05	7.16e-05	361	0.00663524	0.20719	0.0285182	0.0033051	0.754352	4.29155	9106.22	0.221736	KRY	KRY	FALSE	FALSE	FALSE	FALSE	Absent	FALSE	FALSE	FALSE	FALSE	FALSE	FALSE	-3.23333	10.4549	-6.5
AAACGGTCA	11	2	30	12	3	3	AAACGGTCA	4.75e-07	6.45e-06	2.04e-06	3.55e-07	5.87e-07	9.9e-06	50	0.0479449	0.650918	0.206067	0.035823	0.0592477	2.40751	1042.64	0.166667	KRS	KRS	FALSE	FALSE	FALSE	FALSE	Absent	FALSE	FALSE	FALSE	FALSE	FALSE	FALSE	-3.06667	11.6518	-5.9
AAACGGTCG	7	3	21	14	22	1	AAACGGTCG	7.12e-07	4.51e-06	2.38e-06	2.6e-06	1.96e-07	1.04e-05	61	0.0684651	0.433771	0.228871	0.250092	0.0188012	2.71699	1316.69	0.191485	KRS	KRS	FALSE	FALSE	FALSE	FALSE	Absent	FALSE	FALSE	FALSE	FALSE	FALSE	FALSE	-3.06667	11.6518	-8.4
AAACGGTGA	28	81	3	3	12	29	AAACGGTGA	1.92e-05	6.45e-07	5.1e-07	1.42e-06	5.67e-06	2.75e-05	128	0.699888	0.0234616	0.0185686	0.051648	0.206433	2.04128	2691.09	0.166667	KR*	KR*	TRUE	FALSE	FALSE	TRUE	Opal (UGA	FALSE	FALSE	FALSE	FALSE	FALSE	FALSE	-2.8	11.6518	NA
AAACGGTGC	47	1	70	51	22	30	AAACGGTGC	2.37e-07	1.5e-05	8.67e-06	2.6e-06	5.87e-06	3.24e-05	174	0.00732264	0.463936	0.267517	0.0802451	0.180979	2.96362	2676.95	0.166667	KRC	KRC	FALSE	FALSE	FALSE	FALSE	Absent	FALSE	FALSE	FALSE	FALSE	FALSE	FALSE	-1.96667	9.83324	-6.4
AAACGGTGG	43	22	202	49	16	0	AAACGGTGG	5.22e-06	4.34e-05	8.33e-06	1.89e-06	0	5.89e-05	289	0.0887459	0.737514	0.141591	0.0321495	0	2.11714	290.969	0.191485	KRW	KRW	FALSE	FALSE	FALSE	FALSE	Absent	FALSE	FALSE	FALSE	FALSE	FALSE	FALSE	-3.1	11.6518	-9.8
AAACGGTGT	23	5	76	11	16	5	AAACGGTGT	1.19e-06	1.63e-05	1.87e-06	1.89e-06	9.78e-07	2.23e-05	113	0.0533301	0.733684	0.0840445	0.0850062	0.043935	2.33253	972.778	0.128019	KRC	KRC	FALSE	FALSE	FALSE	FALSE	Absent	FALSE	FALSE	FALSE	FALSE	FALSE	FALSE	-1.96667	9.83324	-6.5
AAACGGTTA	10	3	49	9	1	88	AAACGGTTA	7.12e-07	1.05e-05	1.53e-06	1.18e-07	1.72e-05	3.01e-05	150	0.0236608	0.349782	0.050847	0.00392859	0.571781	3.75039	6948.47	0.166667	KRL	KRL	FALSE	FALSE	FALSE	FALSE	Absent	FALSE	FALSE	FALSE	FALSE	FALSE	FALSE	-1.53333	11.6518	-7.1
AAACGGTTG	28	6	75	57	16	1	AAACGGTTG	1.42e-06	1.61e-05	9.69e-06	1.89e-06	1.96e-07	2.93e-05	155	0.0485804	0.549622	0.330597	0.0645295	0.00667035	2.43109	577.635	0.191485	KRL	KRL	FALSE	FALSE	FALSE	FALSE	Absent	FALSE	FALSE	FALSE	FALSE	FALSE	FALSE	-1.53333	11.6518	-10.1
AAACGGTTT	10	1	50	4	3	50	AAACGGTTT	2.37e-07	1.07e-05	6.8e-07	3.55e-07	9.78e-06	2.18e-05	108	0.0108926	0.492938	0.0312107	0.0162772	0.448681	3.39892	5520.87	0.181046	KRF	KRF	FALSE	FALSE	FALSE	FALSE	Absent	FALSE	FALSE	FALSE	FALSE	FALSE	FALSE	-1.86667	11.6518	-7.5
AAACGTAAC	24	2	144	23	0	394	AAACGTAAC	4.75e-07	3.09e-05	3.91e-06	0	7.71e-05	0.000112395	563	0.00422477	0.275314	0.0348029	0	0.685658	4.08755	8281.9	0.666667	KRN	KRN	FALSE	FALSE	FALSE	FALSE	Absent	FALSE	FALSE	FALSE	FALSE	FALSE	FALSE	-3.96667	11.6518	-5.8
AAACGTAAG	8	0	10	1	2	383	AAACGTAAG	0	2.15e-06	1.7e-07	2.37e-07	7.49e-05	7.75e-05	396	0	0.0277388	0.00219538	0.00305319	0.967013	4.90934	11619.8	0.46188	KRK	KRK	FALSE	FALSE	FALSE	FALSE	Absent	FALSE	FALSE	FALSE	FALSE	FALSE	FALSE	-4.1	11.8231	-8.4
AAACGTACG	13	0	52	41	0	29	AAACGTACG	0	1.12e-05	6.97e-06	0	5.67e-06	2.38e-05	122	0	0.469121	0.292743	0	0.238136	3.00715	3089.57	0.507718	KRT	KRT	FALSE	FALSE	FALSE	FALSE	Absent	FALSE	FALSE	FALSE	FALSE	FALSE	FALSE	-3.03333	11.6518	-8.4
AAACGTACT	12	0	59	1	0	476	AAACGTACT	0	1.27e-05	1.7e-07	0	9.31e-05	0.000105952	536	0	0.119662	0.00160519	0	0.878733	4.6378	10560.1	0.362093	KRT	KRT	FALSE	FALSE	FALSE	FALSE	Absent	FALSE	FALSE	FALSE	FALSE	FALSE	FALSE	-3.03333	11.6518	-4.1
AAACGTAGA	38	2	129	38	0	556	AAACGTAGA	4.75e-07	2.77e-05	6.46e-06	0	0.000108751	0.00014341	725	0.00331111	0.193297	0.0450652	0	0.758326	4.31673	9150.22	0.333333	KRR	KRR	FALSE	FALSE	FALSE	FALSE	Absent	TRUE	FALSE	FALSE	FALSE	FALSE	FALSE	-4.3	12.5165	-4.6
AAACGTAGC	21	1	72	23	0	316	AAACGTAGC	2.37e-07	1.55e-05	3.91e-06	0	6.18e-05	8.14e-05	412	0.00291568	0.190005	0.0480377	0	0.759041	4.32225	9160.18	0.333333	KRS	KRS	FALSE	FALSE	FALSE	FALSE	Absent	FALSE	FALSE	FALSE	FALSE	FALSE	FALSE	-3.06667	11.6518	-5.8
AAACGTAGG	24	2	136	24	19	112	AAACGTAGG	4.75e-07	2.92e-05	4.08e-06	2.25e-06	2.19e-05	5.79e-05	293	0.00819612	0.504441	0.0704537	0.0387847	0.378124	3.2742	4780.09	0.382971	KRR	KRR	FALSE	FALSE	FALSE	FALSE	Absent	TRUE	FALSE	FALSE	FALSE	FALSE	FALSE	-4.3	12.5165	-8.3
AAACGTAGT	18	1	118	7	1	258	AAACGTAGT	2.37e-07	2.54e-05	1.19e-06	1.18e-07	5.05e-05	7.74e-05	385	0.00306879	0.327749	0.0153879	0.0015286	0.652266	3.97217	7881.31	0.256038	KRS	KRS	FALSE	FALSE	FALSE	FALSE	Absent	FALSE	FALSE	FALSE	FALSE	FALSE	FALSE	-3.06667	11.6518	-4.5
AAACGTATA	10	0	12	1	0	435	AAACGTATA	0	2.58e-06	1.7e-07	0	8.51e-05	8.78e-05	448	0	0.0293588	0.00193633	0	0.968705	4.90805	11629.1	0.110554	KRI	KRI	FALSE	FALSE	FALSE	FALSE	Absent	FALSE	FALSE	FALSE	FALSE	FALSE	FALSE	-1.3	11.6518	-5.5
AAACGTATG	30	16	218	42	1	75	AAACGTATG	3.8e-06	4.68e-05	7.14e-06	1.18e-07	1.47e-05	7.26e-05	352	0.0523421	0.645476	0.0984225	0.00162952	0.20213	2.65573	2568.98	0.666667	KRM	KRM	FALSE	FALSE	FALSE	FALSE	Absent	FALSE	FALSE	FALSE	FALSE	FALSE	FALSE	-2.16667	11.6518	-9.4
AAACGTATT	7	0	39	0	1	205	AAACGTATT	0	8.38e-06	0	1.18e-07	4.01e-05	4.86e-05	245	0	0.172456	0	0.0024336	0.825111	4.4802	9930.78	0.443471	KRI	KRI	FALSE	FALSE	FALSE	FALSE	Absent	FALSE	FALSE	FALSE	FALSE	FALSE	FALSE	-1.3	11.6518	-6.2
AAACGTCAA	8	1	27	6	0	16	AAACGTCAA	2.37e-07	5.8e-06	1.02e-06	0	3.13e-06	1.02e-05	50	0.0233009	0.569416	0.100147	0	0.307136	2.99825	3814.52	0.471405	KRQ	KRQ	FALSE	FALSE	FALSE	FALSE	Absent	FALSE	FALSE	FALSE	FALSE	FALSE	FALSE	-3.96667	11.6518	-5.4
AAACGTCAG	26	4	53	62	3	48	AAACGTCAG	9.5e-07	1.14e-05	1.05e-05	3.55e-07	9.39e-06	3.26e-05	170	0.0291077	0.349073	0.323187	0.0108742	0.287758	3.1791	3728.63	0.541603	KRQ	KRQ	FALSE	FALSE	FALSE	FALSE	Absent	FALSE	FALSE	FALSE	FALSE	FALSE	FALSE	-3.96667	11.6518	-8.4
AAACGTCAT	5	0	37	4	1	11	AAACGTCAT	0	7.95e-06	6.8e-07	1.18e-07	2.15e-06	1.09e-05	53	0	0.729373	0.0624064	0.0108488	0.197372	2.67622	2532.49	0.256038	KRH	KRH	FALSE	FALSE	FALSE	FALSE	Absent	FALSE	FALSE	FALSE	FALSE	FALSE	FALSE	-3.86667	11.6518	-5.4
AAACGTCGG	19	3	35	13	10	1	AAACGTCGG	7.12e-07	7.52e-06	2.21e-06	1.18e-06	1.96e-07	1.18e-05	62	0.0602464	0.636166	0.187011	0.100032	0.0165443	2.37646	748.397	0.333333	KRR	KRR	FALSE	FALSE	FALSE	FALSE	Absent	FALSE	FALSE	FALSE	FALSE	FALSE	FALSE	-4.3	12.5165	-8.3
AAACGTCTA	17	5	57	22	0	50	AAACGTCTA	1.19e-06	1.22e-05	3.74e-06	0	9.78e-06	2.7e-05	134	0.0440369	0.454375	0.138798	0	0.36279	3.18313	4492.16	0.333333	KRL	KRL	FALSE	FALSE	FALSE	FALSE	Absent	FALSE	FALSE	FALSE	FALSE	FALSE	FALSE	-1.53333	11.6518	-6.7
AAACGTGAA	30	2	55	20	22	642	AAACGTGAA	4.75e-07	1.18e-05	3.4e-06	2.6e-06	0.000125573	0.00014387	741	0.00330052	0.0821501	0.0236427	0.0180844	0.872822	4.67498	10563.1	0.666667	KRE	KRE	FALSE	FALSE	FALSE	FALSE	Absent	FALSE	FALSE	FALSE	FALSE	FALSE	FALSE	-3.96667	9.69502	-7.3
AAACGTGAC	13	0	113	24	2	35	AAACGTGAC	0	2.43e-05	4.08e-06	2.37e-07	6.85e-06	3.54e-05	174	0	0.685044	0.115152	0.00667275	0.193131	2.70789	2492.9	0.57735	KRD	KRD	FALSE	FALSE	FALSE	FALSE	Absent	FALSE	FALSE	FALSE	FALSE	FALSE	FALSE	-3.96667	9.69502	-8.4
AAACGTGAG	25	1	161	13	3	295	AAACGTGAG	2.37e-07	3.46e-05	2.21e-06	3.55e-07	5.77e-05	9.51e-05	473	0.00249652	0.363793	0.0232484	0.00373066	0.606731	3.84841	7351.86	0.377124	KRE	KRE	FALSE	FALSE	FALSE	FALSE	Absent	FALSE	FALSE	FALSE	FALSE	FALSE	FALSE	-3.96667	9.69502	-8.4
AAACGTGAT	5	1	11	5	11	155	AAACGTGAT	2.37e-07	2.36e-06	8.5e-07	1.3e-06	3.03e-05	3.51e-05	183	0.00676999	0.0674021	0.0242478	0.0370944	0.864486	4.68512	10530.1	0.443471	KRD	KRD	FALSE	FALSE	FALSE	FALSE	Absent	FALSE	FALSE	FALSE	FALSE	FALSE	FALSE	-3.96667	9.69502	-7.3
AAACGTGCA	11	3	18	6	11	379	AAACGTGCA	7.12e-07	3.87e-06	1.02e-06	1.3e-06	7.41e-05	8.1e-05	417	0.0087899	0.047734	0.012593	0.016054	0.914829	4.7804	11049.2	0.57735	KRA	KRA	FALSE	FALSE	FALSE	FALSE	Absent	FALSE	FALSE	FALSE	FALSE	FALSE	FALSE	-2.2	11.6518	-6.5
AAACGTGCG	30	5	162	30	86	203	AAACGTGCG	1.19e-06	3.48e-05	5.1e-06	1.02e-05	3.97e-05	9.1e-05	486	0.0130483	0.382643	0.0560817	0.111792	0.436435	3.57592	5719.5	0.326599	KRA	KRA	FALSE	FALSE	FALSE	FALSE	Absent	FALSE	FALSE	FALSE	FALSE	FALSE	FALSE	-2.2	11.6518	-8.4
AAACGTGCT	33	0	116	15	1	621	AAACGTGCT	0	2.49e-05	2.55e-06	1.18e-07	0.000121465	0.000149062	753	0	0.167227	0.0171144	0.000793385	0.814865	4.4633	9811.57	0.362093	KRA	KRA	FALSE	FALSE	FALSE	FALSE	Absent	FALSE	FALSE	FALSE	FALSE	FALSE	FALSE	-2.2	11.6518	-6.5
AAACGTGGA	28	1	104	67	12	8	AAACGTGGA	2.37e-07	2.23e-05	1.14e-05	1.42e-06	1.56e-06	3.7e-05	192	0.00642294	0.604589	0.308264	0.0383923	0.0423314	2.50562	903.826	0.333333	KRG	KRG	FALSE	FALSE	FALSE	FALSE	Absent	FALSE	FALSE	FALSE	FALSE	FALSE	FALSE	-2.93333	11.6518	-10.6
AAACGTGGC	24	5	3	44	34	67	AAACGTGGC	1.19e-06	6.45e-07	7.48e-06	4.02e-06	1.31e-05	2.64e-05	153	0.0448968	0.0243815	0.283017	0.152073	0.495631	4.02916	6668.67	0.666667	KRG	KRG	FALSE	FALSE	FALSE	FALSE	Absent	FALSE	FALSE	FALSE	FALSE	FALSE	FALSE	-2.93333	11.6518	-9.8
AAACGTGGG	14	7	1	8	28	2	AAACGTGGG	1.66e-06	2.15e-07	1.36e-06	3.31e-06	3.91e-07	6.94e-06	46	0.239475	0.0309639	0.19605	0.477143	0.0563678	3.07996	2520.26	0.382971	KRG	KRG	FALSE	FALSE	FALSE	FALSE	Absent	FALSE	FALSE	FALSE	FALSE	FALSE	FALSE	-2.93333	11.6518	-13.5
AAACGTGGT	38	0	15	27	32	5	AAACGTGGT	0	3.22e-06	4.59e-06	3.78e-06	9.78e-07	1.26e-05	79	0	0.256274	0.365088	0.300883	0.0777549	3.20012	2266.04	0.512076	KRG	KRG	FALSE	FALSE	FALSE	FALSE	Absent	FALSE	FALSE	FALSE	FALSE	FALSE	FALSE	-2.93333	11.6518	-10.1
AAACGTGTA	22	3	102	38	14	274	AAACGTGTA	7.12e-07	2.19e-05	6.46e-06	1.66e-06	5.36e-05	8.43e-05	431	0.00844491	0.259877	0.0766252	0.0196305	0.635423	4.01371	7773.07	0.745356	KRV	KRV	FALSE	FALSE	FALSE	FALSE	Absent	FALSE	FALSE	FALSE	FALSE	FALSE	FALSE	-1.4	11.6518	-6.8
AAACGTGTC	11	2	25	5	2	107	AAACGTGTC	4.75e-07	5.37e-06	8.5e-07	2.37e-07	2.09e-05	2.79e-05	141	0.0170423	0.192811	0.0305198	0.00848899	0.751138	4.28387	9086.01	0.471405	KRV	KRV	FALSE	FALSE	FALSE	FALSE	Absent	FALSE	FALSE	FALSE	FALSE	FALSE	FALSE	-1.4	11.6518	-7.7
AAACGTGTG	16	4	55	15	8	6	AAACGTGTG	9.5e-07	1.18e-05	2.55e-06	9.46e-07	1.17e-06	1.74e-05	88	0.0544566	0.677714	0.146284	0.0542511	0.0672946	2.40221	1173.02	0.421637	KRV	KRV	FALSE	FALSE	FALSE	FALSE	Absent	FALSE	FALSE	FALSE	FALSE	FALSE	FALSE	-1.4	11.6518	-9.4
AAACGTGTT	13	0	42	17	1	505	AAACGTGTT	0	9.03e-06	2.89e-06	1.18e-07	9.88e-05	0.000110811	565	0	0.0814482	0.0260917	0.00106725	0.891393	4.7024	10726	0.362093	KRV	KRV	FALSE	FALSE	FALSE	FALSE	Absent	FALSE	FALSE	FALSE	FALSE	FALSE	FALSE	-1.4	11.6518	-6.8
AAACGTTAA	9	35	6	2	0	14	AAACGTTAA	8.31e-06	1.29e-06	3.4e-07	0	2.74e-06	1.27e-05	57	0.655469	0.101702	0.0268305	0	0.215998	2.01936	2633.39	0.666667	KR*	KR*	TRUE	FALSE	TRUE	FALSE	Ochre (UAA)	FALSE	FALSE	FALSE	FALSE	FALSE	FALSE	-2.8	11.6518	NA
AAACGTTAG	4	4	1	5	6	11	AAACGTTAG	9.5e-07	2.15e-07	8.5e-07	7.1e-07	2.15e-06	4.88e-06	27	0.194765	0.0440701	0.174395	0.145523	0.441247	3.59442	5932.67	0.666667	KR*	KR*	TRUE	TRUE	FALSE	FALSE	Amber (UAG)	FALSE	FALSE	FALSE	FALSE	FALSE	FALSE	-2.8	11.6518	NA
AAACGTTAT	9	0	24	0	14	584	AAACGTTAT	0	5.16e-06	0	1.66e-06	0.000114228	0.000121041	622	0	0.0426082	0	0.0136787	0.943713	4.8585	11378.9	0.443471	KRY	KRY	FALSE	FALSE	FALSE	FALSE	Absent	FALSE	FALSE	FALSE	FALSE	FALSE	FALSE	-3.23333	10.4549	-3.9
AAACGTTCA	12	2	24	8	0	21	AAACGTTCA	4.75e-07	5.16e-06	1.36e-06	0	4.11e-06	1.11e-05	55	0.0427777	0.464613	0.122572	0	0.370037	3.18991	4570.6	0.333333	KRS	KRS	FALSE	FALSE	FALSE	FALSE	Absent	FALSE	FALSE	FALSE	FALSE	FALSE	FALSE	-3.06667	11.6518	-6.1
AAACGTTCG	15	6	79	35	10	41	AAACGTTCG	1.42e-06	1.7e-05	5.95e-06	1.18e-06	8.02e-06	3.36e-05	171	0.0424532	0.505917	0.177395	0.0352442	0.238991	2.9224	3162.76	0.382971	KRS	KRS	FALSE	FALSE	FALSE	FALSE	Absent	FALSE	FALSE	FALSE	FALSE	FALSE	FALSE	-3.06667	11.6518	-8.4
AAACGTTCT	3	8	6	1	0	34	AAACGTTCT	1.9e-06	1.29e-06	1.7e-07	0	6.65e-06	1e-05	49	0.189766	0.128817	0.0169919	0	0.664425	3.8205	8002.55	0.362093	KRS	KRS	FALSE	FALSE	FALSE	FALSE	Absent	FALSE	FALSE	FALSE	FALSE	FALSE	FALSE	-3.06667	11.6518	-7
AAACGTTGA	15	31	0	1	14	12	AAACGTTGA	7.36e-06	0	1.7e-07	1.66e-06	2.35e-06	1.15e-05	58	0.638177	0	0.0147467	0.143561	0.203516	2.27424	2980.62	0.666667	KR*	KR*	TRUE	FALSE	FALSE	TRUE	Opal (UGA	FALSE	FALSE	FALSE	FALSE	FALSE	FALSE	-2.8	11.6518	NA
AAACGTTGG	28	6	153	35	1	4	AAACGTTGG	1.42e-06	3.29e-05	5.95e-06	1.18e-07	7.82e-07	4.12e-05	199	0.0346132	0.798868	0.144635	0.00287355	0.0190103	2.1728	421.806	0.382971	KRW	KRW	FALSE	FALSE	FALSE	FALSE	Absent	FALSE	FALSE	FALSE	FALSE	FALSE	FALSE	-3.1	11.6518	-8.3
AAACGTTGT	19	4	85	12	1	119	AAACGTTGT	9.5e-07	1.83e-05	2.04e-06	1.18e-07	2.33e-05	4.47e-05	221	0.0212695	0.409081	0.045708	0.00264865	0.521293	3.59362	6341.99	0.256038	KRC	KRC	FALSE	FALSE	FALSE	FALSE	Absent	FALSE	FALSE	FALSE	FALSE	FALSE	FALSE	-1.96667	9.83324	-5.7
AAACGTTTG	16	32	92	51	7	118	AAACGTTTG	7.6e-06	1.98e-05	8.67e-06	8.28e-07	2.31e-05	5.99e-05	300	0.126733	0.329776	0.144685	0.0138091	0.384998	3.20056	4798.61	0.382971	KRL	KRL	FALSE	FALSE	FALSE	FALSE	Absent	FALSE	FALSE	FALSE	FALSE	FALSE	FALSE	-1.53333	11.6518	-10.3
AAACGTTTT	5	0	45	1	1	271	AAACGTTTT	0	9.67e-06	1.7e-07	1.18e-07	5.3e-05	6.3e-05	318	0	0.153578	0.00270108	0.00187824	0.841843	4.53199	10128.9	0.362093	KRF	KRF	FALSE	FALSE	FALSE	FALSE	Absent	FALSE	FALSE	FALSE	FALSE	FALSE	FALSE	-1.86667	11.6518	-4.5
AAACTAAAC	12	1	68	14	1	154	AAACTAAAC	2.37e-07	1.46e-05	2.38e-06	1.18e-07	3.01e-05	4.75e-05	238	0.00500142	0.307819	0.0501575	0.00249128	0.634531	3.95373	7690.47	0.333333	KLN	KLN	FALSE	FALSE	FALSE	FALSE	Absent	FALSE	FALSE	FALSE	FALSE	FALSE	FALSE	-1.2	9.70002	-5.9
AAACTAAAG	12	3	46	2	1	107	AAACTAAAG	7.12e-07	9.88e-06	3.4e-07	1.18e-07	2.09e-05	3.2e-05	159	0.0222692	0.309054	0.0106348	0.00369754	0.654344	3.95879	7909.35	0.23094	KLK	KLK	FALSE	FALSE	FALSE	FALSE	Absent	FALSE	FALSE	FALSE	FALSE	FALSE	FALSE	-1.33333	10.8054	-8.4
AAACTAAAT	11	2	30	9	1	90	AAACTAAAT	4.75e-07	6.45e-06	1.53e-06	1.18e-07	1.76e-05	2.62e-05	132	0.0181418	0.2463	0.0584799	0.00451834	0.67256	4.06705	8151.99	0.256038	KLN	KLN	FALSE	FALSE	FALSE	FALSE	Absent	FALSE	FALSE	FALSE	FALSE	FALSE	FALSE	-1.2	9.70002	-4
AAACTAAGA	6	2	24	5	0	232	AAACTAAGA	4.75e-07	5.16e-06	8.5e-07	0	4.54e-05	5.19e-05	263	0.00915614	0.0994458	0.0163971	0	0.875001	4.63224	10522	0.166667	KLR	KLR	FALSE	FALSE	FALSE	FALSE	Absent	TRUE	FALSE	FALSE	FALSE	FALSE	FALSE	-1.53333	11.6518	-4.6
AAACTAAGC	8	5	15	0	0	481	AAACTAAGC	1.19e-06	3.22e-06	0	0	9.41e-05	9.85e-05	501	0.0120529	0.0327269	0	0	0.95522	4.85361	11466.8	0.166667	KLS	KLS	FALSE	FALSE	FALSE	FALSE	Absent	FALSE	FALSE	FALSE	FALSE	FALSE	FALSE	-0.3	9.70002	-5.9
AAACTAAGG	11	2	42	30	12	31	AAACTAAGG	4.75e-07	9.03e-06	5.1e-06	1.42e-06	6.06e-06	2.21e-05	117	0.0215008	0.408664	0.231025	0.0642589	0.274551	3.1617	3714.03	0.191485	KLR	KLR	FALSE	FALSE	FALSE	FALSE	Absent	TRUE	FALSE	FALSE	FALSE	FALSE	FALSE	-1.53333	11.6518	-8.3
AAACTAAGT	26	2	124	4	9	500	AAACTAAGT	4.75e-07	2.66e-05	6.8e-07	1.06e-06	9.78e-05	0.000126664	639	0.00374886	0.21037	0.00537086	0.00840311	0.772107	4.33475	9324.08	0.128019	KLS	KLS	FALSE	FALSE	FALSE	FALSE	Absent	FALSE	FALSE	FALSE	FALSE	FALSE	FALSE	-0.3	9.70002	-4.1
AAACTAATA	4	4	24	2	0	173	AAACTAATA	9.5e-07	5.16e-06	3.4e-07	0	3.38e-05	4.03e-05	203	0.0235741	0.12802	0.00844344	0	0.839962	4.50476	10100.4	0.0552771	KLI	KLI	FALSE	FALSE	FALSE	FALSE	Absent	FALSE	FALSE	FALSE	FALSE	FALSE	FALSE	1.46667	9.70002	-3.9
AAACTAATC	4	0	13	2	1	294	AAACTAATC	0	2.79e-06	3.4e-07	1.18e-07	5.75e-05	6.08e-05	310	0	0.0459791	0.00559845	0.00194649	0.946476	4.84892	11373.6	0.288675	KLI	KLI	FALSE	FALSE	FALSE	FALSE	Absent	FALSE	FALSE	FALSE	FALSE	FALSE	FALSE	1.46667	9.70002	-4.6
AAACTAATT	3	2	14	0	1	201	AAACTAATT	4.75e-07	3.01e-06	0	1.18e-07	3.93e-05	4.29e-05	218	0.0110644	0.0701003	0	0.00275567	0.91608	4.74269	11011.5	0.221736	KLI	KLI	FALSE	FALSE	FALSE	FALSE	Absent	FALSE	FALSE	FALSE	FALSE	FALSE	FALSE	1.46667	9.70002	-3.9
AAACTACAA	24	0	132	4	0	728	AAACTACAA	0	2.84e-05	6.8e-07	0	0.000142394	0.000171439	864	0	0.165454	0.00396812	0	0.830578	4.4957	9989.17	0.235702	KLQ	KLQ	FALSE	FALSE	FALSE	FALSE	Absent	FALSE	FALSE	FALSE	FALSE	FALSE	FALSE	-1.2	9.70002	-3.9
AAACTACAG	8	1	41	1	8	218	AAACTACAG	2.37e-07	8.81e-06	1.7e-07	9.46e-07	4.26e-05	5.28e-05	269	0.0044963	0.166852	0.00322084	0.0179173	0.807513	4.4571	9776.71	0.270801	KLQ	KLQ	FALSE	FALSE	FALSE	FALSE	Absent	FALSE	FALSE	FALSE	FALSE	FALSE	FALSE	-1.2	9.70002	-8.4
AAACTACCA	3	1	16	1	0	127	AAACTACCA	2.37e-07	3.44e-06	1.7e-07	0	2.48e-05	2.87e-05	145	0.00827648	0.119856	0.0059287	0	0.865939	4.59547	10409.4	0.166667	KLP	KLP	FALSE	FALSE	FALSE	FALSE	Absent	FALSE	FALSE	FALSE	FALSE	FALSE	FALSE	-0.566667	9.70002	-6.3
AAACTACCT	5	0	10	8	0	13	AAACTACCT	0	2.15e-06	1.36e-06	0	2.54e-06	6.05e-06	31	0	0.355058	0.224807	0	0.420134	3.48521	5219.1	0.128019	KLP	KLP	FALSE	FALSE	FALSE	FALSE	Absent	FALSE	FALSE	FALSE	FALSE	FALSE	FALSE	-0.566667	9.70002	-5.3
AAACTACGG	29	0	75	17	1	88	AAACTACGG	0	1.61e-05	2.89e-06	1.18e-07	1.72e-05	3.63e-05	181	0	0.443514	0.0795639	0.00325448	0.473668	3.50708	5796.69	0.166667	KLR	KLR	FALSE	FALSE	FALSE	FALSE	Absent	FALSE	FALSE	FALSE	FALSE	FALSE	FALSE	-1.53333	11.6518	-8.3
AAACTACGT	5	0	35	0	0	137	AAACTACGT	0	7.52e-06	0	0	2.68e-05	3.43e-05	172	0	0.219161	0	0	0.780839	4.34252	9396.37	0.333333	KLR	KLR	FALSE	FALSE	FALSE	FALSE	Absent	FALSE	FALSE	FALSE	FALSE	FALSE	FALSE	-1.53333	11.6518	-4.1
AAACTAGAA	8	2	28	1	1	97	AAACTAGAA	4.75e-07	6.02e-06	1.7e-07	1.18e-07	1.9e-05	2.58e-05	129	0.0184385	0.23364	0.00660404	0.00459223	0.736725	4.20753	8889.61	0.333333	KLE	KLE	FALSE	FALSE	FALSE	FALSE	Absent	FALSE	FALSE	FALSE	FALSE	FALSE	FALSE	-1.2	6.40878	-4.1
AAACTAGAC	7	0	62	2	7	107	AAACTAGAC	0	1.33e-05	3.4e-07	8.28e-07	2.09e-05	3.54e-05	178	0	0.376148	0.00960326	0.0233723	0.590876	3.82898	7225.55	0.288675	KLD	KLD	FALSE	FALSE	FALSE	FALSE	Absent	FALSE	FALSE	FALSE	FALSE	FALSE	FALSE	-1.2	6.33737	-6.5
AAACTAGAG	24	78	74	8	1	47	AAACTAGAG	1.85e-05	1.59e-05	1.36e-06	1.18e-07	9.19e-06	4.51e-05	208	0.410687	0.352648	0.0301731	0.00262268	0.20387	2.23634	2524.51	0.188562	KLE	KLE	FALSE	FALSE	FALSE	FALSE	Absent	FALSE	FALSE	FALSE	FALSE	FALSE	FALSE	-1.2	6.40878	-8.4
AAACTAGAT	20	45	90	15	0	167	AAACTAGAT	1.07e-05	1.93e-05	2.55e-06	0	3.27e-05	6.52e-05	317	0.163766	0.296446	0.0391035	0	0.500685	3.37739	6070.53	0.221736	KLD	KLD	FALSE	FALSE	FALSE	FALSE	Absent	FALSE	FALSE	FALSE	FALSE	FALSE	FALSE	-1.2	6.33737	-5.2
AAACTAGCC	15	0	64	3	0	12	AAACTAGCC	0	1.38e-05	5.1e-07	0	2.35e-06	1.66e-05	79	0	0.827976	0.0307171	0	0.141307	2.45464	1813.47	0.235702	KLA	KLA	FALSE	FALSE	FALSE	FALSE	Absent	FALSE	FALSE	FALSE	FALSE	FALSE	FALSE	0.566667	9.70002	-6.5
AAACTAGCG	2	0	18	29	2	193	AAACTAGCG	0	3.87e-06	4.93e-06	2.37e-07	3.77e-05	4.68e-05	242	0	0.0826732	0.105417	0.00505542	0.806854	4.53609	9773.62	0.163299	KLA	KLA	FALSE	FALSE	FALSE	FALSE	Absent	FALSE	FALSE	FALSE	FALSE	FALSE	FALSE	0.566667	9.70002	-8.4
AAACTAGCT	4	2	2	1	0	19	AAACTAGCT	4.75e-07	4.3e-07	1.7e-07	0	3.72e-06	4.79e-06	24	0.0991114	0.089705	0.0354983	0	0.775685	4.26344	9342.27	0.181046	KLA	KLA	FALSE	FALSE	FALSE	FALSE	Absent	FALSE	FALSE	FALSE	FALSE	FALSE	FALSE	0.566667	9.70002	-4.5
AAACTAGGA	10	3	48	9	1	26	AAACTAGGA	7.12e-07	1.03e-05	1.53e-06	1.18e-07	5.09e-06	1.78e-05	87	0.040102	0.580737	0.0861791	0.00665846	0.286323	2.91836	3582.05	0.166667	KLG	KLG	FALSE	FALSE	FALSE	FALSE	Absent	FALSE	FALSE	FALSE	FALSE	FALSE	FALSE	-0.166667	9.70002	-6.3
AAACTAGGC	8	0	29	23	0	6	AAACTAGGC	0	6.23e-06	3.91e-06	0	1.17e-06	1.13e-05	58	0	0.550655	0.345645	0	0.1037	2.65674	1517.86	0.333333	KLG	KLG	FALSE	FALSE	FALSE	FALSE	Absent	FALSE	FALSE	FALSE	FALSE	FALSE	FALSE	-0.166667	9.70002	-5.9
AAACTAGGG	25	2	88	57	13	11	AAACTAGGG	4.75e-07	1.89e-05	9.69e-06	1.54e-06	2.15e-06	3.28e-05	171	0.014491	0.577091	0.29584	0.0469181	0.0656598	2.57216	1203.87	0.191485	KLG	KLG	FALSE	FALSE	FALSE	FALSE	Absent	FALSE	FALSE	FALSE	FALSE	FALSE	FALSE	-0.166667	9.70002	-9.2
AAACTAGGT	11	0	45	3	4	15	AAACTAGGT	0	9.67e-06	5.1e-07	4.73e-07	2.93e-06	1.36e-05	67	0	0.711699	0.0375514	0.034816	0.215934	2.75498	2824.48	0.256038	KLG	KLG	FALSE	FALSE	FALSE	FALSE	Absent	FALSE	FALSE	FALSE	FALSE	FALSE	FALSE	-0.166667	9.70002	-7
AAACTAGTA	10	1	34	13	4	105	AAACTAGTA	2.37e-07	7.31e-06	2.21e-06	4.73e-07	2.05e-05	3.08e-05	157	0.00771723	0.237483	0.0718653	0.0153762	0.667558	4.09757	8137.82	0.372678	KLV	KLV	FALSE	FALSE	FALSE	FALSE	Absent	FALSE	FALSE	FALSE	FALSE	FALSE	FALSE	1.36667	9.70002	-3.9
AAACTAGTG	12	18	118	29	26	198	AAACTAGTG	4.27e-06	2.54e-05	4.93e-06	3.07e-06	3.87e-05	7.64e-05	389	0.0559625	0.332047	0.0645857	0.0402648	0.50714	3.61057	6310.35	0.210819	KLV	KLV	FALSE	FALSE	FALSE	FALSE	Absent	FALSE	FALSE	FALSE	FALSE	FALSE	FALSE	1.36667	9.70002	-9.4
AAACTAGTT	13	7	83	2	4	257	AAACTAGTT	1.66e-06	1.78e-05	3.4e-07	4.73e-07	5.03e-05	7.06e-05	353	0.0235474	0.252707	0.00481936	0.00670245	0.712224	4.13135	8604.51	0.181046	KLV	KLV	FALSE	FALSE	FALSE	FALSE	Absent	FALSE	FALSE	FALSE	FALSE	FALSE	FALSE	1.36667	9.70002	-3.9
AAACTATAA	6	20	2	0	0	36	AAACTATAA	4.75e-06	4.3e-07	0	0	7.04e-06	1.22e-05	58	0.38859	0.035171	0	0	0.576239	3.34013	6926.86	0.166667	KL*	KL*	TRUE	FALSE	TRUE	FALSE	Ochre (UAA)	FALSE	FALSE	FALSE	FALSE	FALSE	FALSE	-0.0333333	9.70002	NA
AAACTATAT	4	0	8	0	2	240	AAACTATAT	0	1.72e-06	0	2.37e-07	4.69e-05	4.89e-05	250	0	0.0351567	0	0.00483707	0.960006	4.88969	11541.7	0.221736	KLY	KLY	FALSE	FALSE	FALSE	FALSE	Absent	FALSE	FALSE	FALSE	FALSE	FALSE	FALSE	-0.466667	9.29829	-5.4
AAACTATCA	1	1	1	0	0	16	AAACTATCA	2.37e-07	2.15e-07	0	0	3.13e-06	3.58e-06	18	0.0662849	0.059994	0	0	0.873721	4.55488	10493.2	0.166667	KLS	KLS	FALSE	FALSE	FALSE	FALSE	Absent	FALSE	FALSE	FALSE	FALSE	FALSE	FALSE	-0.3	9.70002	-6.3
AAACTATCG	1	1	23	0	0	8	AAACTATCG	2.37e-07	4.94e-06	0	0	1.56e-06	6.74e-06	32	0.0352016	0.732797	0	0	0.232002	2.6608	2872.66	0.191485	KLS	KLS	FALSE	FALSE	FALSE	FALSE	Absent	FALSE	FALSE	FALSE	FALSE	FALSE	FALSE	-0.3	9.70002	-8.4
AAACTATGC	14	7	33	2	1	493	AAACTATGC	1.66e-06	7.09e-06	3.4e-07	1.18e-07	9.64e-05	0.00010564	536	0.0157322	0.0671271	0.00321985	0.00111949	0.912801	4.72813	10967.9	0.166667	KLC	KLC	FALSE	FALSE	FALSE	FALSE	Absent	FALSE	FALSE	FALSE	FALSE	FALSE	FALSE	0.8	8.54518	-7.1
AAACTATGG	13	2	61	11	5	9	AAACTATGG	4.75e-07	1.31e-05	1.87e-06	5.91e-07	1.76e-06	1.78e-05	88	0.0266683	0.736188	0.105069	0.0332096	0.0988659	2.44142	1457.86	0.191485	KLW	KLW	FALSE	FALSE	FALSE	FALSE	Absent	FALSE	FALSE	FALSE	FALSE	FALSE	FALSE	-0.333333	9.70002	-11.2
AAACTATGT	10	1	27	1	1	259	AAACTATGT	2.37e-07	5.8e-06	1.7e-07	1.18e-07	5.07e-05	5.7e-05	289	0.00416625	0.101813	0.00298441	0.00207526	0.888961	4.66985	10689.1	0.128019	KLC	KLC	FALSE	FALSE	FALSE	FALSE	Absent	FALSE	FALSE	FALSE	FALSE	FALSE	FALSE	0.8	8.54518	-7.4
AAACTATTA	7	1	13	0	0	150	AAACTATTA	2.37e-07	2.79e-06	0	0	2.93e-05	3.24e-05	164	0.00733456	0.0862999	0	0	0.906366	4.71176	10886.9	0.166667	KLL	KLL	FALSE	FALSE	FALSE	FALSE	Absent	FALSE	FALSE	FALSE	FALSE	FALSE	FALSE	1.23333	9.70002	-4.4
AAACTATTG	10	2	51	14	0	115	AAACTATTG	4.75e-07	1.1e-05	2.38e-06	0	2.25e-05	3.63e-05	182	0.013078	0.301838	0.0655772	0	0.619507	3.91102	7509.92	0.191485	KLL	KLL	FALSE	FALSE	FALSE	FALSE	Absent	FALSE	FALSE	FALSE	FALSE	FALSE	FALSE	1.23333	9.70002	-10.1
AAACTATTT	7	1	37	0	1	313	AAACTATTT	2.37e-07	7.95e-06	0	1.18e-07	6.12e-05	6.95e-05	352	0.00341477	0.114355	0	0.00170094	0.880529	4.64157	10586.3	0.181046	KLF	KLF	FALSE	FALSE	FALSE	FALSE	Absent	FALSE	FALSE	FALSE	FALSE	FALSE	FALSE	0.9	9.70002	-4.9
AAACTCAAA	3	0	8	2	1	72	AAACTCAAA	0	1.72e-06	3.4e-07	1.18e-07	1.41e-05	1.63e-05	83	0	0.105724	0.0209187	0.00727307	0.866085	4.63372	10444.4	0.408248	KLK	KLK	FALSE	FALSE	FALSE	FALSE	Absent	FALSE	FALSE	FALSE	FALSE	FALSE	FALSE	-1.33333	10.8054	-5.4
AAACTCAAC	4	1	8	0	1	57	AAACTCAAC	2.37e-07	1.72e-06	0	1.18e-07	1.11e-05	1.32e-05	67	0.0179542	0.130002	0	0.00894323	0.843101	4.52923	10165.4	0.333333	KLN	KLN	FALSE	FALSE	FALSE	FALSE	Absent	FALSE	FALSE	FALSE	FALSE	FALSE	FALSE	-1.2	9.70002	-7.3
AAACTCAAG	5	1	12	0	3	292	AAACTCAAG	2.37e-07	2.58e-06	0	3.55e-07	5.71e-05	6.03e-05	308	0.00393834	0.0427747	0	0.00588522	0.947402	4.85004	11395.2	0.23094	KLK	KLK	FALSE	FALSE	FALSE	FALSE	Absent	FALSE	FALSE	FALSE	FALSE	FALSE	FALSE	-1.33333	10.8054	-8.4
AAACTCACA	19	16	115	23	1	30	AAACTCACA	3.8e-06	2.47e-05	3.91e-06	1.18e-07	5.87e-06	3.84e-05	185	0.0989032	0.6434	0.101843	0.00307906	0.152774	2.46742	1984.67	0.166667	KLT	KLT	FALSE	FALSE	FALSE	FALSE	Absent	FALSE	FALSE	FALSE	FALSE	FALSE	FALSE	-0.266667	9.70002	-5.4
AAACTCACG	11	0	19	14	0	2	AAACTCACG	0	4.08e-06	2.38e-06	0	3.91e-07	6.86e-06	35	0	0.595599	0.347336	0	0.0570657	2.51853	964.662	0.253859	KLT	KLT	FALSE	FALSE	FALSE	FALSE	Absent	FALSE	FALSE	FALSE	FALSE	FALSE	FALSE	-0.266667	9.70002	-8.4
AAACTCAGC	2	0	16	3	2	122	AAACTCAGC	0	3.44e-06	5.1e-07	2.37e-07	2.39e-05	2.8e-05	143	0	0.122585	0.0181911	0.00843302	0.850791	4.58743	10265.5	0.166667	KLS	KLS	FALSE	FALSE	FALSE	FALSE	Absent	FALSE	FALSE	FALSE	FALSE	FALSE	FALSE	-0.3	9.70002	-7.3
AAACTCAGG	7	1	21	5	0	122	AAACTCAGG	2.37e-07	4.51e-06	8.5e-07	0	2.39e-05	2.95e-05	149	0.00805828	0.153163	0.028862	0	0.809917	4.45055	9754.86	0.191485	KLR	KLR	FALSE	FALSE	FALSE	FALSE	Absent	TRUE	FALSE	FALSE	FALSE	FALSE	FALSE	-1.53333	11.6518	-8.3
AAACTCAGT	22	0	78	6	0	188	AAACTCAGT	0	1.68e-05	1.02e-06	0	3.68e-05	5.46e-05	272	0	0.307244	0.0187052	0	0.67405	4.04086	8136.7	0.128019	KLS	KLS	FALSE	FALSE	FALSE	FALSE	Absent	FALSE	FALSE	FALSE	FALSE	FALSE	FALSE	-0.3	9.70002	-5.4
AAACTCATA	3	0	12	0	22	125	AAACTCATA	0	2.58e-06	0	2.6e-06	2.44e-05	2.96e-05	159	0	0.0870292	0	0.0878095	0.825161	4.6511	10228.5	0.0552771	KLI	KLI	FALSE	FALSE	FALSE	FALSE	Absent	FALSE	FALSE	FALSE	FALSE	FALSE	FALSE	1.46667	9.70002	-5.4
AAACTCATG	7	0	17	1	0	156	AAACTCATG	0	3.65e-06	1.7e-07	0	3.05e-05	3.43e-05	174	0	0.106393	0.00495318	0	0.888654	4.67092	10679.6	0.166667	KLM	KLM	FALSE	FALSE	FALSE	FALSE	Absent	FALSE	FALSE	FALSE	FALSE	FALSE	FALSE	0.6	9.70002	-9.4
AAACTCCAT	2	0	19	1	0	4	AAACTCCAT	0	4.08e-06	1.7e-07	0	7.82e-07	5.04e-06	24	0	0.810846	0.0337758	0	0.155378	2.49991	1982.11	0.128019	KLH	KLH	FALSE	FALSE	FALSE	FALSE	Absent	FALSE	FALSE	FALSE	FALSE	FALSE	FALSE	-1.1	9.702	-9
AAACTCCCC	18	0	2	56	18	0	AAACTCCCC	0	4.3e-07	9.52e-06	2.13e-06	0	1.21e-05	76	0	0.03557	0.788248	0.176182	0	3.14061	1111.47	0.166667	KLP	KLP	FALSE	FALSE	FALSE	FALSE	Absent	FALSE	FALSE	FALSE	FALSE	FALSE	FALSE	-0.566667	9.70002	-9.3
AAACTCCTA	5	0	1	2	8	10	AAACTCCTA	0	2.15e-07	3.4e-07	9.46e-07	1.96e-06	3.46e-06	21	0	0.0621588	0.0983906	0.27367	0.56578	4.34307	7841.07	0.166667	KLL	KLL	FALSE	FALSE	FALSE	FALSE	Absent	FALSE	FALSE	FALSE	FALSE	FALSE	FALSE	1.23333	9.70002	-8.5
AAACTCGAT	1	0	7	3	3	8	AAACTCGAT	0	1.5e-06	5.1e-07	3.55e-07	1.56e-06	3.93e-06	21	0	0.382365	0.129695	0.0901855	0.397755	3.50333	5221.43	0.221736	KLD	KLD	FALSE	FALSE	FALSE	FALSE	Absent	FALSE	FALSE	FALSE	FALSE	FALSE	FALSE	-1.2	6.33737	-6
AAACTCGCG	19	25	8	52	128	2	AAACTCGCG	5.94e-06	1.72e-06	8.84e-06	1.51e-05	3.91e-07	3.2e-05	215	0.185328	0.0536764	0.276133	0.472649	0.0122143	3.07275	2023.93	0.163299	KLA	KLA	FALSE	FALSE	FALSE	FALSE	Absent	FALSE	FALSE	FALSE	FALSE	FALSE	FALSE	0.566667	9.70002	-10.1
AAACTCGCT	15	0	3	27	63	1	AAACTCGCT	0	6.45e-07	4.59e-06	7.45e-06	1.96e-07	1.29e-05	94	0	0.0500409	0.356442	0.578335	0.0151827	3.55866	2484.07	0.181046	KLA	KLA	FALSE	FALSE	FALSE	FALSE	Absent	FALSE	FALSE	FALSE	FALSE	FALSE	FALSE	0.566667	9.70002	-10.5
AAACTCGGA	13	2	75	9	6	73	AAACTCGGA	4.75e-07	1.61e-05	1.53e-06	7.1e-07	1.43e-05	3.31e-05	165	0.0143413	0.486758	0.0462291	0.0214308	0.431241	3.36847	5338.48	0.166667	KLG	KLG	FALSE	FALSE	FALSE	FALSE	Absent	FALSE	FALSE	FALSE	FALSE	FALSE	FALSE	-0.166667	9.70002	-5.6
AAACTCGGG	9	10	36	12	5	0	AAACTCGGG	2.37e-06	7.74e-06	2.04e-06	5.91e-07	0	1.27e-05	63	0.186324	0.607106	0.160164	0.0464053	0	2.06665	339.737	0.191485	KLG	KLG	FALSE	FALSE	FALSE	FALSE	Absent	FALSE	FALSE	FALSE	FALSE	FALSE	FALSE	-0.166667	9.70002	-8.3
AAACTCGGT	2	10	25	9	1	1	AAACTCGGT	2.37e-06	5.37e-06	1.53e-06	1.18e-07	1.96e-07	9.59e-06	46	0.247548	0.560134	0.159594	0.0123307	0.0203938	1.99789	457.039	0.256038	KLG	KLG	FALSE	FALSE	FALSE	FALSE	Absent	FALSE	FALSE	FALSE	FALSE	FALSE	FALSE	-0.166667	9.70002	-6.4
AAACTCGTA	5	9	17	0	0	29	AAACTCGTA	2.14e-06	3.65e-06	0	0	5.67e-06	1.15e-05	55	0.186422	0.31871	0	0	0.494869	3.29818	5980.4	0.372678	KLV	KLV	FALSE	FALSE	FALSE	FALSE	Absent	FALSE	FALSE	FALSE	FALSE	FALSE	FALSE	1.36667	9.70002	-7.4
AAACTCGTG	10	1	14	14	4	1	AAACTCGTG	2.37e-07	3.01e-06	2.38e-06	4.73e-07	1.96e-07	6.3e-06	34	0.0377128	0.477869	0.378208	0.0751409	0.031069	2.58398	928.358	0.210819	KLV	KLV	FALSE	FALSE	FALSE	FALSE	Absent	FALSE	FALSE	FALSE	FALSE	FALSE	FALSE	1.36667	9.70002	-9.4
AAACTCGTT	12	10	78	30	6	25	AAACTCGTT	2.37e-06	1.68e-05	5.1e-06	7.1e-07	4.89e-06	2.98e-05	149	0.0795725	0.561759	0.171001	0.0237817	0.163886	2.63065	2223.85	0.181046	KLV	KLV	FALSE	FALSE	FALSE	FALSE	Absent	FALSE	FALSE	FALSE	FALSE	FALSE	FALSE	1.36667	9.70002	-8
AAACTCTAG	7	1	6	14	37	8	AAACTCTAG	2.37e-07	1.29e-06	2.38e-06	4.38e-06	1.56e-06	9.85e-06	66	0.024108	0.13092	0.24177	0.444315	0.158887	3.58295	3667.43	0.166667	KL*	KL*	TRUE	TRUE	FALSE	FALSE	Amber (UAG)	FALSE	FALSE	FALSE	FALSE	FALSE	FALSE	-0.0333333	9.70002	NA
AAACTCTGA	5	22	1	1	2	9	AAACTCTGA	5.22e-06	2.15e-07	1.7e-07	2.37e-07	1.76e-06	7.61e-06	35	0.68681	0.0282558	0.0223629	0.0311009	0.23147	2.09216	2920.15	0.166667	KL*	KL*	TRUE	FALSE	FALSE	TRUE	Opal (UGA	FALSE	FALSE	FALSE	FALSE	FALSE	FALSE	-0.0333333	9.70002	NA
AAACTCTGC	1	1	38	16	0	119	AAACTCTGC	2.37e-07	8.17e-06	2.72e-06	0	2.33e-05	3.44e-05	174	0.00690175	0.237376	0.0791031	0	0.67662	4.10206	8195.52	0.166667	KLC	KLC	FALSE	FALSE	FALSE	FALSE	Absent	FALSE	FALSE	FALSE	FALSE	FALSE	FALSE	0.8	8.54518	-7.5
AAACTCTTA	2	0	3	0	0	13	AAACTCTTA	0	6.45e-07	0	0	2.54e-06	3.19e-06	16	0	0.202254	0	0	0.797746	4.39324	9597.22	0.166667	KLL	KLL	FALSE	FALSE	FALSE	FALSE	Absent	FALSE	FALSE	FALSE	FALSE	FALSE	FALSE	1.23333	9.70002	-5.7
AAACTCTTG	2	0	8	0	0	141	AAACTCTTG	0	1.72e-06	0	0	2.76e-05	2.93e-05	149	0	0.0586765	0	0	0.941323	4.82397	11302.9	0.191485	KLL	KLL	FALSE	FALSE	FALSE	FALSE	Absent	FALSE	FALSE	FALSE	FALSE	FALSE	FALSE	1.23333	9.70002	-10.3
AAACTCTTT	5	1	18	2	0	98	AAACTCTTT	2.37e-07	3.87e-06	3.4e-07	0	1.92e-05	2.36e-05	119	0.0100543	0.163802	0.0144044	0	0.81174	4.43957	9769.38	0.181046	KLF	KLF	FALSE	FALSE	FALSE	FALSE	Absent	FALSE	FALSE	FALSE	FALSE	FALSE	FALSE	0.9	9.70002	-6.5
AAACTGAAA	17	1	108	1	27	661	AAACTGAAA	2.37e-07	2.32e-05	1.7e-07	3.19e-06	0.000129289	0.000156097	798	0.00152099	0.148676	0.00108953	0.0204558	0.828257	4.52525	10031.3	0.848528	KLK	KLK	FALSE	FALSE	FALSE	FALSE	Absent	FALSE	FALSE	FALSE	FALSE	FALSE	FALSE	-1.33333	10.8054	-4.7
AAACTGAAG	13	2	33	2	13	176	AAACTGAAG	4.75e-07	7.09e-06	3.4e-07	1.54e-06	3.44e-05	4.39e-05	226	0.0108242	0.161649	0.00775375	0.035046	0.784727	4.4212	9567.15	0.48	KLK	KLK	FALSE	FALSE	FALSE	FALSE	Absent	FALSE	FALSE	FALSE	FALSE	FALSE	FALSE	-1.33333	10.8054	-8.4
AAACTGAAT	2	1	10	3	3	49	AAACTGAAT	2.37e-07	2.15e-06	5.1e-07	3.55e-07	9.58e-06	1.28e-05	66	0.0184973	0.167418	0.0397506	0.0276412	0.746693	4.31662	9104.14	0.532165	KLN	KLN	FALSE	FALSE	FALSE	FALSE	Absent	FALSE	FALSE	FALSE	FALSE	FALSE	FALSE	-1.2	9.70002	-6.2
AAACTGACA	6	0	32	1	0	199	AAACTGACA	0	6.88e-06	1.7e-07	0	3.89e-05	4.6e-05	232	0	0.149585	0.00369965	0	0.846715	4.54384	10180.8	0.34641	KLT	KLT	FALSE	FALSE	FALSE	FALSE	Absent	FALSE	FALSE	FALSE	FALSE	FALSE	FALSE	-0.266667	9.70002	-6.2
AAACTGACT	7	0	33	5	10	1	AAACTGACT	0	7.09e-06	8.5e-07	1.18e-06	1.96e-07	9.32e-06	49	0	0.760879	0.0912416	0.126893	0.0209868	2.40799	854.706	0.376298	KLT	KLT	FALSE	FALSE	FALSE	FALSE	Absent	FALSE	FALSE	FALSE	FALSE	FALSE	FALSE	-0.266667	9.70002	-8
AAACTGAGA	10	0	10	1	0	196	AAACTGAGA	0	2.15e-06	1.7e-07	0	3.83e-05	4.07e-05	207	0	0.0528558	0.00418325	0	0.942961	4.83307	11324.4	0.34641	KLR	KLR	FALSE	FALSE	FALSE	FALSE	Absent	TRUE	FALSE	FALSE	FALSE	FALSE	FALSE	-1.53333	11.6518	-4.7
AAACTGAGC	7	2	10	3	1	41	AAACTGAGC	4.75e-07	2.15e-06	5.1e-07	1.18e-07	8.02e-06	1.13e-05	57	0.0421273	0.190646	0.0452657	0.0104921	0.711469	4.15853	8626.28	0.34641	KLS	KLS	FALSE	FALSE	FALSE	FALSE	Absent	FALSE	FALSE	FALSE	FALSE	FALSE	FALSE	-0.3	9.70002	-8.1
AAACTGAGG	22	3	125	6	27	192	AAACTGAGG	7.12e-07	2.69e-05	1.02e-06	3.19e-06	3.76e-05	6.93e-05	353	0.0102719	0.387375	0.0147162	0.0460491	0.541587	3.7213	6720.35	0.397995	KLR	KLR	FALSE	FALSE	FALSE	FALSE	Absent	TRUE	FALSE	FALSE	FALSE	FALSE	FALSE	-1.53333	11.6518	-8.3
AAACTGAGT	14	2	127	13	15	81	AAACTGAGT	4.75e-07	2.73e-05	2.21e-06	1.77e-06	1.58e-05	4.76e-05	238	0.009977	0.573412	0.0464545	0.0372726	0.332884	3.10968	4225.67	0.266083	KLS	KLS	FALSE	FALSE	FALSE	FALSE	Absent	FALSE	FALSE	FALSE	FALSE	FALSE	FALSE	-0.3	9.70002	-4.8
AAACTGATA	15	1	64	2	1	353	AAACTGATA	2.37e-07	1.38e-05	3.4e-07	1.18e-07	6.9e-05	8.35e-05	421	0.00284358	0.164717	0.0040739	0.00141643	0.826949	4.48491	9950.75	0.114891	KLI	KLI	FALSE	FALSE	FALSE	FALSE	Absent	FALSE	FALSE	FALSE	FALSE	FALSE	FALSE	1.46667	9.70002	-4.9
AAACTGATC	31	1	57	33	1	7	AAACTGATC	2.37e-07	1.22e-05	5.61e-06	1.18e-07	1.37e-06	1.96e-05	99	0.0121221	0.625381	0.286553	0.00603817	0.0699058	2.49622	1107.83	0.6	KLI	KLI	FALSE	FALSE	FALSE	FALSE	Absent	FALSE	FALSE	FALSE	FALSE	FALSE	FALSE	1.46667	9.70002	-7.7
AAACTGATG	11	0	82	6	2	105	AAACTGATG	0	1.76e-05	1.02e-06	2.37e-07	2.05e-05	3.94e-05	195	0	0.447056	0.0258893	0.00600086	0.521054	3.60105	6343.43	0.72	KLM	KLM	FALSE	FALSE	FALSE	FALSE	Absent	FALSE	FALSE	FALSE	FALSE	FALSE	FALSE	0.6	9.70002	-9.4
AAACTGATT	6	1	38	0	1	369	AAACTGATT	2.37e-07	8.17e-06	0	1.18e-07	7.22e-05	8.07e-05	409	0.00294217	0.101192	0	0.00146553	0.894401	4.68319	10750.3	0.460869	KLI	KLI	FALSE	FALSE	FALSE	FALSE	Absent	FALSE	FALSE	FALSE	FALSE	FALSE	FALSE	1.46667	9.70002	-5.6
AAACTGCAA	13	5	44	1	0	398	AAACTGCAA	1.19e-06	9.46e-06	1.7e-07	0	7.78e-05	8.87e-05	448	0.0133896	0.106645	0.00191827	0	0.878047	4.62267	10550.8	0.489898	KLQ	KLQ	FALSE	FALSE	FALSE	FALSE	Absent	FALSE	FALSE	FALSE	FALSE	FALSE	FALSE	-1.2	9.70002	-5.6
AAACTGCAC	13	1	24	0	0	425	AAACTGCAC	2.37e-07	5.16e-06	0	0	8.31e-05	8.85e-05	450	0.00268204	0.0582599	0	0	0.939058	4.81449	11275.7	0.34641	KLH	KLH	FALSE	FALSE	FALSE	FALSE	Absent	FALSE	FALSE	FALSE	FALSE	FALSE	FALSE	-1.1	9.702	-5.7
AAACTGCAG	20	0	80	17	0	616	AAACTGCAG	0	1.72e-05	2.89e-06	0	0.000120487	0.000140569	713	0	0.122296	0.0205681	0	0.857136	4.59197	10312.6	0.56285	KLQ	KLQ	FALSE	FALSE	FALSE	FALSE	Absent	FALSE	FALSE	FALSE	FALSE	FALSE	FALSE	-1.2	9.70002	-8.4
AAACTGCAT	7	0	27	0	0	288	AAACTGCAT	0	5.8e-06	0	0	5.63e-05	6.21e-05	315	0	0.0933795	0	0	0.906621	4.71986	10890.7	0.266083	KLH	KLH	FALSE	FALSE	FALSE	FALSE	Absent	FALSE	FALSE	FALSE	FALSE	FALSE	FALSE	-1.1	9.702	-5.6
AAACTGCCC	7	0	11	9	2	8	AAACTGCCC	0	2.36e-06	1.53e-06	2.37e-07	1.56e-06	5.7e-06	30	0	0.415009	0.268738	0.041527	0.274726	3.17597	3657.26	0.34641	KLP	KLP	FALSE	FALSE	FALSE	FALSE	Absent	FALSE	FALSE	FALSE	FALSE	FALSE	FALSE	-0.566667	9.70002	-9.3
AAACTGCGA	9	0	46	1	0	587	AAACTGCGA	0	9.88e-06	1.7e-07	0	0.000114815	0.00012487	634	0	0.0791617	0.001362	0	0.919476	4.75979	11044	0.0069282	KLR	KLR	FALSE	FALSE	FALSE	FALSE	Absent	FALSE	FALSE	FALSE	FALSE	FALSE	FALSE	-1.53333	11.6518	-5.6
AAACTGCGG	13	2	76	4	0	3	AAACTGCGG	4.75e-07	1.63e-05	6.8e-07	0	5.87e-07	1.81e-05	85	0.026273	0.90362	0.0376403	0	0.0324667	2.10877	521.145	0.34641	KLR	KLR	FALSE	FALSE	FALSE	FALSE	Absent	FALSE	FALSE	FALSE	FALSE	FALSE	FALSE	-1.53333	11.6518	-8.3
AAACTGCGT	11	0	51	9	3	144	AAACTGCGT	0	1.1e-05	1.53e-06	3.55e-07	2.82e-05	4.1e-05	207	0	0.267232	0.0373235	0.00865117	0.686793	4.11501	8327.13	0.69282	KLR	KLR	FALSE	FALSE	FALSE	FALSE	Absent	FALSE	FALSE	FALSE	FALSE	FALSE	FALSE	-1.53333	11.6518	-5.6
AAACTGCTA	10	0	52	14	1	671	AAACTGCTA	0	1.12e-05	2.38e-06	1.18e-07	0.000131245	0.000144918	738	0	0.0771071	0.0164301	0.000816068	0.905647	4.735	10889.8	0.34641	KLL	KLL	FALSE	FALSE	FALSE	FALSE	Absent	FALSE	FALSE	FALSE	FALSE	FALSE	FALSE	1.23333	9.70002	-5.6
AAACTGCTG	2	2	3	5	1	8	AAACTGCTG	4.75e-07	6.45e-07	8.5e-07	1.18e-07	1.56e-06	3.65e-06	19	0.129991	0.176481	0.232791	0.0323751	0.428362	3.45264	5420.35	0.72	KLL	KLL	FALSE	FALSE	FALSE	FALSE	Absent	FALSE	FALSE	FALSE	FALSE	FALSE	FALSE	1.23333	9.70002	-9.6
AAACTGGAA	25	4	91	1	6	13	AAACTGGAA	9.5e-07	1.96e-05	1.7e-07	7.1e-07	2.54e-06	2.39e-05	115	0.0396911	0.817274	0.007108	0.029656	0.106271	2.34554	1485.15	0.69282	KLE	KLE	FALSE	FALSE	FALSE	FALSE	Absent	FALSE	FALSE	FALSE	FALSE	FALSE	FALSE	-1.2	6.40878	-6.1
AAACTGGAC	15	3	17	36	2	2	AAACTGGAC	7.12e-07	3.65e-06	6.12e-06	2.37e-07	3.91e-07	1.11e-05	60	0.0640774	0.328644	0.550808	0.0212785	0.0351926	2.63487	870.118	0.6	KLD	KLD	FALSE	FALSE	FALSE	FALSE	Absent	FALSE	FALSE	FALSE	FALSE	FALSE	FALSE	-1.2	6.33737	-7.6
AAACTGGAG	4	4	13	5	5	35	AAACTGGAG	9.5e-07	2.79e-06	8.5e-07	5.91e-07	6.85e-06	1.2e-05	62	0.0789382	0.232201	0.0706825	0.0491502	0.569028	3.79713	7077.13	0.391918	KLE	KLE	FALSE	FALSE	FALSE	FALSE	Absent	FALSE	FALSE	FALSE	FALSE	FALSE	FALSE	-1.2	6.40878	-8.4
AAACTGGAT	14	1	71	20	3	181	AAACTGGAT	2.37e-07	1.53e-05	3.4e-06	3.55e-07	3.54e-05	5.47e-05	276	0.00434412	0.27916	0.0622367	0.0064916	0.647767	4.01418	7867.51	0.460869	KLD	KLD	FALSE	FALSE	FALSE	FALSE	Absent	FALSE	FALSE	FALSE	FALSE	FALSE	FALSE	-1.2	6.33737	-6.1
AAACTGGCA	5	1	29	0	2	227	AAACTGGCA	2.37e-07	6.23e-06	0	2.37e-07	4.44e-05	5.11e-05	259	0.00464568	0.121938	0	0.00462815	0.868788	4.61097	10456.8	0.6	KLA	KLA	FALSE	FALSE	FALSE	FALSE	Absent	FALSE	FALSE	FALSE	FALSE	FALSE	FALSE	0.566667	9.70002	-5.7
AAACTGGCC	11	11	1	23	0	1	AAACTGGCC	2.61e-06	2.15e-07	3.91e-06	0	1.96e-07	6.93e-06	36	0.376654	0.0309915	0.564146	0	0.028209	2.27212	688.248	0.489898	KLA	KLA	FALSE	FALSE	FALSE	FALSE	Absent	FALSE	FALSE	FALSE	FALSE	FALSE	FALSE	0.566667	9.70002	-9.7
AAACTGGCG	73	1	318	93	35	185	AAACTGGCG	2.37e-07	6.83e-05	1.58e-05	4.14e-06	3.62e-05	0.000124713	632	0.00190374	0.547934	0.126825	0.0331898	0.290147	3.06174	3743.13	0.339411	KLA	KLA	FALSE	FALSE	FALSE	FALSE	Absent	FALSE	FALSE	FALSE	FALSE	FALSE	FALSE	0.566667	9.70002	-8.4
AAACTGGGA	17	20	56	55	3	5	AAACTGGGA	4.75e-06	1.2e-05	9.35e-06	3.55e-07	9.78e-07	2.75e-05	139	0.172865	0.438086	0.34053	0.012916	0.035603	2.30031	734.079	0.34641	KLG	KLG	FALSE	FALSE	FALSE	FALSE	Absent	FALSE	FALSE	FALSE	FALSE	FALSE	FALSE	-0.166667	9.70002	-9
AAACTGGGC	15	2	22	39	26	1	AAACTGGGC	4.75e-07	4.73e-06	6.63e-06	3.07e-06	1.96e-07	1.51e-05	90	0.0314348	0.312965	0.439096	0.203555	0.0129485	2.85362	1189.82	0.69282	KLG	KLG	FALSE	FALSE	FALSE	FALSE	Absent	FALSE	FALSE	FALSE	FALSE	FALSE	FALSE	-0.166667	9.70002	-9
AAACTGGGG	42	4	78	67	35	2	AAACTGGGG	9.5e-07	1.68e-05	1.14e-05	4.14e-06	3.91e-07	3.36e-05	186	0.028234	0.498311	0.338767	0.123058	0.01163	2.59154	846.191	0.397995	KLG	KLG	FALSE	FALSE	FALSE	FALSE	Absent	FALSE	FALSE	FALSE	FALSE	FALSE	FALSE	-0.166667	9.70002	-9.6
AAACTGGGT	40	5	5	84	142	9	AAACTGGGT	1.19e-06	1.07e-06	1.43e-05	1.68e-05	1.76e-06	3.51e-05	245	0.0338194	0.0306097	0.406996	0.478424	0.0501507	3.48048	2572.68	0.532165	KLG	KLG	FALSE	FALSE	FALSE	FALSE	Absent	FALSE	FALSE	FALSE	FALSE	FALSE	FALSE	-0.166667	9.70002	-11.7
AAACTGGTA	22	34	102	38	71	96	AAACTGGTA	8.07e-06	2.19e-05	6.46e-06	8.4e-06	1.88e-05	6.36e-05	341	0.126869	0.344483	0.101572	0.131966	0.29511	3.12397	4121.22	0.774597	KLV	KLV	FALSE	FALSE	FALSE	FALSE	Absent	FALSE	FALSE	FALSE	FALSE	FALSE	FALSE	1.36667	9.70002	-5.7
AAACTGGTC	22	6	25	27	9	51	AAACTGGTC	1.42e-06	5.37e-06	4.59e-06	1.06e-06	9.98e-06	2.24e-05	118	0.0635145	0.239527	0.204738	0.0474561	0.444764	3.57043	5660.87	0.489898	KLV	KLV	FALSE	FALSE	FALSE	FALSE	Absent	FALSE	FALSE	FALSE	FALSE	FALSE	FALSE	1.36667	9.70002	-6.4
AAACTGGTG	17	7	14	27	5	0	AAACTGGTG	1.66e-06	3.01e-06	4.59e-06	5.91e-07	0	9.85e-06	53	0.168663	0.305312	0.466016	0.0600096	0	2.41737	535.655	0.438178	KLV	KLV	FALSE	FALSE	FALSE	FALSE	Absent	FALSE	FALSE	FALSE	FALSE	FALSE	FALSE	1.36667	9.70002	-9.4
AAACTGGTT	16	0	25	32	2	169	AAACTGGTT	0	5.37e-06	5.44e-06	2.37e-07	3.31e-05	4.41e-05	228	0	0.1218	0.12339	0.00536258	0.749447	4.38246	9101.32	0.376298	KLV	KLV	FALSE	FALSE	FALSE	FALSE	Absent	FALSE	FALSE	FALSE	FALSE	FALSE	FALSE	1.36667	9.70002	-5.6
AAACTGTAA	20	32	1	2	1	20	AAACTGTAA	7.6e-06	2.15e-07	3.4e-07	1.18e-07	3.91e-06	1.22e-05	56	0.62363	0.0176388	0.0279204	0.00970745	0.321104	2.38702	3919.53	0.72	KL*	KL*	TRUE	FALSE	TRUE	FALSE	Ochre (UAA)	FALSE	FALSE	FALSE	FALSE	FALSE	FALSE	-0.0333333	9.70002	NA
AAACTGTAC	10	6	57	8	17	651	AAACTGTAC	1.42e-06	1.22e-05	1.36e-06	2.01e-06	0.000127333	0.000144377	739	0.00986675	0.084838	0.00942382	0.0139252	0.881946	4.67325	10649.5	0.6	KLY	KLY	FALSE	FALSE	FALSE	FALSE	Absent	FALSE	FALSE	FALSE	FALSE	FALSE	FALSE	-0.466667	9.29829	-4.8
AAACTGTAG	19	9	8	32	41	19	AAACTGTAG	2.14e-06	1.72e-06	5.44e-06	4.85e-06	3.72e-06	1.79e-05	109	0.119619	0.0962368	0.304665	0.271438	0.208042	3.35205	3670.41	0.72	KL*	KL*	TRUE	TRUE	FALSE	FALSE	Amber (UAG)	FALSE	FALSE	FALSE	FALSE	FALSE	FALSE	-0.0333333	9.70002	NA
AAACTGTAT	6	2	22	1	3	538	AAACTGTAT	4.75e-07	4.73e-06	1.7e-07	3.55e-07	0.000105231	0.000110958	566	0.0042795	0.0426068	0.00153277	0.00319752	0.948383	4.8488	11398.2	0.460869	KLY	KLY	FALSE	FALSE	FALSE	FALSE	Absent	FALSE	FALSE	FALSE	FALSE	FALSE	FALSE	-0.466667	9.29829	-6.4
AAACTGTCC	6	7	0	16	3	5	AAACTGTCC	1.66e-06	0	2.72e-06	3.55e-07	9.78e-07	5.72e-06	31	0.29076	0	0.476071	0.0620707	0.171098	2.82275	2568.09	0.489898	KLS	KLS	FALSE	FALSE	FALSE	FALSE	Absent	FALSE	FALSE	FALSE	FALSE	FALSE	FALSE	-0.3	9.70002	-6.7
AAACTGTCG	6	0	33	18	10	51	AAACTGTCG	0	7.09e-06	3.06e-06	1.18e-06	9.98e-06	2.13e-05	112	0	0.33276	0.143652	0.0554948	0.468093	3.65892	5943.03	0.397995	KLS	KLS	FALSE	FALSE	FALSE	FALSE	Absent	FALSE	FALSE	FALSE	FALSE	FALSE	FALSE	-0.3	9.70002	-8.4
AAACTGTCT	15	1	12	17	5	8	AAACTGTCT	2.37e-07	2.58e-06	2.89e-06	5.91e-07	1.56e-06	7.86e-06	43	0.0301933	0.327932	0.367683	0.0751984	0.198993	3.08487	2919.2	0.376298	KLS	KLS	FALSE	FALSE	FALSE	FALSE	Absent	FALSE	FALSE	FALSE	FALSE	FALSE	FALSE	-0.3	9.70002	-7.5
AAACTGTGC	23	1	143	10	0	42	AAACTGTGC	2.37e-07	3.07e-05	1.7e-06	0	8.22e-06	4.09e-05	196	0.00580746	0.751649	0.0416007	0	0.200943	2.63862	2526.59	0.34641	KLC	KLC	FALSE	FALSE	FALSE	FALSE	Absent	FALSE	FALSE	FALSE	FALSE	FALSE	FALSE	0.8	8.54518	-6.1
AAACTGTGG	56	16	102	65	48	7	AAACTGTGG	3.8e-06	2.19e-05	1.11e-05	5.68e-06	1.37e-06	4.38e-05	238	0.086694	0.500221	0.252288	0.12955	0.0312468	2.51843	1054.48	0.397995	KLW	KLW	FALSE	FALSE	FALSE	FALSE	Absent	FALSE	FALSE	FALSE	FALSE	FALSE	FALSE	-0.333333	9.70002	-10.2
AAACTGTGT	35	0	108	12	11	153	AAACTGTGT	0	2.32e-05	2.04e-06	1.3e-06	2.99e-05	5.65e-05	284	0	0.410936	0.0361371	0.0230345	0.529892	3.67188	6512.62	0.266083	KLC	KLC	FALSE	FALSE	FALSE	FALSE	Absent	FALSE	FALSE	FALSE	FALSE	FALSE	FALSE	0.8	8.54518	-6.4
AAACTGTTA	4	0	22	3	0	45	AAACTGTTA	0	4.73e-06	5.1e-07	0	8.8e-06	1.4e-05	70	0	0.336731	0.0363415	0	0.626928	3.91713	7585.35	0.34641	KLL	KLL	FALSE	FALSE	FALSE	FALSE	Absent	FALSE	FALSE	FALSE	FALSE	FALSE	FALSE	1.23333	9.70002	-4.7
AAACTGTTC	1	0	0	0	0	10	AAACTGTTC	0	0	0	0	1.96e-06	1.96e-06	10	0	0	0	0	1	5	12000	0.489898	KLF	KLF	FALSE	FALSE	FALSE	FALSE	Absent	FALSE	FALSE	FALSE	FALSE	FALSE	FALSE	0.9	9.70002	-5.4
AAACTGTTG	21	1	74	22	1	108	AAACTGTTG	2.37e-07	1.59e-05	3.74e-06	1.18e-07	2.11e-05	4.11e-05	206	0.0057734	0.386684	0.0909848	0.00287581	0.513682	3.63201	6275.64	0.397995	KLL	KLL	FALSE	FALSE	FALSE	FALSE	Absent	FALSE	FALSE	FALSE	FALSE	FALSE	FALSE	1.23333	9.70002	-10.1
AAACTGTTT	3	13	36	10	1	73	AAACTGTTT	3.09e-06	7.74e-06	1.7e-06	1.18e-07	1.43e-05	2.69e-05	133	0.114654	0.28737	0.0631773	0.00439314	0.530405	3.54852	6455.36	0.376298	KLF	KLF	FALSE	FALSE	FALSE	FALSE	Absent	FALSE	FALSE	FALSE	FALSE	FALSE	FALSE	0.9	9.70002	-4.9
AAACTTAAA	17	1	104	9	13	367	AAACTTAAA	2.37e-07	2.23e-05	1.53e-06	1.54e-06	7.18e-05	9.74e-05	494	0.00243666	0.229362	0.0157091	0.0157785	0.736714	4.25497	8934.37	0.313581	KLK	KLK	FALSE	FALSE	FALSE	FALSE	Absent	FALSE	FALSE	FALSE	FALSE	FALSE	FALSE	-1.33333	10.8054	-3.9
AAACTTAAT	3	0	13	1	0	121	AAACTTAAT	0	2.79e-06	1.7e-07	0	2.37e-05	2.66e-05	135	0	0.1049	0.00638635	0	0.888714	4.67253	10681	0.196667	KLN	KLN	FALSE	FALSE	FALSE	FALSE	Absent	FALSE	FALSE	FALSE	FALSE	FALSE	FALSE	-1.2	9.70002	-4.1
AAACTTACA	14	0	56	3	2	92	AAACTTACA	0	1.2e-05	5.1e-07	2.37e-07	1.8e-05	3.08e-05	153	0	0.39102	0.0165788	0.00768558	0.584715	3.7861	7101.12	0.128019	KLT	KLT	FALSE	FALSE	FALSE	FALSE	Absent	FALSE	FALSE	FALSE	FALSE	FALSE	FALSE	-0.266667	9.70002	-3.9
AAACTTACG	3	2	11	0	1	80	AAACTTACG	4.75e-07	2.36e-06	0	1.18e-07	1.56e-05	1.86e-05	94	0.025523	0.127054	0	0.00635668	0.841066	4.51039	10131.4	0.194993	KLT	KLT	FALSE	FALSE	FALSE	FALSE	Absent	FALSE	FALSE	FALSE	FALSE	FALSE	FALSE	-0.266667	9.70002	-8.4
AAACTTAGA	7	9	34	0	19	292	AAACTTAGA	2.14e-06	7.31e-06	0	2.25e-06	5.71e-05	6.88e-05	354	0.0310563	0.106189	0	0.032658	0.830097	4.52455	10092.1	0.128019	KLR	KLR	FALSE	FALSE	FALSE	FALSE	Absent	TRUE	FALSE	FALSE	FALSE	FALSE	FALSE	-1.53333	11.6518	-4.6
AAACTTAGC	10	0	36	9	0	349	AAACTTAGC	0	7.74e-06	1.53e-06	0	6.83e-05	7.75e-05	394	0	0.0997813	0.0197429	0	0.880476	4.66117	10589.5	0.128019	KLS	KLS	FALSE	FALSE	FALSE	FALSE	Absent	FALSE	FALSE	FALSE	FALSE	FALSE	FALSE	-0.3	9.70002	-5.7
AAACTTAGG	22	1	136	40	0	81	AAACTTAGG	2.37e-07	2.92e-05	6.8e-06	0	1.58e-05	5.21e-05	258	0.0045563	0.560847	0.130553	0	0.304044	3.03813	3794.25	0.147083	KLR	KLR	FALSE	FALSE	FALSE	FALSE	Absent	TRUE	FALSE	FALSE	FALSE	FALSE	FALSE	-1.53333	11.6518	-8.3
AAACTTAGT	5	3	37	1	0	477	AAACTTAGT	7.12e-07	7.95e-06	1.7e-07	0	9.33e-05	0.000102132	518	0.00697395	0.0778489	0.00166522	0	0.913512	4.73523	10972.6	0.0983333	KLS	KLS	FALSE	FALSE	FALSE	FALSE	Absent	FALSE	FALSE	FALSE	FALSE	FALSE	FALSE	-0.3	9.70002	-4.1
AAACTTATA	9	2	98	3	0	511	AAACTTATA	4.75e-07	2.11e-05	5.1e-07	0	9.99e-05	0.000121994	614	0.00389237	0.172625	0.00418234	0	0.819301	4.45819	9854.91	0.0424591	KLI	KLI	FALSE	FALSE	FALSE	FALSE	Absent	FALSE	FALSE	FALSE	FALSE	FALSE	FALSE	1.46667	9.70002	-3.9
AAACTTATC	4	0	13	10	0	125	AAACTTATC	0	2.79e-06	1.7e-06	0	2.44e-05	2.89e-05	148	0	0.0965167	0.0587598	0	0.844723	4.59293	10183.5	0.221736	KLI	KLI	FALSE	FALSE	FALSE	FALSE	Absent	FALSE	FALSE	FALSE	FALSE	FALSE	FALSE	1.46667	9.70002	-6.7
AAACTTATG	10	0	60	19	0	83	AAACTTATG	0	1.29e-05	3.23e-06	0	1.62e-05	3.24e-05	162	0	0.398445	0.09986	0	0.501695	3.60495	6128.07	0.0983333	KLM	KLM	FALSE	FALSE	FALSE	FALSE	Absent	FALSE	FALSE	FALSE	FALSE	FALSE	FALSE	0.6	9.70002	-9.4
AAACTTATT	15	1	54	1	0	339	AAACTTATT	2.37e-07	1.16e-05	1.7e-07	0	6.63e-05	7.83e-05	395	0.0030315	0.148164	0.00217156	0	0.846633	4.53904	10178.7	0.170318	KLI	KLI	FALSE	FALSE	FALSE	FALSE	Absent	FALSE	FALSE	FALSE	FALSE	FALSE	FALSE	1.46667	9.70002	-5.2
AAACTTCAA	12	0	70	19	2	78	AAACTTCAA	0	1.5e-05	3.23e-06	2.37e-07	1.53e-05	3.38e-05	169	0	0.445476	0.0956977	0.00700474	0.451821	3.46517	5557.95	0.181046	KLQ	KLQ	FALSE	FALSE	FALSE	FALSE	Absent	FALSE	FALSE	FALSE	FALSE	FALSE	FALSE	-1.2	9.70002	-6.1
AAACTTCAG	17	0	92	1	32	980	AAACTTCAG	0	1.98e-05	1.7e-07	3.78e-06	0.000191684	0.000215408	1105	0	0.0917783	0.000789539	0.0175686	0.889864	4.70552	10753.1	0.208006	KLQ	KLQ	FALSE	FALSE	FALSE	FALSE	Absent	FALSE	FALSE	FALSE	FALSE	FALSE	FALSE	-1.2	9.70002	-8.4
AAACTTCAT	6	0	37	0	1	166	AAACTTCAT	0	7.95e-06	0	1.18e-07	3.25e-05	4.05e-05	204	0	0.196134	0	0.00291734	0.800949	4.40868	9645.42	0.0983333	KLH	KLH	FALSE	FALSE	FALSE	FALSE	Absent	FALSE	FALSE	FALSE	FALSE	FALSE	FALSE	-1.1	9.702	-6.1
AAACTTCGA	8	2	34	0	0	495	AAACTTCGA	4.75e-07	7.31e-06	0	0	9.68e-05	0.000104601	531	0.00453958	0.0698485	0	0	0.925612	4.7723	11115.8	0.00256038	KLR	KLR	FALSE	FALSE	FALSE	FALSE	Absent	FALSE	FALSE	FALSE	FALSE	FALSE	FALSE	-1.53333	11.6518	-6.1
AAACTTCGC	10	2	19	24	6	6	AAACTTCGC	4.75e-07	4.08e-06	4.08e-06	7.1e-07	1.17e-06	1.05e-05	57	0.045126	0.38801	0.387902	0.0674335	0.111529	2.81223	1861.31	0.217256	KLR	KLR	FALSE	FALSE	FALSE	FALSE	Absent	FALSE	FALSE	FALSE	FALSE	FALSE	FALSE	-1.53333	11.6518	-7.6
AAACTTCGG	5	1	34	1	0	64	AAACTTCGG	2.37e-07	7.31e-06	1.7e-07	0	1.25e-05	2.02e-05	100	0.0117351	0.361125	0.0084062	0	0.618734	3.85287	7473.42	0.128019	KLR	KLR	FALSE	FALSE	FALSE	FALSE	Absent	FALSE	FALSE	FALSE	FALSE	FALSE	FALSE	-1.53333	11.6518	-8.3
AAACTTCTC	5	0	20	20	1	65	AAACTTCTC	0	4.3e-06	3.4e-06	1.18e-07	1.27e-05	2.05e-05	106	0	0.209329	0.165673	0.00576016	0.619238	4.03491	7576.12	0.128019	KLL	KLL	FALSE	FALSE	FALSE	FALSE	Absent	FALSE	FALSE	FALSE	FALSE	FALSE	FALSE	1.23333	9.70002	-8.4
AAACTTCTT	5	0	26	3	1	117	AAACTTCTT	0	5.59e-06	5.1e-07	1.18e-07	2.29e-05	2.91e-05	147	0	0.191995	0.0175331	0.00406398	0.786408	4.38488	9485.08	0.0983333	KLL	KLL	FALSE	FALSE	FALSE	FALSE	Absent	FALSE	FALSE	FALSE	FALSE	FALSE	FALSE	1.23333	9.70002	-6.3
AAACTTGAA	22	1	60	0	1	192	AAACTTGAA	2.37e-07	1.29e-05	0	1.18e-07	3.76e-05	5.08e-05	254	0.00467335	0.253789	0	0.00232786	0.73921	4.21761	8909.45	0.256038	KLE	KLE	FALSE	FALSE	FALSE	FALSE	Absent	FALSE	FALSE	FALSE	FALSE	FALSE	FALSE	-1.2	6.40878	-6.2
AAACTTGAC	4	0	24	1	6	10	AAACTTGAC	0	5.16e-06	1.7e-07	7.1e-07	1.96e-06	7.99e-06	41	0	0.645236	0.0212779	0.0887757	0.244711	2.93296	3346.31	0.221736	KLD	KLD	FALSE	FALSE	FALSE	FALSE	Absent	FALSE	FALSE	FALSE	FALSE	FALSE	FALSE	-1.2	6.33737	-7.4
AAACTTGAG	25	12	96	15	0	143	AAACTTGAG	2.85e-06	2.06e-05	2.55e-06	0	2.8e-05	5.4e-05	266	0.0527608	0.382027	0.0472428	0	0.517969	3.54839	6290.88	0.144837	KLE	KLE	FALSE	FALSE	FALSE	FALSE	Absent	FALSE	FALSE	FALSE	FALSE	FALSE	FALSE	-1.2	6.40878	-8.4
AAACTTGAT	21	0	140	10	10	126	AAACTTGAT	0	3.01e-05	1.7e-06	1.18e-06	2.46e-05	5.76e-05	286	0	0.522183	0.02952	0.0205272	0.42777	3.35388	5287.51	0.170318	KLD	KLD	FALSE	FALSE	FALSE	FALSE	Absent	FALSE	FALSE	FALSE	FALSE	FALSE	FALSE	-1.2	6.33737	-6.2
AAACTTGCA	13	5	98	20	1	128	AAACTTGCA	1.19e-06	2.11e-05	3.4e-06	1.18e-07	2.5e-05	5.08e-05	252	0.0233673	0.414532	0.066955	0.00232791	0.492818	3.5267	6012.58	0.221736	KLA	KLA	FALSE	FALSE	FALSE	FALSE	Absent	FALSE	FALSE	FALSE	FALSE	FALSE	FALSE	0.566667	9.70002	-7
AAACTTGGA	10	39	24	2	1	21	AAACTTGGA	9.26e-06	5.16e-06	3.4e-07	1.18e-07	4.11e-06	1.9e-05	87	0.487784	0.271686	0.0179187	0.00623004	0.216382	2.19174	2672.12	0.128019	KLG	KLG	FALSE	FALSE	FALSE	FALSE	Absent	FALSE	FALSE	FALSE	FALSE	FALSE	FALSE	-0.166667	9.70002	-7.1
AAACTTGGC	14	1	36	11	6	1	AAACTTGGC	2.37e-07	7.74e-06	1.87e-06	7.1e-07	1.96e-07	1.07e-05	55	0.022087	0.719668	0.174038	0.066011	0.018196	2.33856	647.216	0.256038	KLG	KLG	FALSE	FALSE	FALSE	FALSE	Absent	FALSE	FALSE	FALSE	FALSE	FALSE	FALSE	-0.166667	9.70002	-7.1
AAACTTGGG	33	8	60	93	9	0	AAACTTGGG	1.9e-06	1.29e-05	1.58e-05	1.06e-06	0	3.17e-05	170	0.0599667	0.407065	0.499364	0.033604	0	2.50661	470.64	0.147083	KLG	KLG	FALSE	FALSE	FALSE	FALSE	Absent	FALSE	FALSE	FALSE	FALSE	FALSE	FALSE	-0.166667	9.70002	-9.9
AAACTTGGT	16	0	83	7	1	77	AAACTTGGT	0	1.78e-05	1.19e-06	1.18e-07	1.51e-05	3.42e-05	168	0	0.521431	0.0348047	0.00345744	0.440306	3.36264	5379.58	0.196667	KLG	KLG	FALSE	FALSE	FALSE	FALSE	Absent	FALSE	FALSE	FALSE	FALSE	FALSE	FALSE	-0.166667	9.70002	-7.1
AAACTTGTA	4	3	3	0	0	86	AAACTTGTA	7.12e-07	6.45e-07	0	0	1.68e-05	1.82e-05	92	0.0391825	0.0354638	0	0	0.925354	4.73688	11109.3	0.286259	KLV	KLV	FALSE	FALSE	FALSE	FALSE	Absent	FALSE	FALSE	FALSE	FALSE	FALSE	FALSE	1.36667	9.70002	-6
AAACTTGTC	18	10	53	12	0	51	AAACTTGTC	2.37e-06	1.14e-05	2.04e-06	0	9.98e-06	2.58e-05	126	0.0920969	0.441788	0.0791663	0	0.386949	3.14792	4745.74	0.181046	KLV	KLV	FALSE	FALSE	FALSE	FALSE	Absent	FALSE	FALSE	FALSE	FALSE	FALSE	FALSE	1.36667	9.70002	-7.7
AAACTTGTG	30	25	8	54	62	5	AAACTTGTG	5.94e-06	1.72e-06	9.18e-06	7.33e-06	9.78e-07	2.51e-05	154	0.236016	0.0683573	0.365183	0.291556	0.0388875	2.82894	1748.29	0.161933	KLV	KLV	FALSE	FALSE	FALSE	FALSE	Absent	FALSE	FALSE	FALSE	FALSE	FALSE	FALSE	1.36667	9.70002	-9.4
AAACTTTAC	9	2	45	2	2	138	AAACTTTAC	4.75e-07	9.67e-06	3.4e-07	2.37e-07	2.7e-05	3.77e-05	189	0.0125907	0.256405	0.00901915	0.00627162	0.715713	4.15611	8647.57	0.221736	KLY	KLY	FALSE	FALSE	FALSE	FALSE	Absent	FALSE	FALSE	FALSE	FALSE	FALSE	FALSE	-0.466667	9.29829	-4.8
AAACTTTAG	6	16	3	11	2	19	AAACTTTAG	3.8e-06	6.45e-07	1.87e-06	2.37e-07	3.72e-06	1.03e-05	51	0.369994	0.0627898	0.182214	0.0230374	0.361965	2.94419	4550.78	0.0983333	KL*	KL*	TRUE	TRUE	FALSE	FALSE	Amber (UAG)	FALSE	FALSE	FALSE	FALSE	FALSE	FALSE	-0.0333333	9.70002	NA
AAACTTTAT	9	0	50	3	6	78	AAACTTTAT	0	1.07e-05	5.1e-07	7.1e-07	1.53e-05	2.72e-05	137	0	0.394716	0.0187438	0.0260676	0.560473	3.7523	6878.13	0.170318	KLY	KLY	FALSE	FALSE	FALSE	FALSE	Absent	FALSE	FALSE	FALSE	FALSE	FALSE	FALSE	-0.466667	9.29829	-4.1
AAACTTTCA	3	5	26	0	0	46	AAACTTTCA	1.19e-06	5.59e-06	0	0	9e-06	1.58e-05	77	0.0752687	0.354251	0	0	0.57048	3.63617	6889.78	0.128019	KLS	KLS	FALSE	FALSE	FALSE	FALSE	Absent	FALSE	FALSE	FALSE	FALSE	FALSE	FALSE	-0.3	9.70002	-4.3
AAACTTTCG	8	0	27	34	1	127	AAACTTTCG	0	5.8e-06	5.78e-06	1.18e-07	2.48e-05	3.65e-05	189	0	0.15877	0.158236	0.00323624	0.679758	4.20398	8282.74	0.147083	KLS	KLS	FALSE	FALSE	FALSE	FALSE	Absent	FALSE	FALSE	FALSE	FALSE	FALSE	FALSE	-0.3	9.70002	-8.4
AAACTTTCT	3	5	22	1	4	40	AAACTTTCT	1.19e-06	4.73e-06	1.7e-07	4.73e-07	7.82e-06	1.44e-05	72	0.0825436	0.328722	0.0118257	0.0328928	0.544016	3.62712	6694.8	0.139064	KLS	KLS	FALSE	FALSE	FALSE	FALSE	Absent	FALSE	FALSE	FALSE	FALSE	FALSE	FALSE	-0.3	9.70002	-5.3
AAACTTTGA	7	15	0	0	10	8	AAACTTTGA	3.56e-06	0	0	1.18e-06	1.56e-06	6.31e-06	33	0.564509	0	0	0.18746	0.248032	2.55451	3662.53	0.0983333	KL*	KL*	TRUE	FALSE	FALSE	TRUE	Opal (UGA	FALSE	FALSE	FALSE	FALSE	FALSE	FALSE	-0.0333333	9.70002	NA
AAACTTTGC	9	1	19	1	0	344	AAACTTTGC	2.37e-07	4.08e-06	1.7e-07	0	6.73e-05	7.18e-05	365	0.00330785	0.0568843	0.00236952	0	0.937438	4.81138	11257.6	0.128019	KLC	KLC	FALSE	FALSE	FALSE	FALSE	Absent	FALSE	FALSE	FALSE	FALSE	FALSE	FALSE	0.8	8.54518	-5.7
AAACTTTGG	18	0	55	12	0	248	AAACTTTGG	0	1.18e-05	2.04e-06	0	4.85e-05	6.24e-05	315	0	0.189504	0.0327234	0	0.777773	4.36604	9375.65	0.147083	KLW	KLW	FALSE	FALSE	FALSE	FALSE	Absent	FALSE	FALSE	FALSE	FALSE	FALSE	FALSE	-0.333333	9.70002	-8.3
AAACTTTGT	5	0	33	13	10	315	AAACTTTGT	0	7.09e-06	2.21e-06	1.18e-06	6.16e-05	7.21e-05	371	0	0.0983575	0.0306661	0.0164032	0.854573	4.62719	10344.1	0.0983333	KLC	KLC	FALSE	FALSE	FALSE	FALSE	Absent	FALSE	FALSE	FALSE	FALSE	FALSE	FALSE	0.8	8.54518	-5.7
AAACTTTTA	8	0	70	12	0	42	AAACTTTTA	0	1.5e-05	2.04e-06	0	8.22e-06	2.53e-05	124	0	0.594599	0.080673	0	0.324728	3.05486	4016.5	0.128019	KLL	KLL	FALSE	FALSE	FALSE	FALSE	Absent	FALSE	FALSE	FALSE	FALSE	FALSE	FALSE	1.23333	9.70002	-3.9
AAACTTTTC	4	6	19	0	0	319	AAACTTTTC	1.42e-06	4.08e-06	0	0	6.24e-05	6.79e-05	344	0.0209791	0.0601287	0	0	0.918892	4.7357	11034.3	0.181046	KLF	KLF	FALSE	FALSE	FALSE	FALSE	Absent	FALSE	FALSE	FALSE	FALSE	FALSE	FALSE	0.9	9.70002	-5.9
AAAGAAAAA	18	7	51	4	66	160	AAAGAAAAA	1.66e-06	1.1e-05	6.8e-07	7.81e-06	3.13e-05	5.24e-05	288	0.0317153	0.209139	0.0129821	0.148951	0.597213	4.07081	7736.3	0.816497	KEK	KEK	FALSE	FALSE	FALSE	FALSE	Absent	FALSE	FALSE	FALSE	FALSE	FALSE	FALSE	-3.76667	9.53732	-3.9
AAAGAAAAG	22	4	110	33	5	147	AAAGAAAAG	9.5e-07	2.36e-05	5.61e-06	5.91e-07	2.88e-05	5.95e-05	299	0.0159494	0.396982	0.0942569	0.00993077	0.482881	3.54681	5934.84	0.46188	KEK	KEK	FALSE	FALSE	FALSE	FALSE	Absent	FALSE	FALSE	FALSE	FALSE	FALSE	FALSE	-3.76667	9.53732	-8.4
AAAGAAAAT	21	5	131	6	4	291	AAAGAAAAT	1.19e-06	2.82e-05	1.02e-06	4.73e-07	5.69e-05	8.77e-05	437	0.0135284	0.320805	0.011629	0.00539095	0.648647	3.95482	7848.91	0.512076	KEN	KEN	FALSE	FALSE	FALSE	FALSE	Absent	FALSE	FALSE	FALSE	FALSE	FALSE	FALSE	-3.63333	6.40878	-4
AAAGAAACA	9	2	9	1	1	228	AAAGAAACA	4.75e-07	1.93e-06	1.7e-07	1.18e-07	4.46e-05	4.73e-05	241	0.0100405	0.040894	0.00359616	0.00250065	0.942969	4.82746	11331.9	0.333333	KET	KET	FALSE	FALSE	FALSE	FALSE	Absent	FALSE	FALSE	FALSE	FALSE	FALSE	FALSE	-2.7	6.40878	-3.9
AAAGAAACC	10	0	22	22	0	34	AAAGAAACC	0	4.73e-06	3.74e-06	0	6.65e-06	1.51e-05	78	0	0.312681	0.24747	0	0.439849	3.56702	5464.19	0.471405	KET	KET	FALSE	FALSE	FALSE	FALSE	Absent	FALSE	FALSE	FALSE	FALSE	FALSE	FALSE	-2.7	6.40878	-5.9
AAAGAAACT	9	1	88	2	0	245	AAAGAAACT	2.37e-07	1.89e-05	3.4e-07	0	4.79e-05	6.74e-05	336	0.00352213	0.280531	0.00504602	0	0.710901	4.13423	8567.58	0.362093	KET	KET	FALSE	FALSE	FALSE	FALSE	Absent	FALSE	FALSE	FALSE	FALSE	FALSE	FALSE	-2.7	6.40878	-3.9
AAAGAAAGA	12	4	31	9	0	240	AAAGAAAGA	9.5e-07	6.66e-06	1.53e-06	0	4.69e-05	5.61e-05	284	0.0169331	0.118776	0.0272918	0	0.836999	4.52136	10075	0.333333	KER	KER	FALSE	FALSE	FALSE	FALSE	Absent	TRUE	FALSE	FALSE	FALSE	FALSE	FALSE	-3.96667	9.69502	-4.6
AAAGAAAGC	19	5	50	17	14	255	AAAGAAAGC	1.19e-06	1.07e-05	2.89e-06	1.66e-06	4.99e-05	6.64e-05	341	0.0178902	0.161923	0.0435721	0.0249518	0.751663	4.33058	9155.72	0.333333	KES	KES	FALSE	FALSE	FALSE	FALSE	Absent	FALSE	FALSE	FALSE	FALSE	FALSE	FALSE	-2.73333	6.40878	-5.9
AAAGAAAGG	21	15	159	102	11	160	AAAGAAAGG	3.56e-06	3.42e-05	1.73e-05	1.3e-06	3.13e-05	8.77e-05	447	0.0406209	0.389716	0.197867	0.0148381	0.356958	3.2578	4503.21	0.382971	KER	KER	FALSE	FALSE	FALSE	FALSE	Absent	TRUE	FALSE	FALSE	FALSE	FALSE	FALSE	-3.96667	9.69502	-8.3
AAAGAAAGT	14	4	101	10	2	52	AAAGAAAGT	9.5e-07	2.17e-05	1.7e-06	2.37e-07	1.02e-05	3.48e-05	169	0.02732	0.624359	0.0489254	0.00680422	0.292591	2.91299	3640.42	0.256038	KES	KES	FALSE	FALSE	FALSE	FALSE	Absent	FALSE	FALSE	FALSE	FALSE	FALSE	FALSE	-2.73333	6.40878	-4.1
AAAGAAATA	15	9	70	6	3	448	AAAGAAATA	2.14e-06	1.5e-05	1.02e-06	3.55e-07	8.76e-05	0.000106181	536	0.0201241	0.141666	0.00961035	0.00334136	0.825259	4.47194	9938.3	0.110554	KEI	KEI	FALSE	FALSE	FALSE	FALSE	Absent	FALSE	FALSE	FALSE	FALSE	FALSE	FALSE	-0.966667	6.40878	-3.9
AAAGAAATG	15	6	111	21	3	105	AAAGAAATG	1.42e-06	2.39e-05	3.57e-06	3.55e-07	2.05e-05	4.97e-05	246	0.028639	0.479537	0.0718025	0.00713272	0.412889	3.2961	5081.55	0.666667	KEM	KEM	FALSE	FALSE	FALSE	FALSE	Absent	FALSE	FALSE	FALSE	FALSE	FALSE	FALSE	-1.83333	6.40878	-9.4
AAAGAAATT	4	2	53	21	3	151	AAAGAAATT	4.75e-07	1.14e-05	3.57e-06	3.55e-07	2.95e-05	4.53e-05	230	0.0104764	0.251275	0.0787979	0.00782763	0.651623	4.03885	7925.29	0.443471	KEI	KEI	FALSE	FALSE	FALSE	FALSE	Absent	FALSE	FALSE	FALSE	FALSE	FALSE	FALSE	-0.966667	6.40878	-3.9
AAAGAACAG	7	5	42	4	1	46	AAAGAACAG	1.19e-06	9.03e-06	6.8e-07	1.18e-07	9e-06	2e-05	98	0.0593306	0.451077	0.0340003	0.00591067	0.449681	3.33553	5493.17	0.541603	KEQ	KEQ	FALSE	FALSE	FALSE	FALSE	Absent	FALSE	FALSE	FALSE	FALSE	FALSE	FALSE	-3.63333	6.40878	-8.4
AAAGAACAT	4	0	9	8	1	53	AAAGAACAT	0	1.93e-06	1.36e-06	1.18e-07	1.04e-05	1.38e-05	71	0	0.140354	0.0987403	0.00858259	0.752323	4.37287	9134.86	0.256038	KEH	KEH	FALSE	FALSE	FALSE	FALSE	Absent	FALSE	FALSE	FALSE	FALSE	FALSE	FALSE	-3.53333	7.54974	-3.9
AAAGAACGA	6	1	20	3	0	177	AAAGAACGA	2.37e-07	4.3e-06	5.1e-07	0	3.46e-05	3.97e-05	201	0.00598555	0.10835	0.0128629	0	0.872802	4.62528	10494.5	0.00666667	KER	KER	FALSE	FALSE	FALSE	FALSE	Absent	FALSE	FALSE	FALSE	FALSE	FALSE	FALSE	-3.96667	9.69502	-4.6
AAAGAACGC	28	2	93	10	1	325	AAAGAACGC	4.75e-07	2e-05	1.7e-06	1.18e-07	6.36e-05	8.58e-05	431	0.00553128	0.232794	0.0198111	0.0013776	0.740486	4.23849	8930.73	0.565685	KER	KER	FALSE	FALSE	FALSE	FALSE	Absent	FALSE	FALSE	FALSE	FALSE	FALSE	FALSE	-3.96667	9.69502	-5.2
AAAGAACGG	19	1	92	6	2	8	AAAGAACGG	2.37e-07	1.98e-05	1.02e-06	2.37e-07	1.56e-06	2.28e-05	109	0.0104	0.865997	0.0446993	0.0103608	0.0685431	2.26065	990.763	0.333333	KER	KER	FALSE	FALSE	FALSE	FALSE	Absent	FALSE	FALSE	FALSE	FALSE	FALSE	FALSE	-3.96667	9.69502	-8.3
AAAGAACGT	14	6	42	16	1	64	AAAGAACGT	1.42e-06	9.03e-06	2.72e-06	1.18e-07	1.25e-05	2.58e-05	129	0.0551985	0.349719	0.105441	0.00458252	0.485059	3.51459	5943.54	0.666667	KER	KER	FALSE	FALSE	FALSE	FALSE	Absent	FALSE	FALSE	FALSE	FALSE	FALSE	FALSE	-3.96667	9.69502	-4.1
AAAGAACTA	8	1	3	1	2	453	AAAGAACTA	2.37e-07	6.45e-07	1.7e-07	2.37e-07	8.86e-05	8.99e-05	460	0.00264115	0.00717145	0.00189194	0.00263118	0.985664	4.96151	11839.5	0.333333	KEL	KEL	FALSE	FALSE	FALSE	FALSE	Absent	FALSE	FALSE	FALSE	FALSE	FALSE	FALSE	-1.2	6.40878	-4.2
AAAGAACTC	6	0	21	11	0	432	AAAGAACTC	0	4.51e-06	1.87e-06	0	8.45e-05	9.09e-05	464	0	0.0496548	0.0205852	0	0.92976	4.80987	11175.4	0.333333	KEL	KEL	FALSE	FALSE	FALSE	FALSE	Absent	FALSE	FALSE	FALSE	FALSE	FALSE	FALSE	-1.2	6.40878	-5.6
AAAGAACTG	40	1	144	42	12	135	AAAGAACTG	2.37e-07	3.09e-05	7.14e-06	1.42e-06	2.64e-05	6.61e-05	334	0.0035892	0.467792	0.107984	0.0214539	0.399181	3.34484	4988.4	0.69282	KEL	KEL	FALSE	FALSE	FALSE	FALSE	Absent	FALSE	FALSE	FALSE	FALSE	FALSE	FALSE	-1.2	6.40878	-9.6
AAAGAAGAA	15	7	29	13	2	36	AAAGAAGAA	1.66e-06	6.23e-06	2.21e-06	2.37e-07	7.04e-06	1.74e-05	87	0.0956099	0.358506	0.127193	0.013607	0.405085	3.27405	5031.25	0.666667	KEE	KEE	FALSE	FALSE	FALSE	FALSE	Absent	FALSE	FALSE	FALSE	FALSE	FALSE	FALSE	-3.63333	4.25814	-4.1
AAAGAAGAC	17	3	42	44	0	87	AAAGAAGAC	7.12e-07	9.03e-06	7.48e-06	0	1.7e-05	3.42e-05	176	0.0208036	0.263609	0.218567	0	0.497021	3.68883	6127.44	0.57735	KED	KED	FALSE	FALSE	FALSE	FALSE	Absent	FALSE	FALSE	FALSE	FALSE	FALSE	FALSE	-3.63333	4.18439	-6.5
AAAGAAGAG	22	8	108	12	10	48	AAAGAAGAG	1.9e-06	2.32e-05	2.04e-06	1.18e-06	9.39e-06	3.77e-05	186	0.0503553	0.615279	0.0541067	0.0313533	0.248906	2.81318	3207.05	0.377124	KEE	KEE	FALSE	FALSE	FALSE	FALSE	Absent	FALSE	FALSE	FALSE	FALSE	FALSE	FALSE	-3.63333	4.25814	-8.4
AAAGAAGAT	22	2	95	56	5	120	AAAGAAGAT	4.75e-07	2.04e-05	9.52e-06	5.91e-07	2.35e-05	5.45e-05	278	0.00871654	0.374741	0.17483	0.0108546	0.430858	3.4804	5359.41	0.443471	KED	KED	FALSE	FALSE	FALSE	FALSE	Absent	FALSE	FALSE	FALSE	FALSE	FALSE	FALSE	-3.63333	4.18439	-5.2
AAAGAAGCA	16	4	137	33	37	35	AAAGAAGCA	9.5e-07	2.94e-05	5.61e-06	4.38e-06	6.85e-06	4.72e-05	246	0.0201105	0.623414	0.118848	0.0926602	0.144967	2.71896	2219.7	0.57735	KEA	KEA	FALSE	FALSE	FALSE	FALSE	Absent	FALSE	FALSE	FALSE	FALSE	FALSE	FALSE	-1.86667	6.40878	-3.9
AAAGAAGGA	24	10	51	13	13	23	AAAGAAGGA	2.37e-06	1.1e-05	2.21e-06	1.54e-06	4.5e-06	2.16e-05	110	0.110016	0.507832	0.102451	0.0712408	0.20846	2.7603	2882.6	0.333333	KEG	KEG	FALSE	FALSE	FALSE	FALSE	Absent	FALSE	FALSE	FALSE	FALSE	FALSE	FALSE	-2.6	6.40878	-4.5
AAAGAAGGC	29	4	97	21	3	17	AAAGAAGGC	9.5e-07	2.08e-05	3.57e-06	3.55e-07	3.33e-06	2.9e-05	142	0.0326967	0.717644	0.122964	0.012215	0.11448	2.45814	1578.29	0.666667	KEG	KEG	FALSE	FALSE	FALSE	FALSE	Absent	FALSE	FALSE	FALSE	FALSE	FALSE	FALSE	-2.6	6.40878	-5.9
AAAGAAGGG	48	12	130	106	35	6	AAAGAAGGG	2.85e-06	2.79e-05	1.8e-05	4.14e-06	1.17e-06	5.41e-05	289	0.0526385	0.516129	0.333075	0.0764748	0.0216826	2.49843	798.334	0.382971	KEG	KEG	FALSE	FALSE	FALSE	FALSE	Absent	FALSE	FALSE	FALSE	FALSE	FALSE	FALSE	-2.6	6.40878	-8.3
AAAGAAGGT	25	7	80	34	20	46	AAAGAAGGT	1.66e-06	1.72e-05	5.78e-06	2.37e-06	9e-06	3.6e-05	187	0.0461677	0.477555	0.160632	0.065705	0.24994	2.9957	3390.43	0.512076	KEG	KEG	FALSE	FALSE	FALSE	FALSE	Absent	FALSE	FALSE	FALSE	FALSE	FALSE	FALSE	-2.6	6.40878	-5.1
AAAGAAGTA	6	3	57	8	0	256	AAAGAAGTA	7.12e-07	1.22e-05	1.36e-06	0	5.01e-05	6.44e-05	324	0.0110611	0.190214	0.021129	0	0.777596	4.34285	9366.87	0.745356	KEV	KEV	FALSE	FALSE	FALSE	FALSE	Absent	FALSE	FALSE	FALSE	FALSE	FALSE	FALSE	-1.06667	6.40878	-3.9
AAAGAAGTC	16	0	97	11	6	451	AAAGAAGTC	0	2.08e-05	1.87e-06	7.1e-07	8.82e-05	0.000111638	565	0	0.186712	0.0167577	0.00635605	0.790174	4.39999	9537.43	0.471405	KEV	KEV	FALSE	FALSE	FALSE	FALSE	Absent	FALSE	FALSE	FALSE	FALSE	FALSE	FALSE	-1.06667	6.40878	-4.9
AAAGAAGTG	15	0	35	2	4	191	AAAGAAGTG	0	7.52e-06	3.4e-07	4.73e-07	3.74e-05	4.57e-05	232	0	0.164601	0.00744414	0.0103528	0.817602	4.48096	9872.72	0.421637	KEV	KEV	FALSE	FALSE	FALSE	FALSE	Absent	FALSE	FALSE	FALSE	FALSE	FALSE	FALSE	-1.06667	6.40878	-9.4
AAAGAAGTT	19	4	104	6	5	209	AAAGAAGTT	9.5e-07	2.23e-05	1.02e-06	5.91e-07	4.09e-05	6.58e-05	328	0.0144353	0.339697	0.0155107	0.00898801	0.621369	3.88316	7539.15	0.362093	KEV	KEV	FALSE	FALSE	FALSE	FALSE	Absent	FALSE	FALSE	FALSE	FALSE	FALSE	FALSE	-1.06667	6.40878	-3.9
AAAGAATAA	5	27	10	2	5	60	AAAGAATAA	6.41e-06	2.15e-06	3.4e-07	5.91e-07	1.17e-05	2.12e-05	104	0.302	0.101236	0.0160246	0.0278574	0.552882	3.42839	6762.67	0.666667	KE*	KE*	TRUE	FALSE	TRUE	FALSE	Ochre (UAA)	FALSE	FALSE	FALSE	FALSE	FALSE	FALSE	-2.46667	6.40878	NA
AAAGAATAC	20	3	48	25	21	580	AAAGAATAC	7.12e-07	1.03e-05	4.25e-06	2.48e-06	0.000113446	0.000131208	677	0.00542853	0.0786132	0.0324053	0.0189282	0.864625	4.65871	10472.6	0.57735	KEY	KEY	FALSE	FALSE	FALSE	FALSE	Absent	FALSE	FALSE	FALSE	FALSE	FALSE	FALSE	-2.9	6.40199	-4.8
AAAGAATAG	13	8	9	19	28	33	AAAGAATAG	1.9e-06	1.93e-06	3.23e-06	3.31e-06	6.45e-06	1.68e-05	97	0.112851	0.114908	0.191993	0.196745	0.383503	3.62314	5441.56	0.666667	KE*	KE*	TRUE	TRUE	FALSE	FALSE	Amber (UAG)	FALSE	FALSE	FALSE	FALSE	FALSE	FALSE	-2.46667	6.40878	NA
AAAGAATAT	8	3	113	1	6	259	AAAGAATAT	7.12e-07	2.43e-05	1.7e-07	7.1e-07	5.07e-05	7.65e-05	382	0.00930657	0.317278	0.0022222	0.00927146	0.661922	3.99722	8016.03	0.443471	KEY	KEY	FALSE	FALSE	FALSE	FALSE	Absent	FALSE	FALSE	FALSE	FALSE	FALSE	FALSE	-2.9	6.40199	-3.9
AAAGAATCA	13	2	71	8	1	152	AAAGAATCA	4.75e-07	1.53e-05	1.36e-06	1.18e-07	2.97e-05	4.69e-05	234	0.0101157	0.325025	0.0289848	0.00251938	0.633355	3.92397	7665.93	0.333333	KES	KES	FALSE	FALSE	FALSE	FALSE	Absent	FALSE	FALSE	FALSE	FALSE	FALSE	FALSE	-2.73333	6.40878	-4.8
AAAGAATCG	9	5	10	8	2	8	AAAGAATCG	1.19e-06	2.15e-06	1.36e-06	2.37e-07	1.56e-06	6.5e-06	33	0.182692	0.330706	0.209389	0.0364006	0.240812	2.82193	3189.76	0.382971	KES	KES	FALSE	FALSE	FALSE	FALSE	Absent	FALSE	FALSE	FALSE	FALSE	FALSE	FALSE	-2.73333	6.40878	-8.4
AAAGAATCT	4	0	27	4	1	38	AAAGAATCT	0	5.8e-06	6.8e-07	1.18e-07	7.43e-06	1.4e-05	70	0	0.413448	0.0484773	0.00842739	0.529647	3.65427	6464.8	0.362093	KES	KES	FALSE	FALSE	FALSE	FALSE	Absent	FALSE	FALSE	FALSE	FALSE	FALSE	FALSE	-2.73333	6.40878	-6
AAAGAATGC	18	9	45	2	4	307	AAAGAATGC	2.14e-06	9.67e-06	3.4e-07	4.73e-07	6e-05	7.27e-05	367	0.029405	0.133071	0.00468083	0.00650979	0.826333	4.4673	9958.8	0.333333	KEC	KEC	FALSE	FALSE	FALSE	FALSE	Absent	FALSE	FALSE	FALSE	FALSE	FALSE	FALSE	-1.63333	6.23182	-5.3
AAAGAATGG	24	3	165	43	9	174	AAAGAATGG	7.12e-07	3.55e-05	7.31e-06	1.06e-06	3.4e-05	7.86e-05	394	0.00906421	0.451217	0.093066	0.013545	0.433108	3.41042	5356.22	0.382971	KEW	KEW	FALSE	FALSE	FALSE	FALSE	Absent	FALSE	FALSE	FALSE	FALSE	FALSE	FALSE	-2.76667	6.40878	-8.3
AAAGAATGT	33	4	208	33	4	409	AAAGAATGT	9.5e-07	4.47e-05	5.61e-06	4.73e-07	8e-05	0.000131731	658	0.00720932	0.339305	0.0426052	0.00359106	0.607289	3.86445	7366.82	0.256038	KEC	KEC	FALSE	FALSE	FALSE	FALSE	Absent	FALSE	FALSE	FALSE	FALSE	FALSE	FALSE	-1.63333	6.23182	-5.5
AAAGAATTA	11	5	42	5	0	216	AAAGAATTA	1.19e-06	9.03e-06	8.5e-07	0	4.22e-05	5.33e-05	268	0.0222674	0.169294	0.0159509	0	0.792487	4.37115	9540.18	0.333333	KEL	KEL	FALSE	FALSE	FALSE	FALSE	Absent	FALSE	FALSE	FALSE	FALSE	FALSE	FALSE	-1.2	6.40878	-3.9
AAAGAATTG	9	3	33	11	4	24	AAAGAATTG	7.12e-07	7.09e-06	1.87e-06	4.73e-07	4.69e-06	1.48e-05	75	0.0479907	0.477796	0.12605	0.0318731	0.31629	3.09068	4044.15	0.382971	KEL	KEL	FALSE	FALSE	FALSE	FALSE	Absent	FALSE	FALSE	FALSE	FALSE	FALSE	FALSE	-1.2	6.40878	-10.1
AAAGACAAA	19	3	67	16	17	36	AAAGACAAA	7.12e-07	1.44e-05	2.72e-06	2.01e-06	7.04e-06	2.69e-05	139	0.0264951	0.535565	0.101223	0.0747863	0.26193	3.01009	3537.92	0.707107	KDK	KDK	FALSE	FALSE	FALSE	FALSE	Absent	FALSE	FALSE	FALSE	FALSE	FALSE	FALSE	-3.76667	9.5373	-4.4
AAAGACAAC	5	2	6	4	1	8	AAAGACAAC	4.75e-07	1.29e-06	6.8e-07	1.18e-07	1.56e-06	4.13e-06	21	0.115044	0.312377	0.164819	0.0286525	0.379108	3.2444	4791.12	0.57735	KDN	KDN	FALSE	FALSE	FALSE	FALSE	Absent	FALSE	FALSE	FALSE	FALSE	FALSE	FALSE	-3.63333	6.33737	-6.3
AAAGACAAG	8	0	30	24	3	24	AAAGACAAG	0	6.45e-06	4.08e-06	3.55e-07	4.69e-06	1.56e-05	81	0	0.413845	0.262029	0.0227757	0.301351	3.21163	3905.08	0.4	KDK	KDK	FALSE	FALSE	FALSE	FALSE	Absent	FALSE	FALSE	FALSE	FALSE	FALSE	FALSE	-3.76667	9.5373	-8.4
AAAGACAAT	8	0	11	6	1	67	AAAGACAAT	0	2.36e-06	1.02e-06	1.18e-07	1.31e-05	1.66e-05	85	0	0.142333	0.0614448	0.00712111	0.789101	4.44299	9548.8	0.443471	KDN	KDN	FALSE	FALSE	FALSE	FALSE	Absent	FALSE	FALSE	FALSE	FALSE	FALSE	FALSE	-3.63333	6.33737	-4.4
AAAGACACA	7	35	10	1	0	7	AAAGACACA	8.31e-06	2.15e-06	1.7e-07	0	1.37e-06	1.2e-05	53	0.692602	0.179105	0.0141752	0	0.114117	1.66393	1413.26	0.288675	KDT	KDT	FALSE	FALSE	FALSE	FALSE	Absent	FALSE	FALSE	FALSE	FALSE	FALSE	FALSE	-2.7	6.33737	-4.9
AAAGACACT	7	1	14	3	0	7	AAAGACACT	2.37e-07	3.01e-06	5.1e-07	0	1.37e-06	5.13e-06	25	0.0463239	0.586984	0.0995499	0	0.267142	2.85465	3336.8	0.313581	KDT	KDT	FALSE	FALSE	FALSE	FALSE	Absent	FALSE	FALSE	FALSE	FALSE	FALSE	FALSE	-2.7	6.33737	-4.4
AAAGACAGA	12	11	28	3	2	249	AAAGACAGA	2.61e-06	6.02e-06	5.1e-07	2.37e-07	4.87e-05	5.81e-05	293	0.0449674	0.103599	0.00878497	0.00407252	0.838576	4.48769	10096.2	0.288675	KDR	KDR	FALSE	FALSE	FALSE	FALSE	Absent	TRUE	FALSE	FALSE	FALSE	FALSE	FALSE	-3.96667	9.69502	-4.6
AAAGACAGG	17	5	100	28	2	11	AAAGACAGG	1.19e-06	2.15e-05	4.76e-06	2.37e-07	2.15e-06	2.98e-05	146	0.039801	0.720472	0.15966	0.00793017	0.0721365	2.35213	1077.24	0.331662	KDR	KDR	FALSE	FALSE	FALSE	FALSE	Absent	TRUE	FALSE	FALSE	FALSE	FALSE	FALSE	-3.96667	9.69502	-8.3
AAAGACAGT	27	2	92	18	1	302	AAAGACAGT	4.75e-07	1.98e-05	3.06e-06	1.18e-07	5.91e-05	8.25e-05	415	0.0057561	0.239651	0.0371095	0.00143359	0.71605	4.18237	8648.9	0.221736	KDS	KDS	FALSE	FALSE	FALSE	FALSE	Absent	FALSE	FALSE	FALSE	FALSE	FALSE	FALSE	-2.73333	6.33737	-6.4
AAAGACATC	13	0	100	2	0	172	AAAGACATC	0	2.15e-05	3.4e-07	0	3.36e-05	5.55e-05	274	0	0.387386	0.0061319	0	0.606482	3.82558	7327.95	0.5	KDI	KDI	FALSE	FALSE	FALSE	FALSE	Absent	FALSE	FALSE	FALSE	FALSE	FALSE	FALSE	-0.966667	6.33737	-4.6
AAAGACATG	28	7	105	49	0	88	AAAGACATG	1.66e-06	2.26e-05	8.33e-06	0	1.72e-05	4.98e-05	249	0.0333918	0.45334	0.167437	0	0.34583	3.17154	4305.5	0.5	KDM	KDM	FALSE	FALSE	FALSE	FALSE	Absent	FALSE	FALSE	FALSE	FALSE	FALSE	FALSE	-1.83333	6.33737	-9.4
AAAGACATT	11	1	11	1	3	287	AAAGACATT	2.37e-07	2.36e-06	1.7e-07	3.55e-07	5.61e-05	5.93e-05	303	0.00400631	0.0398869	0.00286985	0.00598679	0.94725	4.85259	11395.1	0.384057	KDI	KDI	FALSE	FALSE	FALSE	FALSE	Absent	FALSE	FALSE	FALSE	FALSE	FALSE	FALSE	-0.966667	6.33737	-4.4
AAAGACCAA	23	0	49	26	45	6	AAAGACCAA	0	1.05e-05	4.42e-06	5.32e-06	1.17e-06	2.14e-05	126	0	0.49096	0.206179	0.248141	0.0547201	2.86662	1732.57	0.408248	KDQ	KDQ	FALSE	FALSE	FALSE	FALSE	Absent	FALSE	FALSE	FALSE	FALSE	FALSE	FALSE	-3.63333	6.33737	-8.7
AAAGACCAT	7	0	3	1	23	5	AAAGACCAT	0	6.45e-07	1.7e-07	2.72e-06	9.78e-07	4.51e-06	32	0	0.142854	0.037687	0.602745	0.216714	3.89332	4810.2	0.221736	KDH	KDH	FALSE	FALSE	FALSE	FALSE	Absent	FALSE	FALSE	FALSE	FALSE	FALSE	FALSE	-3.53333	7.54934	-9.8
AAAGACCGG	4	3	1	4	2	2	AAAGACCGG	7.12e-07	2.15e-07	6.8e-07	2.37e-07	3.91e-07	2.24e-06	12	0.318664	0.0961401	0.304359	0.10582	0.175017	2.72239	2681.68	0.288675	KDR	KDR	FALSE	FALSE	FALSE	FALSE	Absent	FALSE	FALSE	FALSE	FALSE	FALSE	FALSE	-3.96667	9.69502	-8.3
AAAGACCGT	18	1	71	29	4	2	AAAGACCGT	2.37e-07	1.53e-05	4.93e-06	4.73e-07	3.91e-07	2.13e-05	107	0.0111513	0.716603	0.231654	0.0222185	0.0183736	2.32006	525.678	0.57735	KDR	KDR	FALSE	FALSE	FALSE	FALSE	Absent	FALSE	FALSE	FALSE	FALSE	FALSE	FALSE	-3.96667	9.69502	-9.4
AAAGACCTA	7	0	47	1	0	8	AAAGACCTA	0	1.01e-05	1.7e-07	0	1.56e-06	1.18e-05	56	0	0.85341	0.0143708	0	0.132219	2.41103	1697.66	0.288675	KDL	KDL	FALSE	FALSE	FALSE	FALSE	Absent	FALSE	FALSE	FALSE	FALSE	FALSE	FALSE	-1.2	6.33737	-7.5
AAAGACCTC	8	0	0	42	2	4	AAAGACCTC	0	0	7.14e-06	2.37e-07	7.82e-07	8.16e-06	48	0	0	0.875164	0.028979	0.0958571	3.22069	1779.71	0.288675	KDL	KDL	FALSE	FALSE	FALSE	FALSE	Absent	FALSE	FALSE	FALSE	FALSE	FALSE	FALSE	-1.2	6.33737	-7.5
AAAGACCTG	9	2	7	14	11	1	AAAGACCTG	4.75e-07	1.5e-06	2.38e-06	1.3e-06	1.96e-07	5.86e-06	35	0.0810788	0.256843	0.406555	0.222125	0.0333976	2.86992	1476.8	0.6	KDL	KDL	FALSE	FALSE	FALSE	FALSE	Absent	FALSE	FALSE	FALSE	FALSE	FALSE	FALSE	-1.2	6.33737	-9.6
AAAGACGAA	10	16	53	15	0	15	AAAGACGAA	3.8e-06	1.14e-05	2.55e-06	0	2.93e-06	2.07e-05	99	0.183755	0.55092	0.123403	0	0.141922	2.36541	1846.89	0.57735	KDE	KDE	FALSE	FALSE	FALSE	FALSE	Absent	FALSE	FALSE	FALSE	FALSE	FALSE	FALSE	-3.63333	4.18439	-4.7
AAAGACGAC	10	0	43	17	0	1	AAAGACGAC	0	9.24e-06	2.89e-06	0	1.96e-07	1.23e-05	61	0	0.749589	0.234544	0	0.0158672	2.28215	421.083	0.5	KDD	KDD	FALSE	FALSE	FALSE	FALSE	Absent	FALSE	FALSE	FALSE	FALSE	FALSE	FALSE	-3.63333	4.10922	-6.9
AAAGACGAG	17	0	15	43	7	8	AAAGACGAG	0	3.22e-06	7.31e-06	8.28e-07	1.56e-06	1.29e-05	73	0	0.249309	0.565635	0.0640294	0.121027	3.05677	2052.13	0.326599	KDE	KDE	FALSE	FALSE	FALSE	FALSE	Absent	FALSE	FALSE	FALSE	FALSE	FALSE	FALSE	-3.63333	4.18439	-8.4
AAAGACGAT	6	1	22	3	1	13	AAAGACGAT	2.37e-07	4.73e-06	5.1e-07	1.18e-07	2.54e-06	8.14e-06	40	0.0291809	0.581052	0.0627097	0.0145354	0.312522	3.00017	3910.53	0.384057	KDD	KDD	FALSE	FALSE	FALSE	FALSE	Absent	FALSE	FALSE	FALSE	FALSE	FALSE	FALSE	-3.63333	4.10922	-5.8
AAAGACGCA	3	0	6	2	2	17	AAAGACGCA	0	1.29e-06	3.4e-07	2.37e-07	3.33e-06	5.19e-06	27	0	0.248372	0.0655244	0.0455635	0.64054	4.07827	7919.63	0.5	KDA	KDA	FALSE	FALSE	FALSE	FALSE	Absent	FALSE	FALSE	FALSE	FALSE	FALSE	FALSE	-1.86667	6.33737	-4.9
AAAGACGCG	7	1	28	5	1	0	AAAGACGCG	2.37e-07	6.02e-06	8.5e-07	1.18e-07	0	7.22e-06	35	0.0328706	0.833025	0.117731	0.0163733	0	2.11761	230.203	0.282843	KDA	KDA	FALSE	FALSE	FALSE	FALSE	Absent	FALSE	FALSE	FALSE	FALSE	FALSE	FALSE	-1.86667	6.33737	-8.4
AAAGACGGA	20	1	76	27	20	4	AAAGACGGA	2.37e-07	1.63e-05	4.59e-06	2.37e-06	7.82e-07	2.43e-05	128	0.009767	0.671843	0.188903	0.0973015	0.0321854	2.4703	930.669	0.288675	KDG	KDG	FALSE	FALSE	FALSE	FALSE	Absent	FALSE	FALSE	FALSE	FALSE	FALSE	FALSE	-2.6	6.33737	-4.6
AAAGACGGC	3	1	6	7	2	0	AAAGACGGC	2.37e-07	1.29e-06	1.19e-06	2.37e-07	0	2.95e-06	16	0.0803787	0.436501	0.403045	0.0800754	0	2.48282	584.086	0.57735	KDG	KDG	FALSE	FALSE	FALSE	FALSE	Absent	FALSE	FALSE	FALSE	FALSE	FALSE	FALSE	-2.6	6.33737	-7
AAAGACGGG	27	8	16	59	42	1	AAAGACGGG	1.9e-06	3.44e-06	1e-05	4.97e-06	1.96e-07	2.05e-05	126	0.0924966	0.167436	0.488655	0.241887	0.0095252	2.90851	1300.23	0.331662	KDG	KDG	FALSE	FALSE	FALSE	FALSE	Absent	FALSE	FALSE	FALSE	FALSE	FALSE	FALSE	-2.6	6.33737	-8.3
AAAGACGGT	24	3	148	37	51	3	AAAGACGGT	7.12e-07	3.18e-05	6.29e-06	6.03e-06	5.87e-07	4.54e-05	242	0.0156794	0.700107	0.138524	0.132772	0.0129172	2.42714	800.428	0.443471	KDG	KDG	FALSE	FALSE	FALSE	FALSE	Absent	FALSE	FALSE	FALSE	FALSE	FALSE	FALSE	-2.6	6.33737	-6.5
AAAGACGTA	9	2	27	6	1	11	AAAGACGTA	4.75e-07	5.8e-06	1.02e-06	1.18e-07	2.15e-06	9.57e-06	47	0.049633	0.606454	0.106661	0.0123614	0.224891	2.75642	2880.96	0.645497	KDV	KDV	FALSE	FALSE	FALSE	FALSE	Absent	FALSE	FALSE	FALSE	FALSE	FALSE	FALSE	-1.06667	6.33737	-4.6
AAAGACGTC	10	2	0	11	7	4	AAAGACGTC	4.75e-07	0	1.87e-06	8.28e-07	7.82e-07	3.96e-06	24	0.120035	0	0.472918	0.209269	0.197778	3.36475	3412.85	0.408248	KDV	KDV	FALSE	FALSE	FALSE	FALSE	Absent	FALSE	FALSE	FALSE	FALSE	FALSE	FALSE	-1.06667	6.33737	-4.9
AAAGACGTG	13	3	14	35	25	2	AAAGACGTG	7.12e-07	3.01e-06	5.95e-06	2.96e-06	3.91e-07	1.3e-05	79	0.0547012	0.231045	0.457149	0.227062	0.030043	2.9467	1481.05	0.365148	KDV	KDV	FALSE	FALSE	FALSE	FALSE	Absent	FALSE	FALSE	FALSE	FALSE	FALSE	FALSE	-1.06667	6.33737	-9.4
AAAGACGTT	18	0	20	16	12	6	AAAGACGTT	0	4.3e-06	2.72e-06	1.42e-06	1.17e-06	9.61e-06	54	0	0.447141	0.283111	0.147649	0.122099	2.94471	2220.25	0.313581	KDV	KDV	FALSE	FALSE	FALSE	FALSE	Absent	FALSE	FALSE	FALSE	FALSE	FALSE	FALSE	-1.06667	6.33737	-4.6
AAAGACTAA	7	21	4	1	1	11	AAAGACTAA	4.99e-06	8.6e-07	1.7e-07	1.18e-07	2.15e-06	8.29e-06	38	0.601772	0.103745	0.0205271	0.0142738	0.259683	2.22635	3204.38	0.5	KD*	KD*	TRUE	FALSE	TRUE	FALSE	Ochre (UAA)	FALSE	FALSE	FALSE	FALSE	FALSE	FALSE	-2.46667	6.33737	NA
AAAGACTAG	7	2	2	34	31	1	AAAGACTAG	4.75e-07	4.3e-07	5.78e-06	3.67e-06	1.96e-07	1.05e-05	70	0.0450138	0.0407417	0.548162	0.347541	0.0185419	3.25386	1808.34	0.5	KD*	KD*	TRUE	TRUE	FALSE	FALSE	Amber (UAG)	FALSE	FALSE	FALSE	FALSE	FALSE	FALSE	-2.46667	6.33737	NA
AAAGACTAT	12	0	34	8	1	193	AAAGACTAT	0	7.31e-06	1.36e-06	1.18e-07	3.77e-05	4.65e-05	236	0	0.157005	0.0292378	0.00254138	0.811216	4.46797	9780.12	0.384057	KDY	KDY	FALSE	FALSE	FALSE	FALSE	Absent	FALSE	FALSE	FALSE	FALSE	FALSE	FALSE	-2.9	6.33057	-7.5
AAAGACTCA	3	1	23	0	0	7	AAAGACTCA	2.37e-07	4.94e-06	0	0	1.37e-06	6.55e-06	31	0.036253	0.754683	0	0	0.209064	2.59094	2600.06	0.288675	KDS	KDS	FALSE	FALSE	FALSE	FALSE	Absent	FALSE	FALSE	FALSE	FALSE	FALSE	FALSE	-2.73333	6.33737	-5.1
AAAGACTCG	3	1	10	2	3	2	AAAGACTCG	2.37e-07	2.15e-06	3.4e-07	3.55e-07	3.91e-07	3.47e-06	18	0.0683733	0.618842	0.0979559	0.102173	0.112656	2.5719	1854.1	0.331662	KDS	KDS	FALSE	FALSE	FALSE	FALSE	Absent	FALSE	FALSE	FALSE	FALSE	FALSE	FALSE	-2.73333	6.33737	-8.4
AAAGACTCT	4	0	27	14	12	146	AAAGACTCT	0	5.8e-06	2.38e-06	1.42e-06	2.86e-05	3.82e-05	199	0	0.152047	0.0623971	0.0371905	0.748365	4.38187	9169.95	0.313581	KDS	KDS	FALSE	FALSE	FALSE	FALSE	Absent	FALSE	FALSE	FALSE	FALSE	FALSE	FALSE	-2.73333	6.33737	-6.3
AAAGACTGA	8	20	4	1	1	5	AAAGACTGA	4.75e-06	8.6e-07	1.7e-07	1.18e-07	9.78e-07	6.87e-06	31	0.690752	0.125039	0.0247404	0.0172036	0.142266	1.79519	1812.79	0.5	KD*	KD*	TRUE	FALSE	FALSE	TRUE	Opal (UGA	FALSE	FALSE	FALSE	FALSE	FALSE	FALSE	-2.46667	6.33737	NA
AAAGACTGC	15	3	126	11	2	220	AAAGACTGC	7.12e-07	2.71e-05	1.87e-06	2.37e-07	4.3e-05	7.29e-05	362	0.00976688	0.371277	0.0256532	0.00324334	0.590059	3.79255	7152.53	0.288675	KDC	KDC	FALSE	FALSE	FALSE	FALSE	Absent	FALSE	FALSE	FALSE	FALSE	FALSE	FALSE	-1.63333	6.16057	-6.6
AAAGACTGG	17	3	49	29	5	98	AAAGACTGG	7.12e-07	1.05e-05	4.93e-06	5.91e-07	1.92e-05	3.59e-05	184	0.0198217	0.293028	0.137256	0.0164558	0.533438	3.75066	6578.41	0.331662	KDW	KDW	FALSE	FALSE	FALSE	FALSE	Absent	FALSE	FALSE	FALSE	FALSE	FALSE	FALSE	-2.76667	6.33737	-8.3
AAAGACTTA	3	1	5	2	0	14	AAAGACTTA	2.37e-07	1.07e-06	3.4e-07	0	2.74e-06	4.39e-06	22	0.0540781	0.244729	0.0774758	0	0.623718	3.89455	7561.55	0.288675	KDL	KDL	FALSE	FALSE	FALSE	FALSE	Absent	FALSE	FALSE	FALSE	FALSE	FALSE	FALSE	-1.2	6.33737	-5.1
AAAGACTTC	5	1	24	1	0	74	AAAGACTTC	2.37e-07	5.16e-06	1.7e-07	0	1.45e-05	2e-05	100	0.0118481	0.257366	0.00848714	0	0.722299	4.16354	8703.8	0.408248	KDF	KDF	FALSE	FALSE	FALSE	FALSE	Absent	FALSE	FALSE	FALSE	FALSE	FALSE	FALSE	-1.53333	6.33737	-5.7
AAAGACTTT	7	1	28	0	2	182	AAAGACTTT	2.37e-07	6.02e-06	0	2.37e-07	3.56e-05	4.21e-05	213	0.00564092	0.142955	0	0.00561963	0.845784	4.54295	10186.9	0.313581	KDF	KDF	FALSE	FALSE	FALSE	FALSE	Absent	FALSE	FALSE	FALSE	FALSE	FALSE	FALSE	-1.53333	6.33737	-5.1
AAAGAGAAA	13	17	23	4	2	150	AAAGAGAAA	4.04e-06	4.94e-06	6.8e-07	2.37e-07	2.93e-05	3.92e-05	196	0.102872	0.125971	0.017339	0.00602848	0.747789	4.16989	9022.75	0.46188	KEK	KEK	FALSE	FALSE	FALSE	FALSE	Absent	FALSE	FALSE	FALSE	FALSE	FALSE	FALSE	-3.76667	9.53732	-3.9
AAAGAGAAC	14	1	74	29	28	13	AAAGAGAAC	2.37e-07	1.59e-05	4.93e-06	3.31e-06	2.54e-06	2.69e-05	145	0.00881776	0.590586	0.183177	0.122983	0.0944365	2.70363	1756.93	0.377124	KEN	KEN	FALSE	FALSE	FALSE	FALSE	Absent	FALSE	FALSE	FALSE	FALSE	FALSE	FALSE	-3.63333	6.40878	-8.3
AAAGAGAAG	36	11	190	71	5	345	AAAGAGAAG	2.61e-06	4.08e-05	1.21e-05	5.91e-07	6.75e-05	0.000123588	622	0.0211319	0.330364	0.0977055	0.00478459	0.546014	3.72418	6668.08	0.261279	KEK	KEK	FALSE	FALSE	FALSE	FALSE	Absent	FALSE	FALSE	FALSE	FALSE	FALSE	FALSE	-3.76667	9.53732	-8.4
AAAGAGAAT	19	3	71	25	6	93	AAAGAGAAT	7.12e-07	1.53e-05	4.25e-06	7.1e-07	1.82e-05	3.91e-05	198	0.0182067	0.389996	0.108683	0.018138	0.464976	3.52168	5757.38	0.289674	KEN	KEN	FALSE	FALSE	FALSE	FALSE	Absent	FALSE	FALSE	FALSE	FALSE	FALSE	FALSE	-3.63333	6.40878	-6.4
AAAGAGACA	11	2	62	7	1	139	AAAGAGACA	4.75e-07	1.33e-05	1.19e-06	1.18e-07	2.72e-05	4.23e-05	211	0.0112271	0.315008	0.0281481	0.00279618	0.642821	3.95098	7778.83	0.188562	KET	KET	FALSE	FALSE	FALSE	FALSE	Absent	FALSE	FALSE	FALSE	FALSE	FALSE	FALSE	-2.7	6.40878	-5.8
AAAGAGACC	10	5	1	33	20	0	AAAGAGACC	1.19e-06	2.15e-07	5.61e-06	2.37e-06	0	9.38e-06	59	0.126562	0.0229101	0.598359	0.252169	0	2.97613	1272.1	0.266667	KET	KET	FALSE	FALSE	FALSE	FALSE	Absent	FALSE	FALSE	FALSE	FALSE	FALSE	FALSE	-2.7	6.40878	-9.9
AAAGAGACG	27	1	58	14	32	179	AAAGAGACG	2.37e-07	1.25e-05	2.38e-06	3.78e-06	3.5e-05	5.39e-05	284	0.00440666	0.231329	0.0441928	0.0702405	0.649831	4.12976	8105.2	0.287209	KET	KET	FALSE	FALSE	FALSE	FALSE	Absent	FALSE	FALSE	FALSE	FALSE	FALSE	FALSE	-2.7	6.40878	-8.4
AAAGAGAGA	26	27	45	55	4	460	AAAGAGAGA	6.41e-06	9.67e-06	9.35e-06	4.73e-07	9e-05	0.000115882	591	0.0553185	0.0834473	0.0807205	0.00408221	0.776431	4.36286	9391.43	0.188562	KER	KER	FALSE	FALSE	FALSE	FALSE	Absent	TRUE	FALSE	FALSE	FALSE	FALSE	FALSE	-3.96667	9.69502	-4.6
AAAGAGAGC	16	5	39	46	19	19	AAAGAGAGC	1.19e-06	8.38e-06	7.82e-06	2.25e-06	3.72e-06	2.34e-05	128	0.0508301	0.358847	0.334984	0.0962129	0.159127	2.95396	2500.96	0.188562	KES	KES	FALSE	FALSE	FALSE	FALSE	Absent	FALSE	FALSE	FALSE	FALSE	FALSE	FALSE	-2.73333	6.40878	-8.3
AAAGAGAGG	52	20	261	100	11	92	AAAGAGAGG	4.75e-06	5.61e-05	1.7e-05	1.3e-06	1.8e-05	9.71e-05	484	0.0488837	0.577388	0.175085	0.0133923	0.185251	2.70874	2446.54	0.216641	KER	KER	FALSE	FALSE	FALSE	FALSE	Absent	TRUE	FALSE	FALSE	FALSE	FALSE	FALSE	-3.96667	9.69502	-8.3
AAAGAGAGT	41	9	120	23	2	273	AAAGAGAGT	2.14e-06	2.58e-05	3.91e-06	2.37e-07	5.34e-05	8.55e-05	427	0.0250008	0.301707	0.0457671	0.00276738	0.624758	3.90058	7571.22	0.144837	KES	KES	FALSE	FALSE	FALSE	FALSE	Absent	FALSE	FALSE	FALSE	FALSE	FALSE	FALSE	-2.73333	6.40878	-4.1
AAAGAGATA	8	11	50	6	1	398	AAAGAGATA	2.61e-06	1.07e-05	1.02e-06	1.18e-07	7.78e-05	9.23e-05	466	0.0282823	0.116355	0.0110507	0.00128071	0.843031	4.51442	10142.1	0.0625389	KEI	KEI	FALSE	FALSE	FALSE	FALSE	Absent	FALSE	FALSE	FALSE	FALSE	FALSE	FALSE	-0.966667	6.40878	-4.5
AAAGAGATG	37	1	152	109	8	102	AAAGAGATG	2.37e-07	3.27e-05	1.85e-05	9.46e-07	2e-05	7.23e-05	372	0.00328224	0.451551	0.256278	0.0130794	0.275809	3.10658	3564.82	0.213333	KEM	KEM	FALSE	FALSE	FALSE	FALSE	Absent	FALSE	FALSE	FALSE	FALSE	FALSE	FALSE	-1.83333	6.40878	-9.4
AAAGAGATT	14	1	29	12	3	177	AAAGAGATT	2.37e-07	6.23e-06	2.04e-06	3.55e-07	3.46e-05	4.35e-05	222	0.00545982	0.143308	0.0469325	0.00815883	0.796141	4.44621	9628.53	0.250865	KEI	KEI	FALSE	FALSE	FALSE	FALSE	Absent	FALSE	FALSE	FALSE	FALSE	FALSE	FALSE	-0.966667	6.40878	-5.2
AAAGAGCAC	12	1	35	8	2	247	AAAGAGCAC	2.37e-07	7.52e-06	1.36e-06	2.37e-07	4.83e-05	5.77e-05	293	0.00411706	0.130421	0.0235935	0.00410153	0.837767	4.54098	10097.9	0.188562	KEH	KEH	FALSE	FALSE	FALSE	FALSE	Absent	FALSE	FALSE	FALSE	FALSE	FALSE	FALSE	-3.53333	7.54974	-4.9
AAAGAGCAG	6	5	83	7	1	51	AAAGAGCAG	1.19e-06	1.78e-05	1.19e-06	1.18e-07	9.98e-06	3.03e-05	147	0.0391694	0.588503	0.0392817	0.00390217	0.329144	2.99535	4058.75	0.306377	KEQ	KEQ	FALSE	FALSE	FALSE	FALSE	Absent	FALSE	FALSE	FALSE	FALSE	FALSE	FALSE	-3.63333	6.40878	-8.4
AAAGAGCAT	14	3	44	1	0	432	AAAGAGCAT	7.12e-07	9.46e-06	1.7e-07	0	8.45e-05	9.48e-05	480	0.0075106	0.0997009	0.00179336	0	0.890995	4.66727	10705.1	0.144837	KEH	KEH	FALSE	FALSE	FALSE	FALSE	Absent	FALSE	FALSE	FALSE	FALSE	FALSE	FALSE	-3.53333	7.54974	-5.7
AAAGAGCCA	2	11	14	3	0	3	AAAGAGCCA	2.61e-06	3.01e-06	5.1e-07	0	5.87e-07	6.72e-06	31	0.388805	0.447879	0.0759583	0	0.0873573	1.94922	1155.38	0.188562	KEP	KEP	FALSE	FALSE	FALSE	FALSE	Absent	FALSE	FALSE	FALSE	FALSE	FALSE	FALSE	-3	6.40878	-6.8
AAAGAGCCC	2	0	1	11	1	8	AAAGAGCCC	0	2.15e-07	1.87e-06	1.18e-07	1.56e-06	3.77e-06	21	0	0.0570191	0.496403	0.0313802	0.415198	3.80476	5400.03	0.188562	KEP	KEP	FALSE	FALSE	FALSE	FALSE	Absent	FALSE	FALSE	FALSE	FALSE	FALSE	FALSE	-3	6.40878	-9.3
AAAGAGCCG	2	1	17	2	14	3	AAAGAGCCG	2.37e-07	3.65e-06	3.4e-07	1.66e-06	5.87e-07	6.47e-06	37	0.036678	0.564348	0.0525472	0.255777	0.0906494	2.79937	2108.57	0.216641	KEP	KEP	FALSE	FALSE	FALSE	FALSE	Absent	FALSE	FALSE	FALSE	FALSE	FALSE	FALSE	-3	6.40878	-8.4
AAAGAGCCT	15	0	29	43	16	9	AAAGAGCCT	0	6.23e-06	7.31e-06	1.89e-06	1.76e-06	1.72e-05	97	0	0.362366	0.425245	0.110028	0.102362	2.95239	1923.07	0.144837	KEP	KEP	FALSE	FALSE	FALSE	FALSE	Absent	FALSE	FALSE	FALSE	FALSE	FALSE	FALSE	-3	6.40878	-7.5
AAAGAGCGA	26	21	64	18	0	145	AAAGAGCGA	4.99e-06	1.38e-05	3.06e-06	0	2.84e-05	5.02e-05	248	0.0993963	0.274173	0.0610292	0	0.565402	3.65784	6856.33	0.00377124	KER	KER	FALSE	FALSE	FALSE	FALSE	Absent	FALSE	FALSE	FALSE	FALSE	FALSE	FALSE	-3.96667	9.69502	-5.1
AAAGAGCGC	18	4	60	11	1	62	AAAGAGCGC	9.5e-07	1.29e-05	1.87e-06	1.18e-07	1.21e-05	2.8e-05	138	0.0339671	0.461151	0.0669123	0.00422987	0.43374	3.34262	5316.27	0.32	KER	KER	FALSE	FALSE	FALSE	FALSE	Absent	FALSE	FALSE	FALSE	FALSE	FALSE	FALSE	-3.96667	9.69502	-5.2
AAAGAGCGG	21	1	55	28	6	55	AAAGAGCGG	2.37e-07	1.18e-05	4.76e-06	7.1e-07	1.08e-05	2.83e-05	145	0.00839371	0.41784	0.168355	0.0250861	0.380325	3.35111	4805.53	0.188562	KER	KER	FALSE	FALSE	FALSE	FALSE	Absent	FALSE	FALSE	FALSE	FALSE	FALSE	FALSE	-3.96667	9.69502	-8.3
AAAGAGCGT	9	2	71	7	5	144	AAAGAGCGT	4.75e-07	1.53e-05	1.19e-06	5.91e-07	2.82e-05	4.57e-05	229	0.0103951	0.334003	0.0260622	0.0129449	0.616595	3.89134	7501.66	0.377124	KER	KER	FALSE	FALSE	FALSE	FALSE	Absent	FALSE	FALSE	FALSE	FALSE	FALSE	FALSE	-3.96667	9.69502	-5.3
AAAGAGCTA	6	1	23	3	1	37	AAAGAGCTA	2.37e-07	4.94e-06	5.1e-07	1.18e-07	7.24e-06	1.3e-05	65	0.0181997	0.378865	0.0391111	0.00906551	0.554759	3.70332	6759.03	0.188562	KEL	KEL	FALSE	FALSE	FALSE	FALSE	Absent	FALSE	FALSE	FALSE	FALSE	FALSE	FALSE	-1.2	6.40878	-6.6
AAAGAGCTC	8	2	27	12	0	12	AAAGAGCTC	4.75e-07	5.8e-06	2.04e-06	0	2.35e-06	1.07e-05	53	0.0445241	0.544029	0.191364	0	0.220082	2.80709	2821.98	0.188562	KEL	KEL	FALSE	FALSE	FALSE	FALSE	Absent	FALSE	FALSE	FALSE	FALSE	FALSE	FALSE	-1.2	6.40878	-8.8
AAAGAGCTG	22	0	27	48	36	11	AAAGAGCTG	0	5.8e-06	8.16e-06	4.26e-06	2.15e-06	2.04e-05	122	0	0.284767	0.400672	0.208961	0.1056	3.13539	2294.03	0.391918	KEL	KEL	FALSE	FALSE	FALSE	FALSE	Absent	FALSE	FALSE	FALSE	FALSE	FALSE	FALSE	-1.2	6.40878	-9.6
AAAGAGCTT	10	2	97	26	1	238	AAAGAGCTT	4.75e-07	2.08e-05	4.42e-06	1.18e-07	4.66e-05	7.24e-05	364	0.00655762	0.28786	0.0610666	0.00163322	0.642883	3.98642	7791.79	0.144837	KEL	KEL	FALSE	FALSE	FALSE	FALSE	Absent	FALSE	FALSE	FALSE	FALSE	FALSE	FALSE	-1.2	6.40878	-7
AAAGAGGAA	47	19	141	109	21	21	AAAGAGGAA	4.51e-06	3.03e-05	1.85e-05	2.48e-06	4.11e-06	5.99e-05	311	0.0752597	0.5055	0.309279	0.041434	0.0685278	2.52247	1219.23	0.377124	KEE	KEE	FALSE	FALSE	FALSE	FALSE	Absent	FALSE	FALSE	FALSE	FALSE	FALSE	FALSE	-3.63333	4.25814	-4
AAAGAGGAC	15	5	7	16	14	3	AAAGAGGAC	1.19e-06	1.5e-06	2.72e-06	1.66e-06	5.87e-07	7.65e-06	45	0.155077	0.196503	0.355477	0.216289	0.0766544	2.86294	1938.46	0.326599	KED	KED	FALSE	FALSE	FALSE	FALSE	Absent	FALSE	FALSE	FALSE	FALSE	FALSE	FALSE	-3.63333	4.18439	-7.8
AAAGAGGAG	46	16	117	56	16	10	AAAGAGGAG	3.8e-06	2.51e-05	9.52e-06	1.89e-06	1.96e-06	4.23e-05	215	0.0897774	0.594191	0.225086	0.0447193	0.0462259	2.36343	923.851	0.213333	KEE	KEE	FALSE	FALSE	FALSE	FALSE	Absent	FALSE	FALSE	FALSE	FALSE	FALSE	FALSE	-3.63333	4.25814	-8.4
AAAGAGGAT	24	10	95	54	37	17	AAAGAGGAT	2.37e-06	2.04e-05	9.18e-06	4.38e-06	3.33e-06	3.97e-05	213	0.059844	0.514562	0.231488	0.110294	0.0838124	2.64367	1604.64	0.250865	KED	KED	FALSE	FALSE	FALSE	FALSE	Absent	FALSE	FALSE	FALSE	FALSE	FALSE	FALSE	-3.63333	4.18439	-5.9
AAAGAGGCA	32	3	81	15	11	56	AAAGAGGCA	7.12e-07	1.74e-05	2.55e-06	1.3e-06	1.1e-05	3.29e-05	166	0.0216339	0.528678	0.0774852	0.0395125	0.33269	3.13295	4244.89	0.326599	KEA	KEA	FALSE	FALSE	FALSE	FALSE	Absent	FALSE	FALSE	FALSE	FALSE	FALSE	FALSE	-1.86667	6.40878	-5.2
AAAGAGGCC	8	1	9	51	7	2	AAAGAGGCC	2.37e-07	1.93e-06	8.67e-06	8.28e-07	3.91e-07	1.21e-05	70	0.0196799	0.160309	0.718965	0.0686198	0.0324259	2.9338	1087.15	0.266667	KEA	KEA	FALSE	FALSE	FALSE	FALSE	Absent	FALSE	FALSE	FALSE	FALSE	FALSE	FALSE	-1.86667	6.40878	-9.3
AAAGAGGCG	43	1	146	54	22	58	AAAGAGGCG	2.37e-07	3.14e-05	9.18e-06	2.6e-06	1.13e-05	5.47e-05	281	0.00433715	0.573126	0.167769	0.0475286	0.207239	2.88021	2827.49	0.184752	KEA	KEA	FALSE	FALSE	FALSE	FALSE	Absent	FALSE	FALSE	FALSE	FALSE	FALSE	FALSE	-1.86667	6.40878	-8.4
AAAGAGGCT	15	2	18	20	13	64	AAAGAGGCT	4.75e-07	3.87e-06	3.4e-06	1.54e-06	1.25e-05	2.18e-05	117	0.021782	0.177432	0.156031	0.0705244	0.57423	3.99799	7259.99	0.204831	KEA	KEA	FALSE	FALSE	FALSE	FALSE	Absent	FALSE	FALSE	FALSE	FALSE	FALSE	FALSE	-1.86667	6.40878	-7
AAAGAGGGA	82	25	127	91	66	8	AAAGAGGGA	5.94e-06	2.73e-05	1.55e-05	7.81e-06	1.56e-06	5.81e-05	317	0.102208	0.469939	0.266502	0.134406	0.0269447	2.51394	1025.53	0.188562	KEG	KEG	FALSE	FALSE	FALSE	FALSE	Absent	FALSE	FALSE	FALSE	FALSE	FALSE	FALSE	-2.6	6.40878	-6.4
AAAGAGGGC	58	4	94	118	101	4	AAAGAGGGC	9.5e-07	2.02e-05	2.01e-05	1.19e-05	7.82e-07	5.39e-05	321	0.0176048	0.374449	0.372021	0.221422	0.0145034	2.84077	1239.66	0.377124	KEG	KEG	FALSE	FALSE	FALSE	FALSE	Absent	FALSE	FALSE	FALSE	FALSE	FALSE	FALSE	-2.6	6.40878	-7.3
AAAGAGGGG	82	17	235	141	45	4	AAAGAGGGG	4.04e-06	5.05e-05	2.4e-05	5.32e-06	7.82e-07	8.46e-05	442	0.0476979	0.596776	0.283389	0.0628914	0.00924588	2.38921	579.96	0.216641	KEG	KEG	FALSE	FALSE	FALSE	FALSE	Absent	FALSE	FALSE	FALSE	FALSE	FALSE	FALSE	-2.6	6.40878	-8.3
AAAGAGGGT	81	53	59	123	73	8	AAAGAGGGT	1.26e-05	1.27e-05	2.09e-05	8.63e-06	1.56e-06	5.64e-05	316	0.223193	0.22488	0.371044	0.153129	0.0277545	2.53737	1138.39	0.289674	KEG	KEG	FALSE	FALSE	FALSE	FALSE	Absent	FALSE	FALSE	FALSE	FALSE	FALSE	FALSE	-2.6	6.40878	-9.1
AAAGAGGTA	27	9	145	28	7	110	AAAGAGGTA	2.14e-06	3.12e-05	4.76e-06	8.28e-07	2.15e-05	6.04e-05	299	0.0353768	0.515866	0.0788403	0.0137057	0.356211	3.13951	4433.79	0.421637	KEV	KEV	FALSE	FALSE	FALSE	FALSE	Absent	FALSE	FALSE	FALSE	FALSE	FALSE	FALSE	-1.06667	6.40878	-6.3
AAAGAGGTC	43	2	175	48	8	51	AAAGAGGTC	4.75e-07	3.76e-05	8.16e-06	9.46e-07	9.98e-06	5.72e-05	284	0.0083065	0.657838	0.142805	0.0165503	0.1745	2.6911	2318.38	0.266667	KEV	KEV	FALSE	FALSE	FALSE	FALSE	Absent	FALSE	FALSE	FALSE	FALSE	FALSE	FALSE	-1.06667	6.40878	-5.7
AAAGAGGTG	45	9	99	125	46	67	AAAGAGGTG	2.14e-06	2.13e-05	2.13e-05	5.44e-06	1.31e-05	6.32e-05	346	0.0338021	0.336534	0.336299	0.0860572	0.207307	3.09653	3040.33	0.238514	KEV	KEV	FALSE	FALSE	FALSE	FALSE	Absent	FALSE	FALSE	FALSE	FALSE	FALSE	FALSE	-1.06667	6.40878	-9.4
AAAGAGGTT	27	23	77	46	32	124	AAAGAGGTT	5.46e-06	1.65e-05	7.82e-06	3.78e-06	2.43e-05	5.79e-05	302	0.0943636	0.28593	0.135191	0.0653965	0.419118	3.42898	5382.16	0.204831	KEV	KEV	FALSE	FALSE	FALSE	FALSE	Absent	FALSE	FALSE	FALSE	FALSE	FALSE	FALSE	-1.06667	6.40878	-4.7
AAAGAGTAA	18	49	10	4	2	46	AAAGAGTAA	1.16e-05	2.15e-06	6.8e-07	2.37e-07	9e-06	2.37e-05	111	0.490939	0.0906827	0.0287082	0.00998136	0.379689	2.6968	4630.12	0.213333	KE*	KE*	TRUE	FALSE	TRUE	FALSE	Ochre (UAA)	FALSE	FALSE	FALSE	FALSE	FALSE	FALSE	-2.46667	6.40878	NA
AAAGAGTAC	23	14	72	31	16	198	AAAGAGTAC	3.32e-06	1.55e-05	5.27e-06	1.89e-06	3.87e-05	6.47e-05	331	0.0513834	0.239178	0.0815025	0.0292512	0.598685	3.88468	7368.16	0.326599	KEY	KEY	FALSE	FALSE	FALSE	FALSE	Absent	FALSE	FALSE	FALSE	FALSE	FALSE	FALSE	-2.9	6.40199	-4.8
AAAGAGTAG	22	27	7	28	62	18	AAAGAGTAG	6.41e-06	1.5e-06	4.76e-06	7.33e-06	3.52e-06	2.35e-05	142	0.272438	0.0639287	0.202384	0.31162	0.149629	3.00207	3051.93	0.213333	KE*	KE*	TRUE	TRUE	FALSE	FALSE	Amber (UAG)	FALSE	FALSE	FALSE	FALSE	FALSE	FALSE	-2.46667	6.40878	NA
AAAGAGTAT	16	9	40	5	21	248	AAAGAGTAT	2.14e-06	8.6e-06	8.5e-07	2.48e-06	4.85e-05	6.26e-05	323	0.0341484	0.137366	0.0135898	0.0396894	0.775206	4.38444	9470.68	0.250865	KEY	KEY	FALSE	FALSE	FALSE	FALSE	Absent	FALSE	FALSE	FALSE	FALSE	FALSE	FALSE	-2.9	6.40199	-4.9
AAAGAGTCA	18	19	118	21	3	17	AAAGAGTCA	4.51e-06	2.54e-05	3.57e-06	3.55e-07	3.33e-06	3.71e-05	178	0.121527	0.683118	0.0962175	0.00955807	0.0895793	2.26254	1251.5	0.188562	KES	KES	FALSE	FALSE	FALSE	FALSE	Absent	FALSE	FALSE	FALSE	FALSE	FALSE	FALSE	-2.73333	6.40878	-5.1
AAAGAGTCC	3	4	2	12	2	1	AAAGAGTCC	9.5e-07	4.3e-07	2.04e-06	2.37e-07	1.96e-07	3.85e-06	21	0.246515	0.111559	0.529759	0.0613961	0.0507716	2.55835	1166.46	0.266667	KES	KES	FALSE	FALSE	FALSE	FALSE	Absent	FALSE	FALSE	FALSE	FALSE	FALSE	FALSE	-2.73333	6.40878	-6.7
AAAGAGTCG	11	2	34	39	3	122	AAAGAGTCG	4.75e-07	7.31e-06	6.63e-06	3.55e-07	2.39e-05	3.86e-05	200	0.0122917	0.189127	0.171696	0.00918397	0.617702	4.03088	7571.44	0.216641	KES	KES	FALSE	FALSE	FALSE	FALSE	Absent	FALSE	FALSE	FALSE	FALSE	FALSE	FALSE	-2.73333	6.40878	-8.4
AAAGAGTCT	17	4	84	64	8	10	AAAGAGTCT	9.5e-07	1.81e-05	1.09e-05	9.46e-07	1.96e-06	3.28e-05	170	0.0289653	0.550542	0.33198	0.028856	0.0596563	2.5397	1085.59	0.204831	KES	KES	FALSE	FALSE	FALSE	FALSE	Absent	FALSE	FALSE	FALSE	FALSE	FALSE	FALSE	-2.73333	6.40878	-6.3
AAAGAGTGA	35	102	2	3	6	23	AAAGAGTGA	2.42e-05	4.3e-07	5.1e-07	7.1e-07	4.5e-06	3.04e-05	136	0.797523	0.0141536	0.0168027	0.0233681	0.148153	1.71047	1889.69	0.213333	KE*	KE*	TRUE	FALSE	FALSE	TRUE	Opal (UGA	FALSE	FALSE	FALSE	FALSE	FALSE	FALSE	-2.46667	6.40878	NA
AAAGAGTGC	54	31	78	21	30	78	AAAGAGTGC	7.36e-06	1.68e-05	3.57e-06	3.55e-06	1.53e-05	4.65e-05	238	0.158291	0.36048	0.0768116	0.0763032	0.328115	3.05547	4304.58	0.188562	KEC	KEC	FALSE	FALSE	FALSE	FALSE	Absent	FALSE	FALSE	FALSE	FALSE	FALSE	FALSE	-1.63333	6.23182	-5.3
AAAGAGTGG	52	11	220	104	23	303	AAAGAGTGG	2.61e-06	4.73e-05	1.77e-05	2.72e-06	5.93e-05	0.00012956	661	0.0201577	0.364892	0.13652	0.0209945	0.457435	3.53066	5690.91	0.216641	KEW	KEW	FALSE	FALSE	FALSE	FALSE	Absent	FALSE	FALSE	FALSE	FALSE	FALSE	FALSE	-2.76667	6.40878	-8.3
AAAGAGTGT	35	7	129	22	6	275	AAAGAGTGT	1.66e-06	2.77e-05	3.74e-06	7.1e-07	5.38e-05	8.76e-05	439	0.0189672	0.316364	0.0427014	0.00809812	0.613869	3.88154	7459.55	0.144837	KEC	KEC	FALSE	FALSE	FALSE	FALSE	Absent	FALSE	FALSE	FALSE	FALSE	FALSE	FALSE	-1.63333	6.23182	-5.8
AAAGAGTTA	7	6	42	8	0	144	AAAGAGTTA	1.42e-06	9.03e-06	1.36e-06	0	2.82e-05	4e-05	200	0.0356345	0.225768	0.0340348	0	0.704563	4.11209	8502.98	0.188562	KEL	KEL	FALSE	FALSE	FALSE	FALSE	Absent	FALSE	FALSE	FALSE	FALSE	FALSE	FALSE	-1.2	6.40878	-4.2
AAAGAGTTG	37	18	111	79	13	92	AAAGAGTTG	4.27e-06	2.39e-05	1.34e-05	1.54e-06	1.8e-05	6.11e-05	313	0.0699509	0.390424	0.219919	0.0251647	0.294542	3.08392	3805.29	0.216641	KEL	KEL	FALSE	FALSE	FALSE	FALSE	Absent	FALSE	FALSE	FALSE	FALSE	FALSE	FALSE	-1.2	6.40878	-10.1
AAAGAGTTT	10	3	50	9	6	90	AAAGAGTTT	7.12e-07	1.07e-05	1.53e-06	7.1e-07	1.76e-05	3.13e-05	158	0.0227557	0.343267	0.0489019	0.0226698	0.562406	3.7587	6901.47	0.204831	KEF	KEF	FALSE	FALSE	FALSE	FALSE	Absent	FALSE	FALSE	FALSE	FALSE	FALSE	FALSE	-1.53333	6.40878	-4.6
AAAGATAAG	29	10	164	26	1	534	AAAGATAAG	2.37e-06	3.52e-05	4.42e-06	1.18e-07	0.000104448	0.000146604	735	0.0161948	0.240387	0.0301621	0.000806683	0.712449	4.15293	8599.56	0.307246	KDK	KDK	FALSE	FALSE	FALSE	FALSE	Absent	FALSE	FALSE	FALSE	FALSE	FALSE	FALSE	-3.76667	9.5373	-8.4
AAAGATAAT	18	1	164	5	10	465	AAAGATAAT	2.37e-07	3.52e-05	8.5e-07	1.18e-06	9.1e-05	0.000128464	645	0.00184816	0.274332	0.00661947	0.00920592	0.707995	4.14717	8566.01	0.340637	KDN	KDN	FALSE	FALSE	FALSE	FALSE	Absent	FALSE	FALSE	FALSE	FALSE	FALSE	FALSE	-3.63333	6.33737	-3.9
AAAGATACA	15	5	71	21	1	68	AAAGATACA	1.19e-06	1.53e-05	3.57e-06	1.18e-07	1.33e-05	3.34e-05	166	0.0355055	0.456328	0.106822	0.00353716	0.397808	3.27181	4905.99	0.221736	KDT	KDT	FALSE	FALSE	FALSE	FALSE	Absent	FALSE	FALSE	FALSE	FALSE	FALSE	FALSE	-2.7	6.33737	-3.9
AAAGATACG	18	0	63	18	0	22	AAAGATACG	0	1.35e-05	3.06e-06	0	4.3e-06	2.09e-05	103	0	0.647676	0.146457	0	0.205866	2.76406	2635.99	0.337738	KDT	KDT	FALSE	FALSE	FALSE	FALSE	Absent	FALSE	FALSE	FALSE	FALSE	FALSE	FALSE	-2.7	6.33737	-8.4
AAAGATACT	17	11	84	10	1	496	AAAGATACT	2.61e-06	1.81e-05	1.7e-06	1.18e-07	9.7e-05	0.000119497	602	0.0218553	0.151056	0.0142324	0.000989676	0.811867	4.42996	9773.07	0.240866	KDT	KDT	FALSE	FALSE	FALSE	FALSE	Absent	FALSE	FALSE	FALSE	FALSE	FALSE	FALSE	-2.7	6.33737	-3.9
AAAGATAGA	16	7	30	6	4	233	AAAGATAGA	1.66e-06	6.45e-06	1.02e-06	4.73e-07	4.56e-05	5.52e-05	280	0.030121	0.116838	0.0184943	0.00857353	0.825973	4.48344	9968.26	0.221736	KDR	KDR	FALSE	FALSE	FALSE	FALSE	Absent	TRUE	FALSE	FALSE	FALSE	FALSE	FALSE	-3.96667	9.69502	-4.6
AAAGATAGC	20	2	137	12	1	117	AAAGATAGC	4.75e-07	2.94e-05	2.04e-06	1.18e-07	2.29e-05	5.5e-05	269	0.00864005	0.535673	0.0371349	0.00215186	0.4164	3.282	5091.28	0.221736	KDS	KDS	FALSE	FALSE	FALSE	FALSE	Absent	FALSE	FALSE	FALSE	FALSE	FALSE	FALSE	-2.73333	6.33737	-5.8
AAAGATAGG	26	9	118	22	3	214	AAAGATAGG	2.14e-06	2.54e-05	3.74e-06	3.55e-07	4.19e-05	7.34e-05	366	0.0290928	0.345238	0.0509425	0.00483051	0.569896	3.7412	6928.72	0.254755	KDR	KDR	FALSE	FALSE	FALSE	FALSE	Absent	TRUE	FALSE	FALSE	FALSE	FALSE	FALSE	-3.96667	9.69502	-8.3
AAAGATAGT	17	4	122	39	2	260	AAAGATAGT	9.5e-07	2.62e-05	6.63e-06	2.37e-07	5.09e-05	8.49e-05	427	0.0111872	0.308827	0.0781342	0.00278625	0.599065	3.86972	7282.98	0.170318	KDS	KDS	FALSE	FALSE	FALSE	FALSE	Absent	FALSE	FALSE	FALSE	FALSE	FALSE	FALSE	-2.73333	6.33737	-4.5
AAAGATATA	16	8	73	8	2	363	AAAGATATA	1.9e-06	1.57e-05	1.36e-06	2.37e-07	7.1e-05	9.02e-05	454	0.021061	0.173942	0.0150867	0.00262269	0.787288	4.36113	9487.24	0.0735414	KDI	KDI	FALSE	FALSE	FALSE	FALSE	Absent	FALSE	FALSE	FALSE	FALSE	FALSE	FALSE	-0.966667	6.33737	-4.6
AAAGATATC	13	1	77	11	4	605	AAAGATATC	2.37e-07	1.65e-05	1.87e-06	4.73e-07	0.000118335	0.000137463	698	0.00172717	0.12037	0.0136095	0.0034413	0.860852	4.60132	10365.3	0.384057	KDI	KDI	FALSE	FALSE	FALSE	FALSE	Absent	FALSE	FALSE	FALSE	FALSE	FALSE	FALSE	-0.966667	6.33737	-8.2
AAAGATATG	27	10	148	36	16	282	AAAGATATG	2.37e-06	3.18e-05	6.12e-06	1.89e-06	5.52e-05	9.74e-05	492	0.0243883	0.326691	0.0628925	0.0194371	0.566591	3.77715	6946.49	0.295	KDM	KDM	FALSE	FALSE	FALSE	FALSE	Absent	FALSE	FALSE	FALSE	FALSE	FALSE	FALSE	-1.83333	6.33737	-9.4
AAAGATATT	18	3	141	19	29	371	AAAGATATT	7.12e-07	3.03e-05	3.23e-06	3.43e-06	7.26e-05	0.000110239	563	0.00646113	0.274852	0.0293127	0.031111	0.658263	4.05986	8061.85	0.295	KDI	KDI	FALSE	FALSE	FALSE	FALSE	Absent	FALSE	FALSE	FALSE	FALSE	FALSE	FALSE	-0.966667	6.33737	-6.7
AAAGATCAG	8	0	66	2	2	309	AAAGATCAG	0	1.42e-05	3.4e-07	2.37e-07	6.04e-05	7.52e-05	379	0	0.188603	0.00452331	0.00314536	0.803728	4.422	9681.41	0.360278	KDQ	KDQ	FALSE	FALSE	FALSE	FALSE	Absent	FALSE	FALSE	FALSE	FALSE	FALSE	FALSE	-3.63333	6.33737	-8.4
AAAGATCAT	6	0	24	4	11	80	AAAGATCAT	0	5.16e-06	6.8e-07	1.3e-06	1.56e-05	2.28e-05	119	0	0.226336	0.0298555	0.0570914	0.686717	4.20419	8491.21	0.170318	KDH	KDH	FALSE	FALSE	FALSE	FALSE	Absent	FALSE	FALSE	FALSE	FALSE	FALSE	FALSE	-3.53333	7.54934	-7.2
AAAGATCCA	3	1	23	10	0	15	AAAGATCCA	2.37e-07	4.94e-06	1.7e-06	0	2.93e-06	9.81e-06	49	0.0241909	0.503584	0.173287	0	0.298938	3.04591	3752.14	0.221736	KDP	KDP	FALSE	FALSE	FALSE	FALSE	Absent	FALSE	FALSE	FALSE	FALSE	FALSE	FALSE	-3	6.33737	-6.3
AAAGATCCG	10	0	48	27	5	4	AAAGATCCG	0	1.03e-05	4.59e-06	5.91e-07	7.82e-07	1.63e-05	84	0	0.633566	0.282056	0.0363208	0.0480569	2.49887	952.7	0.254755	KDP	KDP	FALSE	FALSE	FALSE	FALSE	Absent	FALSE	FALSE	FALSE	FALSE	FALSE	FALSE	-3	6.33737	-8.4
AAAGATCGA	14	12	31	2	3	385	AAAGATCGA	2.85e-06	6.66e-06	3.4e-07	3.55e-07	7.53e-05	8.55e-05	433	0.0333185	0.0779039	0.00397785	0.0041491	0.880651	4.62091	10595.1	0.00443471	KDR	KDR	FALSE	FALSE	FALSE	FALSE	Absent	FALSE	FALSE	FALSE	FALSE	FALSE	FALSE	-3.96667	9.69502	-5.2
AAAGATCGC	12	24	48	14	7	77	AAAGATCGC	5.7e-06	1.03e-05	2.38e-06	8.28e-07	1.51e-05	3.43e-05	170	0.166211	0.300872	0.0694529	0.0241476	0.439316	3.26949	5439.83	0.376298	KDR	KDR	FALSE	FALSE	FALSE	FALSE	Absent	FALSE	FALSE	FALSE	FALSE	FALSE	FALSE	-3.96667	9.69502	-6.5
AAAGATCGG	17	25	41	4	6	61	AAAGATCGG	5.94e-06	8.81e-06	6.8e-07	7.1e-07	1.19e-05	2.81e-05	137	0.211476	0.313905	0.024238	0.0252814	0.425099	3.13862	5248.64	0.221736	KDR	KDR	FALSE	FALSE	FALSE	FALSE	Absent	FALSE	FALSE	FALSE	FALSE	FALSE	FALSE	-3.96667	9.69502	-8.3
AAAGATCGT	22	24	93	25	24	223	AAAGATCGT	5.7e-06	2e-05	4.25e-06	2.84e-06	4.36e-05	7.64e-05	389	0.0745918	0.261611	0.0556589	0.0371552	0.570983	3.76833	7051.84	0.443471	KDR	KDR	FALSE	FALSE	FALSE	FALSE	Absent	FALSE	FALSE	FALSE	FALSE	FALSE	FALSE	-3.96667	9.69502	-6.8
AAAGATCTA	9	0	43	15	1	50	AAAGATCTA	0	9.24e-06	2.55e-06	1.18e-07	9.78e-06	2.17e-05	109	0	0.426026	0.11762	0.00545259	0.450902	3.48123	5552.15	0.221736	KDL	KDL	FALSE	FALSE	FALSE	FALSE	Absent	FALSE	FALSE	FALSE	FALSE	FALSE	FALSE	-1.2	6.33737	-6.3
AAAGATCTG	15	2	75	48	6	130	AAAGATCTG	4.75e-07	1.61e-05	8.16e-06	7.1e-07	2.54e-05	5.09e-05	261	0.00933042	0.316684	0.160408	0.0139428	0.499635	3.67787	6180.25	0.460869	KDL	KDL	FALSE	FALSE	FALSE	FALSE	Absent	FALSE	FALSE	FALSE	FALSE	FALSE	FALSE	-1.2	6.33737	-9.6
AAAGATGAA	15	14	80	25	1	176	AAAGATGAA	3.32e-06	1.72e-05	4.25e-06	1.18e-07	3.44e-05	5.93e-05	296	0.056043	0.289852	0.0716882	0.00199398	0.580423	3.7609	7051.17	0.443471	KDE	KDE	FALSE	FALSE	FALSE	FALSE	Absent	FALSE	FALSE	FALSE	FALSE	FALSE	FALSE	-3.63333	4.18439	-4.8
AAAGATGAG	30	24	59	37	5	15	AAAGATGAG	5.7e-06	1.27e-05	6.29e-06	5.91e-07	2.93e-06	2.82e-05	140	0.202101	0.449678	0.223189	0.0209727	0.10406	2.37522	1516.14	0.250865	KDE	KDE	FALSE	FALSE	FALSE	FALSE	Absent	FALSE	FALSE	FALSE	FALSE	FALSE	FALSE	-3.63333	4.18439	-8.4
AAAGATGCA	3	0	37	2	2	102	AAAGATGCA	0	7.95e-06	3.4e-07	2.37e-07	2e-05	2.85e-05	143	0	0.279191	0.011944	0.00830548	0.70056	4.13023	8477.28	0.384057	KDA	KDA	FALSE	FALSE	FALSE	FALSE	Absent	FALSE	FALSE	FALSE	FALSE	FALSE	FALSE	-1.86667	6.33737	-3.9
AAAGATGCC	8	1	5	3	0	3	AAAGATGCC	2.37e-07	1.07e-06	5.1e-07	0	5.87e-07	2.41e-06	12	0.0985615	0.446036	0.211808	0	0.243594	2.84403	3105.71	0.313581	KDA	KDA	FALSE	FALSE	FALSE	FALSE	Absent	FALSE	FALSE	FALSE	FALSE	FALSE	FALSE	-1.86667	6.33737	-6
AAAGATGCT	15	1	102	11	2	164	AAAGATGCT	2.37e-07	2.19e-05	1.87e-06	2.37e-07	3.21e-05	5.63e-05	280	0.00421401	0.389035	0.0332049	0.00419811	0.569348	3.74543	6913.98	0.240866	KDA	KDA	FALSE	FALSE	FALSE	FALSE	Absent	FALSE	FALSE	FALSE	FALSE	FALSE	FALSE	-1.86667	6.33737	-3.9
AAAGATGGA	16	2	38	29	20	114	AAAGATGGA	4.75e-07	8.17e-06	4.93e-06	2.37e-06	2.23e-05	3.82e-05	203	0.0124188	0.213563	0.128992	0.0618597	0.583167	3.98979	7323.97	0.221736	KDG	KDG	FALSE	FALSE	FALSE	FALSE	Absent	FALSE	FALSE	FALSE	FALSE	FALSE	FALSE	-2.6	6.33737	-7.8
AAAGATGGC	18	7	73	15	4	5	AAAGATGGC	1.66e-06	1.57e-05	2.55e-06	4.73e-07	9.78e-07	2.14e-05	104	0.0778398	0.734716	0.119484	0.022156	0.0458049	2.22337	790.833	0.443471	KDG	KDG	FALSE	FALSE	FALSE	FALSE	Absent	FALSE	FALSE	FALSE	FALSE	FALSE	FALSE	-2.6	6.33737	-7
AAAGATGGG	52	13	37	166	73	2	AAAGATGGG	3.09e-06	7.95e-06	2.82e-05	8.63e-06	3.91e-07	4.83e-05	291	0.0639105	0.164636	0.58459	0.178764	0.00810023	2.90251	1112.54	0.254755	KDG	KDG	FALSE	FALSE	FALSE	FALSE	Absent	FALSE	FALSE	FALSE	FALSE	FALSE	FALSE	-2.6	6.33737	-10.7
AAAGATGGT	47	4	222	72	18	132	AAAGATGGT	9.5e-07	4.77e-05	1.22e-05	2.13e-06	2.58e-05	8.88e-05	448	0.010689	0.536934	0.137823	0.0239594	0.290594	3.04684	3720.73	0.340637	KDG	KDG	FALSE	FALSE	FALSE	FALSE	Absent	FALSE	FALSE	FALSE	FALSE	FALSE	FALSE	-2.6	6.33737	-7.3
AAAGATGTA	17	2	26	6	0	99	AAAGATGTA	4.75e-07	5.59e-06	1.02e-06	0	1.94e-05	2.64e-05	133	0.017955	0.211262	0.0385852	0	0.732198	4.21722	8835.24	0.495816	KDV	KDV	FALSE	FALSE	FALSE	FALSE	Absent	FALSE	FALSE	FALSE	FALSE	FALSE	FALSE	-1.06667	6.33737	-5.9
AAAGATGTC	5	14	26	10	3	10	AAAGATGTC	3.32e-06	5.59e-06	1.7e-06	3.55e-07	1.96e-06	1.29e-05	63	0.257219	0.432355	0.13161	0.0274552	0.151361	2.38338	2051.16	0.313581	KDV	KDV	FALSE	FALSE	FALSE	FALSE	Absent	FALSE	FALSE	FALSE	FALSE	FALSE	FALSE	-1.06667	6.33737	-8.2
AAAGATGTG	51	16	89	81	24	32	AAAGATGTG	3.8e-06	1.91e-05	1.38e-05	2.84e-06	6.26e-06	4.58e-05	242	0.0829474	0.417605	0.300803	0.0619758	0.136669	2.75181	2095.4	0.280476	KDV	KDV	FALSE	FALSE	FALSE	FALSE	Absent	FALSE	FALSE	FALSE	FALSE	FALSE	FALSE	-1.06667	6.33737	-9.4
AAAGATGTT	14	6	108	23	14	373	AAAGATGTT	1.42e-06	2.32e-05	3.91e-06	1.66e-06	7.3e-05	0.000103157	524	0.0138093	0.224977	0.0379196	0.0160501	0.707244	4.17794	8594.73	0.240866	KDV	KDV	FALSE	FALSE	FALSE	FALSE	Absent	FALSE	FALSE	FALSE	FALSE	FALSE	FALSE	-1.06667	6.33737	-6.7
AAAGATTAA	5	13	5	2	0	40	AAAGATTAA	3.09e-06	1.07e-06	3.4e-07	0	7.82e-06	1.23e-05	60	0.250427	0.0871767	0.0275983	0	0.634798	3.68157	7649.61	0.295	KD*	KD*	TRUE	FALSE	TRUE	FALSE	Ochre (UAA)	FALSE	FALSE	FALSE	FALSE	FALSE	FALSE	-2.46667	6.33737	NA
AAAGATTAC	21	47	110	2	1	593	AAAGATTAC	1.12e-05	2.36e-05	3.4e-07	1.18e-07	0.000115988	0.000151243	753	0.0737807	0.15629	0.002249	0.00078194	0.766899	4.23073	9227.18	0.384057	KDY	KDY	FALSE	FALSE	FALSE	FALSE	Absent	FALSE	FALSE	FALSE	FALSE	FALSE	FALSE	-2.9	6.33057	-4.8
AAAGATTAG	25	6	12	33	149	21	AAAGATTAG	1.42e-06	2.58e-06	5.61e-06	1.76e-05	4.11e-06	3.13e-05	221	0.0454479	0.082269	0.179057	0.562182	0.131045	3.65111	3714.61	0.295	KD*	KD*	TRUE	TRUE	FALSE	FALSE	Amber (UAG)	FALSE	FALSE	FALSE	FALSE	FALSE	FALSE	-2.46667	6.33737	NA
AAAGATTCG	4	3	35	4	3	22	AAAGATTCG	7.12e-07	7.52e-06	6.8e-07	3.55e-07	4.3e-06	1.36e-05	67	0.0524822	0.554182	0.0501263	0.0261421	0.317068	3.00113	3996.55	0.254755	KDS	KDS	FALSE	FALSE	FALSE	FALSE	Absent	FALSE	FALSE	FALSE	FALSE	FALSE	FALSE	-2.73333	6.33737	-8.4
AAAGATTCT	6	2	32	2	1	47	AAAGATTCT	4.75e-07	6.88e-06	3.4e-07	1.18e-07	9.19e-06	1.7e-05	84	0.0279276	0.404433	0.0200054	0.00695555	0.540679	3.62803	6574.28	0.240866	KDS	KDS	FALSE	FALSE	FALSE	FALSE	Absent	FALSE	FALSE	FALSE	FALSE	FALSE	FALSE	-2.73333	6.33737	-5.3
AAAGATTGA	14	44	2	4	11	32	AAAGATTGA	1.04e-05	4.3e-07	6.8e-07	1.3e-06	6.26e-06	1.91e-05	93	0.546466	0.0224819	0.0355865	0.0680505	0.327415	2.60747	4208.94	0.295	KD*	KD*	TRUE	FALSE	FALSE	TRUE	Opal (UGA	FALSE	FALSE	FALSE	FALSE	FALSE	FALSE	-2.46667	6.33737	NA
AAAGATTGC	19	5	67	14	2	323	AAAGATTGC	1.19e-06	1.44e-05	2.38e-06	2.37e-07	6.32e-05	8.14e-05	411	0.0145873	0.176918	0.0292582	0.00290646	0.77633	4.34947	9365.5	0.221736	KDC	KDC	FALSE	FALSE	FALSE	FALSE	Absent	FALSE	FALSE	FALSE	FALSE	FALSE	FALSE	-1.63333	6.16057	-5.7
AAAGATTGG	26	9	142	53	3	112	AAAGATTGG	2.14e-06	3.05e-05	9.01e-06	3.55e-07	2.19e-05	6.39e-05	319	0.0334259	0.477334	0.141004	0.00554997	0.342687	3.14674	4274.77	0.254755	KDW	KDW	FALSE	FALSE	FALSE	FALSE	Absent	FALSE	FALSE	FALSE	FALSE	FALSE	FALSE	-2.76667	6.33737	-8.3
AAAGATTGT	10	3	45	18	3	93	AAAGATTGT	7.12e-07	9.67e-06	3.06e-06	3.55e-07	1.82e-05	3.2e-05	162	0.0222661	0.302294	0.0956996	0.0110911	0.56865	3.80156	6957.86	0.170318	KDC	KDC	FALSE	FALSE	FALSE	FALSE	Absent	FALSE	FALSE	FALSE	FALSE	FALSE	FALSE	-1.63333	6.16057	-5.7
AAAGATTTA	4	2	30	1	3	128	AAAGATTTA	4.75e-07	6.45e-06	1.7e-07	3.55e-07	2.5e-05	3.25e-05	164	0.0146184	0.198465	0.00523581	0.0109224	0.770758	4.32474	9315.67	0.221736	KDL	KDL	FALSE	FALSE	FALSE	FALSE	Absent	FALSE	FALSE	FALSE	FALSE	FALSE	FALSE	-1.2	6.33737	-3.9
AAAGATTTC	5	0	29	2	9	189	AAAGATTTC	0	6.23e-06	3.4e-07	1.06e-06	3.7e-05	4.46e-05	229	0	0.139714	0.00762593	0.0238627	0.828798	4.54174	10052.8	0.313581	KDF	KDF	FALSE	FALSE	FALSE	FALSE	Absent	FALSE	FALSE	FALSE	FALSE	FALSE	FALSE	-1.53333	6.33737	-6.9
AAAGATTTG	17	5	149	31	4	19	AAAGATTTG	1.19e-06	3.2e-05	5.27e-06	4.73e-07	3.72e-06	4.27e-05	208	0.0278226	0.750423	0.123567	0.011087	0.0871001	2.37922	1249.86	0.254755	KDL	KDL	FALSE	FALSE	FALSE	FALSE	Absent	FALSE	FALSE	FALSE	FALSE	FALSE	FALSE	-1.2	6.33737	-10.3
AAAGCAAAA	7	5	30	5	0	414	AAAGCAAAA	1.19e-06	6.45e-06	8.5e-07	0	8.1e-05	8.95e-05	454	0.0132696	0.0720614	0.00950545	0	0.905164	4.71173	10876.6	0.707107	KAK	KAK	FALSE	FALSE	FALSE	FALSE	Absent	FALSE	FALSE	FALSE	FALSE	FALSE	FALSE	-2	10.8054	-6.6
AAAGCAAAC	21	15	142	22	13	314	AAAGCAAAC	3.56e-06	3.05e-05	3.74e-06	1.54e-06	6.14e-05	0.000100772	506	0.0353406	0.302806	0.0371295	0.0152565	0.609468	3.8607	7427.86	0.57735	KAN	KAN	FALSE	FALSE	FALSE	FALSE	Absent	FALSE	FALSE	FALSE	FALSE	FALSE	FALSE	-1.86667	9.70002	-6.6
AAAGCAAAG	24	3	106	7	27	239	AAAGCAAAG	7.12e-07	2.28e-05	1.19e-06	3.19e-06	4.67e-05	7.46e-05	382	0.00954506	0.30525	0.015954	0.0427907	0.62646	3.97137	7717.96	0.4	KAK	KAK	FALSE	FALSE	FALSE	FALSE	Absent	FALSE	FALSE	FALSE	FALSE	FALSE	FALSE	-2	10.8054	-8.4
AAAGCAAAT	14	4	79	4	2	44	AAAGCAAAT	9.5e-07	1.7e-05	6.8e-07	2.37e-07	8.61e-06	2.74e-05	133	0.0345984	0.618466	0.0247839	0.00861695	0.313535	2.94803	3883.22	0.443471	KAN	KAN	FALSE	FALSE	FALSE	FALSE	Absent	FALSE	FALSE	FALSE	FALSE	FALSE	FALSE	-1.86667	9.70002	-6.6
AAAGCAACA	7	0	33	1	1	89	AAAGCAACA	0	7.09e-06	1.7e-07	1.18e-07	1.74e-05	2.48e-05	124	0	0.286083	0.00686119	0.00477104	0.702285	4.12326	8483.04	0.288675	KAT	KAT	FALSE	FALSE	FALSE	FALSE	Absent	FALSE	FALSE	FALSE	FALSE	FALSE	FALSE	-0.933333	9.70002	-6.6
AAAGCAACC	10	0	43	9	1	13	AAAGCAACC	0	9.24e-06	1.53e-06	1.18e-07	2.54e-06	1.34e-05	66	0	0.687932	0.113957	0.00880465	0.189307	2.69949	2454.3	0.408248	KAT	KAT	FALSE	FALSE	FALSE	FALSE	Absent	FALSE	FALSE	FALSE	FALSE	FALSE	FALSE	-0.933333	9.70002	-6.6
AAAGCAACG	4	13	21	5	2	164	AAAGCAACG	3.09e-06	4.51e-06	8.5e-07	2.37e-07	3.21e-05	4.08e-05	205	0.0757165	0.110703	0.0208608	0.00580237	0.786917	4.3175	9491.21	0.439697	KAT	KAT	FALSE	FALSE	FALSE	FALSE	Absent	FALSE	FALSE	FALSE	FALSE	FALSE	FALSE	-0.933333	9.70002	-8.4
[truncated: 213,842+ more rows]
