# Supplementary material for: A short translational ramp determines the efficiency of protein synthesis
Source: Nat Commun. 2019 Dec 18;10:5774. doi: 10.1038/s41467-019-13810-1 (PMC6920384; doi:10.1038/s41467-019-13810-1)
Supplement: Supplementary file 7 — Supplementary Data 4 [file 41467_2019_13810_MOESM7_ESM.xlsx]

## Sheet: Table S4 - Annotated Counts Exp
Sequence	Reads_Plasmid	Reads_B1	Reads_B2	Reads_B3	Reads_B4	Reads_B5	DNA	Norm_B1	Norm_B2	Norm_B3	Norm_B4	Norm_B5	total_bins	total_bins_unnorm	B1_ratio	B2_ratio	B3_ratio	B4_ratio	B5_ratio	Score	RFU	tAI	AA	AA_character	Stop	Amber	Ochre	Opal	Stop_codon	Rare	Rare_2	Rare_3	RLI	xho	nco	hydrophobicity	charge	RNAfold
AAAAAAAAA	12	16	12	1	3	959	AAAAAAAAA	3.57e-06	1.81e-06	1.3e-07	3.55e-07	0.00011644	0.000122307	991	0.0292131	0.014791	0.0010645	0.0028999	0.952031	4.83375	11437.8	1	KKK	KKK	FALSE	FALSE	FALSE	FALSE	Absent	FALSE	FALSE	FALSE	FALSE	FALSE	FALSE	-3.9	11.1031	-3.9
AAAAAAAAC	6	4	7	0	0	469	AAAAAAAAC	8.93e-07	1.06e-06	0	0	5.69e-05	5.89e-05	480	0.015167	0.0179183	0	0	0.966915	4.88558	11605.4	0.816497	KKN	KKN	FALSE	FALSE	FALSE	FALSE	Absent	FALSE	FALSE	FALSE	FALSE	FALSE	FALSE	-3.76667	10.8054	-5.9
AAAAAAAAG	10	6	26	4	0	398	AAAAAAAAG	1.34e-06	3.92e-06	5.21e-07	0	4.83e-05	5.41e-05	434	0.0247643	0.0724447	0.00962546	0	0.893166	4.66436	10732.9	0.565685	KKK	KKK	FALSE	FALSE	FALSE	FALSE	Absent	FALSE	FALSE	FALSE	FALSE	FALSE	FALSE	-3.9	11.1031	-8.4
AAAAAAAAT	12	6	12	0	0	701	AAAAAAAAT	1.34e-06	1.81e-06	0	0	8.51e-05	8.83e-05	719	0.0151803	0.0204961	0	0	0.964324	4.87779	11574.6	0.627163	KKN	KKN	FALSE	FALSE	FALSE	FALSE	Absent	FALSE	FALSE	FALSE	FALSE	FALSE	FALSE	-3.76667	10.8054	-4
AAAAAAACA	12	35	6	8	17	676	AAAAAAACA	7.82e-06	9.05e-07	1.04e-06	2.01e-06	8.21e-05	9.39e-05	742	0.08328	0.00963792	0.0110981	0.0214154	0.874569	4.59435	10581.4	0.408248	KKT	KKT	FALSE	FALSE	FALSE	FALSE	Absent	FALSE	FALSE	FALSE	FALSE	FALSE	FALSE	-2.83333	10.8054	-3.9
AAAAAAACC	8	0	4	0	1	30	AAAAAAACC	0	6.03e-07	0	1.18e-07	3.64e-06	4.36e-06	35	0	0.138186	0	0.0270926	0.834721	4.55835	10130.8	0.57735	KKT	KKT	FALSE	FALSE	FALSE	FALSE	Absent	FALSE	FALSE	FALSE	FALSE	FALSE	FALSE	-2.83333	10.8054	-5.9
AAAAAAAGG	17	10	48	15	1	81	AAAAAAAGG	2.23e-06	7.24e-06	1.95e-06	1.18e-07	9.83e-06	2.14e-05	155	0.104471	0.33853	0.091364	0.00553096	0.460104	3.37827	5638.69	0.469042	KKR	KKR	FALSE	FALSE	FALSE	FALSE	Absent	TRUE	FALSE	FALSE	FALSE	FALSE	FALSE	-4.1	11.8231	-8.3
AAAAAAAGT	14	4	10	1	1	554	AAAAAAAGT	8.93e-07	1.51e-06	1.3e-07	1.18e-07	6.73e-05	6.99e-05	570	0.0127761	0.0215625	0.0018622	0.001691	0.962108	4.87879	11555.3	0.313581	KKS	KKS	FALSE	FALSE	FALSE	FALSE	Absent	FALSE	FALSE	FALSE	FALSE	FALSE	FALSE	-2.86667	10.8054	-4.1
AAAAAAATA	16	12	5	0	0	1455	AAAAAAATA	2.68e-06	7.54e-07	0	0	0.000176663	0.000180097	1472	0.0148794	0.00418535	0	0	0.980935	4.92793	11772	0.135401	KKI	KKI	FALSE	FALSE	FALSE	FALSE	Absent	FALSE	FALSE	FALSE	FALSE	FALSE	FALSE	-1.1	10.8054	-3.9
AAAAAAATC	9	3	3	1	0	985	AAAAAAATC	6.7e-07	4.52e-07	1.3e-07	0	0.000119597	0.000120849	992	0.00554353	0.00374236	0.00107734	0	0.989637	4.96444	11876.8	0.707107	KKI	KKI	FALSE	FALSE	FALSE	FALSE	Absent	FALSE	FALSE	FALSE	FALSE	FALSE	FALSE	-1.1	10.8054	-4.6
AAAAAAATG	17	12	8	2	5	586	AAAAAAATG	2.68e-06	1.21e-06	2.6e-07	5.91e-07	7.12e-05	7.59e-05	613	0.0353115	0.0158922	0.00343124	0.00778948	0.937576	4.79643	11283.6	1	KKM	KKM	FALSE	FALSE	FALSE	FALSE	Absent	FALSE	FALSE	FALSE	FALSE	FALSE	FALSE	-1.96667	10.8054	-9.4
AAAAAAATT	12	4	5	10	7	1383	AAAAAAATT	8.93e-07	7.54e-07	1.3e-06	8.28e-07	0.000167921	0.000171698	1409	0.00520241	0.00439009	0.00758283	0.00481999	0.978005	4.94603	11758.6	0.543139	KKI	KKI	FALSE	FALSE	FALSE	FALSE	Absent	FALSE	FALSE	FALSE	FALSE	FALSE	FALSE	-1.1	10.8054	-3.9
AAAAAACAA	4	6	3	0	0	530	AAAAAACAA	1.34e-06	4.52e-07	0	0	6.44e-05	6.61e-05	539	0.0202568	0.00683755	0	0	0.972906	4.89846	11676.1	0.57735	KKQ	KKQ	FALSE	FALSE	FALSE	FALSE	Absent	FALSE	FALSE	FALSE	FALSE	FALSE	FALSE	-3.76667	10.8054	-3.9
AAAAAACAC	4	2	4	1	0	476	AAAAAACAC	4.47e-07	6.03e-07	1.3e-07	0	5.78e-05	5.9e-05	483	0.00757308	0.010225	0.00220765	0	0.979994	4.93462	11762.6	0.408248	KKH	KKH	FALSE	FALSE	FALSE	FALSE	Absent	FALSE	FALSE	FALSE	FALSE	FALSE	FALSE	-3.66667	10.8054	-4.9
AAAAAACGA	28	87	6	0	8	766	AAAAAACGA	1.94e-05	9.05e-07	0	9.46e-07	9.3e-05	0.000114285	867	0.169997	0.00791465	0	0.0082759	0.813813	4.28799	9799.9	0.00816497	KKR	KKR	FALSE	FALSE	FALSE	FALSE	Absent	FALSE	FALSE	FALSE	FALSE	FALSE	FALSE	-4.1	11.8231	-4.6
AAAAAACGC	14	0	4	0	1	214	AAAAAACGC	0	6.03e-07	0	1.18e-07	2.6e-05	2.67e-05	219	0	0.0225808	0	0.00442716	0.972992	4.92783	11694.6	0.69282	KKR	KKR	FALSE	FALSE	FALSE	FALSE	Absent	FALSE	FALSE	FALSE	FALSE	FALSE	FALSE	-4.1	11.8231	-5.2
AAAAAACGG	11	4	29	2	0	42	AAAAAACGG	8.93e-07	4.37e-06	2.6e-07	0	5.1e-06	1.06e-05	77	0.0840694	0.411467	0.0245073	0	0.479956	3.38031	5825.24	0.408248	KKR	KKR	FALSE	FALSE	FALSE	FALSE	Absent	FALSE	FALSE	FALSE	FALSE	FALSE	FALSE	-4.1	11.8231	-8.3
AAAAAACGT	37	20	7	0	3	1506	AAAAAACGT	4.47e-06	1.06e-06	0	3.55e-07	0.000182856	0.000188732	1536	0.0236643	0.00559141	0	0.00187927	0.968865	4.88669	11634.3	0.816497	KKR	KKR	FALSE	FALSE	FALSE	FALSE	Absent	FALSE	FALSE	FALSE	FALSE	FALSE	FALSE	-4.1	11.8231	-4.1
AAAAAACTA	5	6	1	1	0	645	AAAAAACTA	1.34e-06	1.51e-07	1.3e-07	0	7.83e-05	7.99e-05	653	0.0167618	0.00188594	0.00162876	0	0.979723	4.92404	11758.2	0.408248	KKL	KKL	FALSE	FALSE	FALSE	FALSE	Absent	FALSE	FALSE	FALSE	FALSE	FALSE	FALSE	-1.33333	10.8054	-4.2
AAAAAACTC	10	2	1	1	6	666	AAAAAACTC	4.47e-07	1.51e-07	1.3e-07	7.09e-07	8.09e-05	8.23e-05	676	0.00542665	0.00183173	0.00158194	0.00861901	0.982541	4.96102	11822.8	0.408248	KKL	KKL	FALSE	FALSE	FALSE	FALSE	Absent	FALSE	FALSE	FALSE	FALSE	FALSE	FALSE	-1.33333	10.8054	-5.6
AAAAAACTG	9	20	4	3	0	77	AAAAAACTG	4.47e-06	6.03e-07	3.91e-07	0	9.35e-06	1.48e-05	104	0.301587	0.0407195	0.026375	0	0.631318	3.61874	7602.56	0.848528	KKL	KKL	FALSE	FALSE	FALSE	FALSE	Absent	FALSE	FALSE	FALSE	FALSE	FALSE	FALSE	-1.33333	10.8054	-9.6
AAAAAACTT	2	5	1	1	0	1124	AAAAAACTT	1.12e-06	1.51e-07	1.3e-07	0	0.000136474	0.000137871	1131	0.00809851	0.00109344	0.000944326	0	0.989864	4.96244	11879.2	0.313581	KKL	KKL	FALSE	FALSE	FALSE	FALSE	Absent	FALSE	FALSE	FALSE	FALSE	FALSE	FALSE	-1.33333	10.8054	-3.9
AAAAAAGAA	5	7	4	2	4	693	AAAAAAGAA	1.56e-06	6.03e-07	2.6e-07	4.73e-07	8.41e-05	8.7e-05	710	0.0179588	0.00692784	0.00299155	0.00543304	0.966689	4.89597	11622.8	0.816497	KKE	KKE	FALSE	FALSE	FALSE	FALSE	Absent	FALSE	FALSE	FALSE	FALSE	FALSE	FALSE	-3.76667	9.53732	-4.1
AAAAAAGAC	6	5	3	1	10	74	AAAAAAGAC	1.12e-06	4.52e-07	1.3e-07	1.18e-06	8.98e-06	1.19e-05	93	0.0940951	0.0381134	0.010972	0.0996325	0.757187	4.3877	9457.96	0.707107	KKD	KKD	FALSE	FALSE	FALSE	FALSE	Absent	FALSE	FALSE	FALSE	FALSE	FALSE	FALSE	-3.76667	9.5373	-6.5
AAAAAAGAG	23	7	33	4	1	447	AAAAAAGAG	1.56e-06	4.97e-06	5.21e-07	1.18e-07	5.43e-05	6.15e-05	492	0.0254377	0.0809568	0.00847477	0.00192391	0.883207	4.63651	10620.7	0.46188	KKE	KKE	FALSE	FALSE	FALSE	FALSE	Absent	FALSE	FALSE	FALSE	FALSE	FALSE	FALSE	-3.76667	9.53732	-8.4
AAAAAAGAT	19	3	10	2	2	270	AAAAAAGAT	6.7e-07	1.51e-06	2.6e-07	2.36e-07	3.28e-05	3.55e-05	287	0.0188941	0.0425171	0.00734382	0.00666866	0.924576	4.77552	11128.8	0.543139	KKD	KKD	FALSE	FALSE	FALSE	FALSE	Absent	FALSE	FALSE	FALSE	FALSE	FALSE	FALSE	-3.76667	9.5373	-5.2
AAAAAAGCA	6	6	2	0	1	919	AAAAAAGCA	1.34e-06	3.02e-07	0	1.18e-07	0.000111583	0.000113343	928	0.0118213	0.00266014	0	0.00104308	0.984475	4.94369	11818	0.707107	KKA	KKA	FALSE	FALSE	FALSE	FALSE	Absent	FALSE	FALSE	FALSE	FALSE	FALSE	FALSE	-2	10.8054	-3.9
AAAAAAGCG	14	5	10	1	1	527	AAAAAAGCG	1.12e-06	1.51e-06	1.3e-07	1.18e-07	6.4e-05	6.69e-05	544	0.0166999	0.0225477	0.00194729	0.00176827	0.957037	4.85989	11495	0.4	KKA	KKA	FALSE	FALSE	FALSE	FALSE	Absent	FALSE	FALSE	FALSE	FALSE	FALSE	FALSE	-2	10.8054	-8.4
AAAAAAGGA	21	11	19	1	1	177	AAAAAAGGA	2.46e-06	2.86e-06	1.3e-07	1.18e-07	2.15e-05	2.71e-05	209	0.0907761	0.10585	0.00481134	0.00436901	0.794193	4.30535	9563.45	0.408248	KKG	KKG	FALSE	FALSE	FALSE	FALSE	Absent	FALSE	FALSE	FALSE	FALSE	FALSE	FALSE	-2.73333	10.8054	-4.5
AAAAAAGGC	23	4	20	1	2	227	AAAAAAGGC	8.93e-07	3.02e-06	1.3e-07	2.36e-07	2.76e-05	3.18e-05	254	0.0280568	0.0947039	0.00408946	0.00742699	0.865723	4.58806	10429.8	0.816497	KKG	KKG	FALSE	FALSE	FALSE	FALSE	Absent	FALSE	FALSE	FALSE	FALSE	FALSE	FALSE	-2.73333	10.8054	-5.9
AAAAAAGGG	34	38	116	5	7	276	AAAAAAGGG	8.49e-06	1.75e-05	6.51e-07	8.28e-07	3.35e-05	6.1e-05	442	0.139195	0.286852	0.0106782	0.0135751	0.549699	3.54773	6688.87	0.469042	KKG	KKG	FALSE	FALSE	FALSE	FALSE	Absent	FALSE	FALSE	FALSE	FALSE	FALSE	FALSE	-2.73333	10.8054	-8.3
AAAAAAGGT	26	20	27	5	1	420	AAAAAAGGT	4.47e-06	4.07e-06	6.51e-07	1.18e-07	5.1e-05	6.03e-05	473	0.0740648	0.0675001	0.0107954	0.00196059	0.845679	4.47769	10171.3	0.627163	KKG	KKG	FALSE	FALSE	FALSE	FALSE	Absent	FALSE	FALSE	FALSE	FALSE	FALSE	FALSE	-2.73333	10.8054	-5.1
AAAAAAGTA	37	13	27	10	9	1082	AAAAAAGTA	2.9e-06	4.07e-06	1.3e-06	1.06e-06	0.000131374	0.000140714	1141	0.0206308	0.0289265	0.00925251	0.00756169	0.933629	4.80463	11240.2	0.912871	KKV	KKV	FALSE	FALSE	FALSE	FALSE	Absent	FALSE	FALSE	FALSE	FALSE	FALSE	FALSE	-1.2	10.8054	-3.9
AAAAAAGTC	11	4	3	0	0	674	AAAAAAGTC	8.93e-07	4.52e-07	0	0	8.18e-05	8.32e-05	681	0.0107385	0.00543705	0	0	0.983824	4.94073	11806.8	0.57735	KKV	KKV	FALSE	FALSE	FALSE	FALSE	Absent	FALSE	FALSE	FALSE	FALSE	FALSE	FALSE	-1.2	10.8054	-4.9
AAAAAAGTG	17	6	19	0	1	104	AAAAAAGTG	1.34e-06	2.86e-06	0	1.18e-07	1.26e-05	1.69e-05	130	0.0790485	0.168988	0	0.00697503	0.744989	4.16987	8986.84	0.516398	KKV	KKV	FALSE	FALSE	FALSE	FALSE	Absent	FALSE	FALSE	FALSE	FALSE	FALSE	FALSE	-1.2	10.8054	-9.4
AAAAAAGTT	8	7	5	8	2	1574	AAAAAAGTT	1.56e-06	7.54e-07	1.04e-06	2.36e-07	0.000191112	0.000194707	1596	0.00802834	0.0038713	0.00534939	0.0012144	0.981537	4.94436	11786.6	0.443471	KKV	KKV	FALSE	FALSE	FALSE	FALSE	Absent	FALSE	FALSE	FALSE	FALSE	FALSE	FALSE	-1.2	10.8054	-3.9
AAAAAATAA	15	23	4	0	4	476	AAAAAATAA	5.14e-06	6.03e-07	0	4.73e-07	5.78e-05	6.4e-05	507	0.0802433	0.00942107	0	0.00738831	0.902947	4.64338	10864.7	1	KK*	KK*	TRUE	FALSE	TRUE	FALSE	Ochre (UAA)	FALSE	FALSE	FALSE	FALSE	FALSE	FALSE	-2.6	10.8054	NA
AAAAAATAC	7	4	6	0	0	1574	AAAAAATAC	8.93e-07	9.05e-07	0	0	0.000191112	0.00019291	1584	0.00463036	0.00468883	0	0	0.990681	4.96741	11888.8	0.707107	KKY	KKY	FALSE	FALSE	FALSE	FALSE	Absent	FALSE	FALSE	FALSE	FALSE	FALSE	FALSE	-3.03333	10.2476	-4.8
AAAAAATAG	15	26	20	39	20	148	AAAAAATAG	5.81e-06	3.02e-06	5.08e-06	2.36e-06	1.8e-05	3.42e-05	253	0.169604	0.0880746	0.148325	0.069071	0.524926	3.69164	6650.72	1	KK*	KK*	TRUE	TRUE	FALSE	FALSE	Amber (UAG)	FALSE	FALSE	FALSE	FALSE	FALSE	FALSE	-2.6	10.8054	NA
AAAAAATAT	6	5	3	0	2	2079	AAAAAATAT	1.12e-06	4.52e-07	0	2.36e-07	0.000252428	0.000254233	2089	0.00439184	0.00177892	0	0.000930059	0.992899	4.97617	11918.4	0.543139	KKY	KKY	FALSE	FALSE	FALSE	FALSE	Absent	FALSE	FALSE	FALSE	FALSE	FALSE	FALSE	-3.03333	10.2476	-3.9
AAAAAATCA	11	5	10	0	4	389	AAAAAATCA	1.12e-06	1.51e-06	0	4.73e-07	4.72e-05	5.03e-05	408	0.0221852	0.0299539	0	0.00939632	0.938465	4.812	11299.4	0.408248	KKS	KKS	FALSE	FALSE	FALSE	FALSE	Absent	FALSE	FALSE	FALSE	FALSE	FALSE	FALSE	-2.86667	10.8054	-4.8
AAAAAATCC	5	2	10	0	0	28	AAAAAATCC	4.47e-07	1.51e-06	0	0	3.4e-06	5.35e-06	40	0.0834203	0.281579	0	0	0.635	3.82158	7655.46	0.57735	KKS	KKS	FALSE	FALSE	FALSE	FALSE	Absent	FALSE	FALSE	FALSE	FALSE	FALSE	FALSE	-2.86667	10.8054	-6.7
AAAAAATCG	18	57	14	0	1	498	AAAAAATCG	1.27e-05	2.11e-06	0	1.18e-07	6.05e-05	7.54e-05	570	0.168763	0.0279826	0	0.00156749	0.801687	4.23943	9632.62	0.469042	KKS	KKS	FALSE	FALSE	FALSE	FALSE	Absent	FALSE	FALSE	FALSE	FALSE	FALSE	FALSE	-2.86667	10.8054	-8.4
AAAAAATCT	9	3	1	3	11	650	AAAAAATCT	6.7e-07	1.51e-07	3.91e-07	1.3e-06	7.89e-05	8.14e-05	668	0.00822673	0.00185125	0.00479639	0.0159699	0.969156	4.93598	11690.6	0.443471	KKS	KKS	FALSE	FALSE	FALSE	FALSE	Absent	FALSE	FALSE	FALSE	FALSE	FALSE	FALSE	-2.86667	10.8054	-6
AAAAAATGA	8	28	4	4	45	203	AAAAAATGA	6.25e-06	6.03e-07	5.21e-07	5.32e-06	2.46e-05	3.73e-05	284	0.167433	0.0161473	0.0139453	0.142462	0.660013	4.11147	8446.67	1	KK*	KK*	TRUE	FALSE	FALSE	TRUE	Opal (UGA	FALSE	FALSE	FALSE	FALSE	FALSE	FALSE	-2.6	10.8054	NA
AAAAAATGC	11	11	3	0	2	174	AAAAAATGC	2.46e-06	4.52e-07	0	2.36e-07	2.11e-05	2.43e-05	190	0.101204	0.0186331	0	0.00974181	0.870421	4.52954	10484.4	0.408248	KKC	KKC	FALSE	FALSE	FALSE	FALSE	Absent	FALSE	FALSE	FALSE	FALSE	FALSE	FALSE	-1.76667	9.67625	-5.3
AAAAAATGG	30	8	33	18	9	83	AAAAAATGG	1.79e-06	4.97e-06	2.34e-06	1.06e-06	1.01e-05	2.02e-05	151	0.0882362	0.245714	0.115749	0.0525537	0.497748	3.62586	6262.86	0.469042	KKW	KKW	FALSE	FALSE	FALSE	FALSE	Absent	FALSE	FALSE	FALSE	FALSE	FALSE	FALSE	-2.9	10.8054	-8.3
AAAAAATGT	10	13	4	4	1	854	AAAAAATGT	2.9e-06	6.03e-07	5.21e-07	1.18e-07	0.000103691	0.000107836	876	0.0269208	0.00559196	0.00482939	0.00109635	0.961561	4.86479	11546.8	0.313581	KKC	KKC	FALSE	FALSE	FALSE	FALSE	Absent	FALSE	FALSE	FALSE	FALSE	FALSE	FALSE	-1.76667	9.67625	-5.5
AAAAAATTA	12	5	4	1	8	1416	AAAAAATTA	1.12e-06	6.03e-07	1.3e-07	9.46e-07	0.000171928	0.000174724	1434	0.00639039	0.00345125	0.000745152	0.00541317	0.984	4.95718	11828.5	0.408248	KKL	KKL	FALSE	FALSE	FALSE	FALSE	Absent	FALSE	FALSE	FALSE	FALSE	FALSE	FALSE	-1.33333	10.8054	-3.9
AAAAAATTT	5	3	3	0	0	1101	AAAAAATTT	6.7e-07	4.52e-07	0	0	0.000133681	0.000134804	1107	0.00496969	0.00335497	0	0	0.991675	4.97006	11900.6	0.443471	KKF	KKF	FALSE	FALSE	FALSE	FALSE	Absent	FALSE	FALSE	FALSE	FALSE	FALSE	FALSE	-1.66667	10.8054	-3.9
AAAAACAAA	8	8	1	1	0	887	AAAAACAAA	1.79e-06	1.51e-07	1.3e-07	0	0.000107698	0.000109765	897	0.0162755	0.00137342	0.00118613	0	0.981165	4.92841	11775.2	0.816497	KNK	KNK	FALSE	FALSE	FALSE	FALSE	Absent	FALSE	FALSE	FALSE	FALSE	FALSE	FALSE	-3.76667	10.8054	-3.9
AAAAACAAC	10	2	2	1	0	149	AAAAACAAC	4.47e-07	3.02e-07	1.3e-07	0	1.81e-05	1.9e-05	154	0.023544	0.0158942	0.00686337	0	0.953698	4.84441	11450.9	0.666667	KNN	KNN	FALSE	FALSE	FALSE	FALSE	Absent	FALSE	FALSE	FALSE	FALSE	FALSE	FALSE	-3.63333	9.70002	-5.8
AAAAACAAG	7	3	6	4	0	206	AAAAACAAG	6.7e-07	9.05e-07	5.21e-07	0	2.5e-05	2.71e-05	219	0.024714	0.0333681	0.0192118	0	0.922706	4.76262	11088.5	0.46188	KNK	KNK	FALSE	FALSE	FALSE	FALSE	Absent	FALSE	FALSE	FALSE	FALSE	FALSE	FALSE	-3.76667	10.8054	-8.4
AAAAACAAT	15	1	13	0	0	627	AAAAACAAT	2.23e-07	1.96e-06	0	0	7.61e-05	7.83e-05	641	0.00285154	0.0250254	0	0	0.972123	4.91352	11668.5	0.512076	KNN	KNN	FALSE	FALSE	FALSE	FALSE	Absent	FALSE	FALSE	FALSE	FALSE	FALSE	FALSE	-3.63333	9.70002	-3.9
AAAAACACA	5	1	1	0	0	84	AAAAACACA	2.23e-07	1.51e-07	0	0	1.02e-05	1.06e-05	86	0.0211205	0.0142581	0	0	0.964621	4.87274	11577.6	0.333333	KNT	KNT	FALSE	FALSE	FALSE	FALSE	Absent	FALSE	FALSE	FALSE	FALSE	FALSE	FALSE	-2.7	9.70002	-3.9
AAAAACACC	13	21	1	27	0	180	AAAAACACC	4.69e-06	1.51e-07	3.52e-06	0	2.19e-05	3.02e-05	229	0.155227	0.00499006	0.116358	0	0.723425	4.13141	8754.62	0.471405	KNT	KNT	FALSE	FALSE	FALSE	FALSE	Absent	FALSE	FALSE	FALSE	FALSE	FALSE	FALSE	-2.7	9.70002	-5.8
AAAAACACG	5	7	1	6	0	180	AAAAACACG	1.56e-06	1.51e-07	7.81e-07	0	2.19e-05	2.44e-05	194	0.0641951	0.00619103	0.0320806	0	0.897533	4.66049	10791.7	0.507718	KNT	KNT	FALSE	FALSE	FALSE	FALSE	Absent	FALSE	FALSE	FALSE	FALSE	FALSE	FALSE	-2.7	9.70002	-8.4
AAAAACAGA	11	4	2	0	0	954	AAAAACAGA	8.93e-07	3.02e-07	0	0	0.000115833	0.000117028	960	0.00763275	0.00257638	0	0	0.989791	4.96174	11878	0.333333	KNR	KNR	FALSE	FALSE	FALSE	FALSE	Absent	TRUE	FALSE	FALSE	FALSE	FALSE	FALSE	-3.96667	11.6518	-4.6
AAAAACAGC	8	2	2	3	6	309	AAAAACAGC	4.47e-07	3.02e-07	3.91e-07	7.09e-07	3.75e-05	3.94e-05	322	0.0113453	0.00765903	0.00992187	0.0180194	0.953054	4.89378	11508.6	0.333333	KNS	KNS	FALSE	FALSE	FALSE	FALSE	Absent	FALSE	FALSE	FALSE	FALSE	FALSE	FALSE	-2.73333	9.70002	-7.3
AAAAACAGG	18	7	13	1	0	24	AAAAACAGG	1.56e-06	1.96e-06	1.3e-07	0	2.91e-06	6.57e-06	45	0.238027	0.298422	0.0198251	0	0.443725	3.11297	5377.17	0.382971	KNR	KNR	FALSE	FALSE	FALSE	FALSE	Absent	TRUE	FALSE	FALSE	FALSE	FALSE	FALSE	-3.96667	11.6518	-8.3
AAAAACAGT	5	0	10	0	0	168	AAAAACAGT	0	1.51e-06	0	0	2.04e-05	2.19e-05	178	0	0.0688192	0	0	0.931181	4.79354	11182.4	0.256038	KNS	KNS	FALSE	FALSE	FALSE	FALSE	Absent	FALSE	FALSE	FALSE	FALSE	FALSE	FALSE	-2.73333	9.70002	-6
AAAAACATC	4	1	3	0	0	618	AAAAACATC	2.23e-07	4.52e-07	0	0	7.5e-05	7.57e-05	622	0.00294948	0.00597344	0	0	0.991077	4.97028	11893.7	0.57735	KNI	KNI	FALSE	FALSE	FALSE	FALSE	Absent	FALSE	FALSE	FALSE	FALSE	FALSE	FALSE	-0.966667	9.70002	-4.6
AAAAACATT	12	2	3	0	1	760	AAAAACATT	4.47e-07	4.52e-07	0	1.18e-07	9.23e-05	9.33e-05	766	0.0047872	0.00484765	0	0.00126723	0.989098	4.96504	11874.4	0.443471	KNI	KNI	FALSE	FALSE	FALSE	FALSE	Absent	FALSE	FALSE	FALSE	FALSE	FALSE	FALSE	-0.966667	9.70002	-4.1
AAAAACCAA	5	2	1	0	0	56	AAAAACCAA	4.47e-07	1.51e-07	0	0	6.8e-06	7.4e-06	59	0.0603804	0.020381	0	0	0.919239	4.69734	11034.5	0.471405	KNQ	KNQ	FALSE	FALSE	FALSE	FALSE	Absent	FALSE	FALSE	FALSE	FALSE	FALSE	FALSE	-3.63333	9.70002	-6.2
AAAAACCAG	5	10	4	1	1	12	AAAAACCAG	2.23e-06	6.03e-07	1.3e-07	1.18e-07	1.46e-06	4.54e-06	28	0.491705	0.132777	0.0286676	0.026032	0.320819	2.55148	3986.51	0.541603	KNQ	KNQ	FALSE	FALSE	FALSE	FALSE	Absent	FALSE	FALSE	FALSE	FALSE	FALSE	FALSE	-3.63333	9.70002	-8.4
AAAAACCGT	7	1	3	2	2	39	AAAAACCGT	2.23e-07	4.52e-07	2.6e-07	2.36e-07	4.74e-06	5.91e-06	47	0.0377998	0.0765543	0.0440764	0.0400242	0.801545	4.49096	9799.02	0.666667	KNR	KNR	FALSE	FALSE	FALSE	FALSE	Absent	FALSE	FALSE	FALSE	FALSE	FALSE	FALSE	-3.96667	11.6518	-6.9
AAAAACGAA	13	4	13	1	16	85	AAAAACGAA	8.93e-07	1.96e-06	1.3e-07	1.89e-06	1.03e-05	1.52e-05	119	0.0587837	0.128973	0.0085681	0.124486	0.679189	4.23632	8620.21	0.666667	KNE	KNE	FALSE	FALSE	FALSE	FALSE	Absent	FALSE	FALSE	FALSE	FALSE	FALSE	FALSE	-3.63333	6.40878	-4.1
AAAAACGAC	6	1	17	4	1	119	AAAAACGAC	2.23e-07	2.56e-06	5.21e-07	1.18e-07	1.44e-05	1.79e-05	142	0.0124937	0.143383	0.0291365	0.00661446	0.808372	4.45499	9759.22	0.57735	KND	KND	FALSE	FALSE	FALSE	FALSE	Absent	FALSE	FALSE	FALSE	FALSE	FALSE	FALSE	-3.63333	6.33737	-6.5
AAAAACGAG	9	1	7	2	1	24	AAAAACGAG	2.23e-07	1.06e-06	2.6e-07	1.18e-07	2.91e-06	4.57e-06	35	0.0488512	0.230851	0.0569629	0.025863	0.637472	3.97225	7805.62	0.377124	KNE	KNE	FALSE	FALSE	FALSE	FALSE	Absent	FALSE	FALSE	FALSE	FALSE	FALSE	FALSE	-3.63333	6.40878	-8.4
AAAAACGAT	13	0	6	1	2	114	AAAAACGAT	0	9.05e-07	1.3e-07	2.36e-07	1.38e-05	1.51e-05	123	0	0.0598513	0.0086149	0.0156458	0.915888	4.78757	11059.3	0.443471	KND	KND	FALSE	FALSE	FALSE	FALSE	Absent	FALSE	FALSE	FALSE	FALSE	FALSE	FALSE	-3.63333	6.33737	-5.2
AAAAACGCA	8	1	2	1	1	693	AAAAACGCA	2.23e-07	3.02e-07	1.3e-07	1.18e-07	8.41e-05	8.49e-05	698	0.00262978	0.00355066	0.00153323	0.00139227	0.990894	4.97437	11897.1	0.57735	KNA	KNA	FALSE	FALSE	FALSE	FALSE	Absent	FALSE	FALSE	FALSE	FALSE	FALSE	FALSE	-1.86667	9.70002	-3.9
AAAAACGCT	20	0	2	0	2	652	AAAAACGCT	0	3.02e-07	0	2.36e-07	7.92e-05	7.97e-05	656	0	0.00378291	0	0.00296668	0.99325	4.98568	11930.1	0.362093	KNA	KNA	FALSE	FALSE	FALSE	FALSE	Absent	FALSE	FALSE	FALSE	FALSE	FALSE	FALSE	-1.86667	9.70002	-5.2
AAAAACGGA	29	6	61	3	3	233	AAAAACGGA	1.34e-06	9.2e-06	3.91e-07	3.55e-07	2.83e-05	3.96e-05	306	0.0338593	0.232389	0.0098704	0.00896296	0.714919	4.13869	8645.78	0.333333	KNG	KNG	FALSE	FALSE	FALSE	FALSE	Absent	FALSE	FALSE	FALSE	FALSE	FALSE	FALSE	-2.6	9.70002	-4.5
AAAAACGGC	17	0	35	2	14	12	AAAAACGGC	0	5.28e-06	2.6e-07	1.66e-06	1.46e-06	8.65e-06	63	0	0.61006	0.0301067	0.191372	0.168462	2.91823	2801.75	0.666667	KNG	KNG	FALSE	FALSE	FALSE	FALSE	Absent	FALSE	FALSE	FALSE	FALSE	FALSE	FALSE	-2.6	9.70002	-6.6
AAAAACGGG	24	7	87	10	22	5	AAAAACGGG	1.56e-06	1.31e-05	1.3e-06	2.6e-06	6.07e-07	1.92e-05	131	0.0814629	0.683503	0.0678499	0.135547	0.0316378	2.35239	991.981	0.382971	KNG	KNG	FALSE	FALSE	FALSE	FALSE	Absent	FALSE	FALSE	FALSE	FALSE	FALSE	FALSE	-2.6	9.70002	-8.3
AAAAACGTA	9	6	6	0	0	444	AAAAACGTA	1.34e-06	9.05e-07	0	0	5.39e-05	5.62e-05	456	0.0238605	0.0161079	0	0	0.960032	4.85623	11522.8	0.745356	KNV	KNV	FALSE	FALSE	FALSE	FALSE	Absent	FALSE	FALSE	FALSE	FALSE	FALSE	FALSE	-1.06667	9.70002	-3.9
AAAAACGTC	1	0	6	0	0	17	AAAAACGTC	0	9.05e-07	0	0	2.06e-06	2.97e-06	23	0	0.304694	0	0	0.695306	4.08592	8380.24	0.471405	KNV	KNV	FALSE	FALSE	FALSE	FALSE	Absent	FALSE	FALSE	FALSE	FALSE	FALSE	FALSE	-1.06667	9.70002	-4.9
AAAAACGTG	17	0	13	0	1	108	AAAAACGTG	0	1.96e-06	0	1.18e-07	1.31e-05	1.52e-05	122	0	0.129009	0	0.00778255	0.863208	4.60519	10402	0.421637	KNV	KNV	FALSE	FALSE	FALSE	FALSE	Absent	FALSE	FALSE	FALSE	FALSE	FALSE	FALSE	-1.06667	9.70002	-9.4
AAAAACGTT	24	1	2	0	8	920	AAAAACGTT	2.23e-07	3.02e-07	0	9.46e-07	0.000111705	0.000113175	931	0.00197314	0.00266408	0	0.00835702	0.987006	4.97576	11874.5	0.362093	KNV	KNV	FALSE	FALSE	FALSE	FALSE	Absent	FALSE	FALSE	FALSE	FALSE	FALSE	FALSE	-1.06667	9.70002	-3.9
AAAAACTAA	5	17	1	0	0	120	AAAAACTAA	3.8e-06	1.51e-07	0	0	1.46e-05	1.85e-05	138	0.205014	0.00814128	0	0	0.786845	4.15552	9447.22	0.666667	KN*	KN*	TRUE	FALSE	TRUE	FALSE	Ochre (UAA)	FALSE	FALSE	FALSE	FALSE	FALSE	FALSE	-2.46667	9.70002	NA
AAAAACTAC	6	5	1	0	1	192	AAAAACTAC	1.12e-06	1.51e-07	0	1.18e-07	2.33e-05	2.47e-05	199	0.0452086	0.00610393	0	0.0047869	0.943901	4.79607	11345.7	0.57735	KNY	KNY	FALSE	FALSE	FALSE	FALSE	Absent	FALSE	FALSE	FALSE	FALSE	FALSE	FALSE	-2.9	9.29829	-4.8
AAAAACTAT	6	1	0	1	6	385	AAAAACTAT	2.23e-07	0	1.3e-07	7.09e-07	4.67e-05	4.78e-05	393	0.00467091	0	0.00272325	0.0148373	0.977768	4.96103	11788.4	0.443471	KNY	KNY	FALSE	FALSE	FALSE	FALSE	Absent	FALSE	FALSE	FALSE	FALSE	FALSE	FALSE	-2.9	9.29829	-5
AAAAACTCA	10	0	0	0	1	147	AAAAACTCA	0	0	0	1.18e-07	1.78e-05	1.8e-05	148	0	0	0	0.00658029	0.99342	4.99342	11944.7	0.333333	KNS	KNS	FALSE	FALSE	FALSE	FALSE	Absent	FALSE	FALSE	FALSE	FALSE	FALSE	FALSE	-2.73333	9.70002	-5
AAAAACTCC	4	0	7	0	0	15	AAAAACTCC	0	1.06e-06	0	0	1.82e-06	2.88e-06	22	0	0.366855	0	0	0.633145	3.89943	7641.76	0.471405	KNS	KNS	FALSE	FALSE	FALSE	FALSE	Absent	FALSE	FALSE	FALSE	FALSE	FALSE	FALSE	-2.73333	9.70002	-8.6
AAAAACTCG	2	1	1	0	1	10	AAAAACTCG	2.23e-07	1.51e-07	0	1.18e-07	1.21e-06	1.71e-06	13	0.130861	0.0883424	0	0.069281	0.711516	4.14225	8800.82	0.382971	KNS	KNS	FALSE	FALSE	FALSE	FALSE	Absent	FALSE	FALSE	FALSE	FALSE	FALSE	FALSE	-2.73333	9.70002	-8.4
AAAAACTGC	9	4	3	1	1	852	AAAAACTGC	8.93e-07	4.52e-07	1.3e-07	1.18e-07	0.000103448	0.000105042	861	0.00850365	0.00430552	0.00123946	0.00112551	0.984826	4.94946	11823.4	0.333333	KNC	KNC	FALSE	FALSE	FALSE	FALSE	Absent	FALSE	FALSE	FALSE	FALSE	FALSE	FALSE	-1.63333	8.54518	-5.5
AAAAACTGG	9	3	5	2	8	247	AAAAACTGG	6.7e-07	7.54e-07	2.6e-07	9.46e-07	3e-05	3.26e-05	265	0.0205373	0.0231074	0.00798252	0.0289946	0.919378	4.80357	11144.9	0.382971	KNW	KNW	FALSE	FALSE	FALSE	FALSE	Absent	FALSE	FALSE	FALSE	FALSE	FALSE	FALSE	-2.76667	9.70002	-8.3
AAAAACTGT	7	0	3	0	1	181	AAAAACTGT	0	4.52e-07	0	1.18e-07	2.2e-05	2.25e-05	185	0	0.0200585	0	0.0052435	0.974698	4.93458	11717.7	0.256038	KNC	KNC	FALSE	FALSE	FALSE	FALSE	Absent	FALSE	FALSE	FALSE	FALSE	FALSE	FALSE	-1.63333	8.54518	-5.5
AAAAACTTA	8	1	1	0	1	511	AAAAACTTA	2.23e-07	1.51e-07	0	1.18e-07	6.2e-05	6.25e-05	514	0.00357086	0.00241063	0	0.0018905	0.992128	4.97659	11912.7	0.333333	KNL	KNL	FALSE	FALSE	FALSE	FALSE	Absent	FALSE	FALSE	FALSE	FALSE	FALSE	FALSE	-1.2	9.70002	-3.9
AAAAACTTG	4	1	4	2	0	26	AAAAACTTG	2.23e-07	6.03e-07	2.6e-07	0	3.16e-06	4.24e-06	33	0.052623	0.1421	0.0613611	0	0.743916	4.24048	8981.91	0.382971	KNL	KNL	FALSE	FALSE	FALSE	FALSE	Absent	FALSE	FALSE	FALSE	FALSE	FALSE	FALSE	-1.2	9.70002	-10.3
AAAAAGAAA	13	12	3	1	1	816	AAAAAGAAA	2.68e-06	4.52e-07	1.3e-07	1.18e-07	9.91e-05	0.000102458	833	0.0261545	0.00441413	0.00127073	0.0011539	0.967007	4.87844	11610.1	0.565685	KKK	KKK	FALSE	FALSE	FALSE	FALSE	Absent	FALSE	FALSE	FALSE	FALSE	FALSE	FALSE	-3.9	11.1031	-3.9
AAAAAGAAC	18	3	64	10	2	339	AAAAAGAAC	6.7e-07	9.65e-06	1.3e-06	2.36e-07	4.12e-05	5.3e-05	418	0.0126361	0.181983	0.0245572	0.0044599	0.776364	4.34993	9369.25	0.46188	KKN	KKN	FALSE	FALSE	FALSE	FALSE	Absent	FALSE	FALSE	FALSE	FALSE	FALSE	FALSE	-3.76667	10.8054	-8.3
AAAAAGAAG	14	10	30	6	3	265	AAAAAGAAG	2.23e-06	4.52e-06	7.81e-07	3.55e-07	3.22e-05	4.01e-05	314	0.0557338	0.112875	0.0194965	0.00885204	0.803042	4.39059	9694.73	0.32	KKK	KKK	FALSE	FALSE	FALSE	FALSE	Absent	FALSE	FALSE	FALSE	FALSE	FALSE	FALSE	-3.9	11.1031	-8.4
AAAAAGAAT	9	3	13	1	3	872	AAAAAGAAT	6.7e-07	1.96e-06	1.3e-07	3.55e-07	0.000105877	0.000108991	892	0.00614666	0.0179813	0.00119455	0.00325419	0.971423	4.91583	11671.8	0.354777	KKN	KKN	FALSE	FALSE	FALSE	FALSE	Absent	FALSE	FALSE	FALSE	FALSE	FALSE	FALSE	-3.76667	10.8054	-6.4
AAAAAGACA	13	4	3	1	39	694	AAAAAGACA	8.93e-07	4.52e-07	1.3e-07	4.61e-06	8.43e-05	9.04e-05	741	0.00988639	0.00500562	0.001441	0.0510324	0.932635	4.89152	11377	0.23094	KKT	KKT	FALSE	FALSE	FALSE	FALSE	Absent	FALSE	FALSE	FALSE	FALSE	FALSE	FALSE	-2.83333	10.8054	-5.8
AAAAAGACC	2	0	1	0	2	14	AAAAAGACC	0	1.51e-07	0	2.36e-07	1.7e-06	2.09e-06	17	0	0.0722326	0	0.113294	0.814473	4.67001	10190.2	0.326599	KKT	KKT	FALSE	FALSE	FALSE	FALSE	Absent	FALSE	FALSE	FALSE	FALSE	FALSE	FALSE	-2.83333	10.8054	-9.9
AAAAAGACG	21	5	31	0	2	253	AAAAAGACG	1.12e-06	4.67e-06	0	2.36e-07	3.07e-05	3.67e-05	291	0.0303864	0.127183	0	0.00643492	0.835995	4.49047	10071	0.351757	KKT	KKT	FALSE	FALSE	FALSE	FALSE	Absent	FALSE	FALSE	FALSE	FALSE	FALSE	FALSE	-2.83333	10.8054	-8.4
AAAAAGACT	11	3	7	0	2	95	AAAAAGACT	6.7e-07	1.06e-06	0	2.36e-07	1.15e-05	1.35e-05	107	0.0496379	0.0781896	0	0.0175197	0.854653	4.54936	10329.3	0.250865	KKT	KKT	FALSE	FALSE	FALSE	FALSE	Absent	FALSE	FALSE	FALSE	FALSE	FALSE	FALSE	-2.83333	10.8054	-7.6
AAAAAGAGA	14	14	9	9	16	535	AAAAAGAGA	3.13e-06	1.36e-06	1.17e-06	1.89e-06	6.5e-05	7.25e-05	583	0.0431189	0.0187129	0.0161611	0.0260894	0.895918	4.71297	10857.7	0.23094	KKR	KKR	FALSE	FALSE	FALSE	FALSE	Absent	TRUE	FALSE	FALSE	FALSE	FALSE	FALSE	-4.1	11.8231	-4.6
AAAAAGAGC	19	4	38	6	1	71	AAAAAGAGC	8.93e-07	5.73e-06	7.81e-07	1.18e-07	8.62e-06	1.61e-05	120	0.0553366	0.354891	0.0483939	0.00732414	0.534054	3.60987	6507.75	0.23094	KKS	KKS	FALSE	FALSE	FALSE	FALSE	Absent	FALSE	FALSE	FALSE	FALSE	FALSE	FALSE	-2.86667	10.8054	-8.3
AAAAAGAGG	33	12	124	7	2	168	AAAAAGAGG	2.68e-06	1.87e-05	9.11e-07	2.36e-07	2.04e-05	4.29e-05	313	0.0624365	0.43555	0.0212345	0.00550923	0.47527	3.39563	5789.33	0.26533	KKR	KKR	FALSE	FALSE	FALSE	FALSE	Absent	TRUE	FALSE	FALSE	FALSE	FALSE	FALSE	-4.1	11.8231	-8.3
AAAAAGAGT	10	9	12	4	2	171	AAAAAGAGT	2.01e-06	1.81e-06	5.21e-07	2.36e-07	2.08e-05	2.53e-05	198	0.0793176	0.0713949	0.020553	0.00933171	0.819403	4.41811	9888.91	0.177388	KKS	KKS	FALSE	FALSE	FALSE	FALSE	Absent	FALSE	FALSE	FALSE	FALSE	FALSE	FALSE	-2.86667	10.8054	-4.1
AAAAAGATA	8	4	6	1	20	934	AAAAAGATA	8.93e-07	9.05e-07	1.3e-07	2.36e-06	0.000113404	0.000117697	965	0.00758934	0.00768518	0.00110619	0.0200899	0.963529	4.92428	11636.4	0.0765942	KKI	KKI	FALSE	FALSE	FALSE	FALSE	Absent	FALSE	FALSE	FALSE	FALSE	FALSE	FALSE	-1.1	10.8054	-4.5
AAAAAGATC	6	4	2	0	1	98	AAAAAGATC	8.93e-07	3.02e-07	0	1.18e-07	1.19e-05	1.32e-05	105	0.0676086	0.0228208	0	0.00894842	0.900622	4.65215	10843.8	0.4	KKI	KKI	FALSE	FALSE	FALSE	FALSE	Absent	FALSE	FALSE	FALSE	FALSE	FALSE	FALSE	-1.1	10.8054	-7.3
AAAAAGATG	32	12	36	6	12	102	AAAAAGATG	2.68e-06	5.43e-06	7.81e-07	1.42e-06	1.24e-05	2.27e-05	168	0.118094	0.239172	0.034426	0.0625221	0.545786	3.67873	6826.23	0.32	KKM	KKM	FALSE	FALSE	FALSE	FALSE	Absent	FALSE	FALSE	FALSE	FALSE	FALSE	FALSE	-1.96667	10.8054	-9.4
AAAAAGATT	9	8	9	0	8	956	AAAAAGATT	1.79e-06	1.36e-06	0	9.46e-07	0.000116076	0.000120165	981	0.014867	0.011291	0	0.00787093	0.965971	4.89879	11621.6	0.307246	KKI	KKI	FALSE	FALSE	FALSE	FALSE	Absent	FALSE	FALSE	FALSE	FALSE	FALSE	FALSE	-1.1	10.8054	-5.2
AAAAAGCAC	5	1	0	2	4	1048	AAAAAGCAC	2.23e-07	0	2.6e-07	4.73e-07	0.000127246	0.000128203	1055	0.00174185	0	0.00203109	0.00368872	0.992538	4.98528	11925	0.23094	KKH	KKH	FALSE	FALSE	FALSE	FALSE	Absent	FALSE	FALSE	FALSE	FALSE	FALSE	FALSE	-3.66667	10.8054	-4.9
AAAAAGCAG	9	3	7	1	0	43	AAAAAGCAG	6.7e-07	1.06e-06	1.3e-07	0	5.22e-06	7.08e-06	54	0.0946715	0.149127	0.0183986	0	0.737803	4.13714	8884.47	0.375233	KKQ	KKQ	FALSE	FALSE	FALSE	FALSE	Absent	FALSE	FALSE	FALSE	FALSE	FALSE	FALSE	-3.76667	10.8054	-8.4
AAAAAGCAT	12	1	4	1	1	693	AAAAAGCAT	2.23e-07	6.03e-07	1.3e-07	1.18e-07	8.41e-05	8.52e-05	700	0.00262048	0.00707619	0.0015278	0.00138734	0.987388	4.96385	11855.5	0.177388	KKH	KKH	FALSE	FALSE	FALSE	FALSE	Absent	FALSE	FALSE	FALSE	FALSE	FALSE	FALSE	-3.66667	10.8054	-3.9
AAAAAGCGA	19	6	6	2	1	766	AAAAAGCGA	1.34e-06	9.05e-07	2.6e-07	1.18e-07	9.3e-05	9.56e-05	781	0.014011	0.00945864	0.00272292	0.0012363	0.972571	4.9089	11678.4	0.0046188	KKR	KKR	FALSE	FALSE	FALSE	FALSE	Absent	FALSE	FALSE	FALSE	FALSE	FALSE	FALSE	-4.1	11.8231	-4.6
AAAAAGCGC	7	1	3	2	1	127	AAAAAGCGC	2.23e-07	4.52e-07	2.6e-07	1.18e-07	1.54e-05	1.65e-05	134	0.0135551	0.0274526	0.0158059	0.0071764	0.93601	4.82463	11271	0.391918	KKR	KKR	FALSE	FALSE	FALSE	FALSE	Absent	FALSE	FALSE	FALSE	FALSE	FALSE	FALSE	-4.1	11.8231	-5.2
AAAAAGCGG	19	5	55	2	1	19	AAAAAGCGG	1.12e-06	8.29e-06	2.6e-07	1.18e-07	2.31e-06	1.21e-05	82	0.0923261	0.685609	0.0215314	0.00977594	0.190758	2.52103	2421.33	0.23094	KKR	KKR	FALSE	FALSE	FALSE	FALSE	Absent	FALSE	FALSE	FALSE	FALSE	FALSE	FALSE	-4.1	11.8231	-8.3
AAAAAGCGT	19	9	8	1	3	644	AAAAAGCGT	2.01e-06	1.21e-06	1.3e-07	3.55e-07	7.82e-05	8.19e-05	665	0.0245414	0.0147267	0.00158981	0.00433094	0.954811	4.85014	11476.5	0.46188	KKR	KKR	FALSE	FALSE	FALSE	FALSE	Absent	FALSE	FALSE	FALSE	FALSE	FALSE	FALSE	-4.1	11.8231	-4.1
AAAAAGCTA	10	18	3	5	0	534	AAAAAGCTA	4.02e-06	4.52e-07	6.51e-07	0	6.48e-05	7e-05	560	0.0574555	0.00646456	0.00930499	0	0.926775	4.73217	11128.8	0.23094	KKL	KKL	FALSE	FALSE	FALSE	FALSE	Absent	FALSE	FALSE	FALSE	FALSE	FALSE	FALSE	-1.33333	10.8054	-5.4
AAAAAGCTC	9	0	13	0	0	45	AAAAAGCTC	0	1.96e-06	0	0	5.46e-06	7.42e-06	58	0	0.263995	0	0	0.736005	4.20801	8863.74	0.23094	KKL	KKL	FALSE	FALSE	FALSE	FALSE	Absent	FALSE	FALSE	FALSE	FALSE	FALSE	FALSE	-1.33333	10.8054	-7.6
AAAAAGCTG	9	1	51	1	1	18	AAAAAGCTG	2.23e-07	7.69e-06	1.3e-07	1.18e-07	2.19e-06	1.03e-05	72	0.0215849	0.743153	0.0125845	0.0114276	0.21125	2.6476	2673.3	0.48	KKL	KKL	FALSE	FALSE	FALSE	FALSE	Absent	FALSE	FALSE	FALSE	FALSE	FALSE	FALSE	-1.33333	10.8054	-9.6
AAAAAGCTT	6	4	3	4	8	844	AAAAAGCTT	8.93e-07	4.52e-07	5.21e-07	9.46e-07	0.000102477	0.000105289	863	0.00848372	0.00429543	0.00494622	0.00898298	0.973292	4.9343	11715.5	0.177388	KKL	KKL	FALSE	FALSE	FALSE	FALSE	Absent	FALSE	FALSE	FALSE	FALSE	FALSE	FALSE	-1.33333	10.8054	-5.8
AAAAAGGAA	18	5	39	5	15	74	AAAAAGGAA	1.12e-06	5.88e-06	6.51e-07	1.77e-06	8.98e-06	1.84e-05	138	0.0606649	0.319441	0.0353691	0.0963524	0.488172	3.63193	6265.71	0.46188	KKE	KKE	FALSE	FALSE	FALSE	FALSE	Absent	FALSE	FALSE	FALSE	FALSE	FALSE	FALSE	-3.76667	9.53732	-4
AAAAAGGAC	11	4	11	2	1	13	AAAAAGGAC	8.93e-07	1.66e-06	2.6e-07	1.18e-07	1.58e-06	4.51e-06	31	0.19812	0.367807	0.0577545	0.0262224	0.350095	2.96237	4378.3	0.4	KKD	KKD	FALSE	FALSE	FALSE	FALSE	Absent	FALSE	FALSE	FALSE	FALSE	FALSE	FALSE	-3.76667	9.5373	-7.8
AAAAAGGAG	46	22	217	7	2	24	AAAAAGGAG	4.91e-06	3.27e-05	9.11e-07	2.36e-07	2.91e-06	4.17e-05	272	0.117847	0.784719	0.0218615	0.00567191	0.0699006	2.12506	968.866	0.261279	KKE	KKE	FALSE	FALSE	FALSE	FALSE	Absent	FALSE	FALSE	FALSE	FALSE	FALSE	FALSE	-3.76667	9.53732	-8.4
AAAAAGGAT	19	7	38	3	5	81	AAAAAGGAT	1.56e-06	5.73e-06	3.91e-07	5.91e-07	9.83e-06	1.81e-05	134	0.0863231	0.316353	0.0215694	0.032644	0.543111	3.62987	6687.48	0.307246	KKD	KKD	FALSE	FALSE	FALSE	FALSE	Absent	FALSE	FALSE	FALSE	FALSE	FALSE	FALSE	-3.76667	9.5373	-5.9
AAAAAGGCA	32	3	9	2	1	923	AAAAAGGCA	6.7e-07	1.36e-06	2.6e-07	1.18e-07	0.000112069	0.000114474	938	0.00585225	0.0118523	0.00227467	0.00103277	0.978988	4.93545	11754.5	0.4	KKA	KKA	FALSE	FALSE	FALSE	FALSE	Absent	FALSE	FALSE	FALSE	FALSE	FALSE	FALSE	-2	10.8054	-5.2
AAAAAGGCC	26	6	12	58	2	3	AAAAAGGCC	1.34e-06	1.81e-06	7.55e-06	2.36e-07	3.64e-07	1.13e-05	81	0.118562	0.160079	0.668204	0.0209232	0.0322322	2.68818	884.612	0.326599	KKA	KKA	FALSE	FALSE	FALSE	FALSE	Absent	FALSE	FALSE	FALSE	FALSE	FALSE	FALSE	-2	10.8054	-9.3
AAAAAGGCG	9	12	28	4	6	11	AAAAAGGCG	2.68e-06	4.22e-06	5.21e-07	7.09e-07	1.34e-06	9.47e-06	61	0.283073	0.445896	0.0550128	0.0749328	0.141086	2.34506	2054.97	0.226274	KKA	KKA	FALSE	FALSE	FALSE	FALSE	Absent	FALSE	FALSE	FALSE	FALSE	FALSE	FALSE	-2	10.8054	-8.4
AAAAAGGCT	6	8	31	2	8	313	AAAAAGGCT	1.79e-06	4.67e-06	2.6e-07	9.46e-07	3.8e-05	4.57e-05	362	0.0391173	0.102329	0.00570159	0.0207097	0.832142	4.50443	10076.7	0.250865	KKA	KKA	FALSE	FALSE	FALSE	FALSE	Absent	FALSE	FALSE	FALSE	FALSE	FALSE	FALSE	-2	10.8054	-7
AAAAAGGGA	45	42	100	7	51	37	AAAAAGGGA	9.38e-06	1.51e-05	9.11e-07	6.03e-06	4.49e-06	3.59e-05	237	0.261344	0.42007	0.025395	0.168011	0.125181	2.47562	2177.88	0.23094	KKG	KKG	FALSE	FALSE	FALSE	FALSE	Absent	FALSE	FALSE	FALSE	FALSE	FALSE	FALSE	-2.73333	10.8054	-6.4
AAAAAGGGC	46	8	193	8	4	6	AAAAAGGGC	1.79e-06	2.91e-05	1.04e-06	4.73e-07	7.29e-07	3.31e-05	219	0.0539317	0.878356	0.0314435	0.0142764	0.0219928	2.07204	440.655	0.46188	KKG	KKG	FALSE	FALSE	FALSE	FALSE	Absent	FALSE	FALSE	FALSE	FALSE	FALSE	FALSE	-2.73333	10.8054	-7.3
AAAAAGGGG	46	19	197	18	7	3	AAAAAGGGG	4.24e-06	2.97e-05	2.34e-06	8.28e-07	3.64e-07	3.75e-05	244	0.113214	0.792451	0.0625327	0.0220826	0.00971948	2.02264	331.009	0.26533	KKG	KKG	FALSE	FALSE	FALSE	FALSE	Absent	FALSE	FALSE	FALSE	FALSE	FALSE	FALSE	-2.73333	10.8054	-8.3
AAAAAGGGT	39	13	152	19	6	24	AAAAAGGGT	2.9e-06	2.29e-05	2.47e-06	7.09e-07	2.91e-06	3.19e-05	214	0.0909623	0.717994	0.0775102	0.0222266	0.0913069	2.30492	1310.18	0.354777	KKG	KKG	FALSE	FALSE	FALSE	FALSE	Absent	FALSE	FALSE	FALSE	FALSE	FALSE	FALSE	-2.73333	10.8054	-9.1
AAAAAGGTA	40	16	42	22	8	380	AAAAAGGTA	3.57e-06	6.33e-06	2.86e-06	9.46e-07	4.61e-05	5.99e-05	468	0.0596951	0.105786	0.0478551	0.015802	0.770862	4.33235	9349.83	0.516398	KKV	KKV	FALSE	FALSE	FALSE	FALSE	Absent	FALSE	FALSE	FALSE	FALSE	FALSE	FALSE	-1.2	10.8054	-5.2
AAAAAGGTC	16	9	31	3	1	47	AAAAAGGTC	2.01e-06	4.67e-06	3.91e-07	1.18e-07	5.71e-06	1.29e-05	91	0.155815	0.362315	0.0302813	0.00916579	0.442423	3.22007	5406.84	0.326599	KKV	KKV	FALSE	FALSE	FALSE	FALSE	Absent	FALSE	FALSE	FALSE	FALSE	FALSE	FALSE	-1.2	10.8054	-5.7
AAAAAGGTG	31	8	145	9	3	87	AAAAAGGTG	1.79e-06	2.19e-05	1.17e-06	3.55e-07	1.06e-05	3.57e-05	252	0.0499917	0.611695	0.0327897	0.00992507	0.295598	2.88944	3676.99	0.292119	KKV	KKV	FALSE	FALSE	FALSE	FALSE	Absent	FALSE	FALSE	FALSE	FALSE	FALSE	FALSE	-1.2	10.8054	-9.4
AAAAAGGTT	19	0	17	1	18	303	AAAAAGGTT	0	2.56e-06	1.3e-07	2.13e-06	3.68e-05	4.16e-05	339	0	0.0615902	0.00312889	0.0511423	0.884139	4.75783	10803	0.250865	KKV	KKV	FALSE	FALSE	FALSE	FALSE	Absent	FALSE	FALSE	FALSE	FALSE	FALSE	FALSE	-1.2	10.8054	-4.2
AAAAAGTAA	11	155	2	3	10	159	AAAAAGTAA	3.46e-05	3.02e-07	3.91e-07	1.18e-06	1.93e-05	5.58e-05	329	0.620385	0.00540404	0.00700065	0.0211901	0.34602	2.46706	4245.78	0.32	KK*	KK*	TRUE	FALSE	TRUE	FALSE	Ochre (UAA)	FALSE	FALSE	FALSE	FALSE	FALSE	FALSE	-2.6	10.8054	NA
AAAAAGTAT	17	1	2	4	2	1867	AAAAAGTAT	2.23e-07	3.02e-07	5.21e-07	2.36e-07	0.000226688	0.00022797	1876	0.000979562	0.00132258	0.00228444	0.00103721	0.994376	4.98651	11937.8	0.307246	KKY	KKY	FALSE	FALSE	FALSE	FALSE	Absent	FALSE	FALSE	FALSE	FALSE	FALSE	FALSE	-3.03333	10.2476	-4.7
AAAAAGTCA	11	5	4	2	2	182	AAAAAGTCA	1.12e-06	6.03e-07	2.6e-07	2.36e-07	2.21e-05	2.43e-05	195	0.0459213	0.0248006	0.0107093	0.00972473	0.908844	4.71077	10951.5	0.23094	KKS	KKS	FALSE	FALSE	FALSE	FALSE	Absent	FALSE	FALSE	FALSE	FALSE	FALSE	FALSE	-2.86667	10.8054	-5.1
AAAAAGTCC	3	10	8	3	1	16	AAAAAGTCC	2.23e-06	1.21e-06	3.91e-07	1.18e-07	1.94e-06	5.89e-06	38	0.379094	0.204737	0.0663064	0.0200702	0.329793	2.71673	4101.7	0.326599	KKS	KKS	FALSE	FALSE	FALSE	FALSE	Absent	FALSE	FALSE	FALSE	FALSE	FALSE	FALSE	-2.86667	10.8054	-6.7
AAAAAGTCG	16	1	26	1	3	163	AAAAAGTCG	2.23e-07	3.92e-06	1.3e-07	3.55e-07	1.98e-05	2.44e-05	194	0.00914497	0.160515	0.00533175	0.0145247	0.810484	4.45669	9800.74	0.26533	KKS	KKS	FALSE	FALSE	FALSE	FALSE	Absent	FALSE	FALSE	FALSE	FALSE	FALSE	FALSE	-2.86667	10.8054	-8.4
AAAAAGTCT	15	8	10	0	10	185	AAAAAGTCT	1.79e-06	1.51e-06	0	1.18e-06	2.25e-05	2.69e-05	213	0.0663168	0.0559619	0	0.0438872	0.833834	4.52296	10172	0.250865	KKS	KKS	FALSE	FALSE	FALSE	FALSE	Absent	FALSE	FALSE	FALSE	FALSE	FALSE	FALSE	-2.86667	10.8054	-6.3
AAAAAGTGA	28	88	13	3	35	68	AAAAAGTGA	1.97e-05	1.96e-06	3.91e-07	4.14e-06	8.26e-06	3.44e-05	207	0.571325	0.0569774	0.0113556	0.120302	0.24004	2.40075	3338.64	0.32	KK*	KK*	TRUE	FALSE	FALSE	TRUE	Opal (UGA	FALSE	FALSE	FALSE	FALSE	FALSE	FALSE	-2.6	10.8054	NA
AAAAAGTGC	24	1	14	4	8	295	AAAAAGTGC	2.23e-07	2.11e-06	5.21e-07	9.46e-07	3.58e-05	3.96e-05	322	0.00563648	0.0532715	0.0131448	0.0238727	0.904074	4.76748	10949.2	0.23094	KKC	KKC	FALSE	FALSE	FALSE	FALSE	Absent	FALSE	FALSE	FALSE	FALSE	FALSE	FALSE	-1.76667	9.67625	-5.3
AAAAAGTGG	26	7	53	5	10	79	AAAAAGTGG	1.56e-06	7.99e-06	6.51e-07	1.18e-06	9.59e-06	2.1e-05	154	0.0745135	0.380866	0.0310309	0.0563561	0.457234	3.44093	5755.5	0.26533	KKW	KKW	FALSE	FALSE	FALSE	FALSE	Absent	FALSE	FALSE	FALSE	FALSE	FALSE	FALSE	-2.9	10.8054	-8.3
AAAAAGTGT	25	6	3	3	12	975	AAAAAGTGT	1.34e-06	4.52e-07	3.91e-07	1.42e-06	0.000118383	0.000121984	999	0.0109839	0.00370754	0.00320195	0.0116303	0.970476	4.92691	11690.2	0.177388	KKC	KKC	FALSE	FALSE	FALSE	FALSE	Absent	FALSE	FALSE	FALSE	FALSE	FALSE	FALSE	-1.76667	9.67625	-5.8
AAAAAGTTA	11	17	8	2	0	172	AAAAAGTTA	3.8e-06	1.21e-06	2.6e-07	0	2.09e-05	2.61e-05	199	0.145192	0.0461257	0.00995889	0	0.798723	4.26094	9599.1	0.23094	KKL	KKL	FALSE	FALSE	FALSE	FALSE	Absent	FALSE	FALSE	FALSE	FALSE	FALSE	FALSE	-1.33333	10.8054	-3.9
AAAAAGTTC	21	1	33	0	0	69	AAAAAGTTC	2.23e-07	4.97e-06	0	0	8.38e-06	1.36e-05	103	0.0164489	0.366445	0	0	0.617106	3.83487	7449.57	0.326599	KKF	KKF	FALSE	FALSE	FALSE	FALSE	Absent	FALSE	FALSE	FALSE	FALSE	FALSE	FALSE	-1.66667	10.8054	-5.2
AAAAAGTTG	22	5	73	4	15	155	AAAAAGTTG	1.12e-06	1.1e-05	5.21e-07	1.77e-06	1.88e-05	3.32e-05	252	0.0335951	0.331122	0.0156694	0.0533582	0.566255	3.78756	7036.96	0.26533	KKL	KKL	FALSE	FALSE	FALSE	FALSE	Absent	FALSE	FALSE	FALSE	FALSE	FALSE	FALSE	-1.33333	10.8054	-10.1
AAAAAGTTT	12	8	3	0	9	821	AAAAAGTTT	1.79e-06	4.52e-07	0	1.06e-06	9.97e-05	0.000102987	841	0.0173467	0.00439144	0	0.0103317	0.96793	4.90711	11653.2	0.250865	KKF	KKF	FALSE	FALSE	FALSE	FALSE	Absent	FALSE	FALSE	FALSE	FALSE	FALSE	FALSE	-1.66667	10.8054	-3.9
AAAAATAAA	14	14	0	1	13	1645	AAAAATAAA	3.13e-06	0	1.3e-07	1.54e-06	0.000199733	0.000204526	1673	0.0152858	0	0.000636572	0.00751463	0.976563	4.93007	11746.5	0.627163	KNK	KNK	FALSE	FALSE	FALSE	FALSE	Absent	FALSE	FALSE	FALSE	FALSE	FALSE	FALSE	-3.76667	10.8054	-3.9
AAAAATAAC	3	2	3	0	0	154	AAAAATAAC	4.47e-07	4.52e-07	0	0	1.87e-05	1.96e-05	159	0.02279	0.0230778	0	0	0.954132	4.83961	11452.8	0.512076	KNN	KNN	FALSE	FALSE	FALSE	FALSE	Absent	FALSE	FALSE	FALSE	FALSE	FALSE	FALSE	-3.63333	9.70002	-5.7
AAAAATAAG	10	7	5	6	4	1236	AAAAATAAG	1.56e-06	7.54e-07	7.81e-07	4.73e-07	0.000150073	0.000153644	1258	0.010174	0.00490595	0.00508432	0.00307793	0.976758	4.93134	11736	0.354777	KNK	KNK	FALSE	FALSE	FALSE	FALSE	Absent	FALSE	FALSE	FALSE	FALSE	FALSE	FALSE	-3.76667	10.8054	-8.4
AAAAATACA	15	3	1	1	13	471	AAAAATACA	6.7e-07	1.51e-07	1.3e-07	1.54e-06	5.72e-05	5.97e-05	489	0.0112262	0.00252622	0.00218172	0.0257548	0.958311	4.9174	11594.3	0.256038	KNT	KNT	FALSE	FALSE	FALSE	FALSE	Absent	FALSE	FALSE	FALSE	FALSE	FALSE	FALSE	-2.7	9.70002	-3.9
AAAAATACG	9	1	6	1	2	162	AAAAATACG	2.23e-07	9.05e-07	1.3e-07	2.36e-07	1.97e-05	2.12e-05	172	0.0105513	0.0427383	0.00615169	0.0111723	0.929386	4.8061	11201.9	0.389986	KNT	KNT	FALSE	FALSE	FALSE	FALSE	Absent	FALSE	FALSE	FALSE	FALSE	FALSE	FALSE	-2.7	9.70002	-8.4
AAAAATAGA	10	5	9	1	10	664	AAAAATAGA	1.12e-06	1.36e-06	1.3e-07	1.18e-06	8.06e-05	8.44e-05	689	0.0132281	0.0160742	0.00154247	0.0140066	0.955149	4.88177	11515.3	0.256038	KNR	KNR	FALSE	FALSE	FALSE	FALSE	Absent	TRUE	FALSE	FALSE	FALSE	FALSE	FALSE	-3.96667	11.6518	-4.6
AAAAATAGC	6	4	0	0	1	499	AAAAATAGC	8.93e-07	0	0	1.18e-07	6.06e-05	6.16e-05	504	0.0145009	0	0	0.00191928	0.98358	4.94008	11810.2	0.256038	KNS	KNS	FALSE	FALSE	FALSE	FALSE	Absent	FALSE	FALSE	FALSE	FALSE	FALSE	FALSE	-2.73333	9.70002	-5.7
AAAAATAGG	23	24	26	3	1	226	AAAAATAGG	5.36e-06	3.92e-06	3.91e-07	1.18e-07	2.74e-05	3.72e-05	280	0.143962	0.105285	0.0104916	0.0031757	0.737086	4.08414	8878.27	0.294165	KNR	KNR	FALSE	FALSE	FALSE	FALSE	Absent	TRUE	FALSE	FALSE	FALSE	FALSE	FALSE	-3.96667	11.6518	-8.3
AAAAATAGT	12	5	5	1	1	920	AAAAATAGT	1.12e-06	7.54e-07	1.3e-07	1.18e-07	0.000111705	0.000113823	932	0.00980952	0.00662226	0.00114384	0.00103868	0.981386	4.93757	11782	0.196667	KNS	KNS	FALSE	FALSE	FALSE	FALSE	Absent	FALSE	FALSE	FALSE	FALSE	FALSE	FALSE	-2.73333	9.70002	-4.1
AAAAATATA	10	3	3	1	0	848	AAAAATATA	6.7e-07	4.52e-07	1.3e-07	0	0.000102963	0.000104215	855	0.00642836	0.0043397	0.0012493	0	0.987983	4.95877	11857.2	0.0849183	KNI	KNI	FALSE	FALSE	FALSE	FALSE	Absent	FALSE	FALSE	FALSE	FALSE	FALSE	FALSE	-0.966667	9.70002	-3.9
AAAAATATC	6	5	2	0	0	441	AAAAATATC	1.12e-06	3.02e-07	0	0	5.35e-05	5.5e-05	448	0.0203145	0.0054856	0	0	0.9742	4.90229	11691.5	0.443471	KNI	KNI	FALSE	FALSE	FALSE	FALSE	Absent	FALSE	FALSE	FALSE	FALSE	FALSE	FALSE	-0.966667	9.70002	-7.4
AAAAATATG	13	2	8	0	0	720	AAAAATATG	4.47e-07	1.21e-06	0	0	8.74e-05	8.91e-05	730	0.00501406	0.0135397	0	0	0.981446	4.93932	11779.1	0.393333	KNM	KNM	FALSE	FALSE	FALSE	FALSE	Absent	FALSE	FALSE	FALSE	FALSE	FALSE	FALSE	-1.83333	9.70002	-9.4
AAAAATATT	18	5	6	0	0	1759	AAAAATATT	1.12e-06	9.05e-07	0	0	0.000213574	0.000215595	1770	0.00517892	0.00419546	0	0	0.990626	4.9667	11888.1	0.340637	KNI	KNI	FALSE	FALSE	FALSE	FALSE	Absent	FALSE	FALSE	FALSE	FALSE	FALSE	FALSE	-0.966667	9.70002	-5.9
AAAAATCAA	3	3	3	0	0	206	AAAAATCAA	6.7e-07	4.52e-07	0	0	2.5e-05	2.61e-05	212	0.0256342	0.0173053	0	0	0.957061	4.84555	11487.3	0.362093	KNQ	KNQ	FALSE	FALSE	FALSE	FALSE	Absent	FALSE	FALSE	FALSE	FALSE	FALSE	FALSE	-3.63333	9.70002	-4.3
AAAAATCAG	19	1	2	0	5	145	AAAAATCAG	2.23e-07	3.02e-07	0	5.91e-07	1.76e-05	1.87e-05	153	0.011928	0.0161048	0	0.0315748	0.940392	4.8724	11400.5	0.416013	KNQ	KNQ	FALSE	FALSE	FALSE	FALSE	Absent	FALSE	FALSE	FALSE	FALSE	FALSE	FALSE	-3.63333	9.70002	-8.4
AAAAATCCA	10	0	0	1	0	185	AAAAATCCA	0	0	1.3e-07	0	2.25e-05	2.26e-05	186	0	0	0.00576277	0	0.994237	4.98847	11934.3	0.256038	KNP	KNP	FALSE	FALSE	FALSE	FALSE	Absent	FALSE	FALSE	FALSE	FALSE	FALSE	FALSE	-3	9.70002	-6.3
AAAAATCGA	17	2	1	0	10	780	AAAAATCGA	4.47e-07	1.51e-07	0	1.18e-06	9.47e-05	9.65e-05	793	0.00462888	0.00156245	0	0.0122532	0.981555	4.96454	11823.1	0.00512076	KNR	KNR	FALSE	FALSE	FALSE	FALSE	Absent	FALSE	FALSE	FALSE	FALSE	FALSE	FALSE	-3.96667	11.6518	-4.6
AAAAATCGC	4	1	1	13	1	487	AAAAATCGC	2.23e-07	1.51e-07	1.69e-06	1.18e-07	5.91e-05	6.13e-05	503	0.00364199	0.00245866	0.0276039	0.00192816	0.964367	4.92092	11596.3	0.434511	KNR	KNR	FALSE	FALSE	FALSE	FALSE	Absent	FALSE	FALSE	FALSE	FALSE	FALSE	FALSE	-3.96667	11.6518	-5.5
AAAAATCGG	12	3	6	1	2	92	AAAAATCGG	6.7e-07	9.05e-07	1.3e-07	2.36e-07	1.12e-05	1.31e-05	104	0.0510947	0.0689866	0.00992983	0.0180339	0.851955	4.55077	10303.6	0.256038	KNR	KNR	FALSE	FALSE	FALSE	FALSE	Absent	FALSE	FALSE	FALSE	FALSE	FALSE	FALSE	-3.96667	11.6518	-8.3
AAAAATCGT	4	1	1	4	17	1210	AAAAATCGT	2.23e-07	1.51e-07	5.21e-07	2.01e-06	0.000146916	0.000149821	1233	0.00149052	0.00100623	0.00347604	0.013415	0.980612	4.97065	11817.9	0.512076	KNR	KNR	FALSE	FALSE	FALSE	FALSE	Absent	FALSE	FALSE	FALSE	FALSE	FALSE	FALSE	-3.96667	11.6518	-4.3
AAAAATCTA	12	2	6	0	0	904	AAAAATCTA	4.47e-07	9.05e-07	0	0	0.000109762	0.000111113	912	0.00401952	0.00814056	0	0	0.98784	4.9595	11855.1	0.256038	KNL	KNL	FALSE	FALSE	FALSE	FALSE	Absent	FALSE	FALSE	FALSE	FALSE	FALSE	FALSE	-1.2	9.70002	-5.5
AAAAATCTG	4	1	3	0	23	141	AAAAATCTG	2.23e-07	4.52e-07	0	2.72e-06	1.71e-05	2.05e-05	168	0.0108854	0.0220457	0	0.132549	0.83452	4.75777	10494.3	0.532165	KNL	KNL	FALSE	FALSE	FALSE	FALSE	Absent	FALSE	FALSE	FALSE	FALSE	FALSE	FALSE	-1.2	9.70002	-9.6
AAAAATGAA	9	19	3	0	4	145	AAAAATGAA	4.24e-06	4.52e-07	0	4.73e-07	1.76e-05	2.28e-05	171	0.186307	0.0198589	0	0.0207654	0.773069	4.17443	9357.69	0.512076	KNE	KNE	FALSE	FALSE	FALSE	FALSE	Absent	FALSE	FALSE	FALSE	FALSE	FALSE	FALSE	-3.63333	6.40878	-4.8
AAAAATGAC	6	3	3	0	0	27	AAAAATGAC	6.7e-07	4.52e-07	0	0	3.28e-06	4.4e-06	33	0.152241	0.102775	0	0	0.744984	4.08271	8955.19	0.443471	KND	KND	FALSE	FALSE	FALSE	FALSE	Absent	FALSE	FALSE	FALSE	FALSE	FALSE	FALSE	-3.63333	6.33737	-7.2
AAAAATGAG	11	6	13	6	0	84	AAAAATGAG	1.34e-06	1.96e-06	7.81e-07	0	1.02e-05	1.43e-05	109	0.0938282	0.137241	0.0547042	0	0.714226	4.10355	8621.88	0.289674	KNE	KNE	FALSE	FALSE	FALSE	FALSE	Absent	FALSE	FALSE	FALSE	FALSE	FALSE	FALSE	-3.63333	6.40878	-8.4
AAAAATGAT	18	10	19	12	13	656	AAAAATGAT	2.23e-06	2.86e-06	1.56e-06	1.54e-06	7.97e-05	8.78e-05	710	0.0254204	0.0326058	0.0177849	0.0174956	0.906693	4.74744	10958.4	0.340637	KND	KND	FALSE	FALSE	FALSE	FALSE	Absent	FALSE	FALSE	FALSE	FALSE	FALSE	FALSE	-3.63333	6.33737	-5.9
AAAAATGCA	4	2	1	1	1	104	AAAAATGCA	4.47e-07	1.51e-07	1.3e-07	1.18e-07	1.26e-05	1.35e-05	109	0.0331487	0.0111891	0.00966325	0.00877485	0.937224	4.80574	11286.1	0.443471	KNA	KNA	FALSE	FALSE	FALSE	FALSE	Absent	FALSE	FALSE	FALSE	FALSE	FALSE	FALSE	-1.86667	9.70002	-3.9
AAAAATGCC	4	0	16	0	0	5	AAAAATGCC	0	2.41e-06	0	0	6.07e-07	3.02e-06	21	0	0.79892	0	0	0.20108	2.60324	2508.83	0.362093	KNA	KNA	FALSE	FALSE	FALSE	FALSE	Absent	FALSE	FALSE	FALSE	FALSE	FALSE	FALSE	-1.86667	9.70002	-6
AAAAATGCG	5	1	1	1	1	163	AAAAATGCG	2.23e-07	1.51e-07	1.3e-07	1.18e-07	1.98e-05	2.04e-05	167	0.0109393	0.00738495	0.00637787	0.00579152	0.969506	4.91554	11659.9	0.250865	KNA	KNA	FALSE	FALSE	FALSE	FALSE	Absent	FALSE	FALSE	FALSE	FALSE	FALSE	FALSE	-1.86667	9.70002	-8.4
AAAAATGCT	8	4	0	0	0	307	AAAAATGCT	8.93e-07	0	0	0	3.73e-05	3.82e-05	311	0.0234025	0	0	0	0.976597	4.90639	11719.6	0.278129	KNA	KNA	FALSE	FALSE	FALSE	FALSE	Absent	FALSE	FALSE	FALSE	FALSE	FALSE	FALSE	-1.86667	9.70002	-3.9
AAAAATGGA	31	15	59	1	14	413	AAAAATGGA	3.35e-06	8.89e-06	1.3e-07	1.66e-06	5.01e-05	6.42e-05	502	0.0521955	0.138597	0.00202875	0.0257914	0.781388	4.34558	9488.39	0.256038	KNG	KNG	FALSE	FALSE	FALSE	FALSE	Absent	FALSE	FALSE	FALSE	FALSE	FALSE	FALSE	-2.6	9.70002	-7.8
AAAAATGGC	16	12	41	0	17	73	AAAAATGGC	2.68e-06	6.18e-06	0	2.01e-06	8.86e-06	1.97e-05	143	0.135792	0.313211	0	0.101847	0.44915	3.41535	5796.75	0.512076	KNG	KNG	FALSE	FALSE	FALSE	FALSE	Absent	FALSE	FALSE	FALSE	FALSE	FALSE	FALSE	-2.6	9.70002	-7
AAAAATGGG	31	14	78	27	0	21	AAAAATGGG	3.13e-06	1.18e-05	3.52e-06	0	2.55e-06	2.1e-05	140	0.149228	0.561273	0.167792	0	0.121707	2.38368	1631.49	0.294165	KNG	KNG	FALSE	FALSE	FALSE	FALSE	Absent	FALSE	FALSE	FALSE	FALSE	FALSE	FALSE	-2.6	9.70002	-10.7
AAAAATGGT	16	18	28	1	1	156	AAAAATGGT	4.02e-06	4.22e-06	1.3e-07	1.18e-07	1.89e-05	2.74e-05	204	0.146538	0.153885	0.00474641	0.00431005	0.690521	3.93839	8326.01	0.393333	KNG	KNG	FALSE	FALSE	FALSE	FALSE	Absent	FALSE	FALSE	FALSE	FALSE	FALSE	FALSE	-2.6	9.70002	-7.3
AAAAATGTA	9	11	5	2	3	1633	AAAAATGTA	2.46e-06	7.54e-07	2.6e-07	3.55e-07	0.000198276	0.000202101	1654	0.0121544	0.00372966	0.00128842	0.00175496	0.981073	4.93586	11780.7	0.572519	KNV	KNV	FALSE	FALSE	FALSE	FALSE	Absent	FALSE	FALSE	FALSE	FALSE	FALSE	FALSE	-1.06667	9.70002	-5.9
AAAAATGTC	8	3	3	0	7	637	AAAAATGTC	6.7e-07	4.52e-07	0	8.28e-07	7.73e-05	7.93e-05	650	0.0084488	0.00570366	0	0.010437	0.975411	4.93866	11743.4	0.362093	KNV	KNV	FALSE	FALSE	FALSE	FALSE	Absent	FALSE	FALSE	FALSE	FALSE	FALSE	FALSE	-1.06667	9.70002	-7.4
AAAAATGTG	8	6	13	2	4	37	AAAAATGTG	1.34e-06	1.96e-06	2.6e-07	4.73e-07	4.49e-06	8.53e-06	62	0.157161	0.229877	0.0305429	0.0554699	0.52695	3.56517	6572.14	0.323866	KNV	KNV	FALSE	FALSE	FALSE	FALSE	Absent	FALSE	FALSE	FALSE	FALSE	FALSE	FALSE	-1.06667	9.70002	-9.4
AAAAATGTT	17	3	4	1	0	1283	AAAAATGTT	6.7e-07	6.03e-07	1.3e-07	0	0.000155779	0.000157183	1291	0.00426212	0.0038364	0.000828308	0	0.991073	4.96979	11893.9	0.278129	KNV	KNV	FALSE	FALSE	FALSE	FALSE	Absent	FALSE	FALSE	FALSE	FALSE	FALSE	FALSE	-1.06667	9.70002	-5.9
AAAAATTAA	11	90	3	1	0	233	AAAAATTAA	2.01e-05	4.52e-07	1.3e-07	0	2.83e-05	4.9e-05	327	0.410407	0.00923532	0.00265864	0	0.577699	3.32535	6943.31	0.393333	KN*	KN*	TRUE	FALSE	TRUE	FALSE	Ochre (UAA)	FALSE	FALSE	FALSE	FALSE	FALSE	FALSE	-2.46667	9.70002	NA
AAAAATTAC	9	2	0	0	2	533	AAAAATTAC	4.47e-07	0	0	2.36e-07	6.47e-05	6.54e-05	537	0.00682918	0	0	0.00361554	0.989555	4.96907	11887.8	0.443471	KNY	KNY	FALSE	FALSE	FALSE	FALSE	Absent	FALSE	FALSE	FALSE	FALSE	FALSE	FALSE	-2.9	9.29829	-4.8
AAAAATTAG	19	13	11	56	2	93	AAAAATTAG	2.9e-06	1.66e-06	7.29e-06	2.36e-07	1.13e-05	2.34e-05	175	0.124164	0.0709259	0.311838	0.0101132	0.482959	3.65678	6030.01	0.393333	KN*	KN*	TRUE	TRUE	FALSE	FALSE	Amber (UAG)	FALSE	FALSE	FALSE	FALSE	FALSE	FALSE	-2.46667	9.70002	NA
AAAAATTAT	7	3	1	0	10	1622	AAAAATTAT	6.7e-07	1.51e-07	0	1.18e-06	0.00019694	0.000198943	1636	0.00336745	0.000757773	0	0.00594271	0.989932	4.97831	11900.7	0.340637	KNY	KNY	FALSE	FALSE	FALSE	FALSE	Absent	FALSE	FALSE	FALSE	FALSE	FALSE	FALSE	-2.9	9.29829	-3.9
AAAAATTCA	4	4	2	0	0	354	AAAAATTCA	8.93e-07	3.02e-07	0	0	4.3e-05	4.42e-05	360	0.0202197	0.00682503	0	0	0.972955	4.89865	11676.7	0.256038	KNS	KNS	FALSE	FALSE	FALSE	FALSE	Absent	FALSE	FALSE	FALSE	FALSE	FALSE	FALSE	-2.73333	9.70002	-4.1
AAAAATTCG	9	4	7	0	26	43	AAAAATTCG	8.93e-07	1.06e-06	0	3.07e-06	5.22e-06	1.02e-05	80	0.0872019	0.10302	0	0.300084	0.509693	4.04205	7210.73	0.294165	KNS	KNS	FALSE	FALSE	FALSE	FALSE	Absent	FALSE	FALSE	FALSE	FALSE	FALSE	FALSE	-2.73333	9.70002	-8.4
AAAAATTCT	1	0	1	0	0	198	AAAAATTCT	0	1.51e-07	0	0	2.4e-05	2.42e-05	199	0	0.00623167	0	0	0.993768	4.9813	11926	0.278129	KNS	KNS	FALSE	FALSE	FALSE	FALSE	Absent	FALSE	FALSE	FALSE	FALSE	FALSE	FALSE	-2.73333	9.70002	-5.3
AAAAATTGA	9	44	3	0	96	130	AAAAATTGA	9.83e-06	4.52e-07	0	1.13e-05	1.58e-05	3.74e-05	273	0.262634	0.0120887	0	0.303371	0.421906	3.60983	6161.72	0.393333	KN*	KN*	TRUE	FALSE	FALSE	TRUE	Opal (UGA	FALSE	FALSE	FALSE	FALSE	FALSE	FALSE	-2.46667	9.70002	NA
AAAAATTGC	15	4	5	2	5	461	AAAAATTGC	8.93e-07	7.54e-07	2.6e-07	5.91e-07	5.6e-05	5.85e-05	477	0.0152763	0.012891	0.00445324	0.0101096	0.95727	4.88121	11528.2	0.256038	KNC	KNC	FALSE	FALSE	FALSE	FALSE	Absent	FALSE	FALSE	FALSE	FALSE	FALSE	FALSE	-1.63333	8.54518	-5.7
AAAAATTGG	26	21	12	0	8	788	AAAAATTGG	4.69e-06	1.81e-06	0	9.46e-07	9.57e-05	0.000103122	829	0.0454755	0.0175428	0	0.00917176	0.92781	4.7563	11169.8	0.294165	KNW	KNW	FALSE	FALSE	FALSE	FALSE	Absent	FALSE	FALSE	FALSE	FALSE	FALSE	FALSE	-2.76667	9.70002	-8.3
AAAAATTGT	9	3	8	1	5	589	AAAAATTGT	6.7e-07	1.21e-06	1.3e-07	5.91e-07	7.15e-05	7.41e-05	606	0.00903938	0.016273	0.00175673	0.00797612	0.964955	4.90353	11611.4	0.196667	KNC	KNC	FALSE	FALSE	FALSE	FALSE	Absent	FALSE	FALSE	FALSE	FALSE	FALSE	FALSE	-1.63333	8.54518	-5.7
AAAAATTTA	3	4	1	0	0	1014	AAAAATTTA	8.93e-07	1.51e-07	0	0	0.000123118	0.000124162	1019	0.00719417	0.00121417	0	0	0.991592	4.96758	11899.4	0.256038	KNL	KNL	FALSE	FALSE	FALSE	FALSE	Absent	FALSE	FALSE	FALSE	FALSE	FALSE	FALSE	-1.2	9.70002	-3.9
AAAAATTTG	6	1	15	1	0	122	AAAAATTTG	2.23e-07	2.26e-06	1.3e-07	0	1.48e-05	1.74e-05	139	0.0128135	0.129753	0.00747056	0	0.849963	4.54455	10219.9	0.294165	KNL	KNL	FALSE	FALSE	FALSE	FALSE	Absent	FALSE	FALSE	FALSE	FALSE	FALSE	FALSE	-1.2	9.70002	-10.3
AAAACAAAC	3	0	2	0	0	55	AAAACAAAC	0	3.02e-07	0	0	6.68e-06	6.98e-06	57	0	0.043199	0	0	0.956801	4.8704	11486.8	0.333333	KTN	KTN	FALSE	FALSE	FALSE	FALSE	Absent	FALSE	FALSE	FALSE	FALSE	FALSE	FALSE	-2.7	9.70002	-5.9
AAAACAAAG	8	4	6	2	2	343	AAAACAAAG	8.93e-07	9.05e-07	2.6e-07	2.36e-07	4.16e-05	4.39e-05	357	0.0203282	0.0205849	0.00592593	0.00538112	0.94778	4.8397	11399.2	0.23094	KTK	KTK	FALSE	FALSE	FALSE	FALSE	Absent	FALSE	FALSE	FALSE	FALSE	FALSE	FALSE	-2.83333	10.8054	-8.4
AAAACAACA	15	9	0	0	22	1148	AAAACAACA	2.01e-06	0	0	2.6e-06	0.000139388	0.000143999	1179	0.013957	0	0	0.0180625	0.967981	4.92611	11681.1	0.166667	KTT	KTT	FALSE	FALSE	FALSE	FALSE	Absent	FALSE	FALSE	FALSE	FALSE	FALSE	FALSE	-1.76667	9.70002	-3.9
AAAACAAGA	9	3	1	2	20	409	AAAACAAGA	6.7e-07	1.51e-07	2.6e-07	2.36e-06	4.97e-05	5.31e-05	435	0.0126151	0.00283875	0.00490327	0.0445249	0.935118	4.88669	11385.2	0.166667	KTR	KTR	FALSE	FALSE	FALSE	FALSE	Absent	TRUE	FALSE	FALSE	FALSE	FALSE	FALSE	-3.03333	11.6518	-4.6
AAAACAAGC	6	1	2	0	0	173	AAAACAAGC	2.23e-07	3.02e-07	0	0	2.1e-05	2.15e-05	176	0.010372	0.014004	0	0	0.975624	4.9165	11709.4	0.166667	KTS	KTS	FALSE	FALSE	FALSE	FALSE	Absent	FALSE	FALSE	FALSE	FALSE	FALSE	FALSE	-1.8	9.70002	-5.9
AAAACAAGG	7	4	25	0	4	20	AAAACAAGG	8.93e-07	3.77e-06	0	4.73e-07	2.43e-06	7.56e-06	53	0.118101	0.498303	0	0.0625257	0.32107	2.97016	4140.09	0.191485	KTR	KTR	FALSE	FALSE	FALSE	FALSE	Absent	TRUE	FALSE	FALSE	FALSE	FALSE	FALSE	-3.03333	11.6518	-8.3
AAAACAAGT	10	10	5	2	3	807	AAAACAAGT	2.23e-06	7.54e-07	2.6e-07	3.55e-07	9.8e-05	0.000101586	827	0.0219823	0.00741998	0.00256325	0.0034914	0.964543	4.88119	11590	0.128019	KTS	KTS	FALSE	FALSE	FALSE	FALSE	Absent	FALSE	FALSE	FALSE	FALSE	FALSE	FALSE	-1.8	9.70002	-4.1
AAAACAATA	19	4	3	4	0	1497	AAAACAATA	8.93e-07	4.52e-07	5.21e-07	0	0.000181763	0.000183629	1508	0.00486438	0.00246291	0.00283606	0	0.989837	4.96748	11880.1	0.0552771	KTI	KTI	FALSE	FALSE	FALSE	FALSE	Absent	FALSE	FALSE	FALSE	FALSE	FALSE	FALSE	-0.0333333	9.70002	-3.9
AAAACACAA	4	0	0	0	0	323	AAAACACAA	0	0	0	0	3.92e-05	3.92e-05	323	0	0	0	0	1	5	12000	0.235702	KTQ	KTQ	FALSE	FALSE	FALSE	FALSE	Absent	FALSE	FALSE	FALSE	FALSE	FALSE	FALSE	-2.7	9.70002	-3.9
AAAACACAG	2	0	2	1	0	12	AAAACACAG	0	3.02e-07	1.3e-07	0	1.46e-06	1.89e-06	15	0	0.159636	0.0689332	0	0.771431	4.38323	9317.69	0.270801	KTQ	KTQ	FALSE	FALSE	FALSE	FALSE	Absent	FALSE	FALSE	FALSE	FALSE	FALSE	FALSE	-2.7	9.70002	-8.4
AAAACACAT	4	2	0	0	0	180	AAAACACAT	4.47e-07	0	0	0	2.19e-05	2.23e-05	182	0.0200262	0	0	0	0.979974	4.9199	11760.1	0.128019	KTH	KTH	FALSE	FALSE	FALSE	FALSE	Absent	FALSE	FALSE	FALSE	FALSE	FALSE	FALSE	-2.6	9.702	-3.9
AAAACACCT	2	2	0	0	0	11	AAAACACCT	4.47e-07	0	0	0	1.34e-06	1.78e-06	13	0.250598	0	0	0	0.749402	3.99761	8997.83	0.128019	KTP	KTP	FALSE	FALSE	FALSE	FALSE	Absent	FALSE	FALSE	FALSE	FALSE	FALSE	FALSE	-2.06667	9.70002	-5.2
AAAACACGG	9	2	27	0	0	141	AAAACACGG	4.47e-07	4.07e-06	0	0	1.71e-05	2.16e-05	170	0.0206416	0.188121	0	0	0.791238	4.35307	9517.84	0.166667	KTR	KTR	FALSE	FALSE	FALSE	FALSE	Absent	FALSE	FALSE	FALSE	FALSE	FALSE	FALSE	-3.03333	11.6518	-8.3
AAAACACTT	10	1	0	0	0	739	AAAACACTT	2.23e-07	0	0	0	8.97e-05	9e-05	740	0.00248257	0	0	0	0.997517	4.99007	11970.3	0.128019	KTL	KTL	FALSE	FALSE	FALSE	FALSE	Absent	FALSE	FALSE	FALSE	FALSE	FALSE	FALSE	-0.266667	9.70002	-3.9
AAAACAGAA	4	7	3	1	0	57	AAAACAGAA	1.56e-06	4.52e-07	1.3e-07	0	6.92e-06	9.07e-06	68	0.172413	0.0498829	0.0143601	0	0.763344	4.13198	9178.18	0.333333	KTE	KTE	FALSE	FALSE	FALSE	FALSE	Absent	FALSE	FALSE	FALSE	FALSE	FALSE	FALSE	-2.7	6.40878	-4.4
AAAACAGAC	6	6	4	8	0	12	AAAACAGAC	1.34e-06	6.03e-07	1.04e-06	0	1.46e-06	4.44e-06	30	0.301672	0.13577	0.23451	0	0.328049	2.91699	4099.62	0.288675	KTD	KTD	FALSE	FALSE	FALSE	FALSE	Absent	FALSE	FALSE	FALSE	FALSE	FALSE	FALSE	-2.7	6.33737	-6.5
AAAACAGAG	9	3	5	1	2	27	AAAACAGAG	6.7e-07	7.54e-07	1.3e-07	2.36e-07	3.28e-06	5.07e-06	38	0.132172	0.148712	0.0256865	0.04665	0.646779	3.92715	7965.19	0.188562	KTE	KTE	FALSE	FALSE	FALSE	FALSE	Absent	FALSE	FALSE	FALSE	FALSE	FALSE	FALSE	-2.7	6.40878	-8.4
AAAACAGAT	14	1	3	0	0	61	AAAACAGAT	2.23e-07	4.52e-07	0	0	7.41e-06	8.08e-06	65	0.0276303	0.0559585	0	0	0.916411	4.7216	11004.2	0.221736	KTD	KTD	FALSE	FALSE	FALSE	FALSE	Absent	FALSE	FALSE	FALSE	FALSE	FALSE	FALSE	-2.7	6.33737	-5.2
AAAACAGCG	5	3	30	0	2	7	AAAACAGCG	6.7e-07	4.52e-06	0	2.36e-07	8.5e-07	6.28e-06	42	0.106695	0.720285	0	0.0376581	0.135362	2.37471	1848.48	0.163299	KTA	KTA	FALSE	FALSE	FALSE	FALSE	Absent	FALSE	FALSE	FALSE	FALSE	FALSE	FALSE	-0.933333	9.70002	-8.4
AAAACAGCT	14	0	54	0	9	98	AAAACAGCT	0	8.14e-06	0	1.06e-06	1.19e-05	2.11e-05	161	0	0.385747	0	0.0504193	0.563833	3.79234	6993.8	0.181046	KTA	KTA	FALSE	FALSE	FALSE	FALSE	Absent	FALSE	FALSE	FALSE	FALSE	FALSE	FALSE	-0.933333	9.70002	-7.8
AAAACAGGA	10	8	2	0	2	80	AAAACAGGA	1.79e-06	3.02e-07	0	2.36e-07	9.71e-06	1.2e-05	92	0.148405	0.0250465	0	0.0196423	0.806906	4.3116	9759.56	0.166667	KTG	KTG	FALSE	FALSE	FALSE	FALSE	Absent	FALSE	FALSE	FALSE	FALSE	FALSE	FALSE	-1.66667	9.70002	-5.5
AAAACAGGC	15	6	19	0	1	63	AAAACAGGC	1.34e-06	2.86e-06	0	1.18e-07	7.65e-06	1.2e-05	89	0.111919	0.239257	0	0.00987542	0.638949	3.82468	7733.89	0.333333	KTG	KTG	FALSE	FALSE	FALSE	FALSE	Absent	FALSE	FALSE	FALSE	FALSE	FALSE	FALSE	-1.66667	9.70002	-5.9
AAAACAGGG	8	1	58	3	3	4	AAAACAGGG	2.23e-07	8.74e-06	3.91e-07	3.55e-07	4.86e-07	1.02e-05	69	0.0218976	0.857398	0.0383005	0.0347793	0.0476244	2.22883	823.005	0.191485	KTG	KTG	FALSE	FALSE	FALSE	FALSE	Absent	FALSE	FALSE	FALSE	FALSE	FALSE	FALSE	-1.66667	9.70002	-8.4
AAAACAGGT	20	17	43	1	14	147	AAAACAGGT	3.8e-06	6.48e-06	1.3e-07	1.66e-06	1.78e-05	2.99e-05	222	0.126913	0.216712	0.00435255	0.0553335	0.596689	3.77817	7390.62	0.256038	KTG	KTG	FALSE	FALSE	FALSE	FALSE	Absent	FALSE	FALSE	FALSE	FALSE	FALSE	FALSE	-1.66667	9.70002	-6.2
AAAACAGTA	5	21	16	0	3	106	AAAACAGTA	4.69e-06	2.41e-06	0	3.55e-07	1.29e-05	2.03e-05	146	0.230709	0.118665	0	0.017449	0.633177	3.70372	7679.79	0.372678	KTV	KTV	FALSE	FALSE	FALSE	FALSE	Absent	FALSE	FALSE	FALSE	FALSE	FALSE	FALSE	-0.133333	9.70002	-5.7
AAAACAGTC	11	4	1	0	0	452	AAAACAGTC	8.93e-07	1.51e-07	0	0	5.49e-05	5.59e-05	457	0.0159721	0.00269564	0	0	0.981332	4.92802	11776.6	0.235702	KTV	KTV	FALSE	FALSE	FALSE	FALSE	Absent	FALSE	FALSE	FALSE	FALSE	FALSE	FALSE	-0.133333	9.70002	-5.7
AAAACAGTG	9	2	10	27	2	13	AAAACAGTG	4.47e-07	1.51e-06	3.52e-06	2.36e-07	1.58e-06	7.28e-06	54	0.0613126	0.206956	0.482581	0.0324604	0.216689	3.13626	3032.74	0.210819	KTV	KTV	FALSE	FALSE	FALSE	FALSE	Absent	FALSE	FALSE	FALSE	FALSE	FALSE	FALSE	-0.133333	9.70002	-9.4
AAAACATAA	14	171	6	1	0	130	AAAACATAA	3.82e-05	9.05e-07	1.3e-07	0	1.58e-05	5.5e-05	308	0.694227	0.0164443	0.00236697	0	0.286961	2.16902	3460.81	0.166667	KT*	KT*	TRUE	FALSE	TRUE	FALSE	Ochre (UAA)	FALSE	FALSE	FALSE	FALSE	FALSE	FALSE	-1.53333	9.70002	NA
AAAACATAG	16	13	5	47	1	19	AAAACATAG	2.9e-06	7.54e-07	6.12e-06	1.18e-07	2.31e-06	1.22e-05	85	0.237931	0.0617784	0.501525	0.00968973	0.189076	2.8502	2616.88	0.166667	KT*	KT*	TRUE	TRUE	FALSE	FALSE	Amber (UAG)	FALSE	FALSE	FALSE	FALSE	FALSE	FALSE	-1.53333	9.70002	NA
AAAACATCA	11	19	4	0	1	304	AAAACATCA	4.24e-06	6.03e-07	0	1.18e-07	3.69e-05	4.19e-05	328	0.101322	0.0144003	0	0.00282329	0.881454	4.54869	10591.4	0.166667	KTS	KTS	FALSE	FALSE	FALSE	FALSE	Absent	FALSE	FALSE	FALSE	FALSE	FALSE	FALSE	-1.8	9.70002	-4.8
AAAACATCT	4	3	0	0	0	43	AAAACATCT	6.7e-07	0	0	0	5.22e-06	5.89e-06	46	0.113723	0	0	0	0.886277	4.54511	10637.6	0.181046	KTS	KTS	FALSE	FALSE	FALSE	FALSE	Absent	FALSE	FALSE	FALSE	FALSE	FALSE	FALSE	-1.8	9.70002	-6
AAAACATGA	24	27	0	17	270	66	AAAACATGA	6.03e-06	0	2.21e-06	3.19e-05	8.01e-06	4.82e-05	380	0.12515	0	0.0459412	0.662574	0.166335	3.74494	4411.36	0.166667	KT*	KT*	TRUE	FALSE	FALSE	TRUE	Opal (UGA	FALSE	FALSE	FALSE	FALSE	FALSE	FALSE	-1.53333	9.70002	NA
AAAACATGC	4	5	4	1	30	713	AAAACATGC	1.12e-06	6.03e-07	1.3e-07	3.55e-06	8.66e-05	9.2e-05	753	0.0121407	0.00655682	0.00141567	0.0385655	0.941321	4.89037	11436.6	0.166667	KTC	KTC	FALSE	FALSE	FALSE	FALSE	Absent	FALSE	FALSE	FALSE	FALSE	FALSE	FALSE	-0.7	8.54518	-6.3
AAAACATGG	6	2	11	0	2	13	AAAACATGG	4.47e-07	1.66e-06	0	2.36e-07	1.58e-06	3.92e-06	28	0.11394	0.423055	0	0.0603225	0.402683	3.21475	5102.4	0.191485	KTW	KTW	FALSE	FALSE	FALSE	FALSE	Absent	FALSE	FALSE	FALSE	FALSE	FALSE	FALSE	-1.83333	9.70002	-10.4
AAAACATGT	9	1	1	1	4	829	AAAACATGT	2.23e-07	1.51e-07	1.3e-07	4.73e-07	0.000100656	0.000101633	836	0.00219723	0.00148332	0.00128104	0.00465307	0.990385	4.97955	11902.4	0.128019	KTC	KTC	FALSE	FALSE	FALSE	FALSE	Absent	FALSE	FALSE	FALSE	FALSE	FALSE	FALSE	-0.7	8.54518	-6.6
AAAACATTA	9	3	4	0	1	994	AAAACATTA	6.7e-07	6.03e-07	0	1.18e-07	0.00012069	0.000122081	1002	0.00548761	0.00493948	0	0.000968425	0.988604	4.96226	11867.4	0.166667	KTL	KTL	FALSE	FALSE	FALSE	FALSE	Absent	FALSE	FALSE	FALSE	FALSE	FALSE	FALSE	-0.266667	9.70002	-3.9
AAAACATTC	2	0	1	0	0	78	AAAACATTC	0	1.51e-07	0	0	9.47e-06	9.62e-06	79	0	0.0156686	0	0	0.984331	4.95299	11813.9	0.235702	KTF	KTF	FALSE	FALSE	FALSE	FALSE	Absent	FALSE	FALSE	FALSE	FALSE	FALSE	FALSE	-0.6	9.70002	-4
AAAACATTG	2	1	2	1	1	17	AAAACATTG	2.23e-07	3.02e-07	1.3e-07	1.18e-07	2.06e-06	2.84e-06	22	0.078704	0.106264	0.0458864	0.0416678	0.727478	4.23295	8921.6	0.191485	KTL	KTL	FALSE	FALSE	FALSE	FALSE	Absent	FALSE	FALSE	FALSE	FALSE	FALSE	FALSE	-0.266667	9.70002	-10.1
AAAACCAAA	12	2	2	1	9	625	AAAACCAAA	4.47e-07	3.02e-07	1.3e-07	1.06e-06	7.59e-05	7.78e-05	639	0.00573851	0.00387399	0.00167285	0.0136715	0.975043	4.94841	11751.3	0.57735	KTK	KTK	FALSE	FALSE	FALSE	FALSE	Absent	FALSE	FALSE	FALSE	FALSE	FALSE	FALSE	-2.83333	10.8054	-6.3
AAAACCAAG	11	5	0	0	0	72	AAAACCAAG	1.12e-06	0	0	0	8.74e-06	9.86e-06	77	0.113256	0	0	0	0.886744	4.54698	10643.2	0.326599	KTK	KTK	FALSE	FALSE	FALSE	FALSE	Absent	FALSE	FALSE	FALSE	FALSE	FALSE	FALSE	-2.83333	10.8054	-8.4
AAAACCAAT	16	1	1	0	4	658	AAAACCAAT	2.23e-07	1.51e-07	0	4.73e-07	7.99e-05	8.07e-05	664	0.0027658	0.00186715	0	0.00585712	0.98951	4.97748	11895.5	0.362093	KTN	KTN	FALSE	FALSE	FALSE	FALSE	Absent	FALSE	FALSE	FALSE	FALSE	FALSE	FALSE	-2.7	9.70002	-6.3
AAAACCACA	7	24	1	2	0	219	AAAACCACA	5.36e-06	1.51e-07	2.6e-07	0	2.66e-05	3.24e-05	246	0.165614	0.00465848	0.00804641	0	0.821681	4.30748	9868.88	0.235702	KTT	KTT	FALSE	FALSE	FALSE	FALSE	Absent	FALSE	FALSE	FALSE	FALSE	FALSE	FALSE	-1.76667	9.70002	-6.1
AAAACCAGT	6	6	2	2	0	71	AAAACCAGT	1.34e-06	3.02e-07	2.6e-07	0	8.62e-06	1.05e-05	81	0.127334	0.0286537	0.0247463	0	0.819266	4.35521	9852.03	0.181046	KTS	KTS	FALSE	FALSE	FALSE	FALSE	Absent	FALSE	FALSE	FALSE	FALSE	FALSE	FALSE	-1.8	9.70002	-6.3
AAAACCCAA	8	0	1	0	21	7	AAAACCCAA	0	1.51e-07	0	2.48e-06	8.5e-07	3.48e-06	29	0	0.0432774	0	0.712731	0.243992	4.15744	5498.92	0.333333	KTQ	KTQ	FALSE	FALSE	FALSE	FALSE	Absent	FALSE	FALSE	FALSE	FALSE	FALSE	FALSE	-2.7	9.70002	-5.8
AAAACCCAG	1	0	9	2	0	14	AAAACCCAG	0	1.36e-06	2.6e-07	0	1.7e-06	3.32e-06	25	0	0.409036	0.0785013	0	0.512463	3.61589	6245.74	0.382971	KTQ	KTQ	FALSE	FALSE	FALSE	FALSE	Absent	FALSE	FALSE	FALSE	FALSE	FALSE	FALSE	-2.7	9.70002	-8.4
AAAACCCAT	5	0	3	0	0	77	AAAACCCAT	0	4.52e-07	0	0	9.35e-06	9.8e-06	80	0	0.0461423	0	0	0.953858	4.86157	11451.8	0.181046	KTH	KTH	FALSE	FALSE	FALSE	FALSE	Absent	FALSE	FALSE	FALSE	FALSE	FALSE	FALSE	-2.6	9.702	-5.8
AAAACCCGT	5	0	12	1	0	4	AAAACCCGT	0	1.81e-06	1.3e-07	0	4.86e-07	2.42e-06	17	0	0.746025	0.0536908	0	0.200284	2.65454	2525.15	0.471405	KTR	KTR	FALSE	FALSE	FALSE	FALSE	Absent	FALSE	FALSE	FALSE	FALSE	FALSE	FALSE	-3.03333	11.6518	-6.6
AAAACCCTA	3	1	2	0	0	11	AAAACCCTA	2.23e-07	3.02e-07	0	0	1.34e-06	1.86e-06	14	0.120032	0.162064	0	0	0.717903	4.03368	8636.68	0.235702	KTL	KTL	FALSE	FALSE	FALSE	FALSE	Absent	FALSE	FALSE	FALSE	FALSE	FALSE	FALSE	-0.266667	9.70002	-7.2
AAAACCCTT	2	0	1	1	1	7	AAAACCCTT	0	1.51e-07	1.3e-07	1.18e-07	8.5e-07	1.25e-06	10	0	0.12069	0.104231	0.0946488	0.68043	4.33482	8582.92	0.181046	KTL	KTL	FALSE	FALSE	FALSE	FALSE	Absent	FALSE	FALSE	FALSE	FALSE	FALSE	FALSE	-0.266667	9.70002	NA
AAAACCGAA	21	8	0	19	1	229	AAAACCGAA	1.79e-06	0	2.47e-06	1.18e-07	2.78e-05	3.22e-05	257	0.0555099	0	0.0768637	0.00367354	0.863953	4.62056	10427.9	0.471405	KTE	KTE	FALSE	FALSE	FALSE	FALSE	Absent	FALSE	FALSE	FALSE	FALSE	FALSE	FALSE	-2.7	6.40878	-5.4
AAAACCGAG	4	0	10	3	0	5	AAAACCGAG	0	1.51e-06	3.91e-07	0	6.07e-07	2.51e-06	18	0	0.60176	0.15591	0	0.242331	2.8829	3073.73	0.266667	KTE	KTE	FALSE	FALSE	FALSE	FALSE	Absent	FALSE	FALSE	FALSE	FALSE	FALSE	FALSE	-2.7	6.40878	-8.4
AAAACCGAT	4	0	0	0	1	11	AAAACCGAT	0	0	0	1.18e-07	1.34e-06	1.45e-06	12	0	0	0	0.0813207	0.918679	4.91868	11316.9	0.313581	KTD	KTD	FALSE	FALSE	FALSE	FALSE	Absent	FALSE	FALSE	FALSE	FALSE	FALSE	FALSE	-2.7	6.33737	-5.8
AAAACCGCG	9	0	6	1	1	4	AAAACCGCG	0	9.05e-07	1.3e-07	1.18e-07	4.86e-07	1.64e-06	12	0	0.552004	0.0794546	0.0721499	0.296392	3.11293	3930.35	0.23094	KTA	KTA	FALSE	FALSE	FALSE	FALSE	Absent	FALSE	FALSE	FALSE	FALSE	FALSE	FALSE	-0.933333	9.70002	-8.4
AAAACCGCT	8	9	18	0	0	74	AAAACCGCT	2.01e-06	2.71e-06	0	0	8.98e-06	1.37e-05	101	0.146611	0.197951	0	0	0.655438	3.8197	7891.94	0.256038	KTA	KTA	FALSE	FALSE	FALSE	FALSE	Absent	FALSE	FALSE	FALSE	FALSE	FALSE	FALSE	-0.933333	9.70002	-5.4
AAAACCGGC	1	2	8	2	0	1	AAAACCGGC	4.47e-07	1.21e-06	2.6e-07	0	1.21e-07	2.03e-06	13	0.219528	0.592801	0.12799	0	0.0596807	2.0875	868.49	0.471405	KTG	KTG	FALSE	FALSE	FALSE	FALSE	Absent	FALSE	FALSE	FALSE	FALSE	FALSE	FALSE	-1.66667	9.70002	NA
AAAACCGGG	17	7	74	1	0	0	AAAACCGGG	1.56e-06	1.12e-05	1.3e-07	0	0	1.28e-05	82	0.121656	0.868212	0.0101326	0	0	1.88848	112.698	0.270801	KTG	KTG	FALSE	FALSE	FALSE	FALSE	Absent	FALSE	FALSE	FALSE	FALSE	FALSE	FALSE	-1.66667	9.70002	-8.8
AAAACCGGT	15	5	44	1	5	1	AAAACCGGT	1.12e-06	6.63e-06	1.3e-07	5.91e-07	1.21e-07	8.59e-06	56	0.129946	0.771975	0.0151523	0.0687964	0.0141308	2.06519	521.564	0.362093	KTG	KTG	FALSE	FALSE	FALSE	FALSE	Absent	FALSE	FALSE	FALSE	FALSE	FALSE	FALSE	-1.66667	9.70002	-7.8
AAAACCTAC	3	5	0	1	0	159	AAAACCTAC	1.12e-06	0	1.3e-07	0	1.93e-05	2.06e-05	165	0.0543276	0	0.00633487	0	0.939338	4.77002	11276.9	0.408248	KTY	KTY	FALSE	FALSE	FALSE	FALSE	Absent	FALSE	FALSE	FALSE	FALSE	FALSE	FALSE	-1.96667	9.29829	-6
AAAACCTAG	3	3	0	2	1	6	AAAACCTAG	6.7e-07	0	2.6e-07	1.18e-07	7.29e-07	1.78e-06	12	0.376989	0	0.146529	0.0665291	0.409952	3.13246	5254.39	0.333333	KT*	KT*	TRUE	TRUE	FALSE	FALSE	Amber (UAG)	FALSE	FALSE	FALSE	FALSE	FALSE	FALSE	-1.53333	9.70002	NA
AAAACCTGT	1	0	0	0	0	201	AAAACCTGT	0	0	0	0	2.44e-05	2.44e-05	201	0	0	0	0	1	5	12000	0.181046	KTC	KTC	FALSE	FALSE	FALSE	FALSE	Absent	FALSE	FALSE	FALSE	FALSE	FALSE	FALSE	-0.7	8.54518	-5.5
AAAACCTTT	1	1	0	0	0	22	AAAACCTTT	2.23e-07	0	0	0	2.67e-06	2.89e-06	23	0.0771497	0	0	0	0.92285	4.6914	11075.7	0.256038	KTF	KTF	FALSE	FALSE	FALSE	FALSE	Absent	FALSE	FALSE	FALSE	FALSE	FALSE	FALSE	-0.6	9.70002	-5.1
AAAACGAAA	20	9	3	7	2	798	AAAACGAAA	2.01e-06	4.52e-07	9.11e-07	2.36e-07	9.69e-05	0.000100502	819	0.0199977	0.00450004	0.00906821	0.00235272	0.964081	4.88602	11583.8	0.621825	KTK	KTK	FALSE	FALSE	FALSE	FALSE	Absent	FALSE	FALSE	FALSE	FALSE	FALSE	FALSE	-2.83333	10.8054	-3.9
AAAACGAAG	20	2	1	2	0	730	AAAACGAAG	4.47e-07	1.51e-07	2.6e-07	0	8.86e-05	8.95e-05	735	0.00499057	0.00168453	0.00290963	0	0.990415	4.96916	11887	0.351757	KTK	KTK	FALSE	FALSE	FALSE	FALSE	Absent	FALSE	FALSE	FALSE	FALSE	FALSE	FALSE	-2.83333	10.8054	-8.4
AAAACGAAT	18	1	3	0	0	131	AAAACGAAT	2.23e-07	4.52e-07	0	0	1.59e-05	1.66e-05	135	0.0134676	0.0272753	0	0	0.959257	4.8643	11514.6	0.389986	KTN	KTN	FALSE	FALSE	FALSE	FALSE	Absent	FALSE	FALSE	FALSE	FALSE	FALSE	FALSE	-2.7	9.70002	-6.5
AAAACGACA	10	1	2	2	1	27	AAAACGACA	2.23e-07	3.02e-07	2.6e-07	1.18e-07	3.28e-06	4.18e-06	33	0.0534015	0.0721012	0.0622689	0.0282721	0.783956	4.41728	9556.34	0.253859	KTT	KTT	FALSE	FALSE	FALSE	FALSE	Absent	FALSE	FALSE	FALSE	FALSE	FALSE	FALSE	-1.76667	9.70002	-5.8
AAAACGACT	3	0	4	0	0	69	AAAACGACT	0	6.03e-07	0	0	8.38e-06	8.98e-06	73	0	0.0671444	0	0	0.932856	4.79857	11202.3	0.275762	KTT	KTT	FALSE	FALSE	FALSE	FALSE	Absent	FALSE	FALSE	FALSE	FALSE	FALSE	FALSE	-1.76667	9.70002	-7.6
AAAACGAGA	6	8	5	4	2	112	AAAACGAGA	1.79e-06	7.54e-07	5.21e-07	2.36e-07	1.36e-05	1.69e-05	131	0.105732	0.0446114	0.0308222	0.0139943	0.80484	4.3676	9734.42	0.253859	KTR	KTR	FALSE	FALSE	FALSE	FALSE	Absent	TRUE	FALSE	FALSE	FALSE	FALSE	FALSE	-3.03333	11.6518	-4.6
AAAACGAGG	20	7	27	6	2	5	AAAACGAGG	1.56e-06	4.07e-06	7.81e-07	2.36e-07	6.07e-07	7.26e-06	47	0.215365	0.56079	0.107626	0.0325771	0.0836415	2.20834	1257.15	0.291662	KTR	KTR	FALSE	FALSE	FALSE	FALSE	Absent	TRUE	FALSE	FALSE	FALSE	FALSE	FALSE	-3.03333	11.6518	-8.3
AAAACGAGT	15	1	18	0	0	41	AAAACGAGT	2.23e-07	2.71e-06	0	0	4.98e-06	7.92e-06	60	0.0282135	0.342838	0	0	0.628949	3.85863	7589.09	0.194993	KTS	KTS	FALSE	FALSE	FALSE	FALSE	Absent	FALSE	FALSE	FALSE	FALSE	FALSE	FALSE	-1.8	9.70002	-4.1
AAAACGATA	16	3	6	1	1	412	AAAACGATA	6.7e-07	9.05e-07	1.3e-07	1.18e-07	5e-05	5.18e-05	423	0.0129213	0.0174459	0.00251114	0.00228028	0.964841	4.88867	11590.2	0.0841955	KTI	KTI	FALSE	FALSE	FALSE	FALSE	Absent	FALSE	FALSE	FALSE	FALSE	FALSE	FALSE	-0.0333333	9.70002	-4.5
AAAACGATC	2	0	3	2	1	21	AAAACGATC	0	4.52e-07	2.6e-07	1.18e-07	2.55e-06	3.38e-06	27	0	0.133779	0.0770238	0.0349713	0.754226	4.40964	9238.87	0.439697	KTI	KTI	FALSE	FALSE	FALSE	FALSE	Absent	FALSE	FALSE	FALSE	FALSE	FALSE	FALSE	-0.0333333	9.70002	-7.3
AAAACGATG	7	3	24	7	61	27	AAAACGATG	6.7e-07	3.62e-06	9.11e-07	7.21e-06	3.28e-06	1.57e-05	122	0.0426994	0.230606	0.058088	0.459658	0.208948	3.56155	4225.53	0.386667	KTM	KTM	FALSE	FALSE	FALSE	FALSE	Absent	FALSE	FALSE	FALSE	FALSE	FALSE	FALSE	-0.9	9.70002	-9.4
AAAACGATT	3	4	4	2	2	468	AAAACGATT	8.93e-07	6.03e-07	2.6e-07	2.36e-07	5.68e-05	5.88e-05	480	0.0151869	0.0102524	0.00442716	0.00402015	0.966113	4.89562	11612	0.337738	KTI	KTI	FALSE	FALSE	FALSE	FALSE	Absent	FALSE	FALSE	FALSE	FALSE	FALSE	FALSE	-0.0333333	9.70002	-5.2
AAAACGCAG	5	3	5	0	0	5	AAAACGCAG	6.7e-07	7.54e-07	0	0	6.07e-07	2.03e-06	13	0.329887	0.37117	0	0	0.298943	2.56694	3638.45	0.412472	KTQ	KTQ	FALSE	FALSE	FALSE	FALSE	Absent	FALSE	FALSE	FALSE	FALSE	FALSE	FALSE	-2.7	9.70002	-8.4
AAAACGCAT	12	2	4	0	1	196	AAAACGCAT	4.47e-07	6.03e-07	0	1.18e-07	2.38e-05	2.5e-05	203	0.0178893	0.0241536	0	0.00473552	0.953222	4.85125	11459	0.194993	KTH	KTH	FALSE	FALSE	FALSE	FALSE	Absent	FALSE	FALSE	FALSE	FALSE	FALSE	FALSE	-2.6	9.702	-3.9
AAAACGCCT	2	1	11	0	0	6	AAAACGCCT	2.23e-07	1.66e-06	0	0	7.29e-07	2.61e-06	18	0.085556	0.635334	0	0	0.27911	2.75177	3427.27	0.194993	KTP	KTP	FALSE	FALSE	FALSE	FALSE	Absent	FALSE	FALSE	FALSE	FALSE	FALSE	FALSE	-2.06667	9.70002	-8.8
AAAACGCGC	9	0	7	1	0	2	AAAACGCGC	0	1.06e-06	1.3e-07	0	2.43e-07	1.43e-06	10	0	0.73883	0.0911537	0	0.170017	2.6012	2183.55	0.430813	KTR	KTR	FALSE	FALSE	FALSE	FALSE	Absent	FALSE	FALSE	FALSE	FALSE	FALSE	FALSE	-3.03333	11.6518	-6.6
AAAACGCGT	4	1	2	2	0	158	AAAACGCGT	2.23e-07	3.02e-07	2.6e-07	0	1.92e-05	2e-05	163	0.0111827	0.0150986	0.0130396	0	0.960679	4.88389	11538	0.507718	KTR	KTR	FALSE	FALSE	FALSE	FALSE	Absent	FALSE	FALSE	FALSE	FALSE	FALSE	FALSE	-3.03333	11.6518	-4.8
AAAACGCTA	4	1	3	2	0	231	AAAACGCTA	2.23e-07	4.52e-07	2.6e-07	0	2.8e-05	2.9e-05	237	0.00770473	0.0156041	0.0089841	0	0.967707	4.9044	11619.9	0.253859	KTL	KTL	FALSE	FALSE	FALSE	FALSE	Absent	FALSE	FALSE	FALSE	FALSE	FALSE	FALSE	-0.266667	9.70002	-5.3
AAAACGCTG	16	8	29	8	0	1	AAAACGCTG	1.79e-06	4.37e-06	1.04e-06	0	1.21e-07	7.32e-06	46	0.244011	0.59714	0.142265	0	0.0165842	1.94801	360.906	0.527636	KTL	KTL	FALSE	FALSE	FALSE	FALSE	Absent	FALSE	FALSE	FALSE	FALSE	FALSE	FALSE	-0.266667	9.70002	-9.6
AAAACGGAA	38	7	47	2	1	91	AAAACGGAA	1.56e-06	7.09e-06	2.6e-07	1.18e-07	1.1e-05	2.01e-05	148	0.0778618	0.352926	0.0129701	0.00588885	0.550354	3.59795	6677.14	0.507718	KTE	KTE	FALSE	FALSE	FALSE	FALSE	Absent	FALSE	FALSE	FALSE	FALSE	FALSE	FALSE	-2.7	6.40878	-4
AAAACGGAC	10	2	37	6	2	1	AAAACGGAC	4.47e-07	5.58e-06	7.81e-07	2.36e-07	1.21e-07	7.16e-06	48	0.0623463	0.778648	0.109048	0.0330077	0.0169494	2.16357	482.334	0.439697	KTD	KTD	FALSE	FALSE	FALSE	FALSE	Absent	FALSE	FALSE	FALSE	FALSE	FALSE	FALSE	-2.7	6.33737	-7.9
AAAACGGAG	25	9	87	11	13	8	AAAACGGAG	2.01e-06	1.31e-05	1.43e-06	1.54e-06	9.71e-07	1.91e-05	128	0.105414	0.687911	0.0751162	0.0806123	0.050947	2.28377	1031.3	0.287209	KTE	KTE	FALSE	FALSE	FALSE	FALSE	Absent	FALSE	FALSE	FALSE	FALSE	FALSE	FALSE	-2.7	6.40878	-8.4
AAAACGGCG	10	0	20	2	1	1	AAAACGGCG	0	3.02e-06	2.6e-07	1.18e-07	1.21e-07	3.52e-06	24	0	0.857747	0.0740777	0.0336337	0.0345418	2.24497	682.959	0.24873	KTA	KTA	FALSE	FALSE	FALSE	FALSE	Absent	FALSE	FALSE	FALSE	FALSE	FALSE	FALSE	-0.933333	9.70002	-8.4
AAAACGGGA	13	10	49	11	2	7	AAAACGGGA	2.23e-06	7.39e-06	1.43e-06	2.36e-07	8.5e-07	1.21e-05	79	0.183968	0.608551	0.117984	0.0194794	0.0700187	2.18303	1057.85	0.253859	KTG	KTG	FALSE	FALSE	FALSE	FALSE	Absent	FALSE	FALSE	FALSE	FALSE	FALSE	FALSE	-1.66667	9.70002	-6.4
AAAACGGGC	32	4	61	17	14	69	AAAACGGGC	8.93e-07	9.2e-06	2.21e-06	1.66e-06	8.38e-06	2.23e-05	165	0.0399919	0.411719	0.0990942	0.0741045	0.37509	3.33258	4877.52	0.507718	KTG	KTG	FALSE	FALSE	FALSE	FALSE	Absent	FALSE	FALSE	FALSE	FALSE	FALSE	FALSE	-1.66667	9.70002	-7.4
AAAACGGGG	52	9	111	43	16	5	AAAACGGGG	2.01e-06	1.67e-05	5.6e-06	1.89e-06	6.07e-07	2.68e-05	184	0.074879	0.623447	0.20858	0.070476	0.0226184	2.34251	726.593	0.291662	KTG	KTG	FALSE	FALSE	FALSE	FALSE	Absent	FALSE	FALSE	FALSE	FALSE	FALSE	FALSE	-1.66667	9.70002	-8.3
AAAACGGGT	38	18	87	43	15	5	AAAACGGGT	4.02e-06	1.31e-05	5.6e-06	1.77e-06	6.07e-07	2.51e-05	168	0.160053	0.52224	0.222919	0.0706135	0.0241733	2.27661	743.91	0.389986	KTG	KTG	FALSE	FALSE	FALSE	FALSE	Absent	FALSE	FALSE	FALSE	FALSE	FALSE	FALSE	-1.66667	9.70002	-9.1
AAAACGGTA	7	3	11	1	1	81	AAAACGGTA	6.7e-07	1.66e-06	1.3e-07	1.18e-07	9.83e-06	1.24e-05	97	0.0539766	0.133609	0.0104899	0.00952552	0.792399	4.35276	9566.48	0.567646	KTV	KTV	FALSE	FALSE	FALSE	FALSE	Absent	FALSE	FALSE	FALSE	FALSE	FALSE	FALSE	-0.133333	9.70002	-5.3
AAAACGGTC	12	9	81	2	3	7	AAAACGGTC	2.01e-06	1.22e-05	2.6e-07	3.55e-07	8.5e-07	1.57e-05	102	0.128128	0.778476	0.0166004	0.0226114	0.0541843	2.09625	837.553	0.359011	KTV	KTV	FALSE	FALSE	FALSE	FALSE	Absent	FALSE	FALSE	FALSE	FALSE	FALSE	FALSE	-0.133333	9.70002	-5.7
AAAACGGTG	23	1	56	6	7	10	AAAACGGTG	2.23e-07	8.44e-06	7.81e-07	8.28e-07	1.21e-06	1.15e-05	80	0.0194378	0.734843	0.0679964	0.072036	0.105687	2.50969	1656.94	0.321109	KTV	KTV	FALSE	FALSE	FALSE	FALSE	Absent	FALSE	FALSE	FALSE	FALSE	FALSE	FALSE	-0.133333	9.70002	-9.4
AAAACGGTT	34	3	66	39	2	91	AAAACGGTT	6.7e-07	9.95e-06	5.08e-06	2.36e-07	1.1e-05	2.7e-05	201	0.0248281	0.368744	0.18818	0.00876307	0.409485	3.40933	5103.02	0.275762	KTV	KTV	FALSE	FALSE	FALSE	FALSE	Absent	FALSE	FALSE	FALSE	FALSE	FALSE	FALSE	-0.133333	9.70002	-5
AAAACGTAA	7	14	0	2	1	56	AAAACGTAA	3.13e-06	0	2.6e-07	1.18e-07	6.8e-06	1.03e-05	73	0.3034	0	0.02527	0.0114734	0.659857	3.72439	7980.82	0.386667	KT*	KT*	TRUE	FALSE	TRUE	FALSE	Ochre (UAA)	FALSE	FALSE	FALSE	FALSE	FALSE	FALSE	-1.53333	9.70002	NA
AAAACGTAC	21	1	1	1	2	889	AAAACGTAC	2.23e-07	1.51e-07	1.3e-07	2.36e-07	0.000107941	0.000108681	894	0.00205473	0.00138712	0.00119796	0.00217564	0.993185	4.98305	11927	0.439697	KTY	KTY	FALSE	FALSE	FALSE	FALSE	Absent	FALSE	FALSE	FALSE	FALSE	FALSE	FALSE	-1.96667	9.29829	-4.8
AAAACGTAG	11	1	10	53	0	23	AAAACGTAG	2.23e-07	1.51e-06	6.9e-06	0	2.79e-06	1.14e-05	87	0.0195478	0.131964	0.604033	0	0.244455	3.31785	3312.11	0.386667	KT*	KT*	TRUE	TRUE	FALSE	FALSE	Amber (UAG)	FALSE	FALSE	FALSE	FALSE	FALSE	FALSE	-1.53333	9.70002	NA
AAAACGTAT	3	1	1	2	0	967	AAAACGTAT	2.23e-07	1.51e-07	2.6e-07	0	0.000117411	0.000118046	971	0.00189173	0.00127708	0.00220585	0	0.994625	4.98419	11937	0.337738	KTY	KTY	FALSE	FALSE	FALSE	FALSE	Absent	FALSE	FALSE	FALSE	FALSE	FALSE	FALSE	-1.96667	9.29829	-4.7
AAAACGTCA	21	2	7	16	0	190	AAAACGTCA	4.47e-07	1.06e-06	2.08e-06	0	2.31e-05	2.67e-05	215	0.016756	0.039591	0.0781531	0	0.8655	4.6579	10438	0.253859	KTS	KTS	FALSE	FALSE	FALSE	FALSE	Absent	FALSE	FALSE	FALSE	FALSE	FALSE	FALSE	-1.8	9.70002	-5.1
AAAACGTCG	8	0	20	1	0	0	AAAACGTCG	0	3.02e-06	1.3e-07	0	0	3.15e-06	21	0	0.958606	0.0413941	0	0	2.04139	139.869	0.291662	KTS	KTS	FALSE	FALSE	FALSE	FALSE	Absent	FALSE	FALSE	FALSE	FALSE	FALSE	FALSE	-1.8	9.70002	-8.4
AAAACGTGA	24	72	8	0	110	24	AAAACGTGA	1.61e-05	1.21e-06	0	1.3e-05	2.91e-06	3.32e-05	214	0.48424	0.0363226	0	0.391674	0.0877634	2.5624	2477.23	0.386667	KT*	KT*	TRUE	FALSE	FALSE	TRUE	Opal (UGA	FALSE	FALSE	FALSE	FALSE	FALSE	FALSE	-1.53333	9.70002	NA
AAAACGTGC	15	3	28	8	12	4	AAAACGTGC	6.7e-07	4.22e-06	1.04e-06	1.42e-06	4.86e-07	7.84e-06	55	0.0854833	0.538613	0.132904	0.181028	0.0619718	2.59539	1541.45	0.253859	KTC	KTC	FALSE	FALSE	FALSE	FALSE	Absent	FALSE	FALSE	FALSE	FALSE	FALSE	FALSE	-0.7	8.54518	-5.9
AAAACGTGG	46	15	227	20	12	60	AAAACGTGG	3.35e-06	3.42e-05	2.6e-06	1.42e-06	7.29e-06	4.89e-05	334	0.0685303	0.700126	0.0532732	0.0290253	0.149045	2.48993	2010.38	0.291662	KTW	KTW	FALSE	FALSE	FALSE	FALSE	Absent	FALSE	FALSE	FALSE	FALSE	FALSE	FALSE	-1.83333	9.70002	-10
AAAACGTTA	9	1	4	0	0	672	AAAACGTTA	2.23e-07	6.03e-07	0	0	8.16e-05	8.24e-05	677	0.00270944	0.00731643	0	0	0.989974	4.96721	11880.6	0.253859	KTL	KTL	FALSE	FALSE	FALSE	FALSE	Absent	FALSE	FALSE	FALSE	FALSE	FALSE	FALSE	-0.266667	9.70002	-3.9
AAAACGTTC	5	3	11	2	0	7	AAAACGTTC	6.7e-07	1.66e-06	2.6e-07	0	8.5e-07	3.44e-06	23	0.19483	0.482266	0.0757272	0	0.247177	2.62243	3073.32	0.359011	KTF	KTF	FALSE	FALSE	FALSE	FALSE	Absent	FALSE	FALSE	FALSE	FALSE	FALSE	FALSE	-0.6	9.70002	-5.5
AAAACGTTG	18	3	76	2	5	13	AAAACGTTG	6.7e-07	1.15e-05	2.6e-07	5.91e-07	1.58e-06	1.46e-05	99	0.0460207	0.787054	0.0178875	0.0406075	0.10843	2.37837	1553.45	0.291662	KTL	KTL	FALSE	FALSE	FALSE	FALSE	Absent	FALSE	FALSE	FALSE	FALSE	FALSE	FALSE	-0.266667	9.70002	-10.1
AAAACGTTT	7	2	6	0	7	770	AAAACGTTT	4.47e-07	9.05e-07	0	8.28e-07	9.35e-05	9.57e-05	785	0.00466832	0.00945454	0	0.00865033	0.977227	4.94431	11759.1	0.275762	KTF	KTF	FALSE	FALSE	FALSE	FALSE	Absent	FALSE	FALSE	FALSE	FALSE	FALSE	FALSE	-0.6	9.70002	-3.9
AAAACTAAA	5	0	1	1	2	131	AAAACTAAA	0	1.51e-07	1.3e-07	2.36e-07	1.59e-05	1.64e-05	135	0	0.00917933	0.00792755	0.0143975	0.968496	4.94221	11679.6	0.443471	KTK	KTK	FALSE	FALSE	FALSE	FALSE	Absent	FALSE	FALSE	FALSE	FALSE	FALSE	FALSE	-2.83333	10.8054	-4
AAAACTAAG	7	1	1	1	2	57	AAAACTAAG	2.23e-07	1.51e-07	1.3e-07	2.36e-07	6.92e-06	7.66e-06	62	0.0291469	0.0196767	0.0169934	0.0308622	0.903321	4.75953	10964.1	0.250865	KTK	KTK	FALSE	FALSE	FALSE	FALSE	Absent	FALSE	FALSE	FALSE	FALSE	FALSE	FALSE	-2.83333	10.8054	-8.4
AAAACTACA	2	0	0	0	0	77	AAAACTACA	0	0	0	0	9.35e-06	9.35e-06	77	0	0	0	0	1	5	12000	0.181046	KTT	KTT	FALSE	FALSE	FALSE	FALSE	Absent	FALSE	FALSE	FALSE	FALSE	FALSE	FALSE	-1.76667	9.70002	-3.9
AAAACTACT	10	3	3	0	6	171	AAAACTACT	6.7e-07	4.52e-07	0	7.09e-07	2.08e-05	2.26e-05	183	0.0296508	0.0200168	0	0.0313957	0.918937	4.78995	11143.3	0.196667	KTT	KTT	FALSE	FALSE	FALSE	FALSE	Absent	FALSE	FALSE	FALSE	FALSE	FALSE	FALSE	-1.76667	9.70002	-3.9
AAAACTAGC	13	1	1	0	1	181	AAAACTAGC	2.23e-07	1.51e-07	0	1.18e-07	2.2e-05	2.25e-05	184	0.00993862	0.00670942	0	0.00526175	0.97809	4.93486	11757	0.181046	KTS	KTS	FALSE	FALSE	FALSE	FALSE	Absent	FALSE	FALSE	FALSE	FALSE	FALSE	FALSE	-1.8	9.70002	-5.7
AAAACTAGG	25	12	39	3	2	159	AAAACTAGG	2.68e-06	5.88e-06	3.91e-07	2.36e-07	1.93e-05	2.85e-05	215	0.0940531	0.206355	0.0137088	0.008299	0.677584	3.96901	8195.75	0.208006	KTR	KTR	FALSE	FALSE	FALSE	FALSE	Absent	TRUE	FALSE	FALSE	FALSE	FALSE	FALSE	-3.03333	11.6518	-8.3
AAAACTAGT	13	2	0	2	0	282	AAAACTAGT	4.47e-07	0	2.6e-07	0	3.42e-05	3.49e-05	286	0.01278	0	0.00745105	0	0.979769	4.93398	11762	0.139064	KTS	KTS	FALSE	FALSE	FALSE	FALSE	Absent	FALSE	FALSE	FALSE	FALSE	FALSE	FALSE	-1.8	9.70002	-4.1
AAAACTATA	9	1	2	0	0	626	AAAACTATA	2.23e-07	3.02e-07	0	0	7.6e-05	7.65e-05	629	0.00291785	0.0039396	0	0	0.993143	4.97651	11918.2	0.0600463	KTI	KTI	FALSE	FALSE	FALSE	FALSE	Absent	FALSE	FALSE	FALSE	FALSE	FALSE	FALSE	-0.0333333	9.70002	-5.1
AAAACTATC	3	0	1	0	0	446	AAAACTATC	0	1.51e-07	0	0	5.42e-05	5.43e-05	447	0	0.00277615	0	0	0.997224	4.99167	11967	0.313581	KTI	KTI	FALSE	FALSE	FALSE	FALSE	Absent	FALSE	FALSE	FALSE	FALSE	FALSE	FALSE	-0.0333333	9.70002	-6.1
AAAACTATG	9	0	6	6	0	121	AAAACTATG	0	9.05e-07	7.81e-07	0	1.47e-05	1.64e-05	133	0	0.0552303	0.0476986	0	0.897071	4.73891	10800.1	0.196667	KTM	KTM	FALSE	FALSE	FALSE	FALSE	Absent	FALSE	FALSE	FALSE	FALSE	FALSE	FALSE	-0.9	9.70002	-9.4
AAAACTATT	4	0	3	0	1	368	AAAACTATT	0	4.52e-07	0	1.18e-07	4.47e-05	4.53e-05	372	0	0.00999421	0	0.0026126	0.987393	4.9674	11859.3	0.240866	KTI	KTI	FALSE	FALSE	FALSE	FALSE	Absent	FALSE	FALSE	FALSE	FALSE	FALSE	FALSE	-0.0333333	9.70002	-4.9
AAAACTCAA	3	1	2	1	0	446	AAAACTCAA	2.23e-07	3.02e-07	1.3e-07	0	5.42e-05	5.48e-05	450	0.00407445	0.00550121	0.00237551	0	0.988049	4.96245	11858.8	0.256038	KTQ	KTQ	FALSE	FALSE	FALSE	FALSE	Absent	FALSE	FALSE	FALSE	FALSE	FALSE	FALSE	-2.7	9.70002	-4.7
AAAACTCAT	7	6	0	0	0	820	AAAACTCAT	1.34e-06	0	0	0	9.96e-05	0.000100903	826	0.0132788	0	0	0	0.986721	4.94688	11840.9	0.139064	KTH	KTH	FALSE	FALSE	FALSE	FALSE	Absent	FALSE	FALSE	FALSE	FALSE	FALSE	FALSE	-2.6	9.702	-4.7
AAAACTCCT	1	0	1	1	0	14	AAAACTCCT	0	1.51e-07	1.3e-07	0	1.7e-06	1.98e-06	16	0	0.0761074	0.0657287	0	0.858164	4.64022	10346.5	0.139064	KTP	KTP	FALSE	FALSE	FALSE	FALSE	Absent	FALSE	FALSE	FALSE	FALSE	FALSE	FALSE	-2.06667	9.70002	-9.1
AAAACTCGA	14	15	1	1	21	288	AAAACTCGA	3.35e-06	1.51e-07	1.3e-07	2.48e-06	3.5e-05	4.11e-05	326	0.0815364	0.0036696	0.00316918	0.0604343	0.851191	4.59607	10435.8	0.00362093	KTR	KTR	FALSE	FALSE	FALSE	FALSE	Absent	FALSE	FALSE	FALSE	FALSE	FALSE	FALSE	-3.03333	11.6518	-4.9
AAAACTCGT	2	0	1	0	2	23	AAAACTCGT	0	1.51e-07	0	2.36e-07	2.79e-06	3.18e-06	26	0	0.0474095	0	0.0743602	0.87823	4.78341	10812.1	0.362093	KTR	KTR	FALSE	FALSE	FALSE	FALSE	Absent	FALSE	FALSE	FALSE	FALSE	FALSE	FALSE	-3.03333	11.6518	-6.2
AAAACTCTT	3	1	0	1	0	334	AAAACTCTT	2.23e-07	0	1.3e-07	0	4.06e-05	4.09e-05	336	0.00545896	0	0.00318271	0	0.991358	4.9718	11898.3	0.139064	KTL	KTL	FALSE	FALSE	FALSE	FALSE	Absent	FALSE	FALSE	FALSE	FALSE	FALSE	FALSE	-0.266667	9.70002	-6.4
AAAACTGAC	2	2	7	0	0	2	AAAACTGAC	4.47e-07	1.06e-06	0	0	2.43e-07	1.74e-06	11	0.255982	0.604835	0	0	0.139182	2.16156	1747.89	0.313581	KTD	KTD	FALSE	FALSE	FALSE	FALSE	Absent	FALSE	FALSE	FALSE	FALSE	FALSE	FALSE	-2.7	6.33737	NA
AAAACTGAG	11	2	19	0	1	399	AAAACTGAG	4.47e-07	2.86e-06	0	1.18e-07	4.84e-05	5.19e-05	421	0.00860956	0.0552158	0	0.00227906	0.933896	4.79764	11221.7	0.204831	KTE	KTE	FALSE	FALSE	FALSE	FALSE	Absent	FALSE	FALSE	FALSE	FALSE	FALSE	FALSE	-2.7	6.40878	-8.4
AAAACTGCG	1	3	1	1	0	19	AAAACTGCG	6.7e-07	1.51e-07	1.3e-07	0	2.31e-06	3.26e-06	24	0.205638	0.0462744	0.039964	0	0.708124	3.9587	8531.13	0.177388	KTA	KTA	FALSE	FALSE	FALSE	FALSE	Absent	FALSE	FALSE	FALSE	FALSE	FALSE	FALSE	-0.933333	9.70002	-8.4
AAAACTGGC	23	4	55	1	0	55	AAAACTGGC	8.93e-07	8.29e-06	1.3e-07	0	6.68e-06	1.6e-05	115	0.0558524	0.518446	0.00814084	0	0.41756	3.20497	5078.94	0.362093	KTG	KTG	FALSE	FALSE	FALSE	FALSE	Absent	FALSE	FALSE	FALSE	FALSE	FALSE	FALSE	-1.66667	9.70002	-6.8
AAAACTGGG	21	6	124	2	7	9	AAAACTGGG	1.34e-06	1.87e-05	2.6e-07	8.28e-07	1.09e-06	2.22e-05	148	0.060316	0.841515	0.0117219	0.0372549	0.0491924	2.17349	833.648	0.208006	KTG	KTG	FALSE	FALSE	FALSE	FALSE	Absent	FALSE	FALSE	FALSE	FALSE	FALSE	FALSE	-1.66667	9.70002	-8.4
AAAACTGGT	5	2	4	5	0	30	AAAACTGGT	4.47e-07	6.03e-07	6.51e-07	0	3.64e-06	5.34e-06	41	0.0835875	0.112857	0.121834	0	0.681721	4.08341	8268.97	0.278129	KTG	KTG	FALSE	FALSE	FALSE	FALSE	Absent	FALSE	FALSE	FALSE	FALSE	FALSE	FALSE	-1.66667	9.70002	-6.1
AAAACTGTA	3	1	1	0	0	55	AAAACTGTA	2.23e-07	1.51e-07	0	0	6.68e-06	7.05e-06	57	0.031666	0.0213773	0	0	0.946957	4.8092	11366.7	0.404832	KTV	KTV	FALSE	FALSE	FALSE	FALSE	Absent	FALSE	FALSE	FALSE	FALSE	FALSE	FALSE	-0.133333	9.70002	-4.1
AAAACTGTG	19	2	42	2	0	332	AAAACTGTG	4.47e-07	6.33e-06	2.6e-07	0	4.03e-05	4.73e-05	378	0.00943244	0.133722	0.00549935	0	0.851346	4.55011	10235.7	0.229008	KTV	KTV	FALSE	FALSE	FALSE	FALSE	Absent	FALSE	FALSE	FALSE	FALSE	FALSE	FALSE	-0.133333	9.70002	-9.4
AAAACTGTT	5	0	2	0	1	1334	AAAACTGTT	0	3.02e-07	0	1.18e-07	0.000161972	0.000162391	1337	0	0.00185667	0	0.000728031	0.997415	4.9937	11971.8	0.196667	KTV	KTV	FALSE	FALSE	FALSE	FALSE	Absent	FALSE	FALSE	FALSE	FALSE	FALSE	FALSE	-0.133333	9.70002	-4.6
AAAACTTAA	4	55	0	0	5	46	AAAACTTAA	1.23e-05	0	0	5.91e-07	5.59e-06	1.85e-05	106	0.665391	0	0	0.0320249	0.302584	2.30641	3759.61	0.196667	KT*	KT*	TRUE	FALSE	TRUE	FALSE	Ochre (UAA)	FALSE	FALSE	FALSE	FALSE	FALSE	FALSE	-1.53333	9.70002	NA
AAAACTTAG	14	38	24	71	2	27	AAAACTTAG	8.49e-06	3.62e-06	9.24e-06	2.36e-07	3.28e-06	2.49e-05	162	0.341309	0.145524	0.3718	0.00951038	0.131857	2.44508	1863.89	0.196667	KT*	KT*	TRUE	TRUE	FALSE	FALSE	Amber (UAG)	FALSE	FALSE	FALSE	FALSE	FALSE	FALSE	-1.53333	9.70002	NA
AAAACTTCG	8	0	8	0	0	3	AAAACTTCG	0	1.21e-06	0	0	3.64e-07	1.57e-06	11	0	0.768033	0	0	0.231967	2.6959	2875.77	0.208006	KTS	KTS	FALSE	FALSE	FALSE	FALSE	Absent	FALSE	FALSE	FALSE	FALSE	FALSE	FALSE	-1.8	9.70002	-8.4
AAAACTTCT	4	0	1	0	0	112	AAAACTTCT	0	1.51e-07	0	0	1.36e-05	1.37e-05	113	0	0.0109642	0	0	0.989036	4.96711	11869.7	0.196667	KTS	KTS	FALSE	FALSE	FALSE	FALSE	Absent	FALSE	FALSE	FALSE	FALSE	FALSE	FALSE	-1.8	9.70002	-6.2
AAAACTTGA	12	31	10	0	72	19	AAAACTTGA	6.92e-06	1.51e-06	0	8.51e-06	2.31e-06	1.92e-05	132	0.359628	0.0783161	0	0.44221	0.119845	2.88433	3046.69	0.196667	KT*	KT*	TRUE	FALSE	FALSE	TRUE	Opal (UGA	FALSE	FALSE	FALSE	FALSE	FALSE	FALSE	-1.53333	9.70002	NA
AAAACTTGC	1	4	1	0	2	24	AAAACTTGC	8.93e-07	1.51e-07	0	2.36e-07	2.91e-06	4.19e-06	31	0.212956	0.035941	0	0.0563722	0.69473	3.98398	8548.28	0.181046	KTC	KTC	FALSE	FALSE	FALSE	FALSE	Absent	FALSE	FALSE	FALSE	FALSE	FALSE	FALSE	-0.7	8.54518	-5.8
AAAACTTGG	25	0	47	3	0	110	AAAACTTGG	0	7.09e-06	3.91e-07	0	1.34e-05	2.08e-05	160	0	0.340122	0.0187494	0	0.641128	3.94213	7745.61	0.208006	KTW	KTW	FALSE	FALSE	FALSE	FALSE	Absent	FALSE	FALSE	FALSE	FALSE	FALSE	FALSE	-1.83333	9.70002	-8.3
AAAACTTTC	5	2	1	0	1	94	AAAACTTTC	4.47e-07	1.51e-07	0	1.18e-07	1.14e-05	1.21e-05	98	0.0368229	0.0124293	0	0.00974746	0.941	4.80567	11329.3	0.256038	KTF	KTF	FALSE	FALSE	FALSE	FALSE	Absent	FALSE	FALSE	FALSE	FALSE	FALSE	FALSE	-0.6	9.70002	-4.8
AAAACTTTG	6	2	22	3	0	28	AAAACTTTG	4.47e-07	3.32e-06	3.91e-07	0	3.4e-06	7.55e-06	55	0.0591277	0.439079	0.0517094	0	0.450084	3.34283	5485.9	0.208006	KTL	KTL	FALSE	FALSE	FALSE	FALSE	Absent	FALSE	FALSE	FALSE	FALSE	FALSE	FALSE	-0.266667	9.70002	-10.3
AAAAGAAAA	14	12	9	1	2	503	AAAAGAAAA	2.68e-06	1.36e-06	1.3e-07	2.36e-07	6.11e-05	6.55e-05	527	0.0409266	0.0207217	0.00198843	0.00361125	0.932752	4.76654	11210.5	0.408248	KRK	KRK	FALSE	FALSE	FALSE	FALSE	Absent	TRUE	FALSE	FALSE	FALSE	FALSE	FALSE	-4.1	11.8231	-3.9
AAAAGAAAC	14	7	5	0	2	87	AAAAGAAAC	1.56e-06	7.54e-07	0	2.36e-07	1.06e-05	1.31e-05	101	0.119174	0.057466	0	0.0180267	0.805334	4.33288	9738.18	0.333333	KRN	KRN	FALSE	FALSE	FALSE	FALSE	Absent	TRUE	FALSE	FALSE	FALSE	FALSE	FALSE	-3.96667	11.6518	-5.9
AAAAGAAAG	27	16	18	7	2	360	AAAAGAAAG	3.57e-06	2.71e-06	9.11e-07	2.36e-07	4.37e-05	5.11e-05	403	0.0698598	0.0530565	0.0178194	0.00462318	0.854641	4.52113	10290.8	0.23094	KRK	KRK	FALSE	FALSE	FALSE	FALSE	Absent	TRUE	FALSE	FALSE	FALSE	FALSE	FALSE	-4.1	11.8231	-8.4
AAAAGAAAT	10	7	8	1	6	425	AAAAGAAAT	1.56e-06	1.21e-06	1.3e-07	7.09e-07	5.16e-05	5.52e-05	447	0.0283125	0.0218438	0.00235813	0.012848	0.934638	4.80365	11266.5	0.256038	KRN	KRN	FALSE	FALSE	FALSE	FALSE	Absent	TRUE	FALSE	FALSE	FALSE	FALSE	FALSE	-3.96667	11.6518	-4
AAAAGAACA	11	2	3	1	1	285	AAAAGAACA	4.47e-07	4.52e-07	1.3e-07	1.18e-07	3.46e-05	3.58e-05	292	0.0124924	0.0126501	0.00364169	0.00330689	0.967909	4.90149	11630.8	0.166667	KRT	KRT	FALSE	FALSE	FALSE	FALSE	Absent	TRUE	FALSE	FALSE	FALSE	FALSE	FALSE	-3.03333	11.6518	-4.5
AAAAGAACC	2	1	5	0	0	8	AAAAGAACC	2.23e-07	7.54e-07	0	0	9.71e-07	1.95e-06	14	0.114611	0.386861	0	0	0.498528	3.38097	6031.06	0.235702	KRT	KRT	FALSE	FALSE	FALSE	FALSE	Absent	TRUE	FALSE	FALSE	FALSE	FALSE	FALSE	-3.03333	11.6518	-6.2
AAAAGAACT	9	1	5	0	0	349	AAAAGAACT	2.23e-07	7.54e-07	0	0	4.24e-05	4.34e-05	355	0.0051511	0.0173872	0	0	0.977462	4.92723	11731.7	0.181046	KRT	KRT	FALSE	FALSE	FALSE	FALSE	Absent	TRUE	FALSE	FALSE	FALSE	FALSE	FALSE	-3.03333	11.6518	-4.5
AAAAGAAGA	26	13	17	1	4	698	AAAAGAAGA	2.9e-06	2.56e-06	1.3e-07	4.73e-07	8.47e-05	9.08e-05	733	0.0319652	0.028219	0.00143358	0.00520712	0.933175	4.77941	11221.7	0.166667	KRR	KRR	FALSE	FALSE	FALSE	FALSE	Absent	TRUE	TRUE	FALSE	FALSE	FALSE	FALSE	-4.3	12.5165	-4.6
AAAAGAAGC	16	4	13	1	2	690	AAAAGAAGC	8.93e-07	1.96e-06	1.3e-07	2.36e-07	8.38e-05	8.7e-05	710	0.0102674	0.0225269	0.00149653	0.0027179	0.962991	4.88564	11569.5	0.166667	KRS	KRS	FALSE	FALSE	FALSE	FALSE	Absent	TRUE	FALSE	FALSE	FALSE	FALSE	FALSE	-3.06667	11.6518	-5.9
AAAAGAAGG	51	23	238	6	1	100	AAAAGAAGG	5.14e-06	3.59e-05	7.81e-07	1.18e-07	1.21e-05	5.41e-05	368	0.0950139	0.663736	0.014451	0.00218707	0.224612	2.59765	2793.44	0.191485	KRR	KRR	FALSE	FALSE	FALSE	FALSE	Absent	TRUE	TRUE	FALSE	FALSE	FALSE	FALSE	-4.3	12.5165	-8.3
AAAAGAAGT	27	15	12	2	5	1020	AAAAGAAGT	3.35e-06	1.81e-06	2.6e-07	5.91e-07	0.000123846	0.000129857	1054	0.025795	0.0139311	0.00200522	0.00455217	0.953716	4.84646	11464.4	0.128019	KRS	KRS	FALSE	FALSE	FALSE	FALSE	Absent	TRUE	FALSE	FALSE	FALSE	FALSE	FALSE	-3.06667	11.6518	-4.1
AAAAGAATA	18	14	7	15	24	846	AAAAGAATA	3.13e-06	1.06e-06	1.95e-06	2.84e-06	0.00010272	0.000111692	906	0.0279909	0.00944812	0.017485	0.0254041	0.919672	4.79932	11139.7	0.0552771	KRI	KRI	FALSE	FALSE	FALSE	FALSE	Absent	TRUE	FALSE	FALSE	FALSE	FALSE	FALSE	-1.3	11.6518	-3.9
AAAAGAATC	3	4	6	2	0	337	AAAAGAATC	8.93e-07	9.05e-07	2.6e-07	0	4.09e-05	4.3e-05	349	0.0207846	0.0210471	0.00605898	0	0.952109	4.8416	11431.9	0.288675	KRI	KRI	FALSE	FALSE	FALSE	FALSE	Absent	TRUE	FALSE	FALSE	FALSE	FALSE	FALSE	-1.3	11.6518	-4.6
AAAAGAATG	18	9	17	1	1	216	AAAAGAATG	2.01e-06	2.56e-06	1.3e-07	1.18e-07	2.62e-05	3.1e-05	244	0.0647332	0.0825454	0.00419345	0.00380793	0.84472	4.48124	10164.1	0.166667	KRM	KRM	FALSE	FALSE	FALSE	FALSE	Absent	TRUE	FALSE	FALSE	FALSE	FALSE	FALSE	-2.16667	11.6518	-9.4
AAAAGAATT	20	4	0	3	25	1040	AAAAGAATT	8.93e-07	0	3.91e-07	2.96e-06	0.000126275	0.000130514	1072	0.00684402	0	0.00299267	0.0226462	0.967517	4.94399	11693.7	0.221736	KRI	KRI	FALSE	FALSE	FALSE	FALSE	Absent	TRUE	FALSE	FALSE	FALSE	FALSE	FALSE	-1.3	11.6518	-3.9
AAAAGACAC	7	1	3	0	0	553	AAAAGACAC	2.23e-07	4.52e-07	0	0	6.71e-05	6.78e-05	557	0.0032927	0.00666857	0	0	0.990039	4.96682	11881.3	0.166667	KRH	KRH	FALSE	FALSE	FALSE	FALSE	Absent	TRUE	FALSE	FALSE	FALSE	FALSE	FALSE	-3.86667	11.6518	-6.7
AAAAGACAG	15	3	19	0	6	28	AAAAGACAG	6.7e-07	2.86e-06	0	7.09e-07	3.4e-06	7.64e-06	56	0.0876493	0.374749	0	0.0928074	0.444795	3.43235	5718.37	0.270801	KRQ	KRQ	FALSE	FALSE	FALSE	FALSE	Absent	TRUE	FALSE	FALSE	FALSE	FALSE	FALSE	-3.96667	11.6518	-8.4
AAAAGACGA	12	3	15	0	1	18	AAAAGACGA	6.7e-07	2.26e-06	0	1.18e-07	2.19e-06	5.23e-06	37	0.127972	0.43196	0	0.0225838	0.417484	3.16965	5145.51	0.00333333	KRR	KRR	FALSE	FALSE	FALSE	FALSE	Absent	TRUE	FALSE	FALSE	FALSE	FALSE	FALSE	-4.3	12.5165	-6
AAAAGACGC	8	4	13	1	1	54	AAAAGACGC	8.93e-07	1.96e-06	1.3e-07	1.18e-07	6.56e-06	9.66e-06	73	0.0924869	0.202919	0.0134805	0.0122412	0.678872	3.98209	8224.83	0.282843	KRR	KRR	FALSE	FALSE	FALSE	FALSE	Absent	TRUE	FALSE	FALSE	FALSE	FALSE	FALSE	-4.3	12.5165	-7.2
AAAAGACGG	18	2	75	2	2	4	AAAAGACGG	4.47e-07	1.13e-05	2.6e-07	2.36e-07	4.86e-07	1.27e-05	85	0.0350685	0.887785	0.0204458	0.0185661	0.0381348	2.13691	643.959	0.166667	KRR	KRR	FALSE	FALSE	FALSE	FALSE	Absent	TRUE	FALSE	FALSE	FALSE	FALSE	FALSE	-4.3	12.5165	-8.3
AAAAGACGT	25	3	84	3	1	18	AAAAGACGT	6.7e-07	1.27e-05	3.91e-07	1.18e-07	2.19e-06	1.6e-05	109	0.0417987	0.790095	0.0243697	0.00737641	0.13636	2.4064	1773.15	0.333333	KRR	KRR	FALSE	FALSE	FALSE	FALSE	Absent	TRUE	FALSE	FALSE	FALSE	FALSE	FALSE	-4.3	12.5165	-5.9
AAAAGACTA	3	3	3	0	0	54	AAAAGACTA	6.7e-07	4.52e-07	0	0	6.56e-06	7.68e-06	60	0.0872446	0.0588976	0	0	0.853858	4.47433	10255.1	0.166667	KRL	KRL	FALSE	FALSE	FALSE	FALSE	Absent	TRUE	FALSE	FALSE	FALSE	FALSE	FALSE	-1.53333	11.6518	-7.7
AAAAGACTG	10	11	29	1	3	97	AAAAGACTG	2.46e-06	4.37e-06	1.3e-07	3.55e-07	1.18e-05	1.91e-05	141	0.128671	0.229005	0.00681984	0.0185786	0.616926	3.76608	7504.14	0.34641	KRL	KRL	FALSE	FALSE	FALSE	FALSE	Absent	TRUE	FALSE	FALSE	FALSE	FALSE	FALSE	-1.53333	11.6518	-9.6
AAAAGAGAA	34	17	17	11	21	419	AAAAGAGAA	3.8e-06	2.56e-06	1.43e-06	2.48e-06	5.09e-05	6.11e-05	485	0.0620833	0.0419115	0.023421	0.0406021	0.831982	4.53849	10150.3	0.333333	KRE	KRE	FALSE	FALSE	FALSE	FALSE	Absent	TRUE	FALSE	FALSE	FALSE	FALSE	FALSE	-3.96667	9.69502	-4.1
AAAAGAGAC	6	8	7	2	2	215	AAAAGAGAC	1.79e-06	1.06e-06	2.6e-07	2.36e-07	2.61e-05	2.94e-05	234	0.060675	0.0358407	0.00884376	0.00803071	0.88661	4.62406	10679	0.288675	KRD	KRD	FALSE	FALSE	FALSE	FALSE	Absent	TRUE	FALSE	FALSE	FALSE	FALSE	FALSE	-3.96667	9.69502	-6.5
AAAAGAGAG	24	17	28	2	4	297	AAAAGAGAG	3.8e-06	4.22e-06	2.6e-07	4.73e-07	3.61e-05	4.48e-05	348	0.0847159	0.0941962	0.00581077	0.0105531	0.804724	4.35637	9711.16	0.188562	KRE	KRE	FALSE	FALSE	FALSE	FALSE	Absent	TRUE	FALSE	FALSE	FALSE	FALSE	FALSE	-3.96667	9.69502	-8.4
AAAAGAGAT	30	10	15	1	20	1283	AAAAGAGAT	2.23e-06	2.26e-06	1.3e-07	2.36e-06	0.000155779	0.000162769	1329	0.0137195	0.0138928	0.000799882	0.0145269	0.957061	4.88732	11539.4	0.221736	KRD	KRD	FALSE	FALSE	FALSE	FALSE	Absent	TRUE	FALSE	FALSE	FALSE	FALSE	FALSE	-3.96667	9.69502	-5.2
AAAAGAGCA	29	9	10	1	0	904	AAAAGAGCA	2.01e-06	1.51e-06	1.3e-07	0	0.000109762	0.000113409	924	0.0177216	0.0132929	0.00114801	0	0.967838	4.88694	11616.7	0.288675	KRA	KRA	FALSE	FALSE	FALSE	FALSE	Absent	TRUE	FALSE	FALSE	FALSE	FALSE	FALSE	-2.2	11.6518	-5.9
AAAAGAGCC	3	3	8	0	1	10	AAAAGAGCC	6.7e-07	1.21e-06	0	1.18e-07	1.21e-06	3.21e-06	22	0.208808	0.375901	0	0.0368493	0.378442	3.00022	4723.24	0.235702	KRA	KRA	FALSE	FALSE	FALSE	FALSE	Absent	TRUE	FALSE	FALSE	FALSE	FALSE	FALSE	-2.2	11.6518	-6.2
AAAAGAGCG	10	2	10	2	1	17	AAAAGAGCG	4.47e-07	1.51e-06	2.6e-07	1.18e-07	2.06e-06	4.4e-06	32	0.101577	0.342865	0.0592218	0.0268886	0.469448	3.41977	5808.88	0.163299	KRA	KRA	FALSE	FALSE	FALSE	FALSE	Absent	TRUE	FALSE	FALSE	FALSE	FALSE	FALSE	-2.2	11.6518	-8.4
AAAAGAGCT	18	6	6	1	0	511	AAAAGAGCT	1.34e-06	9.05e-07	1.3e-07	0	6.2e-05	6.44e-05	524	0.0207991	0.0140412	0.00202107	0	0.963139	4.87064	11561	0.181046	KRA	KRA	FALSE	FALSE	FALSE	FALSE	Absent	TRUE	FALSE	FALSE	FALSE	FALSE	FALSE	-2.2	11.6518	-4.7
AAAAGAGGA	35	26	38	4	16	203	AAAAGAGGA	5.81e-06	5.73e-06	5.21e-07	1.89e-06	2.46e-05	3.86e-05	287	0.150436	0.14843	0.0134935	0.049012	0.638629	3.87697	7868.91	0.166667	KRG	KRG	FALSE	FALSE	FALSE	FALSE	Absent	TRUE	FALSE	FALSE	FALSE	FALSE	FALSE	-2.93333	11.6518	-4.5
AAAAGAGGC	18	12	22	3	1	18	AAAAGAGGC	2.68e-06	3.32e-06	3.91e-07	1.18e-07	2.19e-06	8.69e-06	56	0.308346	0.381627	0.0449433	0.0136038	0.25148	2.51825	3145.66	0.333333	KRG	KRG	FALSE	FALSE	FALSE	FALSE	Absent	TRUE	FALSE	FALSE	FALSE	FALSE	FALSE	-2.93333	11.6518	-5.9
AAAAGAGGG	68	60	245	8	18	10	AAAAGAGGG	1.34e-05	3.69e-05	1.04e-06	2.13e-06	1.21e-06	5.47e-05	341	0.244871	0.675011	0.0190354	0.0388922	0.0221902	1.91852	503.614	0.191485	KRG	KRG	FALSE	FALSE	FALSE	FALSE	Absent	TRUE	FALSE	FALSE	FALSE	FALSE	FALSE	-2.93333	11.6518	-8.3
AAAAGAGGT	25	8	44	9	5	34	AAAAGAGGT	1.79e-06	6.63e-06	1.17e-06	5.91e-07	4.13e-06	1.43e-05	100	0.124835	0.463509	0.0818797	0.0413067	0.288469	2.90507	3717.58	0.256038	KRG	KRG	FALSE	FALSE	FALSE	FALSE	Absent	TRUE	FALSE	FALSE	FALSE	FALSE	FALSE	-2.93333	11.6518	-5.7
AAAAGAGTA	18	7	11	3	0	669	AAAAGAGTA	1.56e-06	1.66e-06	3.91e-07	0	8.12e-05	8.48e-05	690	0.0184248	0.0195459	0.00460376	0	0.957426	4.85846	11494.6	0.372678	KRV	KRV	FALSE	FALSE	FALSE	FALSE	Absent	TRUE	FALSE	FALSE	FALSE	FALSE	FALSE	-1.4	11.6518	-4.1
AAAAGAGTC	6	7	5	2	1	105	AAAAGAGTC	1.56e-06	7.54e-07	2.6e-07	1.18e-07	1.27e-05	1.54e-05	120	0.101213	0.0488051	0.0168598	0.00765492	0.825468	4.40736	9951.17	0.235702	KRV	KRV	FALSE	FALSE	FALSE	FALSE	Absent	TRUE	FALSE	FALSE	FALSE	FALSE	FALSE	-1.4	11.6518	-4.9
AAAAGAGTG	28	11	79	1	3	34	AAAAGAGTG	2.46e-06	1.19e-05	1.3e-07	3.55e-07	4.13e-06	1.9e-05	128	0.129428	0.62751	0.00685996	0.0186879	0.217514	2.56735	2759.45	0.210819	KRV	KRV	FALSE	FALSE	FALSE	FALSE	Absent	TRUE	FALSE	FALSE	FALSE	FALSE	FALSE	-1.4	11.6518	-9.4
AAAAGAGTT	14	10	5	3	3	121	AAAAGAGTT	2.23e-06	7.54e-07	3.91e-07	3.55e-07	1.47e-05	1.84e-05	142	0.121208	0.0409129	0.0212002	0.0192512	0.797428	4.33078	9658.49	0.181046	KRV	KRV	FALSE	FALSE	FALSE	FALSE	Absent	TRUE	FALSE	FALSE	FALSE	FALSE	FALSE	-1.4	11.6518	-3.9
AAAAGATAA	9	44	3	1	18	210	AAAAGATAA	9.83e-06	4.52e-07	1.3e-07	2.13e-06	2.55e-05	3.8e-05	276	0.258339	0.011891	0.00342314	0.0559518	0.670395	3.86817	8254.82	0.166667	KR*	KR*	TRUE	FALSE	TRUE	FALSE	Ochre (UAA)	TRUE	FALSE	FALSE	FALSE	FALSE	FALSE	-2.8	11.6518	NA
AAAAGATAC	9	5	4	1	0	1952	AAAAGATAC	1.12e-06	6.03e-07	1.3e-07	0	0.000237008	0.000238858	1962	0.00467455	0.00252458	0.000545076	0	0.992256	4.97264	11907.8	0.288675	KRY	KRY	FALSE	FALSE	FALSE	FALSE	Absent	TRUE	FALSE	FALSE	FALSE	FALSE	FALSE	-3.23333	10.4549	-5
AAAAGATAG	17	12	1	64	1	53	AAAAGATAG	2.68e-06	1.51e-07	8.33e-06	1.18e-07	6.44e-06	1.77e-05	131	0.151257	0.00850928	0.470328	0.00667326	0.363232	3.42211	4669.05	0.166667	KR*	KR*	TRUE	TRUE	FALSE	FALSE	Amber (UAG)	TRUE	FALSE	FALSE	FALSE	FALSE	FALSE	-2.8	11.6518	NA
AAAAGATAT	13	9	3	1	14	1848	AAAAGATAT	2.01e-06	4.52e-07	1.3e-07	1.66e-06	0.000224381	0.000228628	1875	0.00879067	0.00197815	0.000569465	0.00723955	0.981422	4.95052	11803.9	0.221736	KRY	KRY	FALSE	FALSE	FALSE	FALSE	Absent	TRUE	FALSE	FALSE	FALSE	FALSE	FALSE	-3.23333	10.4549	-4.7
AAAAGATCA	7	43	1	3	0	37	AAAAGATCA	9.6e-06	1.51e-07	3.91e-07	0	4.49e-06	1.46e-05	84	0.65607	0.0103001	0.0266864	0	0.306943	2.29145	3713.69	0.166667	KRS	KRS	FALSE	FALSE	FALSE	FALSE	Absent	TRUE	FALSE	FALSE	FALSE	FALSE	FALSE	-3.06667	11.6518	-7.4
AAAAGATCG	6	6	7	2	2	11	AAAAGATCG	1.34e-06	1.06e-06	2.6e-07	2.36e-07	1.34e-06	4.23e-06	28	0.316934	0.249617	0.0615934	0.0559308	0.315925	2.8043	4065.7	0.191485	KRS	KRS	FALSE	FALSE	FALSE	FALSE	Absent	TRUE	FALSE	FALSE	FALSE	FALSE	FALSE	-3.06667	11.6518	-8.4
AAAAGATGA	26	44	9	1	8	67	AAAAGATGA	9.83e-06	1.36e-06	1.3e-07	9.46e-07	8.14e-06	2.04e-05	129	0.481805	0.0665303	0.00638418	0.046378	0.398903	2.81404	4975.25	0.166667	KR*	KR*	TRUE	FALSE	FALSE	TRUE	Opal (UGA	TRUE	FALSE	FALSE	FALSE	FALSE	FALSE	-2.8	11.6518	NA
AAAAGATGC	5	10	5	1	0	414	AAAAGATGC	2.23e-06	7.54e-07	1.3e-07	0	5.03e-05	5.34e-05	430	0.0418309	0.0141197	0.00243884	0	0.941611	4.78544	11303.3	0.166667	KRC	KRC	FALSE	FALSE	FALSE	FALSE	Absent	TRUE	FALSE	FALSE	FALSE	FALSE	FALSE	-1.96667	9.83324	-5.3
AAAAGATGG	30	6	46	4	1	20	AAAAGATGG	1.34e-06	6.93e-06	5.21e-07	1.18e-07	2.43e-06	1.13e-05	77	0.118134	0.61142	0.0459167	0.0104238	0.214105	2.59095	2710.07	0.191485	KRW	KRW	FALSE	FALSE	FALSE	FALSE	Absent	TRUE	FALSE	FALSE	FALSE	FALSE	FALSE	-3.1	11.6518	-8.3
AAAAGATGT	17	7	11	3	9	657	AAAAGATGT	1.56e-06	1.66e-06	3.91e-07	1.06e-06	7.98e-05	8.44e-05	687	0.0185105	0.0196369	0.00462519	0.0125999	0.944627	4.8452	11386.4	0.128019	KRC	KRC	FALSE	FALSE	FALSE	FALSE	Absent	TRUE	FALSE	FALSE	FALSE	FALSE	FALSE	-1.96667	9.83324	-5.5
AAAAGATTA	12	14	11	2	3	1100	AAAAGATTA	3.13e-06	1.66e-06	2.6e-07	3.55e-07	0.00013356	0.00013896	1130	0.0224982	0.0119336	0.00187386	0.00255238	0.961142	4.86791	11545.9	0.166667	KRL	KRL	FALSE	FALSE	FALSE	FALSE	Absent	TRUE	FALSE	FALSE	FALSE	FALSE	FALSE	-1.53333	11.6518	-5.3
AAAAGATTC	6	2	3	1	0	542	AAAAGATTC	4.47e-07	4.52e-07	1.3e-07	0	6.58e-05	6.68e-05	548	0.00668217	0.00676656	0.00194794	0	0.984603	4.94908	11817.4	0.235702	KRF	KRF	FALSE	FALSE	FALSE	FALSE	Absent	TRUE	FALSE	FALSE	FALSE	FALSE	FALSE	-1.86667	11.6518	-4.2
AAAAGATTG	10	1	18	0	2	57	AAAAGATTG	2.23e-07	2.71e-06	0	2.36e-07	6.92e-06	1.01e-05	78	0.0221227	0.268825	0	0.0234246	0.685627	4.08161	8344.56	0.191485	KRL	KRL	FALSE	FALSE	FALSE	FALSE	Absent	TRUE	FALSE	FALSE	FALSE	FALSE	FALSE	-1.53333	11.6518	-10.1
AAAAGCAAA	5	8	8	1	1	399	AAAAGCAAA	1.79e-06	1.21e-06	1.3e-07	1.18e-07	4.84e-05	5.17e-05	417	0.0345637	0.0233334	0.00251893	0.00228736	0.937297	4.78442	11260.8	0.408248	KSK	KSK	FALSE	FALSE	FALSE	FALSE	Absent	FALSE	FALSE	FALSE	FALSE	FALSE	FALSE	-2.86667	10.8054	-6
AAAAGCAAG	19	5	12	0	0	389	AAAAGCAAG	1.12e-06	1.81e-06	0	0	4.72e-05	5.02e-05	406	0.022261	0.0360675	0	0	0.941671	4.80275	11304.8	0.23094	KSK	KSK	FALSE	FALSE	FALSE	FALSE	Absent	FALSE	FALSE	FALSE	FALSE	FALSE	FALSE	-2.86667	10.8054	-8.4
AAAAGCACA	12	3	1	1	6	371	AAAAGCACA	6.7e-07	1.51e-07	1.3e-07	7.09e-07	4.5e-05	4.67e-05	382	0.0143435	0.00322769	0.00278753	0.0151876	0.964454	4.91218	11630.5	0.166667	KST	KST	FALSE	FALSE	FALSE	FALSE	Absent	FALSE	FALSE	FALSE	FALSE	FALSE	FALSE	-1.8	9.70002	-6
AAAAGCACG	12	5	33	5	0	130	AAAAGCACG	1.12e-06	4.97e-06	6.51e-07	0	1.58e-05	2.25e-05	173	0.0495656	0.220843	0.028898	0	0.700694	4.08141	8453.15	0.253859	KST	KST	FALSE	FALSE	FALSE	FALSE	Absent	FALSE	FALSE	FALSE	FALSE	FALSE	FALSE	-1.8	9.70002	-8.4
AAAAGCACT	9	0	3	1	11	515	AAAAGCACT	0	4.52e-07	1.3e-07	1.3e-06	6.25e-05	6.44e-05	530	0	0.00702124	0.00202125	0.0201897	0.970768	4.9547	11724	0.181046	KST	KST	FALSE	FALSE	FALSE	FALSE	Absent	FALSE	FALSE	FALSE	FALSE	FALSE	FALSE	-1.8	9.70002	-6
AAAAGCAGA	8	5	6	1	0	50	AAAAGCAGA	1.12e-06	9.05e-07	1.3e-07	0	6.07e-06	8.22e-06	62	0.135798	0.11001	0.0158347	0	0.738357	4.09511	8885.71	0.166667	KSR	KSR	FALSE	FALSE	FALSE	FALSE	Absent	TRUE	FALSE	FALSE	FALSE	FALSE	FALSE	-3.06667	11.6518	-6
AAAAGCAGC	9	1	8	1	2	155	AAAAGCAGC	2.23e-07	1.21e-06	1.3e-07	2.36e-07	1.88e-05	2.06e-05	167	0.010832	0.0585003	0.00631533	0.0114695	0.912883	4.75707	11006.9	0.166667	KSS	KSS	FALSE	FALSE	FALSE	FALSE	Absent	FALSE	FALSE	FALSE	FALSE	FALSE	FALSE	-1.83333	9.70002	-7.3
AAAAGCAGG	13	12	81	5	2	63	AAAAGCAGG	2.68e-06	1.22e-05	6.51e-07	2.36e-07	7.65e-06	2.34e-05	163	0.114384	0.521226	0.0277869	0.0100929	0.32651	2.91312	4035.97	0.191485	KSR	KSR	FALSE	FALSE	FALSE	FALSE	Absent	TRUE	FALSE	FALSE	FALSE	FALSE	FALSE	-3.06667	11.6518	-8.3
AAAAGCAGT	13	12	22	2	11	393	AAAAGCAGT	2.68e-06	3.32e-06	2.6e-07	1.3e-06	4.77e-05	5.53e-05	440	0.0484803	0.060002	0.00471087	0.0235278	0.863279	4.59312	10455	0.128019	KSS	KSS	FALSE	FALSE	FALSE	FALSE	Absent	FALSE	FALSE	FALSE	FALSE	FALSE	FALSE	-1.83333	9.70002	-6
AAAAGCATA	11	24	2	0	10	277	AAAAGCATA	5.36e-06	3.02e-07	0	1.18e-06	3.36e-05	4.05e-05	313	0.132411	0.00744904	0	0.0292089	0.830932	4.4188	10079.9	0.0552771	KSI	KSI	FALSE	FALSE	FALSE	FALSE	Absent	FALSE	FALSE	FALSE	FALSE	FALSE	FALSE	-0.0666667	9.70002	-6
AAAAGCATG	10	2	30	0	1	26	AAAAGCATG	4.47e-07	4.52e-06	0	1.18e-07	3.16e-06	8.24e-06	59	0.0541731	0.548572	0	0.0143403	0.382914	3.12325	4713.51	0.166667	KSM	KSM	FALSE	FALSE	FALSE	FALSE	Absent	FALSE	FALSE	FALSE	FALSE	FALSE	FALSE	-0.933333	9.70002	-9.4
AAAAGCATT	11	0	8	0	0	191	AAAAGCATT	0	1.21e-06	0	0	2.32e-05	2.44e-05	199	0	0.0494338	0	0	0.950566	4.8517	11412.7	0.221736	KSI	KSI	FALSE	FALSE	FALSE	FALSE	Absent	FALSE	FALSE	FALSE	FALSE	FALSE	FALSE	-0.0666667	9.70002	-6
AAAAGCCAA	11	0	15	0	1	8	AAAAGCCAA	0	2.26e-06	0	1.18e-07	9.71e-07	3.35e-06	24	0	0.67484	0	0.0352821	0.289878	2.9402	3686.53	0.235702	KSQ	KSQ	FALSE	FALSE	FALSE	FALSE	Absent	FALSE	FALSE	FALSE	FALSE	FALSE	FALSE	-2.73333	9.70002	-6.9
AAAAGCCCT	5	3	3	20	2	0	AAAAGCCCT	6.7e-07	4.52e-07	2.6e-06	2.36e-07	0	3.96e-06	28	0.169065	0.114134	0.657129	0.0596716	0	2.60741	626.173	0.128019	KSP	KSP	FALSE	FALSE	FALSE	FALSE	Absent	FALSE	FALSE	FALSE	FALSE	FALSE	FALSE	-2.1	9.70002	-11.3
AAAAGCCGG	9	1	70	2	13	1	AAAAGCCGG	2.23e-07	1.06e-05	2.6e-07	1.54e-06	1.21e-07	1.27e-05	87	0.0175907	0.831265	0.0205116	0.121068	0.00956438	2.27375	663.029	0.166667	KSR	KSR	FALSE	FALSE	FALSE	FALSE	Absent	FALSE	FALSE	FALSE	FALSE	FALSE	FALSE	-3.06667	11.6518	-8.3
AAAAGCCTC	2	0	10	0	0	3	AAAAGCCTC	0	1.51e-06	0	0	3.64e-07	1.87e-06	13	0	0.805398	0	0	0.194602	2.58381	2431.87	0.166667	KSL	KSL	FALSE	FALSE	FALSE	FALSE	Absent	FALSE	FALSE	FALSE	FALSE	FALSE	FALSE	-0.3	9.70002	-7.9
AAAAGCGAC	7	1	7	0	0	5	AAAAGCGAC	2.23e-07	1.06e-06	0	0	6.07e-07	1.89e-06	13	0.118425	0.559627	0	0	0.321948	2.84742	3932.9	0.288675	KSD	KSD	FALSE	FALSE	FALSE	FALSE	Absent	FALSE	FALSE	FALSE	FALSE	FALSE	FALSE	-2.73333	6.33737	-6.8
AAAAGCGAG	12	10	30	1	7	150	AAAAGCGAG	2.23e-06	4.52e-06	1.3e-07	8.28e-07	1.82e-05	2.59e-05	198	0.0861331	0.174442	0.00502178	0.0319207	0.702483	4.09018	8570.38	0.188562	KSE	KSE	FALSE	FALSE	FALSE	FALSE	Absent	FALSE	FALSE	FALSE	FALSE	FALSE	FALSE	-2.73333	6.40878	-8.4
AAAAGCGAT	9	12	9	1	1	87	AAAAGCGAT	2.68e-06	1.36e-06	1.3e-07	1.18e-07	1.06e-05	1.48e-05	110	0.180474	0.0913763	0.00876838	0.00796226	0.71142	3.97848	8585.53	0.221736	KSD	KSD	FALSE	FALSE	FALSE	FALSE	Absent	FALSE	FALSE	FALSE	FALSE	FALSE	FALSE	-2.73333	6.33737	-6.8
AAAAGCGCA	8	1	2	0	1	411	AAAAGCGCA	2.23e-07	3.02e-07	0	1.18e-07	4.99e-05	5.05e-05	415	0.00441798	0.00596503	0	0.00233899	0.987278	4.96209	11856.6	0.288675	KSA	KSA	FALSE	FALSE	FALSE	FALSE	Absent	FALSE	FALSE	FALSE	FALSE	FALSE	FALSE	-0.966667	9.70002	-6.8
AAAAGCGCC	5	6	16	2	1	2	AAAAGCGCC	1.34e-06	2.41e-06	2.6e-07	1.18e-07	2.43e-07	4.37e-06	27	0.306368	0.551533	0.0595401	0.0270331	0.055526	1.97382	871.667	0.235702	KSA	KSA	FALSE	FALSE	FALSE	FALSE	Absent	FALSE	FALSE	FALSE	FALSE	FALSE	FALSE	-0.966667	9.70002	-8
AAAAGCGCG	2	3	15	2	0	5	AAAAGCGCG	6.7e-07	2.26e-06	2.6e-07	0	6.07e-07	3.8e-06	25	0.176357	0.595281	0.0685471	0	0.159815	2.37163	2033.86	0.163299	KSA	KSA	FALSE	FALSE	FALSE	FALSE	Absent	FALSE	FALSE	FALSE	FALSE	FALSE	FALSE	-0.966667	9.70002	-8.4
AAAAGCGGA	40	12	74	1	1	7	AAAAGCGGA	2.68e-06	1.12e-05	1.3e-07	1.18e-07	8.5e-07	1.49e-05	95	0.17944	0.747013	0.00871815	0.00791665	0.0569128	2.01585	809.914	0.166667	KSG	KSG	FALSE	FALSE	FALSE	FALSE	Absent	FALSE	FALSE	FALSE	FALSE	FALSE	FALSE	-1.7	9.70002	-6.8
AAAAGCGGC	24	2	48	3	0	70	AAAAGCGGC	4.47e-07	7.24e-06	3.91e-07	0	8.5e-06	1.66e-05	123	0.0269493	0.436634	0.0235681	0	0.512849	3.53517	6221.26	0.333333	KSG	KSG	FALSE	FALSE	FALSE	FALSE	Absent	FALSE	FALSE	FALSE	FALSE	FALSE	FALSE	-1.7	9.70002	-6.8
AAAAGCGGG	33	13	106	36	42	4	AAAAGCGGG	2.9e-06	1.6e-05	4.69e-06	4.97e-06	4.86e-07	2.9e-05	201	0.100032	0.55063	0.161504	0.171099	0.0167351	2.45388	981.757	0.191485	KSG	KSG	FALSE	FALSE	FALSE	FALSE	Absent	FALSE	FALSE	FALSE	FALSE	FALSE	FALSE	-1.7	9.70002	-8.3
AAAAGCGGT	12	11	47	4	11	318	AAAAGCGGT	2.46e-06	7.09e-06	5.21e-07	1.3e-06	3.86e-05	5e-05	391	0.0491538	0.141782	0.0104211	0.0260232	0.77262	4.33117	9389.37	0.256038	KSG	KSG	FALSE	FALSE	FALSE	FALSE	Absent	FALSE	FALSE	FALSE	FALSE	FALSE	FALSE	-1.7	9.70002	-6.8
AAAAGCGTA	18	57	8	1	33	22	AAAAGCGTA	1.27e-05	1.21e-06	1.3e-07	3.9e-06	2.67e-06	2.06e-05	121	0.616773	0.0584385	0.00630866	0.189046	0.129434	2.15593	2256.9	0.372678	KSV	KSV	FALSE	FALSE	FALSE	FALSE	Absent	FALSE	FALSE	FALSE	FALSE	FALSE	FALSE	-0.166667	9.70002	-6.8
AAAAGCGTC	4	0	12	1	0	100	AAAAGCGTC	0	1.81e-06	1.3e-07	0	1.21e-05	1.41e-05	113	0	0.128474	0.00924616	0	0.86228	4.59609	10368.3	0.235702	KSV	KSV	FALSE	FALSE	FALSE	FALSE	Absent	FALSE	FALSE	FALSE	FALSE	FALSE	FALSE	-0.166667	9.70002	-6.8
AAAAGCGTG	43	8	64	3	3	4	AAAAGCGTG	1.79e-06	9.65e-06	3.91e-07	3.55e-07	4.86e-07	1.27e-05	82	0.141049	0.761764	0.0308382	0.0280031	0.0383456	2.06083	673.694	0.210819	KSV	KSV	FALSE	FALSE	FALSE	FALSE	Absent	FALSE	FALSE	FALSE	FALSE	FALSE	FALSE	-0.166667	9.70002	-9.4
AAAAGCGTT	10	9	11	2	0	164	AAAAGCGTT	2.01e-06	1.66e-06	2.6e-07	0	1.99e-05	2.38e-05	186	0.0842998	0.0695561	0.010922	0	0.835222	4.43229	10039.3	0.181046	KSV	KSV	FALSE	FALSE	FALSE	FALSE	Absent	FALSE	FALSE	FALSE	FALSE	FALSE	FALSE	-0.166667	9.70002	-6.8
AAAAGCTAA	17	149	2	5	3	32	AAAAGCTAA	3.33e-05	3.02e-07	6.51e-07	3.55e-07	3.89e-06	3.85e-05	191	0.865009	0.00783832	0.0169235	0.00922061	0.101009	1.47338	1273.69	0.166667	KS*	KS*	TRUE	FALSE	TRUE	FALSE	Ochre (UAA)	FALSE	FALSE	FALSE	FALSE	FALSE	FALSE	-1.56667	9.70002	NA
AAAAGCTAC	7	1	1	0	1	175	AAAAGCTAC	2.23e-07	1.51e-07	0	1.18e-07	2.12e-05	2.17e-05	178	0.0102717	0.00693425	0	0.00543807	0.977356	4.93267	11748.9	0.288675	KSY	KSY	FALSE	FALSE	FALSE	FALSE	Absent	FALSE	FALSE	FALSE	FALSE	FALSE	FALSE	-2	9.29829	-5.9
AAAAGCTAG	20	9	3	41	1	15	AAAAGCTAG	2.01e-06	4.52e-07	5.34e-06	1.18e-07	1.82e-06	9.74e-06	69	0.206353	0.0464354	0.548075	0.0121387	0.186997	2.92699	2626.21	0.166667	KS*	KS*	TRUE	TRUE	FALSE	FALSE	Amber (UAG)	FALSE	FALSE	FALSE	FALSE	FALSE	FALSE	-1.56667	9.70002	NA
AAAAGCTAT	12	3	6	1	0	1168	AAAAGCTAT	6.7e-07	9.05e-07	1.3e-07	0	0.000141816	0.000143521	1178	0.00466783	0.00630237	0.000907154	0	0.988123	4.96061	11858.9	0.221736	KSY	KSY	FALSE	FALSE	FALSE	FALSE	Absent	FALSE	FALSE	FALSE	FALSE	FALSE	FALSE	-2	9.29829	-5.9
AAAAGCTCA	6	4	8	0	0	8	AAAAGCTCA	8.93e-07	1.21e-06	0	0	9.71e-07	3.07e-06	20	0.2909	0.392765	0	0	0.316335	2.65811	3848.97	0.166667	KSS	KSS	FALSE	FALSE	FALSE	FALSE	Absent	FALSE	FALSE	FALSE	FALSE	FALSE	FALSE	-1.83333	9.70002	-8.9
AAAAGCTCC	1	0	0	14	6	7	AAAAGCTCC	0	0	1.82e-06	7.09e-07	8.5e-07	3.38e-06	27	0	0	0.538949	0.209743	0.251307	3.71236	4094.13	0.235702	KSS	KSS	FALSE	FALSE	FALSE	FALSE	Absent	FALSE	FALSE	FALSE	FALSE	FALSE	FALSE	-1.83333	9.70002	NA
AAAAGCTGC	9	1	8	4	1	8	AAAAGCTGC	2.23e-07	1.21e-06	5.21e-07	1.18e-07	9.71e-07	3.04e-06	22	0.0734648	0.39676	0.171327	0.0388941	0.319554	3.13431	4126.54	0.166667	KSC	KSC	FALSE	FALSE	FALSE	FALSE	Absent	FALSE	FALSE	FALSE	FALSE	FALSE	FALSE	-0.733333	8.54518	-7.8
AAAAGCTGG	18	5	68	4	3	47	AAAAGCTGG	1.12e-06	1.03e-05	5.21e-07	3.55e-07	5.71e-06	1.79e-05	127	0.0622038	0.571103	0.0290131	0.0197593	0.317921	2.96009	3973.37	0.191485	KSW	KSW	FALSE	FALSE	FALSE	FALSE	Absent	FALSE	FALSE	FALSE	FALSE	FALSE	FALSE	-1.86667	9.70002	-8.3
AAAAGCTGT	28	4	49	4	0	274	AAAAGCTGT	8.93e-07	7.39e-06	5.21e-07	0	3.33e-05	4.21e-05	331	0.0212325	0.175589	0.0123791	0	0.7908	4.36355	9518.52	0.128019	KSC	KSC	FALSE	FALSE	FALSE	FALSE	Absent	FALSE	FALSE	FALSE	FALSE	FALSE	FALSE	-0.733333	8.54518	-6.3
AAAAGCTTA	3	5	4	2	0	285	AAAAGCTTA	1.12e-06	6.03e-07	2.6e-07	0	3.46e-05	3.66e-05	296	0.0305201	0.016483	0.0071176	0	0.945879	4.81424	11357.4	0.166667	KSL	KSL	FALSE	FALSE	FALSE	FALSE	Absent	FALSE	FALSE	FALSE	FALSE	FALSE	FALSE	-0.3	9.70002	-7.1
AAAAGCTTC	3	0	14	0	3	13	AAAAGCTTC	0	2.11e-06	0	3.55e-07	1.58e-06	4.04e-06	30	0	0.52194	0	0.087712	0.390348	3.34647	5062.57	0.235702	KSF	KSF	FALSE	FALSE	FALSE	FALSE	Absent	FALSE	FALSE	FALSE	FALSE	FALSE	FALSE	-0.633333	9.70002	-9.2
AAAAGCTTT	10	3	1	1	7	156	AAAAGCTTT	6.7e-07	1.51e-07	1.3e-07	8.28e-07	1.89e-05	2.07e-05	168	0.0323331	0.00727587	0.00628367	0.0399418	0.914166	4.79633	11119.1	0.181046	KSF	KSF	FALSE	FALSE	FALSE	FALSE	Absent	FALSE	FALSE	FALSE	FALSE	FALSE	FALSE	-0.633333	9.70002	-7.4
AAAAGGAAA	29	14	37	3	4	124	AAAAGGAAA	3.13e-06	5.58e-06	3.91e-07	4.73e-07	1.51e-05	2.46e-05	182	0.126966	0.226526	0.0158623	0.0192053	0.61144	3.76163	7445.66	0.469042	KRK	KRK	FALSE	FALSE	FALSE	FALSE	Absent	TRUE	FALSE	FALSE	FALSE	FALSE	FALSE	-4.1	11.8231	-3.9
AAAAGGAAC	18	3	43	3	6	12	AAAAGGAAC	6.7e-07	6.48e-06	3.91e-07	7.09e-07	1.46e-06	9.71e-06	67	0.0689989	0.667649	0.0402281	0.0730594	0.150064	2.56754	2169.42	0.382971	KRN	KRN	FALSE	FALSE	FALSE	FALSE	Absent	TRUE	FALSE	FALSE	FALSE	FALSE	FALSE	-3.96667	11.6518	-8.1
AAAAGGAAG	25	10	103	12	2	54	AAAAGGAAG	2.23e-06	1.55e-05	1.56e-06	2.36e-07	6.56e-06	2.61e-05	181	0.0855068	0.594561	0.0598231	0.00905388	0.251055	2.74559	3154.2	0.26533	KRK	KRK	FALSE	FALSE	FALSE	FALSE	Absent	TRUE	FALSE	FALSE	FALSE	FALSE	FALSE	-4.1	11.8231	-8.4
AAAAGGAAT	24	6	89	4	0	59	AAAAGGAAT	1.34e-06	1.34e-05	5.21e-07	0	7.16e-06	2.24e-05	158	0.059705	0.597872	0.0232063	0	0.319217	2.92115	3917.46	0.294165	KRN	KRN	FALSE	FALSE	FALSE	FALSE	Absent	TRUE	FALSE	FALSE	FALSE	FALSE	FALSE	-3.96667	11.6518	-6.2
AAAAGGACA	4	5	47	0	1	13	AAAAGGACA	1.12e-06	7.09e-06	0	1.18e-07	1.58e-06	9.9e-06	66	0.112799	0.715798	0	0.0119437	0.15946	2.38947	2044.67	0.191485	KRT	KRT	FALSE	FALSE	FALSE	FALSE	Absent	TRUE	FALSE	FALSE	FALSE	FALSE	FALSE	-3.03333	11.6518	-5.7
AAAAGGACC	6	5	1	35	0	1	AAAAGGACC	1.12e-06	1.51e-07	4.56e-06	0	1.21e-07	5.95e-06	42	0.187796	0.0253556	0.766427	0	0.0204216	2.6399	711.714	0.270801	KRT	KRT	FALSE	FALSE	FALSE	FALSE	Absent	TRUE	FALSE	FALSE	FALSE	FALSE	FALSE	-3.03333	11.6518	-9.8
AAAAGGACG	13	0	81	1	1	7	AAAAGGACG	0	1.22e-05	1.3e-07	1.18e-07	8.5e-07	1.33e-05	90	0	0.917476	0.00978223	0.0088829	0.0638591	2.21913	914.254	0.291662	KRT	KRT	FALSE	FALSE	FALSE	FALSE	Absent	TRUE	FALSE	FALSE	FALSE	FALSE	FALSE	-3.03333	11.6518	-8.4
AAAAGGAGA	17	17	69	0	18	31	AAAAGGAGA	3.8e-06	1.04e-05	0	2.13e-06	3.76e-06	2.01e-05	135	0.188961	0.517762	0	0.105925	0.187352	2.58495	2695.47	0.191485	KRR	KRR	FALSE	FALSE	FALSE	FALSE	Absent	TRUE	TRUE	FALSE	FALSE	FALSE	FALSE	-4.3	12.5165	-4.6
AAAAGGAGC	19	7	112	17	0	8	AAAAGGAGC	1.56e-06	1.69e-05	2.21e-06	0	9.71e-07	2.16e-05	144	0.0722612	0.78052	0.102316	0	0.0449026	2.16476	695.328	0.191485	KRS	KRS	FALSE	FALSE	FALSE	FALSE	Absent	TRUE	FALSE	FALSE	FALSE	FALSE	FALSE	-3.06667	11.6518	-8.1
AAAAGGAGG	84	25	452	31	28	14	AAAAGGAGG	5.58e-06	6.81e-05	4.04e-06	3.31e-06	1.7e-06	8.28e-05	550	0.0674494	0.823256	0.0487626	0.0399945	0.0205371	2.12291	519.823	0.22	KRR	KRR	FALSE	FALSE	FALSE	FALSE	Absent	TRUE	TRUE	FALSE	FALSE	FALSE	FALSE	-4.3	12.5165	-8.3
AAAAGGAGT	25	18	112	6	4	34	AAAAGGAGT	4.02e-06	1.69e-05	7.81e-07	4.73e-07	4.13e-06	2.63e-05	174	0.152916	0.642328	0.0297179	0.0179905	0.157048	2.38393	2047.31	0.147083	KRS	KRS	FALSE	FALSE	FALSE	FALSE	Absent	TRUE	FALSE	FALSE	FALSE	FALSE	FALSE	-3.06667	11.6518	-5.4
AAAAGGATA	22	5	100	2	1	68	AAAAGGATA	1.12e-06	1.51e-05	2.6e-07	1.18e-07	8.26e-06	2.48e-05	176	0.0449734	0.607218	0.0104882	0.004762	0.332559	2.97272	4087.91	0.0635085	KRI	KRI	FALSE	FALSE	FALSE	FALSE	Absent	TRUE	FALSE	FALSE	FALSE	FALSE	FALSE	-1.3	11.6518	-4.4
AAAAGGATC	13	1	64	0	1	22	AAAAGGATC	2.23e-07	9.65e-06	0	1.18e-07	2.67e-06	1.27e-05	88	0.0176377	0.762046	0	0.00933783	0.210979	2.63397	2657.16	0.331662	KRI	KRI	FALSE	FALSE	FALSE	FALSE	Absent	TRUE	FALSE	FALSE	FALSE	FALSE	FALSE	-1.3	11.6518	-7.2
AAAAGGATG	19	6	91	4	1	23	AAAAGGATG	1.34e-06	1.37e-05	5.21e-07	1.18e-07	2.79e-06	1.85e-05	125	0.0724639	0.741943	0.0281655	0.00639403	0.151033	2.42159	1942.8	0.22	KRM	KRM	FALSE	FALSE	FALSE	FALSE	Absent	TRUE	FALSE	FALSE	FALSE	FALSE	FALSE	-2.16667	11.6518	-9.4
AAAAGGATT	9	2	22	1	1	52	AAAAGGATT	4.47e-07	3.32e-06	1.3e-07	1.18e-07	6.31e-06	1.03e-05	78	0.0432547	0.321207	0.0126093	0.0114501	0.611479	3.82669	7425.94	0.254755	KRI	KRI	FALSE	FALSE	FALSE	FALSE	Absent	TRUE	FALSE	FALSE	FALSE	FALSE	FALSE	-1.3	11.6518	-5.1
AAAAGGCAA	24	6	55	9	2	248	AAAAGGCAA	1.34e-06	8.29e-06	1.17e-06	2.36e-07	3.01e-05	4.12e-05	320	0.0325595	0.201487	0.0284745	0.00574593	0.731733	4.2026	8843.39	0.270801	KRQ	KRQ	FALSE	FALSE	FALSE	FALSE	Absent	TRUE	FALSE	FALSE	FALSE	FALSE	FALSE	-3.96667	11.6518	-5.1
AAAAGGCAC	6	1	15	2	15	7	AAAAGGCAC	2.23e-07	2.26e-06	2.6e-07	1.77e-06	8.5e-07	5.37e-06	40	0.0415978	0.421231	0.0485051	0.330343	0.158323	3.14256	3169.59	0.191485	KRH	KRH	FALSE	FALSE	FALSE	FALSE	Absent	TRUE	FALSE	FALSE	FALSE	FALSE	FALSE	-3.86667	11.6518	-6.1
AAAAGGCAG	26	13	158	3	2	5	AAAAGGCAG	2.9e-06	2.38e-05	3.91e-07	2.36e-07	6.07e-07	2.8e-05	181	0.103842	0.852013	0.0139714	0.00845793	0.0217157	1.99219	403.738	0.311127	KRQ	KRQ	FALSE	FALSE	FALSE	FALSE	Absent	TRUE	FALSE	FALSE	FALSE	FALSE	FALSE	-3.96667	11.6518	-8.4
AAAAGGCAT	10	1	28	2	1	12	AAAAGGCAT	2.23e-07	4.22e-06	2.6e-07	1.18e-07	1.46e-06	6.28e-06	44	0.0355587	0.672145	0.0414632	0.0188257	0.232007	2.73958	2958.11	0.147083	KRH	KRH	FALSE	FALSE	FALSE	FALSE	Absent	TRUE	FALSE	FALSE	FALSE	FALSE	FALSE	-3.86667	11.6518	-5.1
AAAAGGCCA	12	3	10	24	0	11	AAAAGGCCA	6.7e-07	1.51e-06	3.12e-06	0	1.34e-06	6.64e-06	48	0.100927	0.227115	0.470745	0	0.201212	2.97345	2726.27	0.191485	KRP	KRP	FALSE	FALSE	FALSE	FALSE	Absent	TRUE	FALSE	FALSE	FALSE	FALSE	FALSE	-3.33333	11.6518	-9.4
AAAAGGCCC	7	1	12	29	1	93	AAAAGGCCC	2.23e-07	1.81e-06	3.78e-06	1.18e-07	1.13e-05	1.72e-05	136	0.0129695	0.105066	0.219285	0.00686637	0.655813	4.18749	8038.92	0.191485	KRP	KRP	FALSE	FALSE	FALSE	FALSE	Absent	TRUE	FALSE	FALSE	FALSE	FALSE	FALSE	-3.33333	11.6518	-9.3
AAAAGGCGA	28	2	97	4	0	7	AAAAGGCGA	4.47e-07	1.46e-05	5.21e-07	0	8.5e-07	1.64e-05	110	0.027166	0.88946	0.0316769	0	0.0516973	2.1596	746.652	0.00382971	KRR	KRR	FALSE	FALSE	FALSE	FALSE	Absent	TRUE	FALSE	FALSE	FALSE	FALSE	FALSE	-4.3	12.5165	-5.4
AAAAGGCGC	37	6	92	11	0	1	AAAAGGCGC	1.34e-06	1.39e-05	1.43e-06	0	1.21e-07	1.68e-05	110	0.0799309	0.827389	0.0854364	0	0.00724332	2.02724	239.067	0.324962	KRR	KRR	FALSE	FALSE	FALSE	FALSE	Absent	TRUE	FALSE	FALSE	FALSE	FALSE	FALSE	-4.3	12.5165	-6.6
AAAAGGCGG	50	12	278	17	1	2	AAAAGGCGG	2.68e-06	4.19e-05	2.21e-06	1.18e-07	2.43e-07	4.72e-05	310	0.0568176	0.888598	0.0469286	0.00250672	0.0051488	2.01057	206.735	0.191485	KRR	KRR	FALSE	FALSE	FALSE	FALSE	Absent	TRUE	FALSE	FALSE	FALSE	FALSE	FALSE	-4.3	12.5165	-8.3
AAAAGGCGT	22	4	130	4	3	8	AAAAGGCGT	8.93e-07	1.96e-05	5.21e-07	3.55e-07	9.71e-07	2.23e-05	149	0.0399875	0.877337	0.0233137	0.0158778	0.0434839	2.14553	699.035	0.382971	KRR	KRR	FALSE	FALSE	FALSE	FALSE	Absent	TRUE	FALSE	FALSE	FALSE	FALSE	FALSE	-4.3	12.5165	-5.4
AAAAGGCTA	14	5	51	0	1	125	AAAAGGCTA	1.12e-06	7.69e-06	0	1.18e-07	1.52e-05	2.41e-05	182	0.0463291	0.319016	0	0.00490555	0.629749	3.85273	7613.86	0.191485	KRL	KRL	FALSE	FALSE	FALSE	FALSE	Absent	TRUE	FALSE	FALSE	FALSE	FALSE	FALSE	-1.53333	11.6518	-7.1
AAAAGGCTC	11	3	31	3	1	1	AAAAGGCTC	6.7e-07	4.67e-06	3.91e-07	1.18e-07	1.21e-07	5.97e-06	39	0.11215	0.782346	0.0653863	0.0197917	0.020326	2.0538	450.519	0.191485	KRL	KRL	FALSE	FALSE	FALSE	FALSE	Absent	TRUE	FALSE	FALSE	FALSE	FALSE	FALSE	-1.53333	11.6518	-7
AAAAGGCTG	23	12	103	17	13	9	AAAAGGCTG	2.68e-06	1.55e-05	2.21e-06	1.54e-06	1.09e-06	2.31e-05	154	0.116255	0.673639	0.0960212	0.0666773	0.0474076	2.25534	949.704	0.397995	KRL	KRL	FALSE	FALSE	FALSE	FALSE	Absent	TRUE	FALSE	FALSE	FALSE	FALSE	FALSE	-1.53333	11.6518	-9.6
AAAAGGCTT	19	7	62	5	4	10	AAAAGGCTT	1.56e-06	9.35e-06	6.51e-07	4.73e-07	1.21e-06	1.32e-05	88	0.117993	0.705522	0.0491379	0.0356964	0.0916504	2.27749	1344.82	0.147083	KRL	KRL	FALSE	FALSE	FALSE	FALSE	Absent	TRUE	FALSE	FALSE	FALSE	FALSE	FALSE	-1.53333	11.6518	-5.8
AAAAGGGAA	46	65	220	17	1	10	AAAAGGGAA	1.45e-05	3.32e-05	2.21e-06	1.18e-07	1.21e-06	5.12e-05	313	0.283352	0.647432	0.0432064	0.0023079	0.0237021	1.83558	402.016	0.382971	KRE	KRE	FALSE	FALSE	FALSE	FALSE	Absent	TRUE	FALSE	FALSE	FALSE	FALSE	FALSE	-3.96667	9.69502	-6.5
AAAAGGGAC	19	11	31	24	7	1	AAAAGGGAC	2.46e-06	4.67e-06	3.12e-06	8.28e-07	1.21e-07	1.12e-05	74	0.219255	0.417135	0.278904	0.0738683	0.0108375	2.2399	617.76	0.331662	KRD	KRD	FALSE	FALSE	FALSE	FALSE	Absent	TRUE	FALSE	FALSE	FALSE	FALSE	FALSE	-3.96667	9.69502	-7.6
AAAAGGGAG	27	56	93	15	11	10	AAAAGGGAG	1.25e-05	1.4e-05	1.95e-06	1.3e-06	1.21e-06	3.1e-05	185	0.40349	0.452362	0.0630119	0.0419605	0.0391759	1.86097	721.329	0.216641	KRE	KRE	FALSE	FALSE	FALSE	FALSE	Absent	TRUE	FALSE	FALSE	FALSE	FALSE	FALSE	-3.96667	9.69502	-8.4
AAAAGGGAT	56	8	214	12	2	20	AAAAGGGAT	1.79e-06	3.23e-05	1.56e-06	2.36e-07	2.43e-06	3.83e-05	256	0.046675	0.842883	0.0408191	0.00617773	0.0634452	2.19684	910.153	0.254755	KRD	KRD	FALSE	FALSE	FALSE	FALSE	Absent	TRUE	FALSE	FALSE	FALSE	FALSE	FALSE	-3.96667	9.69502	-6.5
AAAAGGGCA	27	17	103	9	3	4	AAAAGGGCA	3.8e-06	1.55e-05	1.17e-06	3.55e-07	4.86e-07	2.13e-05	136	0.177928	0.727766	0.0549193	0.0166234	0.022763	1.97853	456.843	0.331662	KRA	KRA	FALSE	FALSE	FALSE	FALSE	Absent	TRUE	FALSE	FALSE	FALSE	FALSE	FALSE	-2.2	11.6518	-6.5
AAAAGGGCC	14	11	9	43	22	0	AAAAGGGCC	2.46e-06	1.36e-06	5.6e-06	2.6e-06	0	1.2e-05	85	0.204487	0.112947	0.466046	0.216521	0	2.6946	1076.75	0.270801	KRA	KRA	FALSE	FALSE	FALSE	FALSE	Absent	TRUE	FALSE	FALSE	FALSE	FALSE	FALSE	-2.2	11.6518	-9.2
AAAAGGGCG	69	16	234	7	3	6	AAAAGGGCG	3.57e-06	3.53e-05	9.11e-07	3.55e-07	7.29e-07	4.08e-05	266	0.0874786	0.863688	0.0223135	0.00868375	0.0178364	2.00571	364.079	0.187617	KRA	KRA	FALSE	FALSE	FALSE	FALSE	Absent	TRUE	FALSE	FALSE	FALSE	FALSE	FALSE	-2.2	11.6518	-8.4
AAAAGGGCT	21	25	89	2	1	2	AAAAGGGCT	5.58e-06	1.34e-05	2.6e-07	1.18e-07	2.43e-07	1.96e-05	119	0.284526	0.683802	0.0132708	0.00602539	0.0123762	1.77792	265.915	0.208006	KRA	KRA	FALSE	FALSE	FALSE	FALSE	Absent	TRUE	FALSE	FALSE	FALSE	FALSE	FALSE	-2.2	11.6518	-6.9
AAAAGGGGA	71	26	356	31	32	4	AAAAGGGGA	5.81e-06	5.37e-05	4.04e-06	3.78e-06	4.86e-07	6.78e-05	449	0.0856614	0.791809	0.0595471	0.0558169	0.00716549	2.10702	419.385	0.191485	KRG	KRG	FALSE	FALSE	FALSE	FALSE	Absent	TRUE	FALSE	FALSE	FALSE	FALSE	FALSE	-2.93333	11.6518	-7
AAAAGGGGC	20	11	105	21	3	1	AAAAGGGGC	2.46e-06	1.58e-05	2.73e-06	3.55e-07	1.21e-07	2.15e-05	141	0.114274	0.736384	0.127193	0.0164999	0.00564847	2.06286	294.149	0.382971	KRG	KRG	FALSE	FALSE	FALSE	FALSE	Absent	TRUE	FALSE	FALSE	FALSE	FALSE	FALSE	-2.93333	11.6518	-8.4
AAAAGGGGG	113	39	588	40	47	144	AAAAGGGGG	8.71e-06	8.86e-05	5.21e-06	5.56e-06	1.75e-05	0.000125601	858	0.0693395	0.705753	0.0414632	0.0442403	0.139204	2.47822	1940.67	0.22	KRG	KRG	FALSE	FALSE	FALSE	FALSE	Absent	TRUE	FALSE	FALSE	FALSE	FALSE	FALSE	-2.93333	11.6518	-8.3
AAAAGGGGT	52	14	113	56	28	14	AAAAGGGGT	3.13e-06	1.7e-05	7.29e-06	3.31e-06	1.7e-06	3.25e-05	225	0.096306	0.524762	0.224595	0.101973	0.0523634	2.48933	1195.12	0.294165	KRG	KRG	FALSE	FALSE	FALSE	FALSE	Absent	TRUE	FALSE	FALSE	FALSE	FALSE	FALSE	-2.93333	11.6518	-9
AAAAGGGTA	36	18	111	21	4	14	AAAAGGGTA	4.02e-06	1.67e-05	2.73e-06	4.73e-07	1.7e-06	2.57e-05	168	0.156647	0.652127	0.106551	0.0184295	0.066245	2.1855	1006.6	0.428174	KRV	KRV	FALSE	FALSE	FALSE	FALSE	Absent	TRUE	FALSE	FALSE	FALSE	FALSE	FALSE	-1.4	11.6518	-9.2
AAAAGGGTC	15	4	101	4	5	8	AAAAGGGTC	8.93e-07	1.52e-05	5.21e-07	5.91e-07	9.71e-07	1.82e-05	122	0.0490721	0.83648	0.0286103	0.032475	0.0533629	2.20458	875.79	0.270801	KRV	KRV	FALSE	FALSE	FALSE	FALSE	Absent	TRUE	FALSE	FALSE	FALSE	FALSE	FALSE	-1.4	11.6518	-7.6
AAAAGGGTG	62	20	135	20	8	19	AAAAGGGTG	4.47e-06	2.04e-05	2.6e-06	9.46e-07	2.31e-06	3.07e-05	202	0.145599	0.663472	0.0848881	0.0308336	0.0752069	2.22658	1146.95	0.242212	KRV	KRV	FALSE	FALSE	FALSE	FALSE	Absent	TRUE	FALSE	FALSE	FALSE	FALSE	FALSE	-1.4	11.6518	-9.4
AAAAGGGTT	33	11	210	8	6	8	AAAAGGGTT	2.46e-06	3.17e-05	1.04e-06	7.09e-07	9.71e-07	3.68e-05	243	0.0666834	0.859416	0.028275	0.0192566	0.0263687	2.07921	507.178	0.208006	KRV	KRV	FALSE	FALSE	FALSE	FALSE	Absent	TRUE	FALSE	FALSE	FALSE	FALSE	FALSE	-1.4	11.6518	-7.6
AAAAGGTAC	11	2	17	8	1	19	AAAAGGTAC	4.47e-07	2.56e-06	1.04e-06	1.18e-07	2.31e-06	6.48e-06	47	0.0689638	0.39573	0.16083	0.0182556	0.35622	3.19704	4485.73	0.331662	KRY	KRY	FALSE	FALSE	FALSE	FALSE	Absent	TRUE	FALSE	FALSE	FALSE	FALSE	FALSE	-3.23333	10.4549	-5.1
AAAAGGTAG	39	15	20	154	5	17	AAAAGGTAG	3.35e-06	3.02e-06	2.01e-05	5.91e-07	2.06e-06	2.91e-05	211	0.115227	0.103717	0.689716	0.0203347	0.0710045	2.82817	1353.84	0.22	KR*	KR*	TRUE	TRUE	FALSE	FALSE	Amber (UAG)	TRUE	FALSE	FALSE	FALSE	FALSE	FALSE	-2.8	11.6518	NA
AAAAGGTAT	15	3	10	1	3	179	AAAAGGTAT	6.7e-07	1.51e-06	1.3e-07	3.55e-07	2.17e-05	2.44e-05	196	0.0274605	0.061794	0.00533672	0.0145383	0.890871	4.67956	10754	0.254755	KRY	KRY	FALSE	FALSE	FALSE	FALSE	Absent	TRUE	FALSE	FALSE	FALSE	FALSE	FALSE	-3.23333	10.4549	-6.4
AAAAGGTCA	6	22	10	2	9	4	AAAAGGTCA	4.91e-06	1.51e-06	2.6e-07	1.06e-06	4.86e-07	8.23e-06	47	0.596908	0.183165	0.0316375	0.12928	0.0590091	1.87032	1226.42	0.191485	KRS	KRS	FALSE	FALSE	FALSE	FALSE	Absent	TRUE	FALSE	FALSE	FALSE	FALSE	FALSE	-3.06667	11.6518	-5.9
AAAAGGTCC	8	1	10	19	1	1	AAAAGGTCC	2.23e-07	1.51e-06	2.47e-06	1.18e-07	1.21e-07	4.44e-06	32	0.0502475	0.339214	0.556616	0.0266023	0.0273205	2.64153	799.295	0.270801	KRS	KRS	FALSE	FALSE	FALSE	FALSE	Absent	TRUE	FALSE	FALSE	FALSE	FALSE	FALSE	-3.06667	11.6518	-8
AAAAGGTCG	7	0	27	2	2	3	AAAAGGTCG	0	4.07e-06	2.6e-07	2.36e-07	3.64e-07	4.93e-06	34	0	0.825386	0.0528022	0.0479478	0.0738635	2.37029	1189.7	0.22	KRS	KRS	FALSE	FALSE	FALSE	FALSE	Absent	TRUE	FALSE	FALSE	FALSE	FALSE	FALSE	-3.06667	11.6518	-8.4
AAAAGGTCT	5	5	10	0	4	10	AAAAGGTCT	1.12e-06	1.51e-06	0	4.73e-07	1.21e-06	4.31e-06	29	0.25899	0.349681	0	0.109693	0.281636	2.8053	3821.66	0.208006	KRS	KRS	FALSE	FALSE	FALSE	FALSE	Absent	TRUE	FALSE	FALSE	FALSE	FALSE	FALSE	-3.06667	11.6518	-7.1
AAAAGGTGA	27	143	23	7	14	18	AAAAGGTGA	3.19e-05	3.47e-06	9.11e-07	1.66e-06	2.19e-06	4.02e-05	205	0.795297	0.0863535	0.0226975	0.0412216	0.0544302	1.47313	841.448	0.22	KR*	KR*	TRUE	FALSE	FALSE	TRUE	Opal (UGA	TRUE	FALSE	FALSE	FALSE	FALSE	FALSE	-2.8	11.6518	NA
AAAAGGTGC	12	5	24	2	2	3	AAAAGGTGC	1.12e-06	3.62e-06	2.6e-07	2.36e-07	3.64e-07	5.6e-06	36	0.199536	0.646579	0.0465338	0.0422557	0.0650949	2.12679	1042.76	0.191485	KRC	KRC	FALSE	FALSE	FALSE	FALSE	Absent	TRUE	FALSE	FALSE	FALSE	FALSE	FALSE	-1.96667	9.83324	-5.3
AAAAGGTGG	59	10	262	7	16	76	AAAAGGTGG	2.23e-06	3.95e-05	9.11e-07	1.89e-06	9.23e-06	5.38e-05	371	0.0415374	0.734682	0.0169521	0.0351854	0.171643	2.56072	2285.55	0.22	KRW	KRW	FALSE	FALSE	FALSE	FALSE	Absent	TRUE	FALSE	FALSE	FALSE	FALSE	FALSE	-3.1	11.6518	-8.3
AAAAGGTGT	89	15	343	29	33	492	AAAAGGTGT	3.35e-06	5.17e-05	3.78e-06	3.9e-06	5.97e-05	0.000122473	912	0.0273502	0.422203	0.0308286	0.0318557	0.487762	3.53048	6037.53	0.147083	KRC	KRC	FALSE	FALSE	FALSE	FALSE	Absent	TRUE	FALSE	FALSE	FALSE	FALSE	FALSE	-1.96667	9.83324	-6.4
AAAAGGTTA	22	8	59	1	3	211	AAAAGGTTA	1.79e-06	8.89e-06	1.3e-07	3.55e-07	2.56e-05	3.68e-05	282	0.0485655	0.241796	0.00353936	0.00964191	0.696457	4.06363	8424.31	0.191485	KRL	KRL	FALSE	FALSE	FALSE	FALSE	Absent	TRUE	FALSE	FALSE	FALSE	FALSE	FALSE	-1.53333	11.6518	-3.9
AAAAGGTTC	14	4	81	1	0	8	AAAAGGTTC	8.93e-07	1.22e-05	1.3e-07	0	9.71e-07	1.42e-05	94	0.0628785	0.85958	0.00916494	0	0.0683765	2.15142	930.424	0.270801	KRF	KRF	FALSE	FALSE	FALSE	FALSE	Absent	TRUE	FALSE	FALSE	FALSE	FALSE	FALSE	-1.86667	11.6518	-5.1
AAAAGGTTG	23	28	131	6	3	78	AAAAGGTTG	6.25e-06	1.97e-05	7.81e-07	3.55e-07	9.47e-06	3.66e-05	246	0.170802	0.539467	0.0213389	0.00968857	0.258704	2.64603	3220.28	0.22	KRL	KRL	FALSE	FALSE	FALSE	FALSE	Absent	TRUE	FALSE	FALSE	FALSE	FALSE	FALSE	-1.53333	11.6518	-10.1
AAAAGGTTT	13	5	52	0	5	434	AAAAGGTTT	1.12e-06	7.84e-06	0	5.91e-07	5.27e-05	6.22e-05	496	0.0179388	0.125946	0	0.00949724	0.846618	4.54091	10209.1	0.208006	KRF	KRF	FALSE	FALSE	FALSE	FALSE	Absent	TRUE	FALSE	FALSE	FALSE	FALSE	FALSE	-1.86667	11.6518	-4.5
AAAAGTAAA	15	18	4	1	0	422	AAAAGTAAA	4.02e-06	6.03e-07	1.3e-07	0	5.12e-05	5.6e-05	445	0.0717896	0.0107698	0.00232528	0	0.915115	4.67588	10985.5	0.313581	KSK	KSK	FALSE	FALSE	FALSE	FALSE	Absent	FALSE	FALSE	FALSE	FALSE	FALSE	FALSE	-2.86667	10.8054	-4.1
AAAAGTAAC	7	0	6	1	0	195	AAAAGTAAC	0	9.05e-07	1.3e-07	0	2.37e-05	2.47e-05	202	0	0.0366037	0.00526868	0	0.958128	4.87965	11505.1	0.256038	KSN	KSN	FALSE	FALSE	FALSE	FALSE	Absent	FALSE	FALSE	FALSE	FALSE	FALSE	FALSE	-2.73333	9.70002	-5.7
AAAAGTAAG	10	11	12	1	1	91	AAAAGTAAG	2.46e-06	1.81e-06	1.3e-07	1.18e-07	1.1e-05	1.56e-05	116	0.157838	0.116241	0.00836575	0.00759664	0.709959	3.9956	8568.99	0.177388	KSK	KSK	FALSE	FALSE	FALSE	FALSE	Absent	FALSE	FALSE	FALSE	FALSE	FALSE	FALSE	-2.86667	10.8054	-8.4
AAAAGTAAT	11	3	9	0	0	808	AAAAGTAAT	6.7e-07	1.36e-06	0	0	9.81e-05	0.000100133	820	0.00669045	0.0135499	0	0	0.97976	4.93259	11758.9	0.196667	KSN	KSN	FALSE	FALSE	FALSE	FALSE	Absent	FALSE	FALSE	FALSE	FALSE	FALSE	FALSE	-2.73333	9.70002	-4.1
AAAAGTACA	11	4	4	0	0	490	AAAAGTACA	8.93e-07	6.03e-07	0	0	5.95e-05	6.1e-05	498	0.0146454	0.00988693	0	0	0.975468	4.91176	11707.1	0.128019	KST	KST	FALSE	FALSE	FALSE	FALSE	Absent	FALSE	FALSE	FALSE	FALSE	FALSE	FALSE	-1.8	9.70002	-4.1
AAAAGTACT	7	2	3	0	0	876	AAAAGTACT	4.47e-07	4.52e-07	0	0	0.000106362	0.000107261	881	0.00416387	0.00421645	0	0	0.99162	4.9707	11900	0.139064	KST	KST	FALSE	FALSE	FALSE	FALSE	Absent	FALSE	FALSE	FALSE	FALSE	FALSE	FALSE	-1.8	9.70002	-4.1
AAAAGTAGA	16	22	14	1	1	203	AAAAGTAGA	4.91e-06	2.11e-06	1.3e-07	1.18e-07	2.46e-05	3.19e-05	241	0.153912	0.0661207	0.00407885	0.00370386	0.772184	4.17413	9293.01	0.128019	KSR	KSR	FALSE	FALSE	FALSE	FALSE	Absent	TRUE	FALSE	FALSE	FALSE	FALSE	FALSE	-3.06667	11.6518	-4.6
AAAAGTAGC	22	12	11	0	1	273	AAAAGTAGC	2.68e-06	1.66e-06	0	1.18e-07	3.31e-05	3.76e-05	297	0.0712629	0.0440995	0	0.00314403	0.881494	4.57951	10596	0.128019	KSS	KSS	FALSE	FALSE	FALSE	FALSE	Absent	FALSE	FALSE	FALSE	FALSE	FALSE	FALSE	-1.83333	9.70002	-5.7
AAAAGTAGG	32	13	105	52	34	62	AAAAGTAGG	2.9e-06	1.58e-05	6.77e-06	4.02e-06	7.53e-06	3.7e-05	266	0.0783547	0.427238	0.182731	0.108494	0.203183	2.93091	2991.25	0.147083	KSR	KSR	FALSE	FALSE	FALSE	FALSE	Absent	TRUE	FALSE	FALSE	FALSE	FALSE	FALSE	-3.06667	11.6518	-8.3
AAAAGTAGT	22	11	21	2	3	373	AAAAGTAGT	2.46e-06	3.17e-06	2.6e-07	3.55e-07	4.53e-05	5.15e-05	410	0.0476731	0.0614411	0.00505356	0.00688344	0.878949	4.60799	10583.5	0.0983333	KSS	KSS	FALSE	FALSE	FALSE	FALSE	Absent	FALSE	FALSE	FALSE	FALSE	FALSE	FALSE	-1.83333	9.70002	-4.1
AAAAGTATA	19	30	5	0	12	693	AAAAGTATA	6.7e-06	7.54e-07	0	1.42e-06	8.41e-05	9.3e-05	740	0.0720244	0.00810377	0	0.0152526	0.904619	4.67234	10912.8	0.0424591	KSI	KSI	FALSE	FALSE	FALSE	FALSE	Absent	FALSE	FALSE	FALSE	FALSE	FALSE	FALSE	-0.0666667	9.70002	-5.5
AAAAGTATG	18	8	20	5	10	257	AAAAGTATG	1.79e-06	3.02e-06	6.51e-07	1.18e-06	3.12e-05	3.78e-05	300	0.0472125	0.0796811	0.0172038	0.0312443	0.824658	4.50645	10029.2	0.0983333	KSM	KSM	FALSE	FALSE	FALSE	FALSE	Absent	FALSE	FALSE	FALSE	FALSE	FALSE	FALSE	-0.933333	9.70002	-9.4
AAAAGTCAA	9	1	4	0	0	172	AAAAGTCAA	2.23e-07	6.03e-07	0	0	2.09e-05	2.17e-05	177	0.010286	0.0277756	0	0	0.961938	4.87553	11546.8	0.181046	KSQ	KSQ	FALSE	FALSE	FALSE	FALSE	Absent	FALSE	FALSE	FALSE	FALSE	FALSE	FALSE	-2.73333	9.70002	-4.6
AAAAGTCAC	8	0	13	0	0	11	AAAAGTCAC	0	1.96e-06	0	0	1.34e-06	3.3e-06	24	0	0.594708	0	0	0.405292	3.21588	4934.87	0.128019	KSH	KSH	FALSE	FALSE	FALSE	FALSE	Absent	FALSE	FALSE	FALSE	FALSE	FALSE	FALSE	-2.63333	9.702	-5.6
AAAAGTCAG	15	32	14	0	0	325	AAAAGTCAG	7.15e-06	2.11e-06	0	0	3.95e-05	4.87e-05	371	0.146681	0.0433224	0	0	0.809996	4.28331	9728.09	0.208006	KSQ	KSQ	FALSE	FALSE	FALSE	FALSE	Absent	FALSE	FALSE	FALSE	FALSE	FALSE	FALSE	-2.73333	9.70002	-8.4
AAAAGTCAT	5	2	3	0	0	332	AAAAGTCAT	4.47e-07	4.52e-07	0	0	4.03e-05	4.12e-05	337	0.0108378	0.0109746	0	0	0.978188	4.92373	11739.8	0.0983333	KSH	KSH	FALSE	FALSE	FALSE	FALSE	Absent	FALSE	FALSE	FALSE	FALSE	FALSE	FALSE	-2.63333	9.702	-4.6
AAAAGTCCG	6	0	41	2	0	4	AAAAGTCCG	0	6.18e-06	2.6e-07	0	4.86e-07	6.93e-06	47	0	0.892296	0.0375909	0	0.0701133	2.24793	970.989	0.147083	KSP	KSP	FALSE	FALSE	FALSE	FALSE	Absent	FALSE	FALSE	FALSE	FALSE	FALSE	FALSE	-2.1	9.70002	-8.5
AAAAGTCCT	3	0	16	0	3	14	AAAAGTCCT	0	2.41e-06	0	3.55e-07	1.7e-06	4.47e-06	33	0	0.540023	0	0.0794069	0.380571	3.30053	4917.51	0.0983333	KSP	KSP	FALSE	FALSE	FALSE	FALSE	Absent	FALSE	FALSE	FALSE	FALSE	FALSE	FALSE	-2.1	9.70002	-8.6
AAAAGTCGA	5	3	2	1	1	40	AAAAGTCGA	6.7e-07	3.02e-07	1.3e-07	1.18e-07	4.86e-06	6.08e-06	47	0.110248	0.0496179	0.0214258	0.019456	0.799252	4.34785	9682.08	0.00256038	KSR	KSR	FALSE	FALSE	FALSE	FALSE	Absent	FALSE	FALSE	FALSE	FALSE	FALSE	FALSE	-3.06667	11.6518	-5.2
AAAAGTCGC	13	10	43	1	0	4	AAAAGTCGC	2.23e-06	6.48e-06	1.3e-07	0	4.86e-07	9.33e-06	58	0.239311	0.694689	0.0139524	0	0.0520472	1.93078	721.087	0.217256	KSR	KSR	FALSE	FALSE	FALSE	FALSE	Absent	FALSE	FALSE	FALSE	FALSE	FALSE	FALSE	-3.06667	11.6518	-5.8
AAAAGTCGG	36	11	100	72	21	73	AAAAGTCGG	2.46e-06	1.51e-05	9.37e-06	2.48e-06	8.86e-06	3.83e-05	277	0.0642164	0.394105	0.24506	0.0649048	0.231713	3.00579	3209.83	0.128019	KSR	KSR	FALSE	FALSE	FALSE	FALSE	Absent	FALSE	FALSE	FALSE	FALSE	FALSE	FALSE	-3.06667	11.6518	-8.3
AAAAGTCGT	10	10	18	6	4	411	AAAAGTCGT	2.23e-06	2.71e-06	7.81e-07	4.73e-07	4.99e-05	5.61e-05	449	0.0398032	0.0483671	0.0139238	0.00842913	0.889477	4.65941	10719	0.256038	KSR	KSR	FALSE	FALSE	FALSE	FALSE	Absent	FALSE	FALSE	FALSE	FALSE	FALSE	FALSE	-3.06667	11.6518	-5.2
AAAAGTCTA	12	3	11	0	0	371	AAAAGTCTA	6.7e-07	1.66e-06	0	0	4.5e-05	4.74e-05	385	0.0141412	0.035004	0	0	0.950855	4.83842	11414.7	0.128019	KSL	KSL	FALSE	FALSE	FALSE	FALSE	Absent	FALSE	FALSE	FALSE	FALSE	FALSE	FALSE	-0.3	9.70002	-5.8
AAAAGTCTC	9	1	4	3	5	9	AAAAGTCTC	2.23e-07	6.03e-07	3.91e-07	5.91e-07	1.09e-06	2.9e-06	22	0.0769822	0.207878	0.134648	0.203781	0.37671	3.59536	5361.41	0.128019	KSL	KSL	FALSE	FALSE	FALSE	FALSE	Absent	FALSE	FALSE	FALSE	FALSE	FALSE	FALSE	-0.3	9.70002	-9
AAAAGTCTT	8	0	2	1	0	316	AAAAGTCTT	0	3.02e-07	1.3e-07	0	3.84e-05	3.88e-05	319	0	0.00777085	0.00335557	0	0.988874	4.96998	11869.4	0.0983333	KSL	KSL	FALSE	FALSE	FALSE	FALSE	Absent	FALSE	FALSE	FALSE	FALSE	FALSE	FALSE	-0.3	9.70002	-7.1
AAAAGTGAA	20	9	12	0	11	130	AAAAGTGAA	2.01e-06	1.81e-06	0	1.3e-06	1.58e-05	2.09e-05	162	0.0961455	0.0865419	0	0.0622133	0.755099	4.29358	9297.47	0.256038	KSE	KSE	FALSE	FALSE	FALSE	FALSE	Absent	FALSE	FALSE	FALSE	FALSE	FALSE	FALSE	-2.73333	6.40878	-4.8
AAAAGTGAC	17	7	77	2	1	3	AAAAGTGAC	1.56e-06	1.16e-05	2.6e-07	1.18e-07	3.64e-07	1.39e-05	90	0.112345	0.834265	0.0187142	0.00849686	0.0261788	2.0019	458.322	0.221736	KSD	KSD	FALSE	FALSE	FALSE	FALSE	Absent	FALSE	FALSE	FALSE	FALSE	FALSE	FALSE	-2.73333	6.33737	-7.2
AAAAGTGAG	11	2	17	2	19	195	AAAAGTGAG	4.47e-07	2.56e-06	2.6e-07	2.25e-06	2.37e-05	2.92e-05	235	0.0152991	0.0877897	0.00891975	0.0769473	0.811044	4.58065	10025.7	0.144837	KSE	KSE	FALSE	FALSE	FALSE	FALSE	Absent	FALSE	FALSE	FALSE	FALSE	FALSE	FALSE	-2.73333	6.40878	-8.4
AAAAGTGAT	24	14	48	1	0	164	AAAAGTGAT	3.13e-06	7.24e-06	1.3e-07	0	1.99e-05	3.04e-05	227	0.102822	0.237991	0.00428201	0	0.654905	3.86617	7892.04	0.170318	KSD	KSD	FALSE	FALSE	FALSE	FALSE	Absent	FALSE	FALSE	FALSE	FALSE	FALSE	FALSE	-2.73333	6.33737	-5.9
AAAAGTGCA	9	3	6	2	1	164	AAAAGTGCA	6.7e-07	9.05e-07	2.6e-07	1.18e-07	1.99e-05	2.19e-05	176	0.0306386	0.0413673	0.0119087	0.00540693	0.910679	4.72412	10960.3	0.221736	KSA	KSA	FALSE	FALSE	FALSE	FALSE	Absent	FALSE	FALSE	FALSE	FALSE	FALSE	FALSE	-0.966667	9.70002	-4.5
AAAAGTGCG	40	20	50	1	23	91	AAAAGTGCG	4.47e-06	7.54e-06	1.3e-07	2.72e-06	1.1e-05	2.59e-05	185	0.172425	0.291004	0.0050264	0.104979	0.426566	3.32226	5538.1	0.125433	KSA	KSA	FALSE	FALSE	FALSE	FALSE	Absent	FALSE	FALSE	FALSE	FALSE	FALSE	FALSE	-0.966667	9.70002	-8.4
AAAAGTGCT	19	1	8	1	3	475	AAAAGTGCT	2.23e-07	1.21e-06	1.3e-07	3.55e-07	5.77e-05	5.96e-05	488	0.00374759	0.0202395	0.00218494	0.00595219	0.967876	4.91397	11639.8	0.139064	KSA	KSA	FALSE	FALSE	FALSE	FALSE	Absent	FALSE	FALSE	FALSE	FALSE	FALSE	FALSE	-0.966667	9.70002	-5.2
AAAAGTGGA	28	39	86	0	8	95	AAAAGTGGA	8.71e-06	1.3e-05	0	9.46e-07	1.15e-05	3.42e-05	228	0.254992	0.379594	0	0.0276921	0.337722	2.81356	4203.01	0.128019	KSG	KSG	FALSE	FALSE	FALSE	FALSE	Absent	FALSE	FALSE	FALSE	FALSE	FALSE	FALSE	-1.7	9.70002	-7.5
AAAAGTGGC	25	5	33	56	4	2	AAAAGTGGC	1.12e-06	4.97e-06	7.29e-06	4.73e-07	2.43e-07	1.41e-05	100	0.0791987	0.352875	0.517158	0.0335438	0.0172247	2.55672	681.678	0.256038	KSG	KSG	FALSE	FALSE	FALSE	FALSE	Absent	FALSE	FALSE	FALSE	FALSE	FALSE	FALSE	-1.7	9.70002	-6.7
AAAAGTGGG	41	20	73	35	3	8	AAAAGTGGG	4.47e-06	1.1e-05	4.56e-06	3.55e-07	9.71e-07	2.14e-05	139	0.20915	0.515359	0.213394	0.0166094	0.0454875	2.17393	799.706	0.147083	KSG	KSG	FALSE	FALSE	FALSE	FALSE	Absent	FALSE	FALSE	FALSE	FALSE	FALSE	FALSE	-1.7	9.70002	-10.4
AAAAGTGGT	34	12	222	6	1	24	AAAAGTGGT	2.68e-06	3.35e-05	7.81e-07	1.18e-07	2.91e-06	4e-05	265	0.0670594	0.837511	0.0195486	0.00295857	0.0729229	2.17718	999.297	0.196667	KSG	KSG	FALSE	FALSE	FALSE	FALSE	Absent	FALSE	FALSE	FALSE	FALSE	FALSE	FALSE	-1.7	9.70002	-7
AAAAGTGTA	27	3	19	2	17	1073	AAAAGTGTA	6.7e-07	2.86e-06	2.6e-07	2.01e-06	0.000130282	0.000136086	1114	0.00492285	0.0210479	0.00191343	0.0147689	0.957347	4.89857	11545.1	0.286259	KSV	KSV	FALSE	FALSE	FALSE	FALSE	Absent	FALSE	FALSE	FALSE	FALSE	FALSE	FALSE	-0.166667	9.70002	-6.2
AAAAGTGTC	16	16	19	5	19	179	AAAAGTGTC	3.57e-06	2.86e-06	6.51e-07	2.25e-06	2.17e-05	3.11e-05	238	0.115003	0.092194	0.0209531	0.0723016	0.699548	4.1492	8680.8	0.181046	KSV	KSV	FALSE	FALSE	FALSE	FALSE	Absent	FALSE	FALSE	FALSE	FALSE	FALSE	FALSE	-0.166667	9.70002	-7.7
AAAAGTGTG	24	15	29	6	2	78	AAAAGTGTG	3.35e-06	4.37e-06	7.81e-07	2.36e-07	9.47e-06	1.82e-05	130	0.183949	0.240083	0.0428986	0.0129849	0.520085	3.44517	6345.99	0.161933	KSV	KSV	FALSE	FALSE	FALSE	FALSE	Absent	FALSE	FALSE	FALSE	FALSE	FALSE	FALSE	-0.166667	9.70002	-9.4
AAAAGTGTT	21	1	11	2	20	473	AAAAGTGTT	2.23e-07	1.66e-06	2.6e-07	2.36e-06	5.74e-05	6.19e-05	507	0.00360543	0.0267737	0.00420411	0.0381761	0.927241	4.85867	11270.1	0.139064	KSV	KSV	FALSE	FALSE	FALSE	FALSE	Absent	FALSE	FALSE	FALSE	FALSE	FALSE	FALSE	-0.166667	9.70002	-6.2
AAAAGTTAA	16	84	3	5	1	92	AAAAGTTAA	1.88e-05	4.52e-07	6.51e-07	1.18e-07	1.12e-05	3.12e-05	185	0.602185	0.0145188	0.0208982	0.00379538	0.358602	2.50211	4343.22	0.0983333	KS*	KS*	TRUE	FALSE	TRUE	FALSE	Ochre (UAA)	FALSE	FALSE	FALSE	FALSE	FALSE	FALSE	-1.56667	9.70002	NA
AAAAGTTAC	1	3	4	1	1	39	AAAAGTTAC	6.7e-07	6.03e-07	1.3e-07	1.18e-07	4.74e-06	6.26e-06	48	0.107075	0.0963795	0.0208091	0.018896	0.756841	4.22205	9176.31	0.221736	KSY	KSY	FALSE	FALSE	FALSE	FALSE	Absent	FALSE	FALSE	FALSE	FALSE	FALSE	FALSE	-2	9.29829	-4.8
AAAAGTTAG	13	6	5	51	4	31	AAAAGTTAG	1.34e-06	7.54e-07	6.64e-06	4.73e-07	3.76e-06	1.3e-05	97	0.103301	0.0581142	0.51193	0.0364601	0.290195	3.35213	3929.79	0.0983333	KS*	KS*	TRUE	TRUE	FALSE	FALSE	Amber (UAG)	FALSE	FALSE	FALSE	FALSE	FALSE	FALSE	-1.56667	9.70002	NA
AAAAGTTAT	22	1	8	3	6	2597	AAAAGTTAT	2.23e-07	1.21e-06	3.91e-07	7.09e-07	0.000315323	0.000317852	2615	0.000702561	0.00379431	0.00122883	0.00223172	0.992043	4.98112	11913.8	0.170318	KSY	KSY	FALSE	FALSE	FALSE	FALSE	Absent	FALSE	FALSE	FALSE	FALSE	FALSE	FALSE	-2	9.29829	-3.9
AAAAGTTGA	12	34	1	4	28	39	AAAAGTTGA	7.59e-06	1.51e-07	5.21e-07	3.31e-06	4.74e-06	1.63e-05	106	0.465523	0.00924318	0.0319308	0.202967	0.290336	2.84335	4244.29	0.0983333	KS*	KS*	TRUE	FALSE	FALSE	TRUE	Opal (UGA	FALSE	FALSE	FALSE	FALSE	FALSE	FALSE	-1.56667	9.70002	NA
AAAAGTTGT	17	1	23	7	12	351	AAAAGTTGT	2.23e-07	3.47e-06	9.11e-07	1.42e-06	4.26e-05	4.86e-05	394	0.00459123	0.0712879	0.0187376	0.0291685	0.876215	4.70113	10639.5	0.0983333	KSC	KSC	FALSE	FALSE	FALSE	FALSE	Absent	FALSE	FALSE	FALSE	FALSE	FALSE	FALSE	-0.733333	8.54518	-5.7
AAAAGTTTA	7	55	6	0	9	317	AAAAGTTTA	1.23e-05	9.05e-07	0	1.06e-06	3.85e-05	5.27e-05	387	0.232879	0.0171505	0	0.020175	0.729795	3.99686	8836.89	0.128019	KSL	KSL	FALSE	FALSE	FALSE	FALSE	Absent	FALSE	FALSE	FALSE	FALSE	FALSE	FALSE	-0.3	9.70002	-4.7
AAAAGTTTC	4	1	2	1	2	214	AAAAGTTTC	2.23e-07	3.02e-07	1.3e-07	2.36e-07	2.6e-05	2.69e-05	220	0.00830925	0.0112189	0.0048445	0.00879824	0.966829	4.91462	11638	0.181046	KSF	KSF	FALSE	FALSE	FALSE	FALSE	Absent	FALSE	FALSE	FALSE	FALSE	FALSE	FALSE	-0.633333	9.70002	-6.8
AAAAGTTTG	9	6	37	0	0	31	AAAAGTTTG	1.34e-06	5.58e-06	0	0	3.76e-06	1.07e-05	74	0.125435	0.52219	0	0	0.352374	2.93169	4293.66	0.147083	KSL	KSL	FALSE	FALSE	FALSE	FALSE	Absent	FALSE	FALSE	FALSE	FALSE	FALSE	FALSE	-0.3	9.70002	-10.3
AAAAGTTTT	2	2	3	1	0	194	AAAAGTTTT	4.47e-07	4.52e-07	1.3e-07	0	2.36e-05	2.46e-05	200	0.018167	0.0183964	0.00529591	0	0.958141	4.86155	11503.4	0.139064	KSF	KSF	FALSE	FALSE	FALSE	FALSE	Absent	FALSE	FALSE	FALSE	FALSE	FALSE	FALSE	-0.633333	9.70002	-5
AAAATAAAA	12	6	6	1	1	696	AAAATAAAA	1.34e-06	9.05e-07	1.3e-07	1.18e-07	8.45e-05	8.7e-05	710	0.0154008	0.0103968	0.0014965	0.00135892	0.971347	4.90285	11663.5	0.135401	KIK	KIK	FALSE	FALSE	FALSE	FALSE	Absent	FALSE	FALSE	FALSE	FALSE	FALSE	FALSE	-1.1	10.8054	-3.9
AAAATAAAC	21	2	6	1	1	151	AAAATAAAC	4.47e-07	9.05e-07	1.3e-07	1.18e-07	1.83e-05	1.99e-05	161	0.0224053	0.0453766	0.00653143	0.00593096	0.919756	4.75526	11068.2	0.110554	KIN	KIN	FALSE	FALSE	FALSE	FALSE	Absent	FALSE	FALSE	FALSE	FALSE	FALSE	FALSE	-0.966667	9.70002	-5.9
AAAATAAAG	33	8	7	1	3	1400	AAAATAAAG	1.79e-06	1.06e-06	1.3e-07	3.55e-07	0.000169985	0.000173312	1419	0.0103079	0.00608888	0.000751221	0.00204647	0.980806	4.93695	11778.4	0.0765942	KIK	KIK	FALSE	FALSE	FALSE	FALSE	Absent	FALSE	FALSE	FALSE	FALSE	FALSE	FALSE	-1.1	10.8054	-8.4
AAAATAAAT	9	4	5	1	13	773	AAAATAAAT	8.93e-07	7.54e-07	1.3e-07	1.54e-06	9.39e-05	9.72e-05	796	0.00919254	0.00775719	0.00133987	0.015817	0.965893	4.92146	11649.6	0.0849183	KIN	KIN	FALSE	FALSE	FALSE	FALSE	Absent	FALSE	FALSE	FALSE	FALSE	FALSE	FALSE	-0.966667	9.70002	-4
AAAATAACA	6	2	0	0	0	124	AAAATAACA	4.47e-07	0	0	0	1.51e-05	1.55e-05	126	0.0288097	0	0	0	0.97119	4.88476	11654.9	0.0552771	KIT	KIT	FALSE	FALSE	FALSE	FALSE	Absent	FALSE	FALSE	FALSE	FALSE	FALSE	FALSE	-0.0333333	9.70002	-3.9
AAAATAACC	12	7	20	0	0	86	AAAATAACC	1.56e-06	3.02e-06	0	0	1.04e-05	1.5e-05	113	0.104071	0.200735	0	0	0.695194	3.98151	8368.5	0.0781736	KIT	KIT	FALSE	FALSE	FALSE	FALSE	Absent	FALSE	FALSE	FALSE	FALSE	FALSE	FALSE	-0.0333333	9.70002	-5.9
AAAATAACG	8	4	4	0	1	184	AAAATAACG	8.93e-07	6.03e-07	0	1.18e-07	2.23e-05	2.4e-05	193	0.0372877	0.0251724	0	0.00493525	0.932605	4.7704	11212.8	0.0841955	KIT	KIT	FALSE	FALSE	FALSE	FALSE	Absent	FALSE	FALSE	FALSE	FALSE	FALSE	FALSE	-0.0333333	9.70002	-8.4
AAAATAACT	7	1	4	0	6	264	AAAATAACT	2.23e-07	6.03e-07	0	7.09e-07	3.21e-05	3.36e-05	275	0.00664811	0.0179522	0	0.021118	0.954282	4.89843	11529.7	0.0600463	KIT	KIT	FALSE	FALSE	FALSE	FALSE	Absent	FALSE	FALSE	FALSE	FALSE	FALSE	FALSE	-0.0333333	9.70002	-4.1
AAAATAAGA	18	10	7	1	2	1025	AAAATAAGA	2.23e-06	1.06e-06	1.3e-07	2.36e-07	0.000124454	0.000128109	1045	0.0174313	0.00823736	0.00101629	0.00184572	0.971469	4.90168	11666.2	0.0552771	KIR	KIR	FALSE	FALSE	FALSE	FALSE	Absent	TRUE	FALSE	FALSE	FALSE	FALSE	FALSE	-1.3	11.6518	-4.6
AAAATAAGC	18	3	4	1	2	483	AAAATAAGC	6.7e-07	6.03e-07	1.3e-07	2.36e-07	5.86e-05	6.03e-05	493	0.0111128	0.0100028	0.00215969	0.00392227	0.972802	4.9173	11690.5	0.0552771	KIS	KIS	FALSE	FALSE	FALSE	FALSE	Absent	FALSE	FALSE	FALSE	FALSE	FALSE	FALSE	-0.0666667	9.70002	-5.9
AAAATAAGG	33	26	88	3	1	356	AAAATAAGG	5.81e-06	1.33e-05	3.91e-07	1.18e-07	4.32e-05	6.28e-05	474	0.0924445	0.211227	0.00621894	0.0018824	0.688227	3.98222	8296.43	0.0635085	KIR	KIR	FALSE	FALSE	FALSE	FALSE	Absent	TRUE	FALSE	FALSE	FALSE	FALSE	FALSE	-1.3	11.6518	-8.3
AAAATAAGT	11	2	5	0	0	406	AAAATAAGT	4.47e-07	7.54e-07	0	0	4.93e-05	5.05e-05	413	0.00884466	0.0149273	0	0	0.976228	4.91984	11716.7	0.0424591	KIS	KIS	FALSE	FALSE	FALSE	FALSE	Absent	FALSE	FALSE	FALSE	FALSE	FALSE	FALSE	-0.0666667	9.70002	-4.1
AAAATAATA	7	4	5	0	1	494	AAAATAATA	8.93e-07	7.54e-07	0	1.18e-07	6e-05	6.17e-05	504	0.0144664	0.0122076	0	0.00191472	0.971411	4.9036	11665.6	0.0183333	KII	KII	FALSE	FALSE	FALSE	FALSE	Absent	FALSE	FALSE	FALSE	FALSE	FALSE	FALSE	1.7	9.70002	-3.9
AAAATAATC	7	5	5	0	0	285	AAAATAATC	1.12e-06	7.54e-07	0	0	3.46e-05	3.65e-05	295	0.0306119	0.0206656	0	0	0.948722	4.81556	11387.8	0.0957427	KII	KII	FALSE	FALSE	FALSE	FALSE	Absent	FALSE	FALSE	FALSE	FALSE	FALSE	FALSE	1.7	9.70002	-4.6
AAAATAATG	34	7	26	5	12	554	AAAATAATG	1.56e-06	3.92e-06	6.51e-07	1.42e-06	6.73e-05	7.48e-05	604	0.020893	0.0523884	0.00870081	0.0189622	0.899056	4.7229	10868.9	0.0183333	KIM	KIM	FALSE	FALSE	FALSE	FALSE	Absent	FALSE	FALSE	FALSE	FALSE	FALSE	FALSE	0.833333	9.70002	-9.4
AAAATAATT	3	2	5	0	3	316	AAAATAATT	4.47e-07	7.54e-07	0	3.55e-07	3.84e-05	3.99e-05	326	0.011187	0.0188805	0	0.00888401	0.961049	4.88973	11567.1	0.0735414	KII	KII	FALSE	FALSE	FALSE	FALSE	Absent	FALSE	FALSE	FALSE	FALSE	FALSE	FALSE	1.7	9.70002	-3.9
AAAATACAA	5	2	0	0	0	576	AAAATACAA	4.47e-07	0	0	0	6.99e-05	7.04e-05	578	0.00634554	0	0	0	0.993654	4.97462	11924	0.0781736	KIQ	KIQ	FALSE	FALSE	FALSE	FALSE	Absent	FALSE	FALSE	FALSE	FALSE	FALSE	FALSE	-0.966667	9.70002	-3.9
AAAATACAG	7	9	0	1	0	133	AAAATACAG	2.01e-06	0	1.3e-07	0	1.61e-05	1.83e-05	143	0.109893	0	0.00711895	0	0.882988	4.54619	10602.3	0.0898146	KIQ	KIQ	FALSE	FALSE	FALSE	FALSE	Absent	FALSE	FALSE	FALSE	FALSE	FALSE	FALSE	-0.966667	9.70002	-8.4
AAAATACAT	10	0	3	0	1	1201	AAAATACAT	0	4.52e-07	0	1.18e-07	0.000145823	0.000146394	1205	0	0.00308935	0	0.00080759	0.996103	4.98992	11956.5	0.0424591	KIH	KIH	FALSE	FALSE	FALSE	FALSE	Absent	FALSE	FALSE	FALSE	FALSE	FALSE	FALSE	-0.866667	9.702	-3.9
AAAATACCA	6	1	4	0	0	52	AAAATACCA	2.23e-07	6.03e-07	0	0	6.31e-06	7.14e-06	57	0.0312757	0.0844551	0	0	0.884269	4.62153	10622	0.0552771	KIP	KIP	FALSE	FALSE	FALSE	FALSE	Absent	FALSE	FALSE	FALSE	FALSE	FALSE	FALSE	-0.333333	9.70002	-6.3
AAAATACCC	1	0	0	0	0	11	AAAATACCC	0	0	0	0	1.34e-06	1.34e-06	11	0	0	0	0	1	5	12000	0.0552771	KIP	KIP	FALSE	FALSE	FALSE	FALSE	Absent	FALSE	FALSE	FALSE	FALSE	FALSE	FALSE	-0.333333	9.70002	-5.5
AAAATACCG	1	0	1	0	0	15	AAAATACCG	0	1.51e-07	0	0	1.82e-06	1.97e-06	16	0	0.0764462	0	0	0.923554	4.77066	11091.8	0.0635085	KIP	KIP	FALSE	FALSE	FALSE	FALSE	Absent	FALSE	FALSE	FALSE	FALSE	FALSE	FALSE	-0.333333	9.70002	-8.4
AAAATACGC	6	0	4	1	0	330	AAAATACGC	0	6.03e-07	1.3e-07	0	4.01e-05	4.08e-05	335	0	0.0147794	0.00319098	0	0.98203	4.94928	11788	0.0938083	KIR	KIR	FALSE	FALSE	FALSE	FALSE	Absent	FALSE	FALSE	FALSE	FALSE	FALSE	FALSE	-1.3	11.6518	-5.2
AAAATACGG	42	7	48	4	13	147	AAAATACGG	1.56e-06	7.24e-06	5.21e-07	1.54e-06	1.78e-05	2.87e-05	219	0.0544555	0.252083	0.0181422	0.0535415	0.621778	3.9361	7696.31	0.0552771	KIR	KIR	FALSE	FALSE	FALSE	FALSE	Absent	FALSE	FALSE	FALSE	FALSE	FALSE	FALSE	-1.3	11.6518	-8.3
AAAATACGT	5	2	3	0	0	349	AAAATACGT	4.47e-07	4.52e-07	0	0	4.24e-05	4.33e-05	354	0.0103208	0.0104512	0	0	0.979228	4.92736	11752.2	0.110554	KIR	KIR	FALSE	FALSE	FALSE	FALSE	Absent	FALSE	FALSE	FALSE	FALSE	FALSE	FALSE	-1.3	11.6518	-4.1
AAAATACTC	7	1	5	0	0	306	AAAATACTC	2.23e-07	7.54e-07	0	0	3.72e-05	3.81e-05	312	0.0058564	0.0197679	0	0	0.974376	4.91727	11695	0.0552771	KIL	KIL	FALSE	FALSE	FALSE	FALSE	Absent	FALSE	FALSE	FALSE	FALSE	FALSE	FALSE	1.46667	9.70002	-6.9
AAAATACTG	4	1	8	0	0	43	AAAATACTG	2.23e-07	1.21e-06	0	0	5.22e-06	6.65e-06	52	0.0335789	0.181349	0	0	0.785072	4.32164	9443.3	0.114891	KIL	KIL	FALSE	FALSE	FALSE	FALSE	Absent	FALSE	FALSE	FALSE	FALSE	FALSE	FALSE	1.46667	9.70002	-9.6
AAAATACTT	6	1	1	1	1	341	AAAATACTT	2.23e-07	1.51e-07	1.3e-07	1.18e-07	4.14e-05	4.2e-05	345	0.00531362	0.00358715	0.00309797	0.00281316	0.985188	4.95897	11834.8	0.0424591	KIL	KIL	FALSE	FALSE	FALSE	FALSE	Absent	FALSE	FALSE	FALSE	FALSE	FALSE	FALSE	1.46667	9.70002	-5
AAAATAGAA	11	4	5	2	1	401	AAAATAGAA	8.93e-07	7.54e-07	2.6e-07	1.18e-07	4.87e-05	5.07e-05	413	0.0176132	0.014863	0.00513447	0.00233122	0.960058	4.87236	11534.3	0.110554	KIE	KIE	FALSE	FALSE	FALSE	FALSE	Absent	FALSE	FALSE	FALSE	FALSE	FALSE	FALSE	-0.966667	6.40878	-4.1
AAAATAGAC	17	16	14	0	8	122	AAAATAGAC	3.57e-06	2.11e-06	0	9.46e-07	1.48e-05	2.14e-05	160	0.166631	0.0984292	0	0.0441094	0.69083	3.99408	8463.9	0.0957427	KID	KID	FALSE	FALSE	FALSE	FALSE	Absent	FALSE	FALSE	FALSE	FALSE	FALSE	FALSE	-0.966667	6.33737	-6.5
AAAATAGAG	14	4	21	2	10	265	AAAATAGAG	8.93e-07	3.17e-06	2.6e-07	1.18e-06	3.22e-05	3.77e-05	302	0.0237076	0.0840243	0.00691105	0.0313784	0.853979	4.6079	10375.4	0.0625389	KIE	KIE	FALSE	FALSE	FALSE	FALSE	Absent	FALSE	FALSE	FALSE	FALSE	FALSE	FALSE	-0.966667	6.40878	-8.4
AAAATAGAT	14	3	8	2	2	501	AAAATAGAT	6.7e-07	1.21e-06	2.6e-07	2.36e-07	6.08e-05	6.32e-05	516	0.0105996	0.0190818	0.0041199	0.00374114	0.962458	4.88838	11567.9	0.0735414	KID	KID	FALSE	FALSE	FALSE	FALSE	Absent	FALSE	FALSE	FALSE	FALSE	FALSE	FALSE	-0.966667	6.33737	-5.2
AAAATAGCA	7	3	4	0	1	1414	AAAATAGCA	6.7e-07	6.03e-07	0	1.18e-07	0.000171685	0.000173076	1422	0.00387073	0.0034841	0	0.000683086	0.991962	4.97338	11906.5	0.0957427	KIA	KIA	FALSE	FALSE	FALSE	FALSE	Absent	FALSE	FALSE	FALSE	FALSE	FALSE	FALSE	0.8	9.70002	-5.4
AAAATAGCC	10	1	5	1	0	145	AAAATAGCC	2.23e-07	7.54e-07	1.3e-07	0	1.76e-05	1.87e-05	152	0.0119335	0.0402807	0.00695753	0	0.940828	4.81751	11299.2	0.0781736	KIA	KIA	FALSE	FALSE	FALSE	FALSE	Absent	FALSE	FALSE	FALSE	FALSE	FALSE	FALSE	0.8	9.70002	-6.2
AAAATAGCT	12	4	16	0	0	1260	AAAATAGCT	8.93e-07	2.41e-06	0	0	0.000152987	0.000156292	1280	0.00571521	0.015433	0	0	0.978852	4.93084	11748.2	0.0600463	KIA	KIA	FALSE	FALSE	FALSE	FALSE	Absent	FALSE	FALSE	FALSE	FALSE	FALSE	FALSE	0.8	9.70002	-5.9
AAAATAGGA	12	7	12	1	1	1924	AAAATAGGA	1.56e-06	1.81e-06	1.3e-07	1.18e-07	0.000233608	0.000237229	1945	0.0065893	0.00762573	0.000548818	0.000498362	0.984738	4.94917	11820	0.0552771	KIG	KIG	FALSE	FALSE	FALSE	FALSE	Absent	FALSE	FALSE	FALSE	FALSE	FALSE	FALSE	0.0666667	9.70002	-4.5
AAAATAGGC	12	6	28	0	1	83	AAAATAGGC	1.34e-06	4.22e-06	0	1.18e-07	1.01e-05	1.58e-05	118	0.0850334	0.267889	0	0.00750313	0.639574	3.8487	7735.75	0.110554	KIG	KIG	FALSE	FALSE	FALSE	FALSE	Absent	FALSE	FALSE	FALSE	FALSE	FALSE	FALSE	0.0666667	9.70002	-5.9
AAAATAGGG	41	21	237	6	24	47	AAAATAGGG	4.69e-06	3.57e-05	7.81e-07	2.84e-06	5.71e-06	4.97e-05	335	0.0942742	0.718259	0.0157041	0.0570412	0.114722	2.37968	1679.51	0.0635085	KIG	KIG	FALSE	FALSE	FALSE	FALSE	Absent	FALSE	FALSE	FALSE	FALSE	FALSE	FALSE	0.0666667	9.70002	-8.3
AAAATAGGT	23	22	21	2	2	382	AAAATAGGT	4.91e-06	3.17e-06	2.6e-07	2.36e-07	4.64e-05	5.5e-05	429	0.0893937	0.0576053	0.00473807	0.00430248	0.84396	4.45583	10154.6	0.0849183	KIG	KIG	FALSE	FALSE	FALSE	FALSE	Absent	FALSE	FALSE	FALSE	FALSE	FALSE	FALSE	0.0666667	9.70002	-6.3
AAAATAGTA	32	37	6	0	0	1820	AAAATAGTA	8.26e-06	9.05e-07	0	0	0.000220981	0.000230148	1863	0.0359008	0.00393018	0	0	0.960169	4.84461	11523.2	0.123603	KIV	KIV	FALSE	FALSE	FALSE	FALSE	Absent	FALSE	FALSE	FALSE	FALSE	FALSE	FALSE	1.6	9.70002	-3.9
AAAATAGTG	11	1	27	2	1	116	AAAATAGTG	2.23e-07	4.07e-06	2.6e-07	1.18e-07	1.41e-05	1.88e-05	147	0.0119056	0.217007	0.0138825	0.00630311	0.750902	4.26729	9068.12	0.0699206	KIV	KIV	FALSE	FALSE	FALSE	FALSE	Absent	FALSE	FALSE	FALSE	FALSE	FALSE	FALSE	1.6	9.70002	-9.4
AAAATAGTT	6	3	4	5	1	645	AAAATAGTT	6.7e-07	6.03e-07	6.51e-07	1.18e-07	7.83e-05	8.04e-05	658	0.00833696	0.00750422	0.00810109	0.00147126	0.974586	4.92647	11706.3	0.0600463	KIV	KIV	FALSE	FALSE	FALSE	FALSE	Absent	FALSE	FALSE	FALSE	FALSE	FALSE	FALSE	1.6	9.70002	-3.9
AAAATATAA	4	32	2	2	0	288	AAAATATAA	7.15e-06	3.02e-07	2.6e-07	0	3.5e-05	4.27e-05	324	0.167445	0.007065	0.00610155	0	0.819388	4.29682	9840.52	0.0183333	KI*	KI*	TRUE	FALSE	TRUE	FALSE	Ochre (UAA)	FALSE	FALSE	FALSE	FALSE	FALSE	FALSE	0.2	9.70002	NA
AAAATATAC	18	4	1	4	17	1509	AAAATATAC	8.93e-07	1.51e-07	5.21e-07	2.01e-06	0.00018322	0.000186795	1535	0.00478195	0.000807057	0.002788	0.0107596	0.980863	4.96212	11811	0.0957427	KIY	KIY	FALSE	FALSE	FALSE	FALSE	Absent	FALSE	FALSE	FALSE	FALSE	FALSE	FALSE	-0.233333	9.29829	-5.2
AAAATATAG	14	4	18	53	7	117	AAAATATAG	8.93e-07	2.71e-06	6.9e-06	8.28e-07	1.42e-05	2.55e-05	199	0.0349733	0.106245	0.270172	0.0324025	0.556208	3.96863	6966.69	0.0183333	KI*	KI*	TRUE	TRUE	FALSE	FALSE	Amber (UAG)	FALSE	FALSE	FALSE	FALSE	FALSE	FALSE	0.2	9.70002	NA
AAAATATAT	12	2	3	1	2	1463	AAAATATAT	4.47e-07	4.52e-07	1.3e-07	2.36e-07	0.000177635	0.0001789	1471	0.00249648	0.00252801	0.000727755	0.0013217	0.992926	4.97965	11920.7	0.0735414	KIY	KIY	FALSE	FALSE	FALSE	FALSE	Absent	FALSE	FALSE	FALSE	FALSE	FALSE	FALSE	-0.233333	9.29829	-5.4
AAAATATCG	2	2	7	0	1	27	AAAATATCG	4.47e-07	1.06e-06	0	1.18e-07	3.28e-06	4.9e-06	37	0.0911767	0.215432	0	0.0241356	0.669255	3.96486	8145.63	0.0635085	KIS	KIS	FALSE	FALSE	FALSE	FALSE	Absent	FALSE	FALSE	FALSE	FALSE	FALSE	FALSE	-0.0666667	9.70002	-8.4
AAAATATCT	3	1	2	0	1	220	AAAATATCT	2.23e-07	3.02e-07	0	1.18e-07	2.67e-05	2.74e-05	224	0.00816342	0.011022	0	0.00432191	0.976493	4.92996	11735	0.0600463	KIS	KIS	FALSE	FALSE	FALSE	FALSE	Absent	FALSE	FALSE	FALSE	FALSE	FALSE	FALSE	-0.0666667	9.70002	-8.8
AAAATATGA	12	17	13	2	121	190	AAAATATGA	3.8e-06	1.96e-06	2.6e-07	1.43e-05	2.31e-05	4.34e-05	343	0.0874895	0.0451657	0.00600101	0.329683	0.531661	4.17286	7577.56	0.0183333	KI*	KI*	TRUE	FALSE	FALSE	TRUE	Opal (UGA	FALSE	FALSE	FALSE	FALSE	FALSE	FALSE	0.2	9.70002	NA
AAAATATGC	29	14	11	0	11	1409	AAAATATGC	3.13e-06	1.66e-06	0	1.3e-06	0.000171078	0.000177163	1445	0.0176467	0.00936024	0	0.00734061	0.965652	4.89399	11615.7	0.0552771	KIC	KIC	FALSE	FALSE	FALSE	FALSE	Absent	FALSE	FALSE	FALSE	FALSE	FALSE	FALSE	1.03333	8.54518	-5.6
AAAATATGG	26	2	23	1	10	302	AAAATATGG	4.47e-07	3.47e-06	1.3e-07	1.18e-06	3.67e-05	4.19e-05	338	0.0106606	0.0827632	0.00310769	0.0282198	0.875249	4.67463	10616.6	0.0635085	KIW	KIW	FALSE	FALSE	FALSE	FALSE	Absent	FALSE	FALSE	FALSE	FALSE	FALSE	FALSE	-0.1	9.70002	-8.3
AAAATATGT	34	24	21	0	34	1087	AAAATATGT	5.36e-06	3.17e-06	0	4.02e-06	0.000131981	0.000144526	1166	0.0370828	0.0219048	0	0.0278128	0.9132	4.75814	11061.9	0.0424591	KIC	KIC	FALSE	FALSE	FALSE	FALSE	Absent	FALSE	FALSE	FALSE	FALSE	FALSE	FALSE	1.03333	8.54518	-5.5
AAAATATTC	3	8	4	0	10	321	AAAATATTC	1.79e-06	6.03e-07	0	1.18e-06	3.9e-05	4.25e-05	343	0.0419885	0.0141729	0	0.0277872	0.916051	4.76174	11095.2	0.0781736	KIF	KIF	FALSE	FALSE	FALSE	FALSE	Absent	FALSE	FALSE	FALSE	FALSE	FALSE	FALSE	1.13333	9.70002	-5.2
AAAATATTG	21	11	39	12	5	135	AAAATATTG	2.46e-06	5.88e-06	1.56e-06	5.91e-07	1.64e-05	2.69e-05	202	0.091382	0.218722	0.0581214	0.0219909	0.609784	3.84007	7459.52	0.0635085	KIL	KIL	FALSE	FALSE	FALSE	FALSE	Absent	FALSE	FALSE	FALSE	FALSE	FALSE	FALSE	1.46667	9.70002	-10.1
AAAATATTT	13	3	5	1	0	1277	AAAATATTT	6.7e-07	7.54e-07	1.3e-07	0	0.000155051	0.000156605	1286	0.00427785	0.00481319	0.000831364	0	0.990078	4.96679	11882.1	0.0600463	KIF	KIF	FALSE	FALSE	FALSE	FALSE	Absent	FALSE	FALSE	FALSE	FALSE	FALSE	FALSE	1.13333	9.70002	-6.2
AAAATCAAA	8	7	3	0	1	495	AAAATCAAA	1.56e-06	4.52e-07	0	1.18e-07	6.01e-05	6.22e-05	506	0.025117	0.00726692	0	0.00189965	0.965716	4.87583	11596.8	0.707107	KIK	KIK	FALSE	FALSE	FALSE	FALSE	Absent	FALSE	FALSE	FALSE	FALSE	FALSE	FALSE	-1.1	10.8054	-3.9
AAAATCAAG	18	7	28	9	10	729	AAAATCAAG	1.56e-06	4.22e-06	1.17e-06	1.18e-06	8.85e-05	9.67e-05	783	0.0161732	0.0436732	0.0121235	0.0122321	0.915798	4.76781	11046.5	0.4	KIK	KIK	FALSE	FALSE	FALSE	FALSE	Absent	FALSE	FALSE	FALSE	FALSE	FALSE	FALSE	-1.1	10.8054	-8.4
AAAATCAAT	28	9	4	7	18	1133	AAAATCAAT	2.01e-06	6.03e-07	9.11e-07	2.13e-06	0.000137567	0.000143219	1171	0.014033	0.00421044	0.00636347	0.0148588	0.960534	4.90365	11584.5	0.443471	KIN	KIN	FALSE	FALSE	FALSE	FALSE	Absent	FALSE	FALSE	FALSE	FALSE	FALSE	FALSE	-0.966667	9.70002	-3.9
AAAATCACC	8	0	0	1	5	14	AAAATCACC	0	0	1.3e-07	5.91e-07	1.7e-06	2.42e-06	20	0	0	0.0537736	0.24415	0.702077	4.6483	9336.12	0.408248	KIT	KIT	FALSE	FALSE	FALSE	FALSE	Absent	FALSE	FALSE	FALSE	FALSE	FALSE	FALSE	-0.0333333	9.70002	-6.4
AAAATCACG	31	0	10	0	1	519	AAAATCACG	0	1.51e-06	0	1.18e-07	6.3e-05	6.46e-05	530	0	0.0233214	0	0.00182894	0.97485	4.92821	11707.6	0.439697	KIT	KIT	FALSE	FALSE	FALSE	FALSE	Absent	FALSE	FALSE	FALSE	FALSE	FALSE	FALSE	-0.0333333	9.70002	-8.4
AAAATCAGA	11	4	4	2	3	188	AAAATCAGA	8.93e-07	6.03e-07	2.6e-07	3.55e-07	2.28e-05	2.49e-05	201	0.0358186	0.0241806	0.0104416	0.0142224	0.915337	4.74908	11045.1	0.288675	KIR	KIR	FALSE	FALSE	FALSE	FALSE	Absent	TRUE	FALSE	FALSE	FALSE	FALSE	FALSE	-1.3	11.6518	-4.6
AAAATCAGC	4	0	1	1	2	77	AAAATCAGC	0	1.51e-07	1.3e-07	2.36e-07	9.35e-06	9.87e-06	81	0	0.0152792	0.0131956	0.0239649	0.94756	4.90381	11466.7	0.288675	KIS	KIS	FALSE	FALSE	FALSE	FALSE	Absent	FALSE	FALSE	FALSE	FALSE	FALSE	FALSE	-0.0666667	9.70002	-5.8
AAAATCAGG	9	10	22	1	20	42	AAAATCAGG	2.23e-06	3.32e-06	1.3e-07	2.36e-06	5.1e-06	1.31e-05	95	0.169896	0.252327	0.00990535	0.179894	0.387977	3.36373	5342.97	0.331662	KIR	KIR	FALSE	FALSE	FALSE	FALSE	Absent	TRUE	FALSE	FALSE	FALSE	FALSE	FALSE	-1.3	11.6518	-8.3
AAAATCAGT	33	2	6	1	10	364	AAAATCAGT	4.47e-07	9.05e-07	1.3e-07	1.18e-06	4.42e-05	4.69e-05	383	0.00953101	0.0193027	0.00277841	0.0252297	0.943158	4.87318	11412.9	0.221736	KIS	KIS	FALSE	FALSE	FALSE	FALSE	Absent	FALSE	FALSE	FALSE	FALSE	FALSE	FALSE	-0.0666667	9.70002	-4.1
AAAATCATA	8	2	1	0	1	152	AAAATCATA	4.47e-07	1.51e-07	0	1.18e-07	1.85e-05	1.92e-05	156	0.0232965	0.00786357	0	0.00616687	0.962673	4.87706	11575.7	0.0957427	KII	KII	FALSE	FALSE	FALSE	FALSE	Absent	FALSE	FALSE	FALSE	FALSE	FALSE	FALSE	1.7	9.70002	-4.8
AAAATCATC	6	2	7	4	0	52	AAAATCATC	4.47e-07	1.06e-06	5.21e-07	0	6.31e-06	8.34e-06	65	0.0535747	0.126586	0.0624707	0	0.757368	4.281	9142.16	0.5	KII	KII	FALSE	FALSE	FALSE	FALSE	Absent	FALSE	FALSE	FALSE	FALSE	FALSE	FALSE	1.7	9.70002	-4.9
AAAATCATG	5	3	7	9	1	115	AAAATCATG	6.7e-07	1.06e-06	1.17e-06	1.18e-07	1.4e-05	1.7e-05	135	0.0394582	0.0621545	0.0690153	0.00696337	0.822409	4.51071	9943.63	0.5	KIM	KIM	FALSE	FALSE	FALSE	FALSE	Absent	FALSE	FALSE	FALSE	FALSE	FALSE	FALSE	0.833333	9.70002	-9.4
AAAATCATT	6	2	3	0	0	559	AAAATCATT	4.47e-07	4.52e-07	0	0	6.79e-05	6.88e-05	564	0.00649426	0.00657628	0	0	0.986929	4.95429	11844.1	0.384057	KII	KII	FALSE	FALSE	FALSE	FALSE	Absent	FALSE	FALSE	FALSE	FALSE	FALSE	FALSE	1.7	9.70002	-4.6
AAAATCCAA	4	2	3	0	1	293	AAAATCCAA	4.47e-07	4.52e-07	0	1.18e-07	3.56e-05	3.66e-05	299	0.0122052	0.0123594	0	0.00323087	0.972205	4.91087	11679.8	0.408248	KIQ	KIQ	FALSE	FALSE	FALSE	FALSE	Absent	FALSE	FALSE	FALSE	FALSE	FALSE	FALSE	-0.966667	9.70002	-7
AAAATCCAT	3	0	1	0	0	36	AAAATCCAT	0	1.51e-07	0	0	4.37e-06	4.52e-06	37	0	0.0333393	0	0	0.966661	4.89998	11603.9	0.221736	KIH	KIH	FALSE	FALSE	FALSE	FALSE	Absent	FALSE	FALSE	FALSE	FALSE	FALSE	FALSE	-0.866667	9.702	-7
AAAATCCCA	6	1	6	0	0	435	AAAATCCCA	2.23e-07	9.05e-07	0	0	5.28e-05	5.39e-05	442	0.00413962	0.0167676	0	0	0.979093	4.93314	11751.2	0.288675	KIP	KIP	FALSE	FALSE	FALSE	FALSE	Absent	FALSE	FALSE	FALSE	FALSE	FALSE	FALSE	-0.333333	9.70002	-6.8
AAAATCCCG	3	1	1	1	0	7	AAAATCCCG	2.23e-07	1.51e-07	1.3e-07	0	8.5e-07	1.35e-06	10	0.164904	0.111324	0.096143	0	0.627629	3.81413	7605.89	0.331662	KIP	KIP	FALSE	FALSE	FALSE	FALSE	Absent	FALSE	FALSE	FALSE	FALSE	FALSE	FALSE	-0.333333	9.70002	NA
AAAATCCGC	12	0	0	1	1	399	AAAATCCGC	0	0	1.3e-07	1.18e-07	4.84e-05	4.87e-05	401	0	0	0.00267374	0.00242793	0.994898	4.99222	11949.1	0.489898	KIR	KIR	FALSE	FALSE	FALSE	FALSE	Absent	FALSE	FALSE	FALSE	FALSE	FALSE	FALSE	-1.3	11.6518	-8.3
AAAATCCTA	4	0	1	0	0	43	AAAATCCTA	0	1.51e-07	0	0	5.22e-06	5.37e-06	44	0	0.0280643	0	0	0.971936	4.91581	11666.6	0.288675	KIL	KIL	FALSE	FALSE	FALSE	FALSE	Absent	FALSE	FALSE	FALSE	FALSE	FALSE	FALSE	1.46667	9.70002	-6.5
AAAATCCTT	2	1	4	1	0	21	AAAATCCTT	2.23e-07	6.03e-07	1.3e-07	0	2.55e-06	3.51e-06	27	0.0636883	0.17198	0.0371319	0	0.727199	4.15504	8770.58	0.221736	KIL	KIL	FALSE	FALSE	FALSE	FALSE	Absent	FALSE	FALSE	FALSE	FALSE	FALSE	FALSE	1.46667	9.70002	-6.7
AAAATCGAG	15	4	5	2	0	28	AAAATCGAG	8.93e-07	7.54e-07	2.6e-07	0	3.4e-06	5.31e-06	39	0.16831	0.14203	0.0490646	0	0.640595	3.80254	7736.99	0.326599	KIE	KIE	FALSE	FALSE	FALSE	FALSE	Absent	FALSE	FALSE	FALSE	FALSE	FALSE	FALSE	-0.966667	6.40878	-8.4
AAAATCGAT	11	1	9	2	3	292	AAAATCGAT	2.23e-07	1.36e-06	2.6e-07	3.55e-07	3.55e-05	3.76e-05	307	0.00593134	0.0360375	0.00691624	0.00942059	0.941694	4.84491	11342.8	0.384057	KID	KID	FALSE	FALSE	FALSE	FALSE	Absent	FALSE	FALSE	FALSE	FALSE	FALSE	FALSE	-0.966667	6.33737	-5.2
AAAATCGCA	2	0	1	0	0	301	AAAATCGCA	0	1.51e-07	0	0	3.65e-05	3.67e-05	302	0	0.004108	0	0	0.995892	4.98768	11951.2	0.5	KIA	KIA	FALSE	FALSE	FALSE	FALSE	Absent	FALSE	FALSE	FALSE	FALSE	FALSE	FALSE	0.8	9.70002	-6
AAAATCGCG	12	3	27	0	1	146	AAAATCGCG	6.7e-07	4.07e-06	0	1.18e-07	1.77e-05	2.26e-05	177	0.029662	0.180219	0	0.00523459	0.784884	4.33546	9459.67	0.282843	KIA	KIA	FALSE	FALSE	FALSE	FALSE	Absent	FALSE	FALSE	FALSE	FALSE	FALSE	FALSE	0.8	9.70002	-8.4
AAAATCGGA	26	2	3	3	2	486	AAAATCGGA	4.47e-07	4.52e-07	3.91e-07	2.36e-07	5.9e-05	6.05e-05	496	0.00737788	0.00747106	0.00645223	0.00390603	0.974793	4.93126	11716.5	0.288675	KIG	KIG	FALSE	FALSE	FALSE	FALSE	Absent	FALSE	FALSE	FALSE	FALSE	FALSE	FALSE	0.0666667	9.70002	-4.5
AAAATCGGC	4	4	10	5	0	70	AAAATCGGC	8.93e-07	1.51e-06	6.51e-07	0	8.5e-06	1.16e-05	89	0.0773301	0.130511	0.0563567	0	0.735802	4.18643	8880.65	0.57735	KIG	KIG	FALSE	FALSE	FALSE	FALSE	Absent	FALSE	FALSE	FALSE	FALSE	FALSE	FALSE	0.0666667	9.70002	-5.9
AAAATCGGG	32	6	121	5	0	9	AAAATCGGG	1.34e-06	1.82e-05	6.51e-07	0	1.09e-06	2.13e-05	141	0.0628312	0.855398	0.0305268	0	0.0512437	2.12143	737.145	0.331662	KIG	KIG	FALSE	FALSE	FALSE	FALSE	Absent	FALSE	FALSE	FALSE	FALSE	FALSE	FALSE	0.0666667	9.70002	-8.3
AAAATCGGT	19	1	19	12	2	301	AAAATCGGT	2.23e-07	2.86e-06	1.56e-06	2.36e-07	3.65e-05	4.14e-05	335	0.00538964	0.0691309	0.0377075	0.00570682	0.882065	4.68993	10636.4	0.443471	KIG	KIG	FALSE	FALSE	FALSE	FALSE	Absent	FALSE	FALSE	FALSE	FALSE	FALSE	FALSE	0.0666667	9.70002	-6.3
AAAATCGTA	18	84	2	1	1	74	AAAATCGTA	1.88e-05	3.02e-07	1.3e-07	1.18e-07	8.98e-06	2.83e-05	162	0.662995	0.0106566	0.0046017	0.00417864	0.317568	2.30267	3843.16	0.645497	KIV	KIV	FALSE	FALSE	FALSE	FALSE	Absent	FALSE	FALSE	FALSE	FALSE	FALSE	FALSE	1.6	9.70002	-4.4
AAAATCGTC	7	2	4	0	1	130	AAAATCGTC	4.47e-07	6.03e-07	0	1.18e-07	1.58e-05	1.7e-05	137	0.0263459	0.0355715	0	0.00697408	0.931109	4.78093	11203.2	0.408248	KIV	KIV	FALSE	FALSE	FALSE	FALSE	Absent	FALSE	FALSE	FALSE	FALSE	FALSE	FALSE	1.6	9.70002	-6.7
AAAATCGTG	18	11	21	1	0	83	AAAATCGTG	2.46e-06	3.17e-06	1.3e-07	0	1.01e-05	1.58e-05	116	0.155173	0.199987	0.00822454	0	0.636615	3.7629	7671.41	0.365148	KIV	KIV	FALSE	FALSE	FALSE	FALSE	Absent	FALSE	FALSE	FALSE	FALSE	FALSE	FALSE	1.6	9.70002	-9.4
AAAATCTCA	5	1	0	0	1	279	AAAATCTCA	2.23e-07	0	0	1.18e-07	3.39e-05	3.42e-05	281	0.00652627	0	0	0.00345517	0.990019	4.97044	11892.8	0.288675	KIS	KIS	FALSE	FALSE	FALSE	FALSE	Absent	FALSE	FALSE	FALSE	FALSE	FALSE	FALSE	-0.0666667	9.70002	-8.2
AAAATCTCG	12	1	13	0	9	15	AAAATCTCG	2.23e-07	1.96e-06	0	1.06e-06	1.82e-06	5.07e-06	38	0.0440592	0.386669	0	0.209934	0.359337	3.45382	5115.09	0.331662	KIS	KIS	FALSE	FALSE	FALSE	FALSE	Absent	FALSE	FALSE	FALSE	FALSE	FALSE	FALSE	-0.0666667	9.70002	-8.8
AAAATCTGC	5	0	1	15	1	344	AAAATCTGC	0	1.51e-07	1.95e-06	1.18e-07	4.18e-05	4.4e-05	361	0	0.00342702	0.0443952	0.00268758	0.94949	4.89824	11430.6	0.288675	KIC	KIC	FALSE	FALSE	FALSE	FALSE	Absent	FALSE	FALSE	FALSE	FALSE	FALSE	FALSE	1.03333	8.54518	-7.5
AAAATCTGG	24	3	8	8	0	615	AAAATCTGG	6.7e-07	1.21e-06	1.04e-06	0	7.47e-05	7.76e-05	634	0.00863429	0.0155437	0.013424	0	0.962398	4.89198	11558.9	0.331662	KIW	KIW	FALSE	FALSE	FALSE	FALSE	Absent	FALSE	FALSE	FALSE	FALSE	FALSE	FALSE	-0.1	9.70002	-8.3
AAAATCTGT	24	13	2	1	9	1191	AAAATCTGT	2.9e-06	3.02e-07	1.3e-07	1.06e-06	0.000144609	0.000149008	1216	0.0194825	0.00202344	0.000873751	0.0071408	0.97048	4.90711	11672.6	0.221736	KIC	KIC	FALSE	FALSE	FALSE	FALSE	Absent	FALSE	FALSE	FALSE	FALSE	FALSE	FALSE	1.03333	8.54518	-5.5
AAAATCTTA	4	1	1	1	1	73	AAAATCTTA	2.23e-07	1.51e-07	1.3e-07	1.18e-07	8.86e-06	9.49e-06	77	0.023541	0.0158922	0.013725	0.0124632	0.934379	4.81825	11268	0.288675	KIL	KIL	FALSE	FALSE	FALSE	FALSE	Absent	FALSE	FALSE	FALSE	FALSE	FALSE	FALSE	1.46667	9.70002	-6.3
AAAATCTTG	6	4	10	1	1	48	AAAATCTTG	8.93e-07	1.51e-06	1.3e-07	1.18e-07	5.83e-06	8.48e-06	64	0.105369	0.177833	0.0153582	0.0139462	0.687494	4.00036	8332.79	0.331662	KIL	KIL	FALSE	FALSE	FALSE	FALSE	Absent	FALSE	FALSE	FALSE	FALSE	FALSE	FALSE	1.46667	9.70002	-10.3
AAAATCTTT	8	2	2	0	0	299	AAAATCTTT	4.47e-07	3.02e-07	0	0	3.63e-05	3.71e-05	303	0.0120539	0.00813738	0	0	0.979809	4.92737	11758.9	0.313581	KIF	KIF	FALSE	FALSE	FALSE	FALSE	Absent	FALSE	FALSE	FALSE	FALSE	FALSE	FALSE	1.13333	9.70002	-6.4
AAAATGAAA	11	17	3	1	0	609	AAAATGAAA	3.8e-06	4.52e-07	1.3e-07	0	7.39e-05	7.83e-05	630	0.0484699	0.00577436	0.0016623	0	0.944093	4.78547	11331.8	1	KMK	KMK	FALSE	FALSE	FALSE	FALSE	Absent	FALSE	FALSE	FALSE	FALSE	FALSE	FALSE	-1.96667	10.8054	-4
AAAATGAAC	13	6	61	1	0	74	AAAATGAAC	1.34e-06	9.2e-06	1.3e-07	0	8.98e-06	1.97e-05	142	0.068183	0.467965	0.0066254	0	0.457226	3.31012	5548.21	0.666667	KMN	KMN	FALSE	FALSE	FALSE	FALSE	Absent	FALSE	FALSE	FALSE	FALSE	FALSE	FALSE	-1.83333	9.70002	-8.1
AAAATGAAG	44	6	8	9	18	981	AAAATGAAG	1.34e-06	1.21e-06	1.17e-06	2.13e-06	0.000119111	0.000124957	1022	0.0107226	0.00965157	0.00937732	0.0170304	0.953218	4.89237	11506.9	0.32	KMK	KMK	FALSE	FALSE	FALSE	FALSE	Absent	FALSE	FALSE	FALSE	FALSE	FALSE	FALSE	-1.96667	10.8054	-8.4
AAAATGAAT	12	9	8	0	1	400	AAAATGAAT	2.01e-06	1.21e-06	0	1.18e-07	4.86e-05	5.19e-05	418	0.0387234	0.023237	0	0.0022779	0.935762	4.77312	11240.9	0.393333	KMN	KMN	FALSE	FALSE	FALSE	FALSE	Absent	FALSE	FALSE	FALSE	FALSE	FALSE	FALSE	-1.83333	9.70002	-6.2
AAAATGACA	34	6	4	0	1	249	AAAATGACA	1.34e-06	6.03e-07	0	1.18e-07	3.02e-05	3.23e-05	260	0.0414893	0.0186725	0	0.0036609	0.936177	4.77436	11250.4	0.166667	KMT	KMT	FALSE	FALSE	FALSE	FALSE	Absent	FALSE	FALSE	FALSE	FALSE	FALSE	FALSE	-0.9	9.70002	-6.2
AAAATGACC	6	1	0	5	2	6	AAAATGACC	2.23e-07	0	6.51e-07	2.36e-07	7.29e-07	1.84e-06	14	0.121414	0	0.353937	0.128559	0.39609	3.67791	5430.69	0.333333	KMT	KMT	FALSE	FALSE	FALSE	FALSE	Absent	FALSE	FALSE	FALSE	FALSE	FALSE	FALSE	-0.9	9.70002	-10.3
AAAATGACT	2	1	2	1	0	34	AAAATGACT	2.23e-07	3.02e-07	1.3e-07	0	4.13e-06	4.78e-06	38	0.0466861	0.0630343	0.0272192	0	0.86306	4.56971	10381.6	0.196667	KMT	KMT	FALSE	FALSE	FALSE	FALSE	Absent	FALSE	FALSE	FALSE	FALSE	FALSE	FALSE	-0.9	9.70002	-8
AAAATGAGA	14	8	6	1	12	410	AAAATGAGA	1.79e-06	9.05e-07	1.3e-07	1.42e-06	4.98e-05	5.4e-05	437	0.03307	0.0167438	0.00241008	0.0262621	0.921514	4.78641	11156.8	0.166667	KMR	KMR	FALSE	FALSE	FALSE	FALSE	Absent	TRUE	FALSE	FALSE	FALSE	FALSE	FALSE	-2.16667	11.6518	-4.6
AAAATGAGC	14	9	17	1	0	130	AAAATGAGC	2.01e-06	2.56e-06	1.3e-07	0	1.58e-05	2.05e-05	157	0.0981002	0.125094	0.00635499	0	0.770451	4.21961	9266.2	0.166667	KMS	KMS	FALSE	FALSE	FALSE	FALSE	Absent	FALSE	FALSE	FALSE	FALSE	FALSE	FALSE	-0.933333	9.70002	-8.1
AAAATGAGG	55	9	102	13	2	254	AAAATGAGG	2.01e-06	1.54e-05	1.69e-06	2.36e-07	3.08e-05	5.02e-05	380	0.040071	0.306582	0.0337457	0.00471434	0.614887	3.84776	7453.46	0.22	KMR	KMR	FALSE	FALSE	FALSE	FALSE	Absent	TRUE	FALSE	FALSE	FALSE	FALSE	FALSE	-2.16667	11.6518	-8.3
AAAATGAGT	26	9	13	1	1	983	AAAATGAGT	2.01e-06	1.96e-06	1.3e-07	1.18e-07	0.000119354	0.000123572	1007	0.0162642	0.0158596	0.0010536	0.000956738	0.965866	4.8843	11596.7	0.0983333	KMS	KMS	FALSE	FALSE	FALSE	FALSE	Absent	FALSE	FALSE	FALSE	FALSE	FALSE	FALSE	-0.933333	9.70002	-6
AAAATGATA	15	13	15	7	1	1223	AAAATGATA	2.9e-06	2.26e-06	9.11e-07	1.18e-07	0.000148494	0.000154688	1259	0.018767	0.0146185	0.00589165	0.000764286	0.959959	4.86853	11527.9	0.0183333	KMI	KMI	FALSE	FALSE	FALSE	FALSE	Absent	FALSE	FALSE	FALSE	FALSE	FALSE	FALSE	0.833333	9.70002	-4.9
AAAATGATC	9	10	15	2	1	61	AAAATGATC	2.23e-06	2.26e-06	2.6e-07	1.18e-07	7.41e-06	1.23e-05	89	0.181856	0.184152	0.0212053	0.00962789	0.603158	3.66808	7311.02	0.5	KMI	KMI	FALSE	FALSE	FALSE	FALSE	Absent	FALSE	FALSE	FALSE	FALSE	FALSE	FALSE	0.833333	9.70002	-7.7
AAAATGATG	22	20	37	3	5	80	AAAATGATG	4.47e-06	5.58e-06	3.91e-07	5.91e-07	9.71e-06	2.07e-05	145	0.21535	0.268953	0.0188332	0.028503	0.46836	3.26557	5770.82	NA	KMM	KMM	FALSE	FALSE	FALSE	FALSE	Absent	FALSE	FALSE	FALSE	FALSE	FALSE	FALSE	-0.0333333	9.70002	NA
AAAATGATT	26	2	13	1	3	1238	AAAATGATT	4.47e-07	1.96e-06	1.3e-07	3.55e-07	0.000150316	0.000153207	1257	0.00291515	0.0127918	0.000849802	0.00231503	0.981128	4.94595	11784	0.295	KMI	KMI	FALSE	FALSE	FALSE	FALSE	Absent	FALSE	FALSE	FALSE	FALSE	FALSE	FALSE	0.833333	9.70002	-5.6
AAAATGCAC	5	0	15	1	2	1013	AAAATGCAC	0	2.26e-06	1.3e-07	2.36e-07	0.000122997	0.000125624	1031	0	0.0180005	0.00103639	0.00188221	0.979081	4.94204	11758.5	0.166667	KMH	KMH	FALSE	FALSE	FALSE	FALSE	Absent	FALSE	FALSE	FALSE	FALSE	FALSE	FALSE	-1.73333	9.702	-5.6
AAAATGCAG	28	2	7	1	0	230	AAAATGCAG	4.47e-07	1.06e-06	1.3e-07	0	2.79e-05	2.96e-05	240	0.0151099	0.0357016	0.00440471	0	0.944784	4.82365	11344.6	0.44	KMQ	KMQ	FALSE	FALSE	FALSE	FALSE	Absent	FALSE	FALSE	FALSE	FALSE	FALSE	FALSE	-1.83333	9.70002	-8.4
AAAATGCAT	4	2	5	0	1	499	AAAATGCAT	4.47e-07	7.54e-07	0	1.18e-07	6.06e-05	6.19e-05	507	0.00721447	0.012176	0	0.00190976	0.9787	4.9327	11752.9	0.0983333	KMH	KMH	FALSE	FALSE	FALSE	FALSE	Absent	FALSE	FALSE	FALSE	FALSE	FALSE	FALSE	-1.73333	9.702	-5.6
AAAATGCCA	5	1	4	1	2	267	AAAATGCCA	2.23e-07	6.03e-07	1.3e-07	2.36e-07	3.24e-05	3.36e-05	275	0.00664385	0.0179407	0.00387353	0.00703483	0.964507	4.90482	11604	0.166667	KMP	KMP	FALSE	FALSE	FALSE	FALSE	Absent	FALSE	FALSE	FALSE	FALSE	FALSE	FALSE	-1.2	9.70002	-6.6
AAAATGCCG	5	17	37	1	12	92	AAAATGCCG	3.8e-06	5.58e-06	1.3e-07	1.42e-06	1.12e-05	2.21e-05	159	0.171828	0.252467	0.00589293	0.0642139	0.505599	3.47929	6335.62	0.22	KMP	KMP	FALSE	FALSE	FALSE	FALSE	Absent	FALSE	FALSE	FALSE	FALSE	FALSE	FALSE	-1.2	9.70002	-8.4
AAAATGCCT	5	2	39	0	1	21	AAAATGCCT	4.47e-07	5.88e-06	0	1.18e-07	2.55e-06	8.99e-06	63	0.0496575	0.6537	0	0.013145	0.283497	2.82712	3528.73	0.0983333	KMP	KMP	FALSE	FALSE	FALSE	FALSE	Absent	FALSE	FALSE	FALSE	FALSE	FALSE	FALSE	-1.2	9.70002	-7.1
AAAATGCGC	32	6	16	20	21	963	AAAATGCGC	1.34e-06	2.41e-06	2.6e-06	2.48e-06	0.000116926	0.000125764	1026	0.0106538	0.0191792	0.0207047	0.0197413	0.929721	4.8387	11242.7	0.48	KMR	KMR	FALSE	FALSE	FALSE	FALSE	Absent	FALSE	FALSE	FALSE	FALSE	FALSE	FALSE	-2.16667	11.6518	-5.6
AAAATGCGG	12	2	29	4	20	363	AAAATGCGG	4.47e-07	4.37e-06	5.21e-07	2.36e-06	4.41e-05	5.18e-05	418	0.0086256	0.0844338	0.0100579	0.045666	0.851217	4.64641	10395.3	0.166667	KMR	KMR	FALSE	FALSE	FALSE	FALSE	Absent	FALSE	FALSE	FALSE	FALSE	FALSE	FALSE	-2.16667	11.6518	-8.3
AAAATGCGT	15	2	4	2	21	486	AAAATGCGT	4.47e-07	6.03e-07	2.6e-07	2.48e-06	5.9e-05	6.28e-05	515	0.00711158	0.00960185	0.00414623	0.0395329	0.939607	4.89492	11421.4	0.666667	KMR	KMR	FALSE	FALSE	FALSE	FALSE	Absent	FALSE	FALSE	FALSE	FALSE	FALSE	FALSE	-2.16667	11.6518	-5.8
AAAATGCTC	11	7	4	2	0	264	AAAATGCTC	1.56e-06	6.03e-07	2.6e-07	0	3.21e-05	3.45e-05	277	0.0453344	0.0174883	0.00755174	0	0.929626	4.75109	11163	0.166667	KML	KML	FALSE	FALSE	FALSE	FALSE	Absent	FALSE	FALSE	FALSE	FALSE	FALSE	FALSE	0.6	9.70002	-6.9
AAAATGCTT	17	0	1	1	0	1029	AAAATGCTT	0	1.51e-07	1.3e-07	0	0.000124939	0.00012522	1031	0	0.00120391	0.00103973	0	0.997756	4.99431	11973.8	0.0983333	KML	KML	FALSE	FALSE	FALSE	FALSE	Absent	FALSE	FALSE	FALSE	FALSE	FALSE	FALSE	0.6	9.70002	-5.6
AAAATGGAA	18	7	40	3	2	137	AAAATGGAA	1.56e-06	6.03e-06	3.91e-07	2.36e-07	1.66e-05	2.49e-05	189	0.0628926	0.242617	0.0157148	0.0095134	0.669262	3.97964	8105.2	0.666667	KME	KME	FALSE	FALSE	FALSE	FALSE	Absent	FALSE	FALSE	FALSE	FALSE	FALSE	FALSE	-1.83333	6.40878	-7.3
AAAATGGAC	8	2	38	3	1	3	AAAATGGAC	4.47e-07	5.73e-06	3.91e-07	1.18e-07	3.64e-07	7.05e-06	47	0.0633655	0.812766	0.0554155	0.0167736	0.0516795	2.18064	812.588	0.5	KMD	KMD	FALSE	FALSE	FALSE	FALSE	Absent	FALSE	FALSE	FALSE	FALSE	FALSE	FALSE	-1.83333	6.33737	-8.4
AAAATGGAG	29	4	114	5	3	22	AAAATGGAG	8.93e-07	1.72e-05	6.51e-07	3.55e-07	2.67e-06	2.18e-05	148	0.0410572	0.789939	0.0299217	0.0163025	0.12278	2.38981	1645.61	0.213333	KME	KME	FALSE	FALSE	FALSE	FALSE	Absent	FALSE	FALSE	FALSE	FALSE	FALSE	FALSE	-1.83333	6.40878	-8.4
AAAATGGAT	45	21	125	22	35	176	AAAATGGAT	4.69e-06	1.88e-05	2.86e-06	4.14e-06	2.14e-05	5.19e-05	379	0.0903472	0.363048	0.055183	0.07972	0.411701	3.35938	5305.89	0.295	KMD	KMD	FALSE	FALSE	FALSE	FALSE	Absent	FALSE	FALSE	FALSE	FALSE	FALSE	FALSE	-1.83333	6.33737	-7.3
AAAATGGCA	9	2	9	1	2	26	AAAATGGCA	4.47e-07	1.36e-06	1.3e-07	2.36e-07	3.16e-06	5.33e-06	40	0.0838422	0.254703	0.0244411	0.0443881	0.592626	3.80725	7318.21	0.5	KMA	KMA	FALSE	FALSE	FALSE	FALSE	Absent	FALSE	FALSE	FALSE	FALSE	FALSE	FALSE	-0.0666667	9.70002	-6.5
AAAATGGCC	6	4	0	20	3	0	AAAATGGCC	8.93e-07	0	2.6e-06	3.55e-07	0	3.85e-06	27	0.231901	0	0.676019	0.0920804	0	2.62828	741.739	0.333333	KMA	KMA	FALSE	FALSE	FALSE	FALSE	Absent	FALSE	FALSE	FALSE	FALSE	FALSE	FALSE	-0.0666667	9.70002	-9.7
AAAATGGCG	8	3	24	6	2	4	AAAATGGCG	6.7e-07	3.62e-06	7.81e-07	2.36e-07	4.86e-07	5.79e-06	39	0.115679	0.624744	0.134887	0.0408287	0.0838621	2.35245	1311.54	0.16	KMA	KMA	FALSE	FALSE	FALSE	FALSE	Absent	FALSE	FALSE	FALSE	FALSE	FALSE	FALSE	-0.0666667	9.70002	-8.4
AAAATGGCT	24	5	47	1	3	170	AAAATGGCT	1.12e-06	7.09e-06	1.3e-07	3.55e-07	2.06e-05	2.93e-05	226	0.0380713	0.241593	0.0044393	0.0120935	0.703803	4.10196	8521.59	0.196667	KMA	KMA	FALSE	FALSE	FALSE	FALSE	Absent	FALSE	FALSE	FALSE	FALSE	FALSE	FALSE	-0.0666667	9.70002	-7.4
AAAATGGGA	30	6	30	76	2	16	AAAATGGGA	1.34e-06	4.52e-06	9.89e-06	2.36e-07	1.94e-06	1.79e-05	130	0.0747004	0.252146	0.551661	0.0131827	0.108309	2.82825	1709.92	0.166667	KMG	KMG	FALSE	FALSE	FALSE	FALSE	Absent	FALSE	FALSE	FALSE	FALSE	FALSE	FALSE	-0.8	9.70002	-10.2
AAAATGGGC	21	4	32	60	16	3	AAAATGGGC	8.93e-07	4.82e-06	7.81e-06	1.89e-06	3.64e-07	1.58e-05	115	0.0565881	0.305615	0.494884	0.119837	0.023076	2.7472	1043.06	0.666667	KMG	KMG	FALSE	FALSE	FALSE	FALSE	Absent	FALSE	FALSE	FALSE	FALSE	FALSE	FALSE	-0.8	9.70002	-10.2
AAAATGGGG	131	112	54	485	87	6	AAAATGGGG	2.5e-05	8.14e-06	6.31e-05	1.03e-05	7.29e-07	0.000107311	744	0.233069	0.0758612	0.588431	0.0958496	0.00678879	2.56743	793.347	0.22	KMG	KMG	FALSE	FALSE	FALSE	FALSE	Absent	FALSE	FALSE	FALSE	FALSE	FALSE	FALSE	-0.8	9.70002	-10.8
AAAATGGGT	36	15	16	29	382	14	AAAATGGGT	3.35e-06	2.41e-06	3.78e-06	4.52e-05	1.7e-06	5.64e-05	456	0.0593915	0.0427673	0.066945	0.800757	0.0301395	3.69949	3290.88	0.393333	KMG	KMG	FALSE	FALSE	FALSE	FALSE	Absent	FALSE	FALSE	FALSE	FALSE	FALSE	FALSE	-0.8	9.70002	-12.9
AAAATGGTA	20	4	16	0	1	298	AAAATGGTA	8.93e-07	2.41e-06	0	1.18e-07	3.62e-05	3.96e-05	319	0.0225531	0.0609012	0	0.00298504	0.913561	4.7241	10981.2	0.833333	KMV	KMV	FALSE	FALSE	FALSE	FALSE	Absent	FALSE	FALSE	FALSE	FALSE	FALSE	FALSE	0.733333	9.70002	-6.8
AAAATGGTC	16	16	29	39	11	81	AAAATGGTC	3.57e-06	4.37e-06	5.08e-06	1.3e-06	9.83e-06	2.42e-05	176	0.147901	0.180971	0.210186	0.053833	0.407109	3.39128	5229.9	0.333333	KMV	KMV	FALSE	FALSE	FALSE	FALSE	Absent	FALSE	FALSE	FALSE	FALSE	FALSE	FALSE	0.733333	9.70002	-6.8
AAAATGGTG	41	8	137	7	19	12	AAAATGGTG	1.79e-06	2.07e-05	9.11e-07	2.25e-06	1.46e-06	2.71e-05	183	0.066033	0.763397	0.0336865	0.0830287	0.053855	2.29528	1058.3	0.266667	KMV	KMV	FALSE	FALSE	FALSE	FALSE	Absent	FALSE	FALSE	FALSE	FALSE	FALSE	FALSE	0.733333	9.70002	-9.4
AAAATGGTT	8	4	9	5	6	222	AAAATGGTT	8.93e-07	1.36e-06	6.51e-07	7.09e-07	2.7e-05	3.06e-05	246	0.0292242	0.0443899	0.021298	0.023208	0.88188	4.68413	10684.8	0.196667	KMV	KMV	FALSE	FALSE	FALSE	FALSE	Absent	FALSE	FALSE	FALSE	FALSE	FALSE	FALSE	0.733333	9.70002	-6.8
AAAATGTAG	35	13	12	62	12	47	AAAATGTAG	2.9e-06	1.81e-06	8.07e-06	1.42e-06	5.71e-06	1.99e-05	146	0.145811	0.0908631	0.40544	0.0712578	0.286629	3.26203	3953.15	NA	KM*	KM*	TRUE	TRUE	FALSE	FALSE	Amber (UAG)	FALSE	FALSE	FALSE	FALSE	FALSE	FALSE	-0.666667	9.70002	NA
AAAATGTAT	21	5	10	2	0	3084	AAAATGTAT	1.12e-06	1.51e-06	2.6e-07	0	0.000374453	0.000377338	3101	0.00295903	0.00399519	0.000690074	0	0.992356	4.9748	11909.2	0.295	KMY	KMY	FALSE	FALSE	FALSE	FALSE	Absent	FALSE	FALSE	FALSE	FALSE	FALSE	FALSE	-1.1	9.29829	-8.7
AAAATGTCA	6	3	1	2	5	292	AAAATGTCA	6.7e-07	1.51e-07	2.6e-07	5.91e-07	3.55e-05	3.71e-05	303	0.0180447	0.00406057	0.00701366	0.0159221	0.954959	4.88569	11521.9	0.166667	KMS	KMS	FALSE	FALSE	FALSE	FALSE	Absent	FALSE	FALSE	FALSE	FALSE	FALSE	FALSE	-0.933333	9.70002	-7.6
AAAATGTCC	8	9	2	15	1	14	AAAATGTCC	2.01e-06	3.02e-07	1.95e-06	1.18e-07	1.7e-06	6.08e-06	41	0.330432	0.0495712	0.321084	0.0194377	0.279475	2.86795	3628.88	0.333333	KMS	KMS	FALSE	FALSE	FALSE	FALSE	Absent	FALSE	FALSE	FALSE	FALSE	FALSE	FALSE	-0.933333	9.70002	-8
AAAATGTCT	5	3	6	0	0	105	AAAATGTCT	6.7e-07	9.05e-07	0	0	1.27e-05	1.43e-05	114	0.046772	0.0631502	0	0	0.890078	4.62346	10689.4	0.196667	KMS	KMS	FALSE	FALSE	FALSE	FALSE	Absent	FALSE	FALSE	FALSE	FALSE	FALSE	FALSE	-0.933333	9.70002	-8.8
AAAATGTGA	23	80	2	1	72	55	AAAATGTGA	1.79e-05	3.02e-07	1.3e-07	8.51e-06	6.68e-06	3.35e-05	210	0.533489	0.00900377	0.00388797	0.254198	0.199422	2.57706	3322.25	NA	KM*	KM*	TRUE	FALSE	FALSE	TRUE	Opal (UGA	FALSE	FALSE	FALSE	FALSE	FALSE	FALSE	-0.666667	9.70002	NA
AAAATGTGC	12	8	5	2	2	83	AAAATGTGC	1.79e-06	7.54e-07	2.6e-07	2.36e-07	1.01e-05	1.31e-05	100	0.136219	0.0574747	0.0198548	0.0180294	0.768422	4.22496	9307.51	0.166667	KMC	KMC	FALSE	FALSE	FALSE	FALSE	Absent	FALSE	FALSE	FALSE	FALSE	FALSE	FALSE	0.166667	8.54518	-6.2
AAAATGTGG	35	3	120	8	5	11	AAAATGTGG	6.7e-07	1.81e-05	1.04e-06	5.91e-07	1.34e-06	2.17e-05	147	0.0308317	0.832561	0.047935	0.0272051	0.0614671	2.25591	964.829	0.22	KMW	KMW	FALSE	FALSE	FALSE	FALSE	Absent	FALSE	FALSE	FALSE	FALSE	FALSE	FALSE	-0.966667	9.70002	-8.3
AAAATGTGT	30	11	25	2	5	381	AAAATGTGT	2.46e-06	3.77e-06	2.6e-07	5.91e-07	4.63e-05	5.33e-05	424	0.0460546	0.0706609	0.00488199	0.0110829	0.86732	4.58295	10460.1	0.0983333	KMC	KMC	FALSE	FALSE	FALSE	FALSE	Absent	FALSE	FALSE	FALSE	FALSE	FALSE	FALSE	0.166667	8.54518	-8.7
AAAATGTTA	16	6	9	1	2	1105	AAAATGTTA	1.34e-06	1.36e-06	1.3e-07	2.36e-07	0.000134167	0.00013723	1123	0.00976361	0.00988691	0.000948738	0.00172303	0.977678	4.92766	11740.3	0.166667	KML	KML	FALSE	FALSE	FALSE	FALSE	Absent	FALSE	FALSE	FALSE	FALSE	FALSE	FALSE	0.6	9.70002	-5.5
AAAATGTTC	7	1	5	1	0	27	AAAATGTTC	2.23e-07	7.54e-07	1.3e-07	0	3.28e-06	4.39e-06	34	0.0509195	0.171875	0.0296873	0	0.747518	4.22132	9009.67	0.333333	KMF	KMF	FALSE	FALSE	FALSE	FALSE	Absent	FALSE	FALSE	FALSE	FALSE	FALSE	FALSE	0.266667	9.70002	-5.2
AAAATGTTG	17	19	77	2	6	30	AAAATGTTG	4.24e-06	1.16e-05	2.6e-07	7.09e-07	3.64e-06	2.05e-05	134	0.207343	0.567263	0.0127248	0.0346649	0.178004	2.40873	2340.7	0.22	KML	KML	FALSE	FALSE	FALSE	FALSE	Absent	FALSE	FALSE	FALSE	FALSE	FALSE	FALSE	0.6	9.70002	-10.1
AAAATGTTT	18	3	7	2	0	2203	AAAATGTTT	6.7e-07	1.06e-06	2.6e-07	0	0.000267484	0.00026947	2215	0.00248611	0.00391612	0.00096631	0	0.992631	4.97637	11912.7	0.196667	KMF	KMF	FALSE	FALSE	FALSE	FALSE	Absent	FALSE	FALSE	FALSE	FALSE	FALSE	FALSE	0.266667	9.70002	-6.2
AAAATTAAA	6	8	3	1	1	327	AAAATTAAA	1.79e-06	4.52e-07	1.3e-07	1.18e-07	3.97e-05	4.22e-05	340	0.0423429	0.0107194	0.00308587	0.00280217	0.94105	4.7895	11306.7	0.543139	KIK	KIK	FALSE	FALSE	FALSE	FALSE	Absent	FALSE	FALSE	FALSE	FALSE	FALSE	FALSE	-1.1	10.8054	-3.9
AAAATTAAC	4	1	2	2	1	166	AAAATTAAC	2.23e-07	3.02e-07	2.6e-07	1.18e-07	2.02e-05	2.11e-05	172	0.0106041	0.0143174	0.0123649	0.00561408	0.957099	4.88429	11514.8	0.443471	KIN	KIN	FALSE	FALSE	FALSE	FALSE	Absent	FALSE	FALSE	FALSE	FALSE	FALSE	FALSE	-0.966667	9.70002	-5.7
AAAATTAAG	20	5	27	3	2	907	AAAATTAAG	1.12e-06	4.07e-06	3.91e-07	2.36e-07	0.000110126	0.00011594	944	0.00963042	0.0351073	0.00336886	0.00203943	0.949854	4.84738	11412	0.307246	KIK	KIK	FALSE	FALSE	FALSE	FALSE	Absent	FALSE	FALSE	FALSE	FALSE	FALSE	FALSE	-1.1	10.8054	-8.4
AAAATTAAT	7	1	6	0	1	990	AAAATTAAT	2.23e-07	9.05e-07	0	1.18e-07	0.000120204	0.00012145	998	0.0018387	0.0074477	0	0.000973455	0.98974	4.96933	11881.3	0.340637	KIN	KIN	FALSE	FALSE	FALSE	FALSE	Absent	FALSE	FALSE	FALSE	FALSE	FALSE	FALSE	-0.966667	9.70002	-3.9
AAAATTACA	7	0	2	0	1	215	AAAATTACA	0	3.02e-07	0	1.18e-07	2.61e-05	2.65e-05	218	0	0.0113671	0	0.00445722	0.984176	4.96144	11827.5	0.221736	KIT	KIT	FALSE	FALSE	FALSE	FALSE	Absent	FALSE	FALSE	FALSE	FALSE	FALSE	FALSE	-0.0333333	9.70002	-3.9
AAAATTACC	8	0	3	1	13	204	AAAATTACC	0	4.52e-07	1.3e-07	1.54e-06	2.48e-05	2.69e-05	221	0	0.0168198	0.00484202	0.0571593	0.921179	4.8827	11264.8	0.313581	KIT	KIT	FALSE	FALSE	FALSE	FALSE	Absent	FALSE	FALSE	FALSE	FALSE	FALSE	FALSE	-0.0333333	9.70002	-5.7
AAAATTACG	5	0	2	1	1	290	AAAATTACG	0	3.02e-07	1.3e-07	1.18e-07	3.52e-05	3.58e-05	294	0	0.00843114	0.0036407	0.00330599	0.984622	4.96412	11830.6	0.337738	KIT	KIT	FALSE	FALSE	FALSE	FALSE	Absent	FALSE	FALSE	FALSE	FALSE	FALSE	FALSE	-0.0333333	9.70002	-8.4
AAAATTACT	3	2	1	0	18	199	AAAATTACT	4.47e-07	1.51e-07	0	2.13e-06	2.42e-05	2.69e-05	220	0.0166106	0.0056068	0	0.0791467	0.898636	4.83759	11069.6	0.240866	KIT	KIT	FALSE	FALSE	FALSE	FALSE	Absent	FALSE	FALSE	FALSE	FALSE	FALSE	FALSE	-0.0333333	9.70002	-3.9
AAAATTAGA	19	6	12	0	6	1498	AAAATTAGA	1.34e-06	1.81e-06	0	7.09e-07	0.000181884	0.000185743	1522	0.00721355	0.00973953	0	0.00381903	0.979228	4.93811	11765.8	0.221736	KIR	KIR	FALSE	FALSE	FALSE	FALSE	Absent	TRUE	FALSE	FALSE	FALSE	FALSE	FALSE	-1.3	11.6518	-4.6
AAAATTAGC	6	2	6	3	1	402	AAAATTAGC	4.47e-07	9.05e-07	3.91e-07	1.18e-07	4.88e-05	5.07e-05	414	0.0088143	0.0178512	0.00770844	0.00233325	0.963293	4.89344	11574.9	0.221736	KIS	KIS	FALSE	FALSE	FALSE	FALSE	Absent	FALSE	FALSE	FALSE	FALSE	FALSE	FALSE	-0.0666667	9.70002	-5.7
AAAATTAGG	23	2	15	3	3	91	AAAATTAGG	4.47e-07	2.26e-06	3.91e-07	3.55e-07	1.1e-05	1.45e-05	114	0.0307967	0.155928	0.0269329	0.0244568	0.761886	4.33071	9266.16	0.254755	KIR	KIR	FALSE	FALSE	FALSE	FALSE	Absent	TRUE	FALSE	FALSE	FALSE	FALSE	FALSE	-1.3	11.6518	-8.3
AAAATTAGT	14	3	6	0	1	215	AAAATTAGT	6.7e-07	9.05e-07	0	1.18e-07	2.61e-05	2.78e-05	225	0.0241004	0.0325396	0	0.00425311	0.939107	4.80173	11289	0.170318	KIS	KIS	FALSE	FALSE	FALSE	FALSE	Absent	FALSE	FALSE	FALSE	FALSE	FALSE	FALSE	-0.0666667	9.70002	-4.1
AAAATTATA	4	4	3	2	1	502	AAAATTATA	8.93e-07	4.52e-07	2.6e-07	1.18e-07	6.1e-05	6.27e-05	512	0.0142517	0.00721586	0.00415456	0.00188631	0.972492	4.91115	11680.3	0.0735414	KII	KII	FALSE	FALSE	FALSE	FALSE	Absent	FALSE	FALSE	FALSE	FALSE	FALSE	FALSE	1.7	9.70002	-3.9
AAAATTATC	5	1	1	0	6	410	AAAATTATC	2.23e-07	1.51e-07	0	7.09e-07	4.98e-05	5.09e-05	418	0.00439027	0.00296381	0	0.0139459	0.9787	4.9596	11795	0.384057	KII	KII	FALSE	FALSE	FALSE	FALSE	Absent	FALSE	FALSE	FALSE	FALSE	FALSE	FALSE	1.7	9.70002	-6.7
AAAATTATG	6	0	9	11	3	162	AAAATTATG	0	1.36e-06	1.43e-06	3.55e-07	1.97e-05	2.28e-05	185	0	0.0594732	0.0627769	0.015547	0.862203	4.68048	10447.2	0.295	KIM	KIM	FALSE	FALSE	FALSE	FALSE	Absent	FALSE	FALSE	FALSE	FALSE	FALSE	FALSE	0.833333	9.70002	-9.4
AAAATTCAA	11	2	1	0	5	529	AAAATTCAA	4.47e-07	1.51e-07	0	5.91e-07	6.42e-05	6.54e-05	537	0.00682712	0.00230445	0	0.00903611	0.981832	4.95674	11814.9	0.313581	KIQ	KIQ	FALSE	FALSE	FALSE	FALSE	Absent	FALSE	FALSE	FALSE	FALSE	FALSE	FALSE	-0.966667	9.70002	-4.1
AAAATTCAG	8	0	3	1	0	1028	AAAATTCAG	0	4.52e-07	1.3e-07	0	0.000124818	0.0001254	1032	0	0.00360654	0.00103824	0	0.995355	4.9871	11945.3	0.360278	KIQ	KIQ	FALSE	FALSE	FALSE	FALSE	Absent	FALSE	FALSE	FALSE	FALSE	FALSE	FALSE	-0.966667	9.70002	-8.4
AAAATTCAT	10	1	1	1	1	405	AAAATTCAT	2.23e-07	1.51e-07	1.3e-07	1.18e-07	4.92e-05	4.98e-05	409	0.00448443	0.00302738	0.00261454	0.00237417	0.987499	4.96538	11860.6	0.170318	KIH	KIH	FALSE	FALSE	FALSE	FALSE	Absent	FALSE	FALSE	FALSE	FALSE	FALSE	FALSE	-0.866667	9.702	-4.1
AAAATTCCA	5	1	0	0	0	123	AAAATTCCA	2.23e-07	0	0	0	1.49e-05	1.52e-05	124	0.0147324	0	0	0	0.985268	4.94107	11823.5	0.221736	KIP	KIP	FALSE	FALSE	FALSE	FALSE	Absent	FALSE	FALSE	FALSE	FALSE	FALSE	FALSE	-0.333333	9.70002	-6.1
AAAATTCGA	20	3	2	2	0	1202	AAAATTCGA	6.7e-07	3.02e-07	2.6e-07	0	0.000145945	0.000147176	1209	0.0045519	0.00204861	0.00176925	0	0.99163	4.97211	11901	0.00443471	KIR	KIR	FALSE	FALSE	FALSE	FALSE	Absent	FALSE	FALSE	FALSE	FALSE	FALSE	FALSE	-1.3	11.6518	-4.6
AAAATTCGC	17	0	17	1	0	986	AAAATTCGC	0	2.56e-06	1.3e-07	0	0.000119718	0.000122411	1004	0	0.0209361	0.00106359	0	0.978	4.93506	11739.2	0.376298	KIR	KIR	FALSE	FALSE	FALSE	FALSE	Absent	FALSE	FALSE	FALSE	FALSE	FALSE	FALSE	-1.3	11.6518	-5.7
AAAATTCGG	13	5	20	3	5	199	AAAATTCGG	1.12e-06	3.02e-06	3.91e-07	5.91e-07	2.42e-05	2.93e-05	232	0.0381394	0.10299	0.0133417	0.0201919	0.825337	4.4916	9997.87	0.221736	KIR	KIR	FALSE	FALSE	FALSE	FALSE	Absent	FALSE	FALSE	FALSE	FALSE	FALSE	FALSE	-1.3	11.6518	-8.3
AAAATTCGT	11	1	6	0	8	328	AAAATTCGT	2.23e-07	9.05e-07	0	9.46e-07	3.98e-05	4.19e-05	343	0.00532976	0.0215883	0	0.0225737	0.950508	4.89134	11490.1	0.443471	KIR	KIR	FALSE	FALSE	FALSE	FALSE	Absent	FALSE	FALSE	FALSE	FALSE	FALSE	FALSE	-1.3	11.6518	-4.1
AAAATTCTA	8	0	2	0	0	575	AAAATTCTA	0	3.02e-07	0	0	6.98e-05	7.01e-05	577	0	0.00430007	0	0	0.9957	4.9871	11948.9	0.221736	KIL	KIL	FALSE	FALSE	FALSE	FALSE	Absent	FALSE	FALSE	FALSE	FALSE	FALSE	FALSE	1.46667	9.70002	-4.8
AAAATTGAA	13	11	9	0	0	212	AAAATTGAA	2.46e-06	1.36e-06	0	0	2.57e-05	2.96e-05	232	0.0831166	0.0459089	0	0	0.870974	4.52981	10458.9	0.443471	KIE	KIE	FALSE	FALSE	FALSE	FALSE	Absent	FALSE	FALSE	FALSE	FALSE	FALSE	FALSE	-0.966667	6.40878	-5
AAAATTGAC	10	7	18	1	0	87	AAAATTGAC	1.56e-06	2.71e-06	1.3e-07	0	1.06e-05	1.5e-05	113	0.104418	0.181263	0.00869692	0	0.705622	4.02114	8496.52	0.384057	KID	KID	FALSE	FALSE	FALSE	FALSE	Absent	FALSE	FALSE	FALSE	FALSE	FALSE	FALSE	-0.966667	6.33737	-7.4
AAAATTGAG	7	8	21	5	3	223	AAAATTGAG	1.79e-06	3.17e-06	6.51e-07	3.55e-07	2.71e-05	3.3e-05	260	0.0540798	0.0958349	0.0197062	0.0107367	0.819642	4.44603	9898.77	0.250865	KIE	KIE	FALSE	FALSE	FALSE	FALSE	Absent	FALSE	FALSE	FALSE	FALSE	FALSE	FALSE	-0.966667	6.40878	-8.4
AAAATTGAT	17	3	25	0	1	224	AAAATTGAT	6.7e-07	3.77e-06	0	1.18e-07	2.72e-05	3.18e-05	253	0.0210971	0.118686	0	0.00372311	0.856493	4.55583	10306	0.295	KID	KID	FALSE	FALSE	FALSE	FALSE	Absent	FALSE	FALSE	FALSE	FALSE	FALSE	FALSE	-0.966667	6.33737	-6.1
AAAATTGCA	7	0	7	1	0	433	AAAATTGCA	0	1.06e-06	1.3e-07	0	5.26e-05	5.38e-05	441	0	0.0196296	0.00242181	0	0.977949	4.93627	11739.2	0.384057	KIA	KIA	FALSE	FALSE	FALSE	FALSE	Absent	FALSE	FALSE	FALSE	FALSE	FALSE	FALSE	0.8	9.70002	-3.9
AAAATTGCG	11	2	11	1	3	192	AAAATTGCG	4.47e-07	1.66e-06	1.3e-07	3.55e-07	2.33e-05	2.59e-05	209	0.0172427	0.0640216	0.00502646	0.013693	0.900016	4.71522	10860.5	0.217256	KIA	KIA	FALSE	FALSE	FALSE	FALSE	Absent	FALSE	FALSE	FALSE	FALSE	FALSE	FALSE	0.8	9.70002	-8.4
AAAATTGCT	10	6	8	0	3	936	AAAATTGCT	1.34e-06	1.21e-06	0	3.55e-07	0.000113647	0.000116548	953	0.0114962	0.0103479	0	0.0030432	0.975113	4.91993	11713.8	0.240866	KIA	KIA	FALSE	FALSE	FALSE	FALSE	Absent	FALSE	FALSE	FALSE	FALSE	FALSE	FALSE	0.8	9.70002	-5.3
AAAATTGGA	26	25	22	1	23	355	AAAATTGGA	5.58e-06	3.32e-06	1.3e-07	2.72e-06	4.31e-05	5.49e-05	426	0.101778	0.060464	0.00237357	0.0495732	0.785811	4.35717	9618.91	0.221736	KIG	KIG	FALSE	FALSE	FALSE	FALSE	Absent	FALSE	FALSE	FALSE	FALSE	FALSE	FALSE	0.0666667	9.70002	-5.4
AAAATTGGC	16	6	19	2	1	13	AAAATTGGC	1.34e-06	2.86e-06	2.6e-07	1.18e-07	1.58e-06	6.16e-06	41	0.217467	0.464894	0.0422628	0.0191887	0.256188	2.63174	3228.83	0.443471	KIG	KIG	FALSE	FALSE	FALSE	FALSE	Absent	FALSE	FALSE	FALSE	FALSE	FALSE	FALSE	0.0666667	9.70002	-6.8
AAAATTGGG	14	5	128	6	1	6	AAAATTGGG	1.12e-06	1.93e-05	7.81e-07	1.18e-07	7.29e-07	2.2e-05	146	0.0506581	0.875483	0.0354419	0.00536393	0.0330525	2.09467	543.277	0.254755	KIG	KIG	FALSE	FALSE	FALSE	FALSE	Absent	FALSE	FALSE	FALSE	FALSE	FALSE	FALSE	0.0666667	9.70002	-8.3
AAAATTGGT	25	7	30	1	1	83	AAAATTGGT	1.56e-06	4.52e-06	1.3e-07	1.18e-07	1.01e-05	1.64e-05	122	0.0952463	0.275569	0.00793299	0.00720367	0.614048	3.76924	7434.24	0.340637	KIG	KIG	FALSE	FALSE	FALSE	FALSE	Absent	FALSE	FALSE	FALSE	FALSE	FALSE	FALSE	0.0666667	9.70002	-6.3
AAAATTGTA	18	5	9	0	8	941	AAAATTGTA	1.12e-06	1.36e-06	0	9.46e-07	0.000114254	0.000117674	963	0.00948856	0.0115301	0	0.00803756	0.970944	4.91942	11681.8	0.495816	KIV	KIV	FALSE	FALSE	FALSE	FALSE	Absent	FALSE	FALSE	FALSE	FALSE	FALSE	FALSE	1.6	9.70002	-4
AAAATTGTG	34	4	87	4	15	51	AAAATTGTG	8.93e-07	1.31e-05	5.21e-07	1.77e-06	6.19e-06	2.25e-05	161	0.0397079	0.583036	0.0231507	0.0788338	0.275272	2.96693	3671.71	0.280476	KIV	KIV	FALSE	FALSE	FALSE	FALSE	Absent	FALSE	FALSE	FALSE	FALSE	FALSE	FALSE	1.6	9.70002	-9.4
AAAATTGTT	6	7	3	1	1	350	AAAATTGTT	1.56e-06	4.52e-07	1.3e-07	1.18e-07	4.25e-05	4.48e-05	362	0.0349233	0.0101041	0.00290874	0.00264132	0.949423	4.82154	11406.2	0.240866	KIV	KIV	FALSE	FALSE	FALSE	FALSE	Absent	FALSE	FALSE	FALSE	FALSE	FALSE	FALSE	1.6	9.70002	-5.2
AAAATTTAA	6	96	6	1	0	161	AAAATTTAA	2.14e-05	9.05e-07	1.3e-07	0	1.95e-05	4.2e-05	264	0.510171	0.0215256	0.00309836	0	0.465205	2.88854	5597.11	0.295	KI*	KI*	TRUE	FALSE	TRUE	FALSE	Ochre (UAA)	FALSE	FALSE	FALSE	FALSE	FALSE	FALSE	0.2	9.70002	NA
AAAATTTAC	3	2	3	1	0	215	AAAATTTAC	4.47e-07	4.52e-07	1.3e-07	0	2.61e-05	2.71e-05	221	0.0164598	0.0166677	0.00479825	0	0.962074	4.87456	11550.1	0.384057	KIY	KIY	FALSE	FALSE	FALSE	FALSE	Absent	FALSE	FALSE	FALSE	FALSE	FALSE	FALSE	-0.233333	9.29829	-4.8
AAAATTTAG	20	10	8	104	1	103	AAAATTTAG	2.23e-06	1.21e-06	1.35e-05	1.18e-07	1.25e-05	2.96e-05	226	0.0754331	0.0407391	0.457386	0.00399361	0.422448	3.65729	5364.59	0.295	KI*	KI*	TRUE	TRUE	FALSE	FALSE	Amber (UAG)	FALSE	FALSE	FALSE	FALSE	FALSE	FALSE	0.2	9.70002	NA
AAAATTTAT	4	3	11	1	1	1235	AAAATTTAT	6.7e-07	1.66e-06	1.3e-07	1.18e-07	0.000149951	0.000152528	1251	0.00439219	0.010872	0.000853585	0.00077511	0.983107	4.94733	11802	0.295	KIY	KIY	FALSE	FALSE	FALSE	FALSE	Absent	FALSE	FALSE	FALSE	FALSE	FALSE	FALSE	-0.233333	9.29829	-3.9
AAAATTTCA	5	2	4	1	22	422	AAAATTTCA	4.47e-07	6.03e-07	1.3e-07	2.6e-06	5.12e-05	5.5e-05	451	0.00811754	0.0109601	0.00236637	0.0472739	0.931282	4.88264	11348.5	0.221736	KIS	KIS	FALSE	FALSE	FALSE	FALSE	Absent	FALSE	FALSE	FALSE	FALSE	FALSE	FALSE	-0.0666667	9.70002	-5.6
AAAATTTCC	3	3	6	0	0	36	AAAATTTCC	6.7e-07	9.05e-07	0	0	4.37e-06	5.95e-06	45	0.112679	0.152135	0	0	0.735186	4.09288	8842.74	0.313581	KIS	KIS	FALSE	FALSE	FALSE	FALSE	Absent	FALSE	FALSE	FALSE	FALSE	FALSE	FALSE	-0.0666667	9.70002	-9.2
AAAATTTCG	13	1	4	1	7	526	AAAATTTCG	2.23e-07	6.03e-07	1.3e-07	8.28e-07	6.39e-05	6.57e-05	539	0.00340153	0.0091853	0.00198318	0.012606	0.972824	4.94227	11721.6	0.254755	KIS	KIS	FALSE	FALSE	FALSE	FALSE	Absent	FALSE	FALSE	FALSE	FALSE	FALSE	FALSE	-0.0666667	9.70002	-8.4
AAAATTTGA	12	32	3	2	19	101	AAAATTTGA	7.15e-06	4.52e-07	2.6e-07	2.25e-06	1.23e-05	2.24e-05	157	0.31947	0.020219	0.0116412	0.100424	0.548246	3.53776	6956.28	0.295	KI*	KI*	TRUE	FALSE	FALSE	TRUE	Opal (UGA	FALSE	FALSE	FALSE	FALSE	FALSE	FALSE	0.2	9.70002	NA
AAAATTTGC	14	2	2	0	10	1375	AAAATTTGC	4.47e-07	3.02e-07	0	1.18e-06	0.00016695	0.00016888	1389	0.0026446	0.00178533	0	0.00700058	0.988569	4.97707	11888.3	0.221736	KIC	KIC	FALSE	FALSE	FALSE	FALSE	Absent	FALSE	FALSE	FALSE	FALSE	FALSE	FALSE	1.03333	8.54518	-5.7
AAAATTTGG	26	4	39	3	6	1169	AAAATTTGG	8.93e-07	5.88e-06	3.91e-07	7.09e-07	0.000141938	0.00014981	1221	0.00596249	0.0392456	0.00260721	0.00473503	0.94745	4.84846	11392.8	0.254755	KIW	KIW	FALSE	FALSE	FALSE	FALSE	Absent	FALSE	FALSE	FALSE	FALSE	FALSE	FALSE	-0.1	9.70002	-8.3
AAAATTTGT	22	4	4	4	15	1786	AAAATTTGT	8.93e-07	6.03e-07	5.21e-07	1.77e-06	0.000216853	0.000220643	1813	0.00404836	0.00273299	0.00236029	0.00803737	0.982821	4.96285	11824.6	0.170318	KIC	KIC	FALSE	FALSE	FALSE	FALSE	Absent	FALSE	FALSE	FALSE	FALSE	FALSE	FALSE	1.03333	8.54518	-5.7
AAAATTTTA	3	7	3	1	1	174	AAAATTTTA	1.56e-06	4.52e-07	1.3e-07	1.18e-07	2.11e-05	2.34e-05	186	0.0668291	0.0193352	0.00556615	0.00505442	0.903215	4.65849	10863.8	0.221736	KIL	KIL	FALSE	FALSE	FALSE	FALSE	Absent	FALSE	FALSE	FALSE	FALSE	FALSE	FALSE	1.46667	9.70002	-3.9
AAAATTTTG	9	6	25	3	1	162	AAAATTTTG	1.34e-06	3.77e-06	3.91e-07	1.18e-07	1.97e-05	2.53e-05	197	0.0529857	0.149041	0.015446	0.00467532	0.777852	4.30537	9379.26	0.254755	KIL	KIL	FALSE	FALSE	FALSE	FALSE	Absent	FALSE	FALSE	FALSE	FALSE	FALSE	FALSE	1.46667	9.70002	-10.3
AAAATTTTT	3	2	1	0	1	509	AAAATTTTT	4.47e-07	1.51e-07	0	1.18e-07	6.18e-05	6.25e-05	513	0.00714395	0.00241139	0	0.00189109	0.988554	4.9623	11869.9	0.240866	KIF	KIF	FALSE	FALSE	FALSE	FALSE	Absent	FALSE	FALSE	FALSE	FALSE	FALSE	FALSE	1.13333	9.70002	-3.9
AAACAAAAA	12	7	2	0	2	992	AAACAAAAA	1.56e-06	3.02e-07	0	2.36e-07	0.000120447	0.000122548	1003	0.0127556	0.00246032	0	0.00192947	0.982855	4.93967	11801.8	0.57735	KQK	KQK	FALSE	FALSE	FALSE	FALSE	Absent	FALSE	FALSE	FALSE	FALSE	FALSE	FALSE	-3.76667	10.8054	-3.9
AAACAAAAC	12	2	11	0	0	401	AAACAAAAC	4.47e-07	1.66e-06	0	0	4.87e-05	5.08e-05	414	0.00879287	0.0326477	0	0	0.958559	4.86689	11506.8	0.471405	KQN	KQN	FALSE	FALSE	FALSE	FALSE	Absent	FALSE	FALSE	FALSE	FALSE	FALSE	FALSE	-3.63333	9.70002	-5.9
AAACAAAAG	10	0	8	6	1	550	AAACAAAAG	0	1.21e-06	7.81e-07	1.18e-07	6.68e-05	6.89e-05	565	0	0.0175078	0.0113402	0.00171627	0.969436	4.92308	11648.3	0.326599	KQK	KQK	FALSE	FALSE	FALSE	FALSE	Absent	FALSE	FALSE	FALSE	FALSE	FALSE	FALSE	-3.76667	10.8054	-8.4
AAACAAAAT	4	0	0	1	10	158	AAACAAAAT	0	0	1.3e-07	1.18e-06	1.92e-05	2.05e-05	169	0	0	0.00635208	0.057681	0.935967	4.92961	11443.1	0.362093	KQN	KQN	FALSE	FALSE	FALSE	FALSE	Absent	FALSE	FALSE	FALSE	FALSE	FALSE	FALSE	-3.63333	9.70002	-4
AAACAAACA	6	3	3	0	0	304	AAACAAACA	6.7e-07	4.52e-07	0	0	3.69e-05	3.8e-05	310	0.0176143	0.0118912	0	0	0.970494	4.89387	11647.7	0.235702	KQT	KQT	FALSE	FALSE	FALSE	FALSE	Absent	FALSE	FALSE	FALSE	FALSE	FALSE	FALSE	-2.7	9.70002	-3.9
AAACAAAGA	7	7	3	1	1	189	AAACAAAGA	1.56e-06	4.52e-07	1.3e-07	1.18e-07	2.29e-05	2.52e-05	201	0.0620015	0.0179384	0.00516406	0.0046893	0.910207	4.68316	10945.9	0.235702	KQR	KQR	FALSE	FALSE	FALSE	FALSE	Absent	TRUE	FALSE	FALSE	FALSE	FALSE	FALSE	-3.96667	11.6518	-4.6
AAACAAAGC	11	1	1	0	0	711	AAACAAAGC	2.23e-07	1.51e-07	0	0	8.63e-05	8.67e-05	713	0.0025756	0.00173875	0	0	0.995686	4.98448	11948.5	0.235702	KQS	KQS	FALSE	FALSE	FALSE	FALSE	Absent	FALSE	FALSE	FALSE	FALSE	FALSE	FALSE	-2.73333	9.70002	-5.9
AAACAAAGG	32	4	47	0	0	721	AAACAAAGG	8.93e-07	7.09e-06	0	0	8.75e-05	9.55e-05	772	0.00935125	0.0741765	0	0	0.916472	4.74007	11006.8	0.270801	KQR	KQR	FALSE	FALSE	FALSE	FALSE	Absent	TRUE	FALSE	FALSE	FALSE	FALSE	FALSE	-3.96667	11.6518	-8.3
AAACAAATG	21	3	3	1	0	253	AAACAAATG	6.7e-07	4.52e-07	1.3e-07	0	3.07e-05	3.2e-05	260	0.0209542	0.0141459	0.00407228	0	0.960828	4.8656	11534.5	0.333333	KQM	KQM	FALSE	FALSE	FALSE	FALSE	Absent	FALSE	FALSE	FALSE	FALSE	FALSE	FALSE	-1.83333	9.70002	-9.4
AAACAAATT	7	4	3	0	0	499	AAACAAATT	8.93e-07	4.52e-07	0	0	6.06e-05	6.19e-05	506	0.0144227	0.00730241	0	0	0.978275	4.9204	11740.5	0.313581	KQI	KQI	FALSE	FALSE	FALSE	FALSE	Absent	FALSE	FALSE	FALSE	FALSE	FALSE	FALSE	-0.966667	9.70002	-3.9
AAACAACAA	7	1	1	0	2	200	AAACAACAA	2.23e-07	1.51e-07	0	2.36e-07	2.43e-05	2.49e-05	204	0.00897041	0.00605579	0	0.0094983	0.975475	4.93645	11740.8	0.333333	KQQ	KQQ	FALSE	FALSE	FALSE	FALSE	Absent	FALSE	FALSE	FALSE	FALSE	FALSE	FALSE	-3.63333	9.70002	-3.9
AAACAACAC	10	1	2	1	0	277	AAACAACAC	2.23e-07	3.02e-07	1.3e-07	0	3.36e-05	3.43e-05	281	0.00651282	0.00879343	0.00379714	0	0.980897	4.93997	11774.2	0.235702	KQH	KQH	FALSE	FALSE	FALSE	FALSE	Absent	FALSE	FALSE	FALSE	FALSE	FALSE	FALSE	-3.53333	9.702	-4.9
AAACAACAG	8	0	9	0	10	111	AAACAACAG	0	1.36e-06	0	1.18e-06	1.35e-05	1.6e-05	130	0	0.0847119	0	0.0738154	0.841473	4.67205	10373.6	0.382971	KQQ	KQQ	FALSE	FALSE	FALSE	FALSE	Absent	FALSE	FALSE	FALSE	FALSE	FALSE	FALSE	-3.63333	9.70002	-8.4
AAACAACAT	1	1	1	0	2	263	AAACAACAT	2.23e-07	1.51e-07	0	2.36e-07	3.19e-05	3.25e-05	267	0.00686191	0.00463238	0	0.00726573	0.98124	4.95139	11801.7	0.181046	KQH	KQH	FALSE	FALSE	FALSE	FALSE	Absent	FALSE	FALSE	FALSE	FALSE	FALSE	FALSE	-3.53333	9.702	-3.9
AAACAACCG	5	2	5	0	0	86	AAACAACCG	4.47e-07	7.54e-07	0	0	1.04e-05	1.16e-05	93	0.0383618	0.0647437	0	0	0.896895	4.65232	10771.3	0.270801	KQP	KQP	FALSE	FALSE	FALSE	FALSE	Absent	FALSE	FALSE	FALSE	FALSE	FALSE	FALSE	-3	9.70002	-8.4
AAACAACGA	4	1	0	2	0	200	AAACAACGA	2.23e-07	0	2.6e-07	0	2.43e-05	2.48e-05	203	0.00901634	0	0.0105135	0	0.98047	4.94291	11772.1	0.00471405	KQR	KQR	FALSE	FALSE	FALSE	FALSE	Absent	FALSE	FALSE	FALSE	FALSE	FALSE	FALSE	-3.96667	11.6518	-4.6
AAACAACGG	7	2	7	2	0	54	AAACAACGG	4.47e-07	1.06e-06	2.6e-07	0	6.56e-06	8.32e-06	65	0.0536877	0.126853	0.0313013	0	0.788158	4.34209	9492.97	0.235702	KQR	KQR	FALSE	FALSE	FALSE	FALSE	Absent	FALSE	FALSE	FALSE	FALSE	FALSE	FALSE	-3.96667	11.6518	-8.3
AAACAACGT	4	0	2	0	1	110	AAACAACGT	0	3.02e-07	0	1.18e-07	1.34e-05	1.38e-05	113	0	0.0218869	0	0.0085822	0.969531	4.92576	11667.9	0.471405	KQR	KQR	FALSE	FALSE	FALSE	FALSE	Absent	FALSE	FALSE	FALSE	FALSE	FALSE	FALSE	-3.96667	11.6518	-4.1
AAACAACTC	4	0	3	0	0	447	AAACAACTC	0	4.52e-07	0	0	5.43e-05	5.47e-05	450	0	0.00826408	0	0	0.991736	4.97521	11901.8	0.235702	KQL	KQL	FALSE	FALSE	FALSE	FALSE	Absent	FALSE	FALSE	FALSE	FALSE	FALSE	FALSE	-1.2	9.70002	-5.7
AAACAAGAA	15	3	8	0	2	645	AAACAAGAA	6.7e-07	1.21e-06	0	2.36e-07	7.83e-05	8.04e-05	658	0.00832967	0.0149953	0	0.00293996	0.973735	4.91876	11697.4	0.471405	KQE	KQE	FALSE	FALSE	FALSE	FALSE	Absent	FALSE	FALSE	FALSE	FALSE	FALSE	FALSE	-3.63333	6.40878	-4.1
AAACAAGAC	2	2	6	1	0	22	AAACAAGAC	4.47e-07	9.05e-07	1.3e-07	0	2.67e-06	4.15e-06	31	0.107554	0.217824	0.0313533	0	0.643269	3.85361	7766.33	0.408248	KQD	KQD	FALSE	FALSE	FALSE	FALSE	Absent	FALSE	FALSE	FALSE	FALSE	FALSE	FALSE	-3.63333	6.33737	-6.5
AAACAAGAG	15	7	18	1	26	885	AAACAAGAG	1.56e-06	2.71e-06	1.3e-07	3.07e-06	0.000107455	0.000114936	937	0.0136004	0.0236094	0.00113277	0.0267443	0.934913	4.84576	11319	0.266667	KQE	KQE	FALSE	FALSE	FALSE	FALSE	Absent	FALSE	FALSE	FALSE	FALSE	FALSE	FALSE	-3.63333	6.40878	-8.4
AAACAAGAT	1	1	5	1	2	106	AAACAAGAT	2.23e-07	7.54e-07	1.3e-07	2.36e-07	1.29e-05	1.42e-05	115	0.0157106	0.0530299	0.00915964	0.0166351	0.905465	4.74311	10937.6	0.313581	KQD	KQD	FALSE	FALSE	FALSE	FALSE	Absent	FALSE	FALSE	FALSE	FALSE	FALSE	FALSE	-3.63333	6.33737	-5.2
AAACAAGCA	4	0	1	1	1	114	AAACAAGCA	0	1.51e-07	1.3e-07	1.18e-07	1.38e-05	1.42e-05	117	0	0.010586	0.00914241	0.0083019	0.97197	4.94166	11700.3	0.408248	KQA	KQA	FALSE	FALSE	FALSE	FALSE	Absent	FALSE	FALSE	FALSE	FALSE	FALSE	FALSE	-1.86667	9.70002	-3.9
AAACAAGCG	3	0	8	3	2	84	AAACAAGCG	0	1.21e-06	3.91e-07	2.36e-07	1.02e-05	1.2e-05	97	0	0.100234	0.0324618	0.0196516	0.847653	4.61472	10274.1	0.23094	KQA	KQA	FALSE	FALSE	FALSE	FALSE	Absent	FALSE	FALSE	FALSE	FALSE	FALSE	FALSE	-1.86667	9.70002	-8.4
AAACAAGCT	3	0	2	0	1	225	AAACAAGCT	0	3.02e-07	0	1.18e-07	2.73e-05	2.77e-05	228	0	0.0108695	0	0.00426212	0.984868	4.96313	11835.1	0.256038	KQA	KQA	FALSE	FALSE	FALSE	FALSE	Absent	FALSE	FALSE	FALSE	FALSE	FALSE	FALSE	-1.86667	9.70002	-4
AAACAAGGA	11	3	6	0	1	35	AAACAAGGA	6.7e-07	9.05e-07	0	1.18e-07	4.25e-06	5.94e-06	45	0.112739	0.152217	0	0.0198956	0.715148	4.0725	8673.92	0.235702	KQG	KQG	FALSE	FALSE	FALSE	FALSE	Absent	FALSE	FALSE	FALSE	FALSE	FALSE	FALSE	-2.6	9.70002	-6.6
AAACAAGGC	8	2	19	9	0	15	AAACAAGGC	4.47e-07	2.86e-06	1.17e-06	0	1.82e-06	6.3e-06	45	0.0708475	0.454368	0.185876	0	0.288908	2.98175	3634.37	0.471405	KQG	KQG	FALSE	FALSE	FALSE	FALSE	Absent	FALSE	FALSE	FALSE	FALSE	FALSE	FALSE	-2.6	9.70002	-5.9
AAACAAGGG	25	12	198	11	2	37	AAACAAGGG	2.68e-06	2.98e-05	1.43e-06	2.36e-07	4.49e-06	3.87e-05	260	0.0692614	0.771497	0.037016	0.00611145	0.116114	2.32832	1531.55	0.270801	KQG	KQG	FALSE	FALSE	FALSE	FALSE	Absent	FALSE	FALSE	FALSE	FALSE	FALSE	FALSE	-2.6	9.70002	-9.5
AAACAAGGT	10	2	16	1	1	134	AAACAAGGT	4.47e-07	2.41e-06	1.3e-07	1.18e-07	1.63e-05	1.94e-05	154	0.0230489	0.12448	0.00671903	0.00610132	0.839651	4.51483	10117.2	0.362093	KQG	KQG	FALSE	FALSE	FALSE	FALSE	Absent	FALSE	FALSE	FALSE	FALSE	FALSE	FALSE	-2.6	9.70002	-7.1
AAACAAGTA	7	1	1	1	0	333	AAACAAGTA	2.23e-07	1.51e-07	1.3e-07	0	4.04e-05	4.09e-05	336	0.00545505	0.00368263	0.00318043	0	0.987682	4.96077	11854.6	0.527046	KQV	KQV	FALSE	FALSE	FALSE	FALSE	Absent	FALSE	FALSE	FALSE	FALSE	FALSE	FALSE	-1.06667	9.70002	-3.9
AAACAAGTG	18	9	18	10	7	25	AAACAAGTG	2.01e-06	2.71e-06	1.3e-06	8.28e-07	3.04e-06	9.89e-06	69	0.203249	0.274421	0.131666	0.0836926	0.306973	3.01672	4100.96	0.298142	KQV	KQV	FALSE	FALSE	FALSE	FALSE	Absent	FALSE	FALSE	FALSE	FALSE	FALSE	FALSE	-1.06667	9.70002	-9.4
AAACAAGTT	11	1	2	0	8	1168	AAACAAGTT	2.23e-07	3.02e-07	0	9.46e-07	0.000141816	0.000143287	1179	0.00155848	0.00210422	0	0.0066008	0.989736	4.98085	11900.9	0.256038	KQV	KQV	FALSE	FALSE	FALSE	FALSE	Absent	FALSE	FALSE	FALSE	FALSE	FALSE	FALSE	-1.06667	9.70002	-3.9
AAACAATAA	9	22	0	0	1	161	AAACAATAA	4.91e-06	0	0	1.18e-07	1.95e-05	2.46e-05	184	0.199876	0	0	0.00480997	0.795314	4.19569	9565.08	0.333333	KQ*	KQ*	TRUE	FALSE	TRUE	FALSE	Ochre (UAA)	FALSE	FALSE	FALSE	FALSE	FALSE	FALSE	-2.46667	9.70002	NA
AAACAATAG	5	3	2	19	1	52	AAACAATAG	6.7e-07	3.02e-07	2.47e-06	1.18e-07	6.31e-06	9.88e-06	77	0.0678266	0.0305258	0.250449	0.0119697	0.639229	4.12425	7869.13	0.333333	KQ*	KQ*	TRUE	TRUE	FALSE	FALSE	Amber (UAG)	FALSE	FALSE	FALSE	FALSE	FALSE	FALSE	-2.46667	9.70002	NA
AAACAATAT	6	2	8	0	0	1198	AAACAATAT	4.47e-07	1.21e-06	0	0	0.000145459	0.000147112	1208	0.00303594	0.00819806	0	0	0.988766	4.96326	11866.2	0.313581	KQY	KQY	FALSE	FALSE	FALSE	FALSE	Absent	FALSE	FALSE	FALSE	FALSE	FALSE	FALSE	-2.9	9.29829	-3.9
AAACAATCA	8	2	0	0	0	313	AAACAATCA	4.47e-07	0	0	0	3.8e-05	3.85e-05	315	0.0116155	0	0	0	0.988385	4.95354	11860.8	0.235702	KQS	KQS	FALSE	FALSE	FALSE	FALSE	Absent	FALSE	FALSE	FALSE	FALSE	FALSE	FALSE	-2.73333	9.70002	-4.8
AAACAATCT	9	0	5	0	11	399	AAACAATCT	0	7.54e-07	0	1.3e-06	4.84e-05	5.05e-05	415	0	0.0149261	0	0.0257522	0.959322	4.92947	11606.4	0.256038	KQS	KQS	FALSE	FALSE	FALSE	FALSE	Absent	FALSE	FALSE	FALSE	FALSE	FALSE	FALSE	-2.73333	9.70002	-6
AAACAATGA	16	19	3	1	63	76	AAACAATGA	4.24e-06	4.52e-07	1.3e-07	7.45e-06	9.23e-06	2.15e-05	162	0.197332	0.0210341	0.00605522	0.346408	0.429171	3.78905	6407.23	0.333333	KQ*	KQ*	TRUE	FALSE	FALSE	TRUE	Opal (UGA	FALSE	FALSE	FALSE	FALSE	FALSE	FALSE	-2.46667	9.70002	NA
AAACAATGC	6	0	1	0	2	433	AAACAATGC	0	1.51e-07	0	2.36e-07	5.26e-05	5.3e-05	436	0	0.00284649	0	0.00446462	0.992689	4.987	11928.7	0.235702	KQC	KQC	FALSE	FALSE	FALSE	FALSE	Absent	FALSE	FALSE	FALSE	FALSE	FALSE	FALSE	-1.63333	8.54518	-5.3
AAACAATGT	8	3	1	1	2	565	AAACAATGT	6.7e-07	1.51e-07	1.3e-07	2.36e-07	6.86e-05	6.98e-05	572	0.00959945	0.00216015	0.00186557	0.00338812	0.982987	4.948	11809.6	0.181046	KQC	KQC	FALSE	FALSE	FALSE	FALSE	Absent	FALSE	FALSE	FALSE	FALSE	FALSE	FALSE	-1.63333	8.54518	-5.5
AAACAATTA	7	33	4	0	0	1079	AAACAATTA	7.37e-06	6.03e-07	0	0	0.00013101	0.000138982	1116	0.0530229	0.00433879	0	0	0.942638	4.77489	11313.2	0.235702	KQL	KQL	FALSE	FALSE	FALSE	FALSE	Absent	FALSE	FALSE	FALSE	FALSE	FALSE	FALSE	-1.2	9.70002	-3.9
AAACAATTC	1	0	0	0	0	646	AAACAATTC	0	0	0	0	7.84e-05	7.84e-05	646	0	0	0	0	1	5	12000	0.333333	KQF	KQF	FALSE	FALSE	FALSE	FALSE	Absent	FALSE	FALSE	FALSE	FALSE	FALSE	FALSE	-1.53333	9.70002	-4
AAACAATTG	5	3	7	0	0	110	AAACAATTG	6.7e-07	1.06e-06	0	0	1.34e-05	1.51e-05	120	0.0444216	0.069973	0	0	0.885605	4.61239	10636.5	0.270801	KQL	KQL	FALSE	FALSE	FALSE	FALSE	Absent	FALSE	FALSE	FALSE	FALSE	FALSE	FALSE	-1.2	9.70002	-10.1
AAACACAAA	5	3	1	0	0	462	AAACACAAA	6.7e-07	1.51e-07	0	0	5.61e-05	5.69e-05	466	0.0117706	0.00264871	0	0	0.985581	4.94497	11827.5	0.408248	KHK	KHK	FALSE	FALSE	FALSE	FALSE	Absent	FALSE	FALSE	FALSE	FALSE	FALSE	FALSE	-3.66667	10.8054	-3.9
AAACACAAG	9	0	3	2	3	797	AAACACAAG	0	4.52e-07	2.6e-07	3.55e-07	9.68e-05	9.78e-05	805	0	0.00462257	0.00266147	0.00362517	0.989091	4.97718	11884.3	0.23094	KHK	KHK	FALSE	FALSE	FALSE	FALSE	Absent	FALSE	FALSE	FALSE	FALSE	FALSE	FALSE	-3.66667	10.8054	-8.4
AAACACACA	4	3	1	0	8	806	AAACACACA	6.7e-07	1.51e-07	0	9.46e-07	9.79e-05	9.96e-05	818	0.00672423	0.00151314	0	0.00949326	0.982269	4.95907	11821.7	0.166667	KHT	KHT	FALSE	FALSE	FALSE	FALSE	Absent	FALSE	FALSE	FALSE	FALSE	FALSE	FALSE	-2.6	9.702	-3.9
AAACACACG	5	2	7	0	0	10	AAACACACG	4.47e-07	1.06e-06	0	0	1.21e-06	2.72e-06	19	0.164436	0.388529	0	0	0.447035	3.17667	5414.33	0.253859	KHT	KHT	FALSE	FALSE	FALSE	FALSE	Absent	FALSE	FALSE	FALSE	FALSE	FALSE	FALSE	-2.6	9.702	-8.4
AAACACAGG	17	2	38	1	16	159	AAACACAGG	4.47e-07	5.73e-06	1.3e-07	1.89e-06	1.93e-05	2.75e-05	216	0.0162393	0.208295	0.00473395	0.0687797	0.701952	4.23191	8699.19	0.191485	KHR	KHR	FALSE	FALSE	FALSE	FALSE	Absent	TRUE	FALSE	FALSE	FALSE	FALSE	FALSE	-3.86667	11.6518	-8.3
AAACACCAA	6	4	0	0	0	17	AAACACCAA	8.93e-07	0	0	0	2.06e-06	2.96e-06	21	0.302041	0	0	0	0.697959	3.79183	8381.54	0.235702	KHQ	KHQ	FALSE	FALSE	FALSE	FALSE	Absent	FALSE	FALSE	FALSE	FALSE	FALSE	FALSE	-3.53333	9.702	-6.1
AAACACCAT	1	0	0	0	2	12	AAACACCAT	0	0	0	2.36e-07	1.46e-06	1.69e-06	14	0	0	0	0.139626	0.860374	4.86037	10827.1	0.128019	KHH	KHH	FALSE	FALSE	FALSE	FALSE	Absent	FALSE	FALSE	FALSE	FALSE	FALSE	FALSE	-3.43333	9.70397	-7.2
AAACACCCC	3	0	13	0	0	1	AAACACCCC	0	1.96e-06	0	0	1.21e-07	2.08e-06	14	0	0.94166	0	0	0.05834	2.17502	813.079	0.166667	KHP	KHP	FALSE	FALSE	FALSE	FALSE	Absent	FALSE	FALSE	FALSE	FALSE	FALSE	FALSE	-2.9	9.702	-5.7
AAACACCCG	13	0	45	0	0	3	AAACACCCG	0	6.78e-06	0	0	3.64e-07	7.15e-06	48	0	0.949042	0	0	0.0509577	2.15287	725.377	0.191485	KHP	KHP	FALSE	FALSE	FALSE	FALSE	Absent	FALSE	FALSE	FALSE	FALSE	FALSE	FALSE	-2.9	9.702	-8.4
AAACACCGG	6	7	29	1	14	138	AAACACCGG	1.56e-06	4.37e-06	1.3e-07	1.66e-06	1.68e-05	2.45e-05	189	0.0638653	0.178618	0.0053193	0.0676237	0.684574	4.13042	8484.24	0.166667	KHR	KHR	FALSE	FALSE	FALSE	FALSE	Absent	FALSE	FALSE	FALSE	FALSE	FALSE	FALSE	-3.86667	11.6518	-8.3
AAACACCGT	9	5	1	1	0	700	AAACACCGT	1.12e-06	1.51e-07	1.3e-07	0	8.5e-05	8.64e-05	707	0.0129245	0.00174503	0.00150706	0	0.983823	4.94005	11807.3	0.333333	KHR	KHR	FALSE	FALSE	FALSE	FALSE	Absent	FALSE	FALSE	FALSE	FALSE	FALSE	FALSE	-3.86667	11.6518	-6.8
AAACACCTA	32	1	7	0	43	1072	AAACACCTA	2.23e-07	1.06e-06	0	5.08e-06	0.00013016	0.000136522	1123	0.00163571	0.00772969	0	0.0372372	0.953397	4.93303	11575.8	0.166667	KHL	KHL	FALSE	FALSE	FALSE	FALSE	Absent	FALSE	FALSE	FALSE	FALSE	FALSE	FALSE	-1.1	9.702	-4.9
AAACACGAA	11	0	1	0	2	322	AAACACGAA	0	1.51e-07	0	2.36e-07	3.91e-05	3.95e-05	325	0	0.00381811	0	0.00598858	0.990193	4.98256	11904.3	0.333333	KHE	KHE	FALSE	FALSE	FALSE	FALSE	Absent	FALSE	FALSE	FALSE	FALSE	FALSE	FALSE	-3.53333	7.54974	-4.1
AAACACGAG	5	9	15	1	2	145	AAACACGAG	2.01e-06	2.26e-06	1.3e-07	2.36e-07	1.76e-05	2.22e-05	172	0.0903548	0.101662	0.00585323	0.0106302	0.7915	4.31126	9553.78	0.188562	KHE	KHE	FALSE	FALSE	FALSE	FALSE	Absent	FALSE	FALSE	FALSE	FALSE	FALSE	FALSE	-3.53333	7.54974	-8.4
AAACACGCG	14	0	49	4	1	1	AAACACGCG	0	7.39e-06	5.21e-07	1.18e-07	1.21e-07	8.15e-06	55	0	0.906666	0.0639204	0.014511	0.0149028	2.13765	378.225	0.163299	KHA	KHA	FALSE	FALSE	FALSE	FALSE	Absent	FALSE	FALSE	FALSE	FALSE	FALSE	FALSE	-1.76667	9.702	-8.4
AAACACGCT	6	0	13	1	0	3	AAACACGCT	0	1.96e-06	1.3e-07	0	3.64e-07	2.45e-06	17	0	0.798533	0.0530491	0	0.148418	2.4983	1908.67	0.181046	KHA	KHA	FALSE	FALSE	FALSE	FALSE	Absent	FALSE	FALSE	FALSE	FALSE	FALSE	FALSE	-1.76667	9.702	-5.2
AAACACGGA	10	1	4	1	1	26	AAACACGGA	2.23e-07	6.03e-07	1.3e-07	1.18e-07	3.16e-06	4.23e-06	33	0.0527719	0.142502	0.0307673	0.0279387	0.74602	4.27193	9089.43	0.166667	KHG	KHG	FALSE	FALSE	FALSE	FALSE	Absent	FALSE	FALSE	FALSE	FALSE	FALSE	FALSE	-2.5	9.702	-6.6
AAACACGGC	2	2	7	0	0	211	AAACACGGC	4.47e-07	1.06e-06	0	0	2.56e-05	2.71e-05	220	0.0164676	0.0389098	0	0	0.944623	4.8174	11340.5	0.333333	KHG	KHG	FALSE	FALSE	FALSE	FALSE	Absent	FALSE	FALSE	FALSE	FALSE	FALSE	FALSE	-2.5	9.702	-5.9
AAACACGGG	33	4	162	16	6	41	AAACACGGG	8.93e-07	2.44e-05	2.08e-06	7.09e-07	4.98e-06	3.31e-05	229	0.0269976	0.738141	0.0629611	0.0214398	0.150461	2.53023	2009.61	0.191485	KHG	KHG	FALSE	FALSE	FALSE	FALSE	Absent	FALSE	FALSE	FALSE	FALSE	FALSE	FALSE	-2.5	9.702	-9.5
AAACACGTA	20	3	1	0	4	1166	AAACACGTA	6.7e-07	1.51e-07	0	4.73e-07	0.000141573	0.000142867	1174	0.00468919	0.0010552	0	0.0033101	0.990946	4.97477	11903.5	0.372678	KHV	KHV	FALSE	FALSE	FALSE	FALSE	Absent	FALSE	FALSE	FALSE	FALSE	FALSE	FALSE	-0.966667	9.702	-3.9
AAACACGTC	11	0	12	11	0	11	AAACACGTC	0	1.81e-06	1.43e-06	0	1.34e-06	4.58e-06	34	0	0.395265	0.312916	0	0.29182	3.18837	3737.02	0.235702	KHV	KHV	FALSE	FALSE	FALSE	FALSE	Absent	FALSE	FALSE	FALSE	FALSE	FALSE	FALSE	-0.966667	9.702	-4.9
AAACACGTG	5	0	36	0	0	6	AAACACGTG	0	5.43e-06	0	0	7.29e-07	6.16e-06	42	0	0.881652	0	0	0.118348	2.35504	1525.98	0.210819	KHV	KHV	FALSE	FALSE	FALSE	FALSE	Absent	FALSE	FALSE	FALSE	FALSE	FALSE	FALSE	-0.966667	9.702	-9.4
AAACACGTT	14	3	5	1	1	370	AAACACGTT	6.7e-07	7.54e-07	1.3e-07	1.18e-07	4.49e-05	4.66e-05	380	0.0143772	0.0161764	0.00279409	0.00253721	0.964115	4.88584	11582.4	0.181046	KHV	KHV	FALSE	FALSE	FALSE	FALSE	Absent	FALSE	FALSE	FALSE	FALSE	FALSE	FALSE	-0.966667	9.702	-3.9
AAACACTAG	13	2	2	9	0	27	AAACACTAG	4.47e-07	3.02e-07	1.17e-06	0	3.28e-06	5.2e-06	40	0.0859188	0.0580025	0.225418	0	0.630661	4.03148	7711.86	0.166667	KH*	KH*	TRUE	TRUE	FALSE	FALSE	Amber (UAG)	FALSE	FALSE	FALSE	FALSE	FALSE	FALSE	-2.36667	9.702	NA
AAACACTAT	6	20	1	0	2	902	AAACACTAT	4.47e-06	1.51e-07	0	2.36e-07	0.000109519	0.000114373	925	0.0390497	0.00131809	0	0.00206739	0.957565	4.83778	11499.2	0.221736	KHY	KHY	FALSE	FALSE	FALSE	FALSE	Absent	FALSE	FALSE	FALSE	FALSE	FALSE	FALSE	-2.8	9.30071	-4.9
AAACACTCT	2	0	7	0	0	42	AAACACTCT	0	1.06e-06	0	0	5.1e-06	6.15e-06	49	0	0.171455	0	0	0.828545	4.48564	9963.12	0.181046	KHS	KHS	FALSE	FALSE	FALSE	FALSE	Absent	FALSE	FALSE	FALSE	FALSE	FALSE	FALSE	-2.63333	9.702	-7.8
AAACACTGA	6	5	0	0	13	25	AAACACTGA	1.12e-06	0	0	1.54e-06	3.04e-06	5.69e-06	43	0.196267	0	0	0.270162	0.533571	3.94477	7379.36	0.166667	KH*	KH*	TRUE	FALSE	FALSE	TRUE	Opal (UGA	FALSE	FALSE	FALSE	FALSE	FALSE	FALSE	-2.36667	9.702	NA
AAACACTGC	7	1	1	0	0	209	AAACACTGC	2.23e-07	1.51e-07	0	0	2.54e-05	2.58e-05	211	0.0086721	0.00585441	0	0	0.985473	4.94775	11826.6	0.166667	KHC	KHC	FALSE	FALSE	FALSE	FALSE	Absent	FALSE	FALSE	FALSE	FALSE	FALSE	FALSE	-1.53333	8.55277	-5.5
AAACACTGG	5	1	2	0	0	218	AAACACTGG	2.23e-07	3.02e-07	0	0	2.65e-05	2.7e-05	221	0.00827261	0.0111694	0	0	0.980558	4.9334	11768.2	0.191485	KHW	KHW	FALSE	FALSE	FALSE	FALSE	Absent	FALSE	FALSE	FALSE	FALSE	FALSE	FALSE	-2.66667	9.702	-8.3
AAACACTGT	7	1	3	2	10	348	AAACACTGT	2.23e-07	4.52e-07	2.6e-07	1.18e-06	4.23e-05	4.44e-05	364	0.00503272	0.0101926	0.0058684	0.0266445	0.952262	4.91091	11527.9	0.128019	KHC	KHC	FALSE	FALSE	FALSE	FALSE	Absent	FALSE	FALSE	FALSE	FALSE	FALSE	FALSE	-1.53333	8.55277	-5.5
AAACACTTG	5	1	9	0	0	31	AAACACTTG	2.23e-07	1.36e-06	0	0	3.76e-06	5.34e-06	41	0.0417867	0.253887	0	0	0.704327	4.07119	8483.22	0.191485	KHL	KHL	FALSE	FALSE	FALSE	FALSE	Absent	FALSE	FALSE	FALSE	FALSE	FALSE	FALSE	-1.1	9.702	-10.3
AAACAGAAA	7	10	3	1	0	603	AAACAGAAA	2.23e-06	4.52e-07	1.3e-07	0	7.32e-05	7.6e-05	617	0.0293711	0.00594841	0.00171241	0	0.962968	4.86125	11557.9	0.663325	KQK	KQK	FALSE	FALSE	FALSE	FALSE	Absent	FALSE	FALSE	FALSE	FALSE	FALSE	FALSE	-3.76667	10.8054	-4.9
AAACAGAAC	5	1	26	0	1	97	AAACAGAAC	2.23e-07	3.92e-06	0	1.18e-07	1.18e-05	1.6e-05	125	0.0139232	0.244384	0	0.0073713	0.734322	4.20378	8868	0.541603	KQN	KQN	FALSE	FALSE	FALSE	FALSE	Absent	FALSE	FALSE	FALSE	FALSE	FALSE	FALSE	-3.63333	9.70002	-8.3
AAACAGAAG	8	2	7	2	0	565	AAACAGAAG	4.47e-07	1.06e-06	2.6e-07	0	6.86e-05	7.04e-05	576	0.00634734	0.0149975	0.00370066	0	0.974955	4.92222	11703.6	0.375233	KQK	KQK	FALSE	FALSE	FALSE	FALSE	Absent	FALSE	FALSE	FALSE	FALSE	FALSE	FALSE	-3.76667	10.8054	-8.4
AAACAGAAT	9	1	4	1	0	277	AAACAGAAT	2.23e-07	6.03e-07	1.3e-07	0	3.36e-05	3.46e-05	283	0.00645605	0.0174336	0.00376404	0	0.972346	4.91435	11672.6	0.416013	KQN	KQN	FALSE	FALSE	FALSE	FALSE	Absent	FALSE	FALSE	FALSE	FALSE	FALSE	FALSE	-3.63333	9.70002	-6.4
AAACAGACA	5	4	1	0	0	102	AAACAGACA	8.93e-07	1.51e-07	0	0	1.24e-05	1.34e-05	107	0.0665177	0.0112263	0	0	0.922256	4.70025	11069.8	0.270801	KQT	KQT	FALSE	FALSE	FALSE	FALSE	Absent	FALSE	FALSE	FALSE	FALSE	FALSE	FALSE	-2.7	9.70002	-5.8
AAACAGACG	6	6	7	1	0	5	AAACAGACG	1.34e-06	1.06e-06	1.3e-07	0	6.07e-07	3.13e-06	19	0.42774	0.336888	0.0415638	0	0.193808	2.19525	2399.62	0.412472	KQT	KQT	FALSE	FALSE	FALSE	FALSE	Absent	FALSE	FALSE	FALSE	FALSE	FALSE	FALSE	-2.7	9.70002	-8.4
AAACAGAGA	19	23	12	4	5	283	AAACAGAGA	5.14e-06	1.81e-06	5.21e-07	5.91e-07	3.44e-05	4.24e-05	327	0.121083	0.0426476	0.0122773	0.0139357	0.810057	4.34924	9785.75	0.270801	KQR	KQR	FALSE	FALSE	FALSE	FALSE	Absent	TRUE	FALSE	FALSE	FALSE	FALSE	FALSE	-3.96667	11.6518	-4.9
AAACAGAGC	25	6	33	1	18	154	AAACAGAGC	1.34e-06	4.97e-06	1.3e-07	2.13e-06	1.87e-05	2.73e-05	212	0.0491307	0.182421	0.00477407	0.078033	0.685641	4.16863	8534.35	0.270801	KQS	KQS	FALSE	FALSE	FALSE	FALSE	Absent	FALSE	FALSE	FALSE	FALSE	FALSE	FALSE	-2.73333	9.70002	-8.3
AAACAGAGG	28	2	84	2	8	274	AAACAGAGG	4.47e-07	1.27e-05	2.6e-07	9.46e-07	3.33e-05	4.76e-05	370	0.00938581	0.266122	0.00547216	0.0198763	0.699144	4.13327	8496.69	0.311127	KQR	KQR	FALSE	FALSE	FALSE	FALSE	Absent	TRUE	FALSE	FALSE	FALSE	FALSE	FALSE	-3.96667	11.6518	-8.3
AAACAGAGT	18	2	12	0	0	98	AAACAGAGT	4.47e-07	1.81e-06	0	0	1.19e-05	1.42e-05	112	0.031553	0.127806	0	0	0.840641	4.49037	10103.7	0.208006	KQS	KQS	FALSE	FALSE	FALSE	FALSE	Absent	FALSE	FALSE	FALSE	FALSE	FALSE	FALSE	-2.73333	9.70002	-4.9
AAACAGATA	11	3	5	0	17	1191	AAACAGATA	6.7e-07	7.54e-07	0	2.01e-06	0.000144609	0.000148042	1216	0.00452526	0.00509157	0	0.0135761	0.976807	4.95305	11771.3	0.0898146	KQI	KQI	FALSE	FALSE	FALSE	FALSE	Absent	FALSE	FALSE	FALSE	FALSE	FALSE	FALSE	-0.966667	9.70002	-4.9
AAACAGATC	14	16	9	6	0	98	AAACAGATC	3.57e-06	1.36e-06	7.81e-07	0	1.19e-05	1.76e-05	129	0.202895	0.0770466	0.0443599	0	0.675698	3.86856	8148.3	0.469042	KQI	KQI	FALSE	FALSE	FALSE	FALSE	Absent	FALSE	FALSE	FALSE	FALSE	FALSE	FALSE	-0.966667	9.70002	-7.3
AAACAGATG	14	2	26	1	2	38	AAACAGATG	4.47e-07	3.92e-06	1.3e-07	2.36e-07	4.61e-06	9.35e-06	69	0.0477835	0.419354	0.0139295	0.0252978	0.493635	3.49765	6074.33	0.44	KQM	KQM	FALSE	FALSE	FALSE	FALSE	Absent	FALSE	FALSE	FALSE	FALSE	FALSE	FALSE	-1.83333	9.70002	-9.4
AAACAGATT	5	2	4	1	0	429	AAACAGATT	4.47e-07	6.03e-07	1.3e-07	0	5.21e-05	5.33e-05	436	0.00838438	0.0113204	0.00244415	0	0.977851	4.92761	11737.2	0.360278	KQI	KQI	FALSE	FALSE	FALSE	FALSE	Absent	FALSE	FALSE	FALSE	FALSE	FALSE	FALSE	-0.966667	9.70002	-5.2
AAACAGCAA	8	8	29	28	9	52	AAACAGCAA	1.79e-06	4.37e-06	3.65e-06	1.06e-06	6.31e-06	1.72e-05	126	0.103977	0.25445	0.212173	0.0619287	0.367471	3.33447	4792.52	0.382971	KQQ	KQQ	FALSE	FALSE	FALSE	FALSE	Absent	FALSE	FALSE	FALSE	FALSE	FALSE	FALSE	-3.63333	9.70002	-7.7
AAACAGCAC	10	0	5	2	1	12	AAACAGCAC	0	7.54e-07	2.6e-07	1.18e-07	1.46e-06	2.59e-06	20	0	0.291097	0.10056	0.0456576	0.562685	3.87993	7011.85	0.270801	KQH	KQH	FALSE	FALSE	FALSE	FALSE	Absent	FALSE	FALSE	FALSE	FALSE	FALSE	FALSE	-3.53333	9.702	-8.3
AAACAGCAG	9	1	12	0	0	19	AAACAGCAG	2.23e-07	1.81e-06	0	0	2.31e-06	4.34e-06	32	0.0514623	0.416898	0	0	0.53164	3.54346	6430.73	0.44	KQQ	KQQ	FALSE	FALSE	FALSE	FALSE	Absent	FALSE	FALSE	FALSE	FALSE	FALSE	FALSE	-3.63333	9.70002	-8.4
AAACAGCAT	11	0	1	0	25	411	AAACAGCAT	0	1.51e-07	0	2.96e-06	4.99e-05	5.3e-05	437	0	0.00284391	0	0.0557573	0.941399	4.93571	11497.9	0.208006	KQH	KQH	FALSE	FALSE	FALSE	FALSE	Absent	FALSE	FALSE	FALSE	FALSE	FALSE	FALSE	-3.53333	9.702	-7.7
AAACAGCCT	11	0	43	3	0	11	AAACAGCCT	0	6.48e-06	3.91e-07	0	1.34e-06	8.21e-06	57	0	0.78971	0.0475826	0	0.162707	2.5357	2075.8	0.208006	KQP	KQP	FALSE	FALSE	FALSE	FALSE	Absent	FALSE	FALSE	FALSE	FALSE	FALSE	FALSE	-3	9.70002	-9.9
AAACAGCGC	3	2	23	0	0	4	AAACAGCGC	4.47e-07	3.47e-06	0	0	4.86e-07	4.4e-06	29	0.101513	0.788097	0	0	0.110389	2.22965	1421.27	0.459565	KQR	KQR	FALSE	FALSE	FALSE	FALSE	Absent	FALSE	FALSE	FALSE	FALSE	FALSE	FALSE	-3.96667	11.6518	-8.7
AAACAGCGG	5	34	28	3	2	9	AAACAGCGG	7.59e-06	4.22e-06	3.91e-07	2.36e-07	1.09e-06	1.35e-05	76	0.561021	0.311901	0.0288608	0.0174717	0.0807452	1.74502	1097.81	0.270801	KQR	KQR	FALSE	FALSE	FALSE	FALSE	Absent	FALSE	FALSE	FALSE	FALSE	FALSE	FALSE	-3.96667	11.6518	-8.7
AAACAGCGT	9	2	34	2	2	21	AAACAGCGT	4.47e-07	5.13e-06	2.6e-07	2.36e-07	2.55e-06	8.62e-06	61	0.051819	0.594698	0.0302117	0.0274342	0.295837	2.92077	3739.33	0.541603	KQR	KQR	FALSE	FALSE	FALSE	FALSE	Absent	FALSE	FALSE	FALSE	FALSE	FALSE	FALSE	-3.96667	11.6518	-8.7
AAACAGCTA	4	0	19	2	1	43	AAACAGCTA	0	2.86e-06	2.6e-07	1.18e-07	5.22e-06	8.46e-06	65	0	0.338416	0.0307649	0.0139682	0.616851	3.90926	7511.57	0.270801	KQL	KQL	FALSE	FALSE	FALSE	FALSE	Absent	FALSE	FALSE	FALSE	FALSE	FALSE	FALSE	-1.2	9.70002	-10.2
AAACAGCTC	7	0	1	38	2	6	AAACAGCTC	0	1.51e-07	4.95e-06	2.36e-07	7.29e-07	6.06e-06	47	0	0.0248639	0.815984	0.0389982	0.120154	3.25444	2074.81	0.270801	KQL	KQL	FALSE	FALSE	FALSE	FALSE	Absent	FALSE	FALSE	FALSE	FALSE	FALSE	FALSE	-1.2	9.70002	-12.4
AAACAGCTT	5	8	4	1	0	33	AAACAGCTT	1.79e-06	6.03e-07	1.3e-07	0	4.01e-06	6.53e-06	46	0.273728	0.092395	0.0199488	0	0.613928	3.58801	7395.67	0.208006	KQL	KQL	FALSE	FALSE	FALSE	FALSE	Absent	FALSE	FALSE	FALSE	FALSE	FALSE	FALSE	-1.2	9.70002	-10.6
AAACAGGAA	7	11	18	1	2	32	AAACAGGAA	2.46e-06	2.71e-06	1.3e-07	2.36e-07	3.89e-06	9.42e-06	64	0.26071	0.288003	0.0138182	0.0250957	0.412373	3.04042	5086.88	0.541603	KQE	KQE	FALSE	FALSE	FALSE	FALSE	Absent	FALSE	FALSE	FALSE	FALSE	FALSE	FALSE	-3.63333	6.40878	-6.1
AAACAGGAC	6	2	18	1	1	3	AAACAGGAC	4.47e-07	2.71e-06	1.3e-07	1.18e-07	3.64e-07	3.77e-06	25	0.118377	0.719233	0.0345084	0.0313359	0.0965458	2.26844	1380.74	0.469042	KQD	KQD	FALSE	FALSE	FALSE	FALSE	Absent	FALSE	FALSE	FALSE	FALSE	FALSE	FALSE	-3.63333	6.33737	-7.8
AAACAGGAG	16	6	37	2	5	8	AAACAGGAG	1.34e-06	5.58e-06	2.6e-07	5.91e-07	9.71e-07	8.74e-06	58	0.153292	0.638157	0.0297909	0.0676303	0.11113	2.34515	1674.55	0.306377	KQE	KQE	FALSE	FALSE	FALSE	FALSE	Absent	FALSE	FALSE	FALSE	FALSE	FALSE	FALSE	-3.63333	6.40878	-8.4
AAACAGGAT	7	3	27	5	11	28	AAACAGGAT	6.7e-07	4.07e-06	6.51e-07	1.3e-06	3.4e-06	1.01e-05	74	0.066386	0.403346	0.0645078	0.12887	0.33689	3.26653	4595.04	0.360278	KQD	KQD	FALSE	FALSE	FALSE	FALSE	Absent	FALSE	FALSE	FALSE	FALSE	FALSE	FALSE	-3.63333	6.33737	-6.1
AAACAGGCA	29	5	4	1	0	450	AAACAGGCA	1.12e-06	6.03e-07	1.3e-07	0	5.46e-05	5.65e-05	460	0.0197662	0.0106751	0.00230484	0	0.967254	4.8843	11610.1	0.469042	KQA	KQA	FALSE	FALSE	FALSE	FALSE	Absent	FALSE	FALSE	FALSE	FALSE	FALSE	FALSE	-1.86667	9.70002	-5.3
AAACAGGCC	10	0	5	37	0	1	AAACAGGCC	0	7.54e-07	4.82e-06	0	1.21e-07	5.69e-06	43	0	0.132416	0.846254	0	0.0213298	2.91024	779.6	0.382971	KQA	KQA	FALSE	FALSE	FALSE	FALSE	Absent	FALSE	FALSE	FALSE	FALSE	FALSE	FALSE	-1.86667	9.70002	-9.3
AAACAGGCG	9	0	28	0	7	1	AAACAGGCG	0	4.22e-06	0	8.28e-07	1.21e-07	5.17e-06	36	0	0.816445	0	0.160071	0.0234846	2.3906	956.044	0.26533	KQA	KQA	FALSE	FALSE	FALSE	FALSE	Absent	FALSE	FALSE	FALSE	FALSE	FALSE	FALSE	-1.86667	9.70002	-8.4
AAACAGGCT	9	1	12	3	2	55	AAACAGGCT	2.23e-07	1.81e-06	3.91e-07	2.36e-07	6.68e-06	9.34e-06	73	0.0239157	0.193742	0.0418304	0.0253231	0.715189	4.21413	8722.25	0.294165	KQA	KQA	FALSE	FALSE	FALSE	FALSE	Absent	FALSE	FALSE	FALSE	FALSE	FALSE	FALSE	-1.86667	9.70002	-7
AAACAGGGA	14	6	29	4	2	5	AAACAGGGA	1.34e-06	4.37e-06	5.21e-07	2.36e-07	6.07e-07	7.08e-06	46	0.189352	0.617839	0.0735979	0.0334158	0.0857952	2.20846	1271.93	0.270801	KQG	KQG	FALSE	FALSE	FALSE	FALSE	Absent	FALSE	FALSE	FALSE	FALSE	FALSE	FALSE	-2.6	9.70002	-9
AAACAGGGC	20	6	68	6	2	2	AAACAGGGC	1.34e-06	1.03e-05	7.81e-07	2.36e-07	2.43e-07	1.29e-05	84	0.104257	0.797665	0.0607842	0.0183987	0.0188954	2.05001	427.256	0.541603	KQG	KQG	FALSE	FALSE	FALSE	FALSE	Absent	FALSE	FALSE	FALSE	FALSE	FALSE	FALSE	-2.6	9.70002	-9
AAACAGGGG	33	24	98	29	19	3	AAACAGGGG	5.36e-06	1.48e-05	3.78e-06	2.25e-06	3.64e-07	2.65e-05	173	0.202094	0.557094	0.142373	0.0847034	0.0137353	2.15089	626.073	0.311127	KQG	KQG	FALSE	FALSE	FALSE	FALSE	Absent	FALSE	FALSE	FALSE	FALSE	FALSE	FALSE	-2.6	9.70002	-9.6
AAACAGGGT	19	19	61	31	24	16	AAACAGGGT	4.24e-06	9.2e-06	4.04e-06	2.84e-06	1.94e-06	2.23e-05	151	0.190649	0.413208	0.181355	0.127496	0.0872921	2.50757	1668.7	0.416013	KQG	KQG	FALSE	FALSE	FALSE	FALSE	Absent	FALSE	FALSE	FALSE	FALSE	FALSE	FALSE	-2.6	9.70002	-11.7
AAACAGGTA	9	2	8	3	9	28	AAACAGGTA	4.47e-07	1.21e-06	3.91e-07	1.06e-06	3.4e-06	6.51e-06	50	0.0686372	0.185344	0.0600258	0.163522	0.522471	3.88585	6917.96	0.60553	KQV	KQV	FALSE	FALSE	FALSE	FALSE	Absent	FALSE	FALSE	FALSE	FALSE	FALSE	FALSE	-1.06667	9.70002	-6.8
AAACAGGTC	15	8	26	14	1	145	AAACAGGTC	1.79e-06	3.92e-06	1.82e-06	1.18e-07	1.76e-05	2.53e-05	194	0.0707444	0.155215	0.07218	0.00468172	0.697179	4.10234	8446.35	0.382971	KQV	KQV	FALSE	FALSE	FALSE	FALSE	Absent	FALSE	FALSE	FALSE	FALSE	FALSE	FALSE	-1.06667	9.70002	-8.3
AAACAGGTG	15	10	22	7	38	6	AAACAGGTG	2.23e-06	3.32e-06	9.11e-07	4.49e-06	7.29e-07	1.17e-05	83	0.191155	0.283902	0.0780138	0.384569	0.0623608	2.84308	2217.48	0.34254	KQV	KQV	FALSE	FALSE	FALSE	FALSE	Absent	FALSE	FALSE	FALSE	FALSE	FALSE	FALSE	-1.06667	9.70002	-9.4
AAACAGGTT	13	0	2	3	3	211	AAACAGGTT	0	3.02e-07	3.91e-07	3.55e-07	2.56e-05	2.67e-05	219	0	0.0113068	0.0146474	0.0133008	0.960745	4.92348	11587	0.294165	KQV	KQV	FALSE	FALSE	FALSE	FALSE	Absent	FALSE	FALSE	FALSE	FALSE	FALSE	FALSE	-1.06667	9.70002	-6.5
AAACAGTAA	11	100	8	1	5	57	AAACAGTAA	2.23e-05	1.21e-06	1.3e-07	5.91e-07	6.92e-06	3.12e-05	171	0.716215	0.0386805	0.00417571	0.0189591	0.221969	1.99179	2753.36	0.44	KQ*	KQ*	TRUE	FALSE	TRUE	FALSE	Ochre (UAA)	FALSE	FALSE	FALSE	FALSE	FALSE	FALSE	-2.46667	9.70002	NA
AAACAGTAC	4	5	1	1	0	373	AAACAGTAC	1.12e-06	1.51e-07	1.3e-07	0	4.53e-05	4.67e-05	380	0.023916	0.00322907	0.00278872	0	0.970066	4.88907	11643.3	0.469042	KQY	KQY	FALSE	FALSE	FALSE	FALSE	Absent	FALSE	FALSE	FALSE	FALSE	FALSE	FALSE	-2.9	9.29829	-6.3
AAACAGTAG	11	6	10	44	6	15	AAACAGTAG	1.34e-06	1.51e-06	5.73e-06	7.09e-07	1.82e-06	1.11e-05	81	0.120636	0.135733	0.515782	0.0638678	0.163981	3.01482	2525.86	0.44	KQ*	KQ*	TRUE	TRUE	FALSE	FALSE	Amber (UAG)	FALSE	FALSE	FALSE	FALSE	FALSE	FALSE	-2.46667	9.70002	NA
AAACAGTAT	15	0	0	0	2	1802	AAACAGTAT	0	0	0	2.36e-07	0.000218795	0.000219032	1804	0	0	0	0.00107953	0.99892	4.99892	11990.9	0.360278	KQY	KQY	FALSE	FALSE	FALSE	FALSE	Absent	FALSE	FALSE	FALSE	FALSE	FALSE	FALSE	-2.9	9.29829	-6.1
AAACAGTCA	10	2	5	1	1	84	AAACAGTCA	4.47e-07	7.54e-07	1.3e-07	1.18e-07	1.02e-05	1.16e-05	93	0.0383434	0.0647127	0.0111776	0.01015	0.875616	4.61998	10559.2	0.270801	KQS	KQS	FALSE	FALSE	FALSE	FALSE	Absent	FALSE	FALSE	FALSE	FALSE	FALSE	FALSE	-2.73333	9.70002	-6.6
AAACAGTCC	8	0	5	30	0	6	AAACAGTCC	0	7.54e-07	3.91e-06	0	7.29e-07	5.39e-06	41	0	0.139894	0.7249	0	0.135206	3.13052	2074.2	0.382971	KQS	KQS	FALSE	FALSE	FALSE	FALSE	Absent	FALSE	FALSE	FALSE	FALSE	FALSE	FALSE	-2.73333	9.70002	-9.8
AAACAGTCG	10	0	24	0	1	6	AAACAGTCG	0	3.62e-06	0	1.18e-07	7.29e-07	4.46e-06	31	0	0.810354	0	0.0264794	0.163166	2.54246	2150.56	0.311127	KQS	KQS	FALSE	FALSE	FALSE	FALSE	Absent	FALSE	FALSE	FALSE	FALSE	FALSE	FALSE	-2.73333	9.70002	-8.4
AAACAGTCT	3	1	21	1	0	27	AAACAGTCT	2.23e-07	3.17e-06	1.3e-07	0	3.28e-06	6.8e-06	50	0.0328513	0.465726	0.0191531	0	0.48227	3.43311	5855.27	0.294165	KQS	KQS	FALSE	FALSE	FALSE	FALSE	Absent	FALSE	FALSE	FALSE	FALSE	FALSE	FALSE	-2.73333	9.70002	-7.8
AAACAGTGA	11	53	5	3	84	29	AAACAGTGA	1.18e-05	7.54e-07	3.91e-07	9.93e-06	3.52e-06	2.64e-05	174	0.447771	0.0285174	0.0147771	0.375719	0.133215	2.71809	2972.41	0.44	KQ*	KQ*	TRUE	FALSE	FALSE	TRUE	Opal (UGA	FALSE	FALSE	FALSE	FALSE	FALSE	FALSE	-2.46667	9.70002	NA
AAACAGTGC	6	0	0	0	2	287	AAACAGTGC	0	0	0	2.36e-07	3.48e-05	3.51e-05	289	0	0	0	0.00673971	0.99326	4.99326	11943.4	0.270801	KQC	KQC	FALSE	FALSE	FALSE	FALSE	Absent	FALSE	FALSE	FALSE	FALSE	FALSE	FALSE	-1.63333	8.54518	-7.1
AAACAGTGG	26	18	108	0	3	248	AAACAGTGG	4.02e-06	1.63e-05	0	3.55e-07	3.01e-05	5.08e-05	377	0.0791766	0.320706	0	0.00698634	0.593131	3.71419	7182.79	0.311127	KQW	KQW	FALSE	FALSE	FALSE	FALSE	Absent	FALSE	FALSE	FALSE	FALSE	FALSE	FALSE	-2.76667	9.70002	-8.3
AAACAGTGT	55	21	45	1	12	207	AAACAGTGT	4.69e-06	6.78e-06	1.3e-07	1.42e-06	2.51e-05	3.82e-05	286	0.122904	0.177795	0.0034122	0.037182	0.658707	3.93099	8064.18	0.208006	KQC	KQC	FALSE	FALSE	FALSE	FALSE	Absent	FALSE	FALSE	FALSE	FALSE	FALSE	FALSE	-1.63333	8.54518	-7.1
AAACAGTTA	15	1	1	0	0	301	AAACAGTTA	2.23e-07	1.51e-07	0	0	3.65e-05	3.69e-05	303	0.00604835	0.00408315	0	0	0.989868	4.96356	11879	0.270801	KQL	KQL	FALSE	FALSE	FALSE	FALSE	Absent	FALSE	FALSE	FALSE	FALSE	FALSE	FALSE	-1.2	9.70002	-7.8
AAACAGTTC	3	1	2	0	0	14	AAACAGTTC	2.23e-07	3.02e-07	0	0	1.7e-06	2.22e-06	17	0.100379	0.135529	0	0	0.764092	4.1919	9187.37	0.382971	KQF	KQF	FALSE	FALSE	FALSE	FALSE	Absent	FALSE	FALSE	FALSE	FALSE	FALSE	FALSE	-1.53333	9.70002	-10
AAACAGTTG	26	23	69	1	0	27	AAACAGTTG	5.14e-06	1.04e-05	1.3e-07	0	3.28e-06	1.89e-05	120	0.271085	0.549016	0.0068717	0	0.173027	2.25487	2151.76	0.311127	KQL	KQL	FALSE	FALSE	FALSE	FALSE	Absent	FALSE	FALSE	FALSE	FALSE	FALSE	FALSE	-1.2	9.70002	-10.1
AAACAGTTT	13	5	2	1	1	182	AAACAGTTT	1.12e-06	3.02e-07	1.3e-07	1.18e-07	2.21e-05	2.38e-05	191	0.0469839	0.0126873	0.00547856	0.00497489	0.929875	4.75807	11182.2	0.294165	KQF	KQF	FALSE	FALSE	FALSE	FALSE	Absent	FALSE	FALSE	FALSE	FALSE	FALSE	FALSE	-1.53333	9.70002	-8.2
AAACATAAC	10	1	1	2	3	131	AAACATAAC	2.23e-07	1.51e-07	2.6e-07	3.55e-07	1.59e-05	1.69e-05	138	0.0132176	0.00892303	0.0154124	0.0209932	0.941454	4.86854	11383.6	0.256038	KHN	KHN	FALSE	FALSE	FALSE	FALSE	Absent	FALSE	FALSE	FALSE	FALSE	FALSE	FALSE	-3.53333	9.702	-6.2
AAACATAAG	9	1	4	2	1	195	AAACATAAG	2.23e-07	6.03e-07	2.6e-07	1.18e-07	2.37e-05	2.49e-05	203	0.00897497	0.0242355	0.0104653	0.00475157	0.951573	4.86571	11445.3	0.177388	KHK	KHK	FALSE	FALSE	FALSE	FALSE	Absent	FALSE	FALSE	FALSE	FALSE	FALSE	FALSE	-3.66667	10.8054	-8.4
AAACATACG	4	0	0	0	0	68	AAACATACG	0	0	0	0	8.26e-06	8.26e-06	68	0	0	0	0	1	5	12000	0.194993	KHT	KHT	FALSE	FALSE	FALSE	FALSE	Absent	FALSE	FALSE	FALSE	FALSE	FALSE	FALSE	-2.6	9.702	-8.4
AAACATAGA	9	4	1	2	11	1003	AAACATAGA	8.93e-07	1.51e-07	2.6e-07	1.3e-06	0.000121782	0.000124387	1021	0.00718114	0.00121197	0.00209339	0.0104551	0.979058	4.953	11787.9	0.128019	KHR	KHR	FALSE	FALSE	FALSE	FALSE	Absent	TRUE	FALSE	FALSE	FALSE	FALSE	FALSE	-3.86667	11.6518	-4.6
AAACATAGC	1	2	3	0	0	42	AAACATAGC	4.47e-07	4.52e-07	0	0	5.1e-06	6e-06	47	0.0744562	0.0753964	0	0	0.850147	4.47599	10212.3	0.128019	KHS	KHS	FALSE	FALSE	FALSE	FALSE	Absent	FALSE	FALSE	FALSE	FALSE	FALSE	FALSE	-2.63333	9.702	-6.2
AAACATAGG	16	4	46	0	1	172	AAACATAGG	8.93e-07	6.93e-06	0	1.18e-07	2.09e-05	2.88e-05	223	0.030983	0.240536	0	0.00410079	0.72438	4.15036	8736.81	0.147083	KHR	KHR	FALSE	FALSE	FALSE	FALSE	Absent	TRUE	FALSE	FALSE	FALSE	FALSE	FALSE	-3.86667	11.6518	-8.3
AAACATAGT	4	1	1	0	0	83	AAACATAGT	2.23e-07	1.51e-07	0	0	1.01e-05	1.05e-05	85	0.0213658	0.0144238	0	0	0.96421	4.87127	11572.7	0.0983333	KHS	KHS	FALSE	FALSE	FALSE	FALSE	Absent	FALSE	FALSE	FALSE	FALSE	FALSE	FALSE	-2.63333	9.702	-4.9
AAACATATA	2	1	4	0	0	195	AAACATATA	2.23e-07	6.03e-07	0	0	2.37e-05	2.45e-05	200	0.00911365	0.02461	0	0	0.966276	4.88972	11598.5	0.0424591	KHI	KHI	FALSE	FALSE	FALSE	FALSE	Absent	FALSE	FALSE	FALSE	FALSE	FALSE	FALSE	-0.866667	9.702	-4.4
AAACATATG	5	6	2	1	0	496	AAACATATG	1.34e-06	3.02e-07	1.3e-07	0	6.02e-05	6.2e-05	505	0.0216125	0.00486342	0.0021001	0	0.971424	4.89476	11659.4	0.0983333	KHM	KHM	FALSE	FALSE	FALSE	FALSE	Absent	FALSE	FALSE	FALSE	FALSE	FALSE	FALSE	-1.73333	9.702	-9.4
AAACATCAC	5	0	1	0	0	274	AAACATCAC	0	1.51e-07	0	0	3.33e-05	3.34e-05	275	0	0.00451098	0	0	0.995489	4.98647	11946.4	0.128019	KHH	KHH	FALSE	FALSE	FALSE	FALSE	Absent	FALSE	FALSE	FALSE	FALSE	FALSE	FALSE	-3.43333	9.70397	-5.3
AAACATCAG	7	8	4	0	0	179	AAACATCAG	1.79e-06	6.03e-07	0	0	2.17e-05	2.41e-05	191	0.0740563	0.0249972	0	0	0.900947	4.62878	10815.8	0.208006	KHQ	KHQ	FALSE	FALSE	FALSE	FALSE	Absent	FALSE	FALSE	FALSE	FALSE	FALSE	FALSE	-3.53333	9.702	-8.4
AAACATCAT	1	10	1	0	0	300	AAACATCAT	2.23e-06	1.51e-07	0	0	3.64e-05	3.88e-05	311	0.0575405	0.00388448	0	0	0.938575	4.75818	11264.5	0.0983333	KHH	KHH	FALSE	FALSE	FALSE	FALSE	Absent	FALSE	FALSE	FALSE	FALSE	FALSE	FALSE	-3.43333	9.70397	-4.6
AAACATCGA	13	1	2	11	0	573	AAACATCGA	2.23e-07	3.02e-07	1.43e-06	0	6.96e-05	7.15e-05	587	0.00312193	0.00421515	0.0200218	0	0.972641	4.93482	11684.3	0.00256038	KHR	KHR	FALSE	FALSE	FALSE	FALSE	Absent	FALSE	FALSE	FALSE	FALSE	FALSE	FALSE	-3.86667	11.6518	-4.6
AAACATCGG	11	9	9	2	1	265	AAACATCGG	2.01e-06	1.36e-06	2.6e-07	1.18e-07	3.22e-05	3.59e-05	286	0.0559504	0.0377713	0.007249	0.00329128	0.895738	4.6451	10770.7	0.128019	KHR	KHR	FALSE	FALSE	FALSE	FALSE	Absent	FALSE	FALSE	FALSE	FALSE	FALSE	FALSE	-3.86667	11.6518	-8.3
AAACATCTG	3	0	3	1	2	35	AAACATCTG	0	4.52e-07	1.3e-07	2.36e-07	4.25e-06	5.07e-06	41	0	0.0892291	0.025687	0.0466509	0.838433	4.63429	10255.3	0.266083	KHL	KHL	FALSE	FALSE	FALSE	FALSE	Absent	FALSE	FALSE	FALSE	FALSE	FALSE	FALSE	-1.1	9.702	-9.6
AAACATCTT	2	0	1	0	11	270	AAACATCTT	0	1.51e-07	0	1.3e-06	3.28e-05	3.42e-05	282	0	0.00440361	0	0.037988	0.957608	4.9488	11628.6	0.0983333	KHL	KHL	FALSE	FALSE	FALSE	FALSE	Absent	FALSE	FALSE	FALSE	FALSE	FALSE	FALSE	-1.1	9.702	-6.8
AAACATGAC	4	1	5	0	0	5	AAACATGAC	2.23e-07	7.54e-07	0	0	6.07e-07	1.58e-06	11	0.140964	0.475813	0	0	0.383223	3.00871	4658.59	0.221736	KHD	KHD	FALSE	FALSE	FALSE	FALSE	Absent	FALSE	FALSE	FALSE	FALSE	FALSE	FALSE	-3.53333	7.54934	-8.8
AAACATGAG	4	3	4	4	0	161	AAACATGAG	6.7e-07	6.03e-07	5.21e-07	0	1.95e-05	2.13e-05	172	0.0313902	0.0282548	0.0244017	0	0.915953	4.74087	11010.1	0.144837	KHE	KHE	FALSE	FALSE	FALSE	FALSE	Absent	FALSE	FALSE	FALSE	FALSE	FALSE	FALSE	-3.53333	7.54974	-8.4
AAACATGAT	7	2	5	0	0	281	AAACATGAT	4.47e-07	7.54e-07	0	0	3.41e-05	3.53e-05	288	0.0126454	0.0213418	0	0	0.966013	4.88539	11595	0.170318	KHD	KHD	FALSE	FALSE	FALSE	FALSE	Absent	FALSE	FALSE	FALSE	FALSE	FALSE	FALSE	-3.53333	7.54934	-7.7
AAACATGCA	4	2	6	1	14	306	AAACATGCA	4.47e-07	9.05e-07	1.3e-07	1.66e-06	3.72e-05	4.03e-05	329	0.011085	0.02245	0.00323143	0.0410808	0.922153	4.84077	11218.6	0.221736	KHA	KHA	FALSE	FALSE	FALSE	FALSE	Absent	FALSE	FALSE	FALSE	FALSE	FALSE	FALSE	-1.76667	9.702	-6.9
AAACATGCG	10	0	28	0	0	2	AAACATGCG	0	4.22e-06	0	0	2.43e-07	4.46e-06	30	0	0.9456	0	0	0.0543995	2.1632	766.266	0.125433	KHA	KHA	FALSE	FALSE	FALSE	FALSE	Absent	FALSE	FALSE	FALSE	FALSE	FALSE	FALSE	-1.76667	9.702	-8.4
AAACATGCT	4	0	1	0	0	154	AAACATGCT	0	1.51e-07	0	0	1.87e-05	1.88e-05	155	0	0.00799791	0	0	0.992002	4.97601	11905	0.139064	KHA	KHA	FALSE	FALSE	FALSE	FALSE	Absent	FALSE	FALSE	FALSE	FALSE	FALSE	FALSE	-1.76667	9.702	-6.9
AAACATGGA	22	14	45	1	0	25	AAACATGGA	3.13e-06	6.78e-06	1.3e-07	0	3.04e-06	1.31e-05	85	0.239092	0.51881	0.0099569	0	0.232141	2.46729	2858.7	0.128019	KHG	KHG	FALSE	FALSE	FALSE	FALSE	Absent	FALSE	FALSE	FALSE	FALSE	FALSE	FALSE	-2.5	9.702	-11
AAACATGGC	9	1	23	4	0	2	AAACATGGC	2.23e-07	3.47e-06	5.21e-07	0	2.43e-07	4.45e-06	30	0.0501341	0.778431	0.116918	0	0.0545177	2.23034	818.777	0.256038	KHG	KHG	FALSE	FALSE	FALSE	FALSE	Absent	FALSE	FALSE	FALSE	FALSE	FALSE	FALSE	-2.5	9.702	-10.2
AAACATGGG	23	31	5	14	111	6	AAACATGGG	6.92e-06	7.54e-07	1.82e-06	1.31e-05	7.29e-07	2.34e-05	167	0.296463	0.0322803	0.0780592	0.561999	0.0311985	2.99919	2454.22	0.147083	KHG	KHG	FALSE	FALSE	FALSE	FALSE	Absent	FALSE	FALSE	FALSE	FALSE	FALSE	FALSE	-2.5	9.702	-13.9
AAACATGTA	18	76	1	0	0	372	AAACATGTA	1.7e-05	1.51e-07	0	0	4.52e-05	6.23e-05	449	0.272462	0.0024202	0	0	0.725118	3.90289	8707.16	0.286259	KHV	KHV	FALSE	FALSE	FALSE	FALSE	Absent	FALSE	FALSE	FALSE	FALSE	FALSE	FALSE	-0.966667	9.702	-7.2
AAACATGTG	5	1	14	4	0	18	AAACATGTG	2.23e-07	2.11e-06	5.21e-07	0	2.19e-06	5.04e-06	37	0.0443061	0.418746	0.103326	0	0.433621	3.35988	5316.59	0.161933	KHV	KHV	FALSE	FALSE	FALSE	FALSE	Absent	FALSE	FALSE	FALSE	FALSE	FALSE	FALSE	-0.966667	9.702	-9.4
AAACATGTT	16	8	4	5	1	2070	AAACATGTT	1.79e-06	6.03e-07	6.51e-07	1.18e-07	0.000251335	0.000254494	2088	0.00701974	0.00236946	0.00255793	0.000464553	0.987588	4.95923	11854.7	0.139064	KHV	KHV	FALSE	FALSE	FALSE	FALSE	Absent	FALSE	FALSE	FALSE	FALSE	FALSE	FALSE	-0.966667	9.702	-7.2
AAACATTAA	4	16	0	0	2	61	AAACATTAA	3.57e-06	0	0	2.36e-07	7.41e-06	1.12e-05	79	0.318562	0	0	0.0210818	0.660356	3.70467	8006.54	0.0983333	KH*	KH*	TRUE	FALSE	TRUE	FALSE	Ochre (UAA)	FALSE	FALSE	FALSE	FALSE	FALSE	FALSE	-2.36667	9.702	NA
AAACATTAC	3	1	1	0	0	136	AAACATTAC	2.23e-07	1.51e-07	0	0	1.65e-05	1.69e-05	138	0.0132239	0.00892725	0	0	0.977849	4.92032	11735.5	0.221736	KHY	KHY	FALSE	FALSE	FALSE	FALSE	Absent	FALSE	FALSE	FALSE	FALSE	FALSE	FALSE	-2.8	9.30071	-5.1
AAACATTAG	20	2	18	45	3	47	AAACATTAG	4.47e-07	2.71e-06	5.86e-06	3.55e-07	5.71e-06	1.51e-05	115	0.0296162	0.179941	0.388506	0.0235193	0.378417	3.54118	4880.96	0.0983333	KH*	KH*	TRUE	TRUE	FALSE	FALSE	Amber (UAG)	FALSE	FALSE	FALSE	FALSE	FALSE	FALSE	-2.36667	9.702	NA
AAACATTAT	8	0	1	0	1	255	AAACATTAT	0	1.51e-07	0	1.18e-07	3.1e-05	3.12e-05	257	0	0.00482712	0	0.00378558	0.991387	4.98173	11910.9	0.170318	KHY	KHY	FALSE	FALSE	FALSE	FALSE	Absent	FALSE	FALSE	FALSE	FALSE	FALSE	FALSE	-2.8	9.30071	-4.2
AAACATTCC	16	2	24	1	13	5	AAACATTCC	4.47e-07	3.62e-06	1.3e-07	1.54e-06	6.07e-07	6.34e-06	45	0.0704568	0.570772	0.020539	0.24246	0.0957717	2.72232	2104.34	0.181046	KHS	KHS	FALSE	FALSE	FALSE	FALSE	Absent	FALSE	FALSE	FALSE	FALSE	FALSE	FALSE	-2.63333	9.702	-7.5
AAACATTCG	6	0	1	0	0	549	AAACATTCG	0	1.51e-07	0	0	6.67e-05	6.68e-05	550	0	0.00225648	0	0	0.997744	4.99323	11973.2	0.147083	KHS	KHS	FALSE	FALSE	FALSE	FALSE	Absent	FALSE	FALSE	FALSE	FALSE	FALSE	FALSE	-2.63333	9.702	-8.4
AAACATTGA	13	41	4	3	146	31	AAACATTGA	9.16e-06	6.03e-07	3.91e-07	1.73e-05	3.76e-06	3.12e-05	225	0.293695	0.0193433	0.0125291	0.553693	0.120739	3.18844	3457.88	0.0983333	KH*	KH*	TRUE	FALSE	FALSE	TRUE	Opal (UGA	FALSE	FALSE	FALSE	FALSE	FALSE	FALSE	-2.36667	9.702	NA
AAACATTGC	1	1	1	0	2	23	AAACATTGC	2.23e-07	1.51e-07	0	2.36e-07	2.79e-06	3.4e-06	27	0.0656191	0.0442985	0	0.0694807	0.820602	4.53515	10104	0.128019	KHC	KHC	FALSE	FALSE	FALSE	FALSE	Absent	FALSE	FALSE	FALSE	FALSE	FALSE	FALSE	-1.53333	8.55277	-5.7
AAACATTGG	14	6	2	14	1	86	AAACATTGG	1.34e-06	3.02e-07	1.82e-06	1.18e-07	1.04e-05	1.4e-05	109	0.0955387	0.0214989	0.12997	0.00843009	0.744562	4.28498	9047.57	0.147083	KHW	KHW	FALSE	FALSE	FALSE	FALSE	Absent	FALSE	FALSE	FALSE	FALSE	FALSE	FALSE	-2.66667	9.702	-8.3
AAACATTGT	11	2	2	1	16	559	AAACATTGT	4.47e-07	3.02e-07	1.3e-07	1.89e-06	6.79e-05	7.06e-05	580	0.00632226	0.00426806	0.00184302	0.0267773	0.960789	4.93144	11627.6	0.0983333	KHC	KHC	FALSE	FALSE	FALSE	FALSE	Absent	FALSE	FALSE	FALSE	FALSE	FALSE	FALSE	-1.53333	8.55277	-5.7
AAACATTTA	8	2	2	0	0	653	AAACATTTA	4.47e-07	3.02e-07	0	0	7.93e-05	8e-05	657	0.00558038	0.00376724	0	0	0.990652	4.96638	11888.4	0.128019	KHL	KHL	FALSE	FALSE	FALSE	FALSE	Absent	FALSE	FALSE	FALSE	FALSE	FALSE	FALSE	-1.1	9.702	-4.2
AAACATTTG	13	1	3	1	20	99	AAACATTTG	2.23e-07	4.52e-07	1.3e-07	2.36e-06	1.2e-05	1.52e-05	124	0.0147005	0.0297723	0.00857075	0.155656	0.7913	4.67908	10065	0.147083	KHL	KHL	FALSE	FALSE	FALSE	FALSE	Absent	FALSE	FALSE	FALSE	FALSE	FALSE	FALSE	-1.1	9.702	-10.3
AAACATTTT	5	0	1	0	1	445	AAACATTTT	0	1.51e-07	0	1.18e-07	5.4e-05	5.43e-05	447	0	0.00277631	0	0.00217727	0.995046	4.98949	11948.7	0.139064	KHF	KHF	FALSE	FALSE	FALSE	FALSE	Absent	FALSE	FALSE	FALSE	FALSE	FALSE	FALSE	-1.43333	9.702	-4.2
AAACCAAAA	12	5	4	0	0	462	AAACCAAAA	1.12e-06	6.03e-07	0	0	5.61e-05	5.78e-05	471	0.0193126	0.0104301	0	0	0.970257	4.89146	11644.7	0.408248	KPK	KPK	FALSE	FALSE	FALSE	FALSE	Absent	FALSE	FALSE	FALSE	FALSE	FALSE	FALSE	-3.13333	10.8054	-5.8
AAACCAAAC	15	2	2	0	4	160	AAACCAAAC	4.47e-07	3.02e-07	0	4.73e-07	1.94e-05	2.06e-05	168	0.0216303	0.0146023	0	0.0229032	0.940864	4.84677	11375	0.333333	KPN	KPN	FALSE	FALSE	FALSE	FALSE	Absent	FALSE	FALSE	FALSE	FALSE	FALSE	FALSE	-3	9.70002	-7.8
AAACCAAAG	16	3	5	0	1	384	AAACCAAAG	6.7e-07	7.54e-07	0	1.18e-07	4.66e-05	4.82e-05	393	0.0139087	0.0156492	0	0.00245453	0.967988	4.89496	11626.8	0.23094	KPK	KPK	FALSE	FALSE	FALSE	FALSE	Absent	FALSE	FALSE	FALSE	FALSE	FALSE	FALSE	-3.13333	10.8054	-8.4
AAACCAAGC	3	1	1	1	0	10	AAACCAAGC	2.23e-07	1.51e-07	1.3e-07	0	1.21e-06	1.72e-06	13	0.129949	0.087727	0.0757638	0	0.70656	4.06549	8537.3	0.166667	KPS	KPS	FALSE	FALSE	FALSE	FALSE	Absent	FALSE	FALSE	FALSE	FALSE	FALSE	FALSE	-2.1	9.70002	-7.8
AAACCAAGG	6	0	5	0	3	7	AAACCAAGG	0	7.54e-07	0	3.55e-07	8.5e-07	1.96e-06	15	0	0.384895	0	0.181109	0.433996	3.66421	5906.13	0.191485	KPR	KPR	FALSE	FALSE	FALSE	FALSE	Absent	TRUE	FALSE	FALSE	FALSE	FALSE	FALSE	-3.33333	11.6518	-9.1
AAACCAAGT	8	2	3	4	1	43	AAACCAAGT	4.47e-07	4.52e-07	5.21e-07	1.18e-07	5.22e-06	6.76e-06	53	0.0660793	0.0669137	0.0770517	0.017492	0.772463	4.36335	9388.11	0.128019	KPS	KPS	FALSE	FALSE	FALSE	FALSE	Absent	FALSE	FALSE	FALSE	FALSE	FALSE	FALSE	-2.1	9.70002	-6.3
AAACCAATG	6	0	23	6	14	339	AAACCAATG	0	3.47e-06	7.81e-07	1.66e-06	4.12e-05	4.71e-05	382	0	0.0736721	0.016598	0.0351681	0.874562	4.71062	10640.1	0.166667	KPM	KPM	FALSE	FALSE	FALSE	FALSE	Absent	FALSE	FALSE	FALSE	FALSE	FALSE	FALSE	-1.2	9.70002	-9.4
AAACCAATT	7	5	0	0	0	1085	AAACCAATT	1.12e-06	0	0	0	0.000131739	0.000132855	1090	0.00840428	0	0	0	0.991596	4.96638	11899.3	0.221736	KPI	KPI	FALSE	FALSE	FALSE	FALSE	Absent	FALSE	FALSE	FALSE	FALSE	FALSE	FALSE	-0.333333	9.70002	-5.8
AAACCACAA	1	1	1	0	0	17	AAACCACAA	2.23e-07	1.51e-07	0	0	2.06e-06	2.44e-06	19	0.0915893	0.0618306	0	0	0.84658	4.44815	10168.2	0.235702	KPQ	KPQ	FALSE	FALSE	FALSE	FALSE	Absent	FALSE	FALSE	FALSE	FALSE	FALSE	FALSE	-3	9.70002	-5.6
AAACCACAG	11	0	4	1	0	246	AAACCACAG	0	6.03e-07	1.3e-07	0	2.99e-05	3.06e-05	251	0	0.019705	0.00425447	0	0.97604	4.93238	11717.4	0.270801	KPQ	KPQ	FALSE	FALSE	FALSE	FALSE	Absent	FALSE	FALSE	FALSE	FALSE	FALSE	FALSE	-3	9.70002	-8.4
AAACCACGG	16	12	36	1	0	62	AAACCACGG	2.68e-06	5.43e-06	1.3e-07	0	7.53e-06	1.58e-05	111	0.16998	0.344253	0.00825853	0	0.477509	3.27081	5779.78	0.166667	KPR	KPR	FALSE	FALSE	FALSE	FALSE	Absent	FALSE	FALSE	FALSE	FALSE	FALSE	FALSE	-3.33333	11.6518	-9.1
AAACCACGT	9	1	0	1	0	500	AAACCACGT	2.23e-07	0	1.3e-07	0	6.07e-05	6.11e-05	502	0.00365708	0	0.00213217	0	0.994211	4.98111	11931.9	0.333333	KPR	KPR	FALSE	FALSE	FALSE	FALSE	Absent	FALSE	FALSE	FALSE	FALSE	FALSE	FALSE	-3.33333	11.6518	-6.3
AAACCACTG	7	0	12	0	0	11	AAACCACTG	0	1.81e-06	0	0	1.34e-06	3.14e-06	23	0	0.575278	0	0	0.424722	3.27417	5165.7	0.34641	KPL	KPL	FALSE	FALSE	FALSE	FALSE	Absent	FALSE	FALSE	FALSE	FALSE	FALSE	FALSE	-0.566667	9.70002	-9.6
AAACCAGAG	12	1	8	0	0	82	AAACCAGAG	2.23e-07	1.21e-06	0	0	9.96e-06	1.14e-05	91	0.0196134	0.105926	0	0	0.874461	4.60377	10506.6	0.188562	KPE	KPE	FALSE	FALSE	FALSE	FALSE	Absent	FALSE	FALSE	FALSE	FALSE	FALSE	FALSE	-3	6.40878	-8.4
AAACCAGAT	3	2	3	0	0	343	AAACCAGAT	4.47e-07	4.52e-07	0	0	4.16e-05	4.25e-05	348	0.0104975	0.0106301	0	0	0.978872	4.92612	11748	0.221736	KPD	KPD	FALSE	FALSE	FALSE	FALSE	Absent	FALSE	FALSE	FALSE	FALSE	FALSE	FALSE	-3	6.33737	-6.3
AAACCAGCT	5	0	1	1	7	169	AAACCAGCT	0	1.51e-07	1.3e-07	8.28e-07	2.05e-05	2.16e-05	178	0	0.00697024	0.00601972	0.0382641	0.948746	4.92879	11527.2	0.181046	KPA	KPA	FALSE	FALSE	FALSE	FALSE	Absent	FALSE	FALSE	FALSE	FALSE	FALSE	FALSE	-1.23333	9.70002	-5.8
AAACCAGGA	5	0	21	1	0	10	AAACCAGGA	0	3.17e-06	1.3e-07	0	1.21e-06	4.51e-06	32	0	0.701926	0.0288669	0	0.269207	2.83649	3332.04	0.166667	KPG	KPG	FALSE	FALSE	FALSE	FALSE	Absent	FALSE	FALSE	FALSE	FALSE	FALSE	FALSE	-1.96667	9.70002	-8.6
AAACCAGGC	3	0	11	1	1	2	AAACCAGGC	0	1.66e-06	1.3e-07	1.18e-07	2.43e-07	2.15e-06	15	0	0.77146	0.0605688	0.0550004	0.112971	2.50948	1682.57	0.333333	KPG	KPG	FALSE	FALSE	FALSE	FALSE	Absent	FALSE	FALSE	FALSE	FALSE	FALSE	FALSE	-1.96667	9.70002	-7.8
AAACCAGGG	12	1	34	8	3	2	AAACCAGGG	2.23e-07	5.13e-06	1.04e-06	3.55e-07	2.43e-07	6.99e-06	48	0.0319562	0.733488	0.14905	0.0507552	0.0347504	2.32286	777.811	0.191485	KPG	KPG	FALSE	FALSE	FALSE	FALSE	Absent	FALSE	FALSE	FALSE	FALSE	FALSE	FALSE	-1.96667	9.70002	-11.5
AAACCAGGT	11	0	17	4	0	228	AAACCAGGT	0	2.56e-06	5.21e-07	0	2.77e-05	3.08e-05	249	0	0.0832977	0.0169267	0	0.899776	4.71625	10817.5	0.256038	KPG	KPG	FALSE	FALSE	FALSE	FALSE	Absent	FALSE	FALSE	FALSE	FALSE	FALSE	FALSE	-1.96667	9.70002	-9.3
AAACCAGTA	9	20	2	0	0	152	AAACCAGTA	4.47e-06	3.02e-07	0	0	1.85e-05	2.32e-05	174	0.192316	0.012983	0	0	0.794701	4.19179	9541.81	0.372678	KPV	KPV	FALSE	FALSE	FALSE	FALSE	Absent	FALSE	FALSE	FALSE	FALSE	FALSE	FALSE	-0.433333	9.70002	-5.8
AAACCAGTG	16	5	60	2	0	7	AAACCAGTG	1.12e-06	9.05e-06	2.6e-07	0	8.5e-07	1.13e-05	74	0.0990546	0.802444	0.0231005	0	0.075401	2.15025	1016.95	0.210819	KPV	KPV	FALSE	FALSE	FALSE	FALSE	Absent	FALSE	FALSE	FALSE	FALSE	FALSE	FALSE	-0.433333	9.70002	-9.4
AAACCATAA	7	34	0	1	7	21	AAACCATAA	7.59e-06	0	1.3e-07	8.28e-07	2.55e-06	1.11e-05	63	0.684007	0	0.0117292	0.0745562	0.229708	2.16596	3045.61	0.166667	KP*	KP*	TRUE	FALSE	TRUE	FALSE	Ochre (UAA)	FALSE	FALSE	FALSE	FALSE	FALSE	FALSE	-1.83333	9.70002	NA
AAACCATGA	1	3	1	0	2	8	AAACCATGA	6.7e-07	1.51e-07	0	2.36e-07	9.71e-07	2.03e-06	14	0.330262	0.0743185	0	0.116566	0.478853	3.33943	6181.4	0.166667	KP*	KP*	TRUE	FALSE	FALSE	TRUE	Opal (UGA	FALSE	FALSE	FALSE	FALSE	FALSE	FALSE	-1.83333	9.70002	NA
AAACCCAAG	4	0	4	7	0	7	AAACCCAAG	0	6.03e-07	9.11e-07	0	8.5e-07	2.36e-06	18	0	0.255049	0.385469	0	0.359482	3.46391	4575.67	0.23094	KPK	KPK	FALSE	FALSE	FALSE	FALSE	Absent	FALSE	FALSE	FALSE	FALSE	FALSE	FALSE	-3.13333	10.8054	-8.4
AAACCCAGG	9	2	33	0	0	1	AAACCCAGG	4.47e-07	4.97e-06	0	0	1.21e-07	5.54e-06	36	0.0805751	0.89752	0	0	0.0219051	1.98514	372.175	0.191485	KPR	KPR	FALSE	FALSE	FALSE	FALSE	Absent	TRUE	FALSE	FALSE	FALSE	FALSE	FALSE	-3.33333	11.6518	-8.3
AAACCCAGT	7	66	1	0	7	7	AAACCCAGT	1.47e-05	1.51e-07	0	8.28e-07	8.5e-07	1.66e-05	81	0.889643	0.00909977	0	0.0499544	0.0513031	1.36418	814.358	0.128019	KPS	KPS	FALSE	FALSE	FALSE	FALSE	Absent	FALSE	FALSE	FALSE	FALSE	FALSE	FALSE	-2.1	9.70002	-5.9
AAACCCATT	4	1	0	0	0	9	AAACCCATT	2.23e-07	0	0	0	1.09e-06	1.32e-06	10	0.169679	0	0	0	0.830321	4.32128	9967.24	0.221736	KPI	KPI	FALSE	FALSE	FALSE	FALSE	Absent	FALSE	FALSE	FALSE	FALSE	FALSE	FALSE	-0.333333	9.70002	-6
AAACCCCGG	8	4	2	30	0	4	AAACCCCGG	8.93e-07	3.02e-07	3.91e-06	0	4.86e-07	5.59e-06	40	0.159899	0.0539728	0.699188	0	0.0869401	2.80011	1472.47	0.166667	KPR	KPR	FALSE	FALSE	FALSE	FALSE	Absent	FALSE	FALSE	FALSE	FALSE	FALSE	FALSE	-3.33333	11.6518	-8.3
AAACCCCTA	3	0	4	0	0	7	AAACCCCTA	0	6.03e-07	0	0	8.5e-07	1.45e-06	11	0	0.41503	0	0	0.58497	3.75491	7069.44	0.166667	KPL	KPL	FALSE	FALSE	FALSE	FALSE	Absent	FALSE	FALSE	FALSE	FALSE	FALSE	FALSE	-0.566667	9.70002	NA
AAACCCCTG	9	5	29	5	0	1	AAACCCCTG	1.12e-06	4.37e-06	6.51e-07	0	1.21e-07	6.26e-06	40	0.17834	0.69829	0.103977	0	0.0193934	1.98382	382.468	0.34641	KPL	KPL	FALSE	FALSE	FALSE	FALSE	Absent	FALSE	FALSE	FALSE	FALSE	FALSE	FALSE	-0.566667	9.70002	-9.6
AAACCCCTT	7	6	53	0	0	2	AAACCCCTT	1.34e-06	7.99e-06	0	0	2.43e-07	9.57e-06	61	0.139968	0.834664	0	0	0.0253677	1.93614	407.372	0.128019	KPL	KPL	FALSE	FALSE	FALSE	FALSE	Absent	FALSE	FALSE	FALSE	FALSE	FALSE	FALSE	-0.566667	9.70002	-7.4
AAACCCGAG	14	2	85	1	0	0	AAACCCGAG	4.47e-07	1.28e-05	1.3e-07	0	0	1.34e-05	88	0.0333526	0.956925	0.0097227	0	0	1.97637	121.332	0.188562	KPE	KPE	FALSE	FALSE	FALSE	FALSE	Absent	FALSE	FALSE	FALSE	FALSE	FALSE	FALSE	-3	6.40878	-8.4
AAACCCGGA	2	2	5	5	0	3	AAACCCGGA	4.47e-07	7.54e-07	6.51e-07	0	3.64e-07	2.22e-06	15	0.201578	0.340206	0.293813	0	0.164403	2.58544	2193.98	0.166667	KPG	KPG	FALSE	FALSE	FALSE	FALSE	Absent	FALSE	FALSE	FALSE	FALSE	FALSE	FALSE	-1.96667	9.70002	NA
AAACCCGGC	10	1	3	14	0	0	AAACCCGGC	2.23e-07	4.52e-07	1.82e-06	0	0	2.5e-06	18	0.0893846	0.181027	0.729589	0	0	2.6402	461.264	0.333333	KPG	KPG	FALSE	FALSE	FALSE	FALSE	Absent	FALSE	FALSE	FALSE	FALSE	FALSE	FALSE	-1.96667	9.70002	-6.7
AAACCCGGG	14	9	4	64	6	0	AAACCCGGG	2.01e-06	6.03e-07	8.33e-06	7.09e-07	0	1.17e-05	83	0.172445	0.0517401	0.71495	0.0608645	0	2.66423	657.74	0.191485	KPG	KPG	FALSE	FALSE	FALSE	FALSE	Absent	FALSE	FALSE	FALSE	FALSE	FALSE	FALSE	-1.96667	9.70002	-8.8
AAACCCGGT	15	7	30	38	1	4	AAACCCGGT	1.56e-06	4.52e-06	4.95e-06	1.18e-07	4.86e-07	1.16e-05	80	0.134327	0.388637	0.425142	0.0101594	0.0417348	2.43634	841.799	0.256038	KPG	KPG	FALSE	FALSE	FALSE	FALSE	Absent	FALSE	FALSE	FALSE	FALSE	FALSE	FALSE	-1.96667	9.70002	-8.2
AAACCCTGG	9	12	36	2	0	1	AAACCCTGG	2.68e-06	5.43e-06	2.6e-07	0	1.21e-07	8.49e-06	51	0.315683	0.639339	0.0306751	0	0.0143035	1.7579	273.082	0.191485	KPW	KPW	FALSE	FALSE	FALSE	FALSE	Absent	FALSE	FALSE	FALSE	FALSE	FALSE	FALSE	-2.13333	9.70002	-9.1
AAACCCTGT	4	2	19	6	0	3	AAACCCTGT	4.47e-07	2.86e-06	7.81e-07	0	3.64e-07	4.46e-06	30	0.100221	0.642748	0.175294	0	0.0817379	2.32029	1165.17	0.128019	KPC	KPC	FALSE	FALSE	FALSE	FALSE	Absent	FALSE	FALSE	FALSE	FALSE	FALSE	FALSE	-1	8.54518	-8.1
AAACCGAAA	14	5	1	0	5	245	AAACCGAAA	1.12e-06	1.51e-07	0	5.91e-07	2.97e-05	3.16e-05	256	0.0353274	0.0047698	0	0.0187032	0.9412	4.82568	11363	0.469042	KPK	KPK	FALSE	FALSE	FALSE	FALSE	Absent	FALSE	FALSE	FALSE	FALSE	FALSE	FALSE	-3.13333	10.8054	-4.9
AAACCGAAG	8	2	0	2	1	95	AAACCGAAG	4.47e-07	0	2.6e-07	1.18e-07	1.15e-05	1.24e-05	100	0.0361345	0	0.0210673	0.00956525	0.933233	4.80376	11246.6	0.26533	KPK	KPK	FALSE	FALSE	FALSE	FALSE	Absent	FALSE	FALSE	FALSE	FALSE	FALSE	FALSE	-3.13333	10.8054	-8.4
AAACCGAAT	10	0	1	0	0	618	AAACCGAAT	0	1.51e-07	0	0	7.5e-05	7.52e-05	619	0	0.00200505	0	0	0.997995	4.99398	11976.2	0.294165	KPN	KPN	FALSE	FALSE	FALSE	FALSE	Absent	FALSE	FALSE	FALSE	FALSE	FALSE	FALSE	-3	9.70002	-7.5
AAACCGACG	13	0	63	0	0	2	AAACCGACG	0	9.5e-06	0	0	2.43e-07	9.74e-06	65	0	0.975069	0	0	0.024931	2.07479	416.181	0.291662	KPT	KPT	FALSE	FALSE	FALSE	FALSE	Absent	FALSE	FALSE	FALSE	FALSE	FALSE	FALSE	-2.06667	9.70002	-8.4
AAACCGAGA	11	4	1	2	0	157	AAACCGAGA	8.93e-07	1.51e-07	2.6e-07	0	1.91e-05	2.04e-05	164	0.0438573	0.00740185	0.0127849	0	0.935956	4.7768	11240.9	0.191485	KPR	KPR	FALSE	FALSE	FALSE	FALSE	Absent	TRUE	FALSE	FALSE	FALSE	FALSE	FALSE	-3.33333	11.6518	-5.7
AAACCGATA	5	1	3	0	0	138	AAACCGATA	2.23e-07	4.52e-07	0	0	1.68e-05	1.74e-05	142	0.0128109	0.0259454	0	0	0.961244	4.87092	11538.3	0.0635085	KPI	KPI	FALSE	FALSE	FALSE	FALSE	Absent	FALSE	FALSE	FALSE	FALSE	FALSE	FALSE	-0.333333	9.70002	-4.9
AAACCGATG	7	0	21	4	0	10	AAACCGATG	0	3.17e-06	5.21e-07	0	1.21e-06	4.9e-06	35	0	0.645983	0.106265	0	0.247752	2.84952	3114.3	0.22	KPM	KPM	FALSE	FALSE	FALSE	FALSE	Absent	FALSE	FALSE	FALSE	FALSE	FALSE	FALSE	-1.2	9.70002	-9.4
AAACCGATT	17	1	6	1	16	2011	AAACCGATT	2.23e-07	9.05e-07	1.3e-07	1.89e-06	0.000244172	0.000247321	2035	0.000902916	0.00365728	0.000526423	0.00764841	0.987265	4.97672	11875.5	0.254755	KPI	KPI	FALSE	FALSE	FALSE	FALSE	Absent	FALSE	FALSE	FALSE	FALSE	FALSE	FALSE	-0.333333	9.70002	-5.2
AAACCGCAA	8	0	0	0	0	275	AAACCGCAA	0	0	0	0	3.34e-05	3.34e-05	275	0	0	0	0	1	5	12000	0.270801	KPQ	KPQ	FALSE	FALSE	FALSE	FALSE	Absent	FALSE	FALSE	FALSE	FALSE	FALSE	FALSE	-3	9.70002	-4.9
AAACCGCAG	2	2	4	0	0	6	AAACCGCAG	4.47e-07	6.03e-07	0	0	7.29e-07	1.78e-06	12	0.251172	0.339126	0	0	0.409702	2.97793	4962.14	0.311127	KPQ	KPQ	FALSE	FALSE	FALSE	FALSE	Absent	FALSE	FALSE	FALSE	FALSE	FALSE	FALSE	-3	9.70002	-8.4
AAACCGCAT	8	0	0	0	0	56	AAACCGCAT	0	0	0	0	6.8e-06	6.8e-06	56	0	0	0	0	1	5	12000	0.147083	KPH	KPH	FALSE	FALSE	FALSE	FALSE	Absent	FALSE	FALSE	FALSE	FALSE	FALSE	FALSE	-2.9	9.702	-4.9
AAACCGCGA	8	4	9	0	7	168	AAACCGCGA	8.93e-07	1.36e-06	0	8.28e-07	2.04e-05	2.35e-05	188	0.0380494	0.0577949	0	0.0352525	0.868903	4.63917	10561.4	0.00382971	KPR	KPR	FALSE	FALSE	FALSE	FALSE	Absent	FALSE	FALSE	FALSE	FALSE	FALSE	FALSE	-3.33333	11.6518	-5.8
AAACCGCGC	1	0	0	0	0	68	AAACCGCGC	0	0	0	0	8.26e-06	8.26e-06	68	0	0	0	0	1	5	12000	0.324962	KPR	KPR	FALSE	FALSE	FALSE	FALSE	Absent	FALSE	FALSE	FALSE	FALSE	FALSE	FALSE	-3.33333	11.6518	NA
AAACCGCGG	9	10	43	2	0	2	AAACCGCGG	2.23e-06	6.48e-06	2.6e-07	0	2.43e-07	9.22e-06	57	0.242235	0.703177	0.0282458	0	0.0263416	1.86504	422.272	0.191485	KPR	KPR	FALSE	FALSE	FALSE	FALSE	Absent	FALSE	FALSE	FALSE	FALSE	FALSE	FALSE	-3.33333	11.6518	-9.1
AAACCGGAA	8	0	21	0	7	9	AAACCGGAA	0	3.17e-06	0	8.28e-07	1.09e-06	5.09e-06	37	0	0.622438	0	0.162712	0.21485	2.96997	3238.65	0.382971	KPE	KPE	FALSE	FALSE	FALSE	FALSE	Absent	FALSE	FALSE	FALSE	FALSE	FALSE	FALSE	-3	6.40878	-5.4
AAACCGGAC	7	0	11	16	0	0	AAACCGGAC	0	1.66e-06	2.08e-06	0	0	3.74e-06	27	0	0.443225	0.556775	0	0	2.55678	387.252	0.331662	KPD	KPD	FALSE	FALSE	FALSE	FALSE	Absent	FALSE	FALSE	FALSE	FALSE	FALSE	FALSE	-3	6.33737	-8.9
AAACCGGAT	9	19	43	1	0	7	AAACCGGAT	4.24e-06	6.48e-06	1.3e-07	0	8.5e-07	1.17e-05	70	0.362473	0.553795	0.0111227	0	0.0726096	1.86648	951.694	0.254755	KPD	KPD	FALSE	FALSE	FALSE	FALSE	Absent	FALSE	FALSE	FALSE	FALSE	FALSE	FALSE	-3	6.33737	-7
AAACCGGCT	4	10	54	6	2	2	AAACCGGCT	2.23e-06	8.14e-06	7.81e-07	2.36e-07	2.43e-07	1.16e-05	74	0.191942	0.699718	0.0671442	0.0203238	0.0208725	1.97847	451.727	0.208006	KPA	KPA	FALSE	FALSE	FALSE	FALSE	Absent	FALSE	FALSE	FALSE	FALSE	FALSE	FALSE	-1.23333	9.70002	-7
AAACCGGGA	5	8	67	1	1	1	AAACCGGGA	1.79e-06	1.01e-05	1.3e-07	1.18e-07	1.21e-07	1.23e-05	78	0.145754	0.824072	0.0106223	0.00964573	0.00990616	1.91388	261.776	0.191485	KPG	KPG	FALSE	FALSE	FALSE	FALSE	Absent	FALSE	FALSE	FALSE	FALSE	FALSE	FALSE	-1.96667	9.70002	-8.3
AAACCGGGC	16	2	28	7	0	0	AAACCGGGC	4.47e-07	4.22e-06	9.11e-07	0	0	5.58e-06	37	0.0800526	0.756593	0.163354	0	0	2.0833	190.405	0.382971	KPG	KPG	FALSE	FALSE	FALSE	FALSE	Absent	FALSE	FALSE	FALSE	FALSE	FALSE	FALSE	-1.96667	9.70002	-8.4
AAACCGGGG	14	4	33	62	4	1	AAACCGGGG	8.93e-07	4.97e-06	8.07e-06	4.73e-07	1.21e-07	1.45e-05	104	0.0614564	0.342279	0.555375	0.0325365	0.00835375	2.58405	592.904	0.22	KPG	KPG	FALSE	FALSE	FALSE	FALSE	Absent	FALSE	FALSE	FALSE	FALSE	FALSE	FALSE	-1.96667	9.70002	-10.8
AAACCGGGT	12	6	2	13	10	1	AAACCGGGT	1.34e-06	3.02e-07	1.69e-06	1.18e-06	1.21e-07	4.64e-06	32	0.288914	0.0650138	0.364962	0.25493	0.0261813	2.66445	1464.48	0.294165	KPG	KPG	FALSE	FALSE	FALSE	FALSE	Absent	FALSE	FALSE	FALSE	FALSE	FALSE	FALSE	-1.96667	9.70002	-11
AAACCGGTA	16	5	20	0	0	4	AAACCGGTA	1.12e-06	3.02e-06	0	0	4.86e-07	4.62e-06	29	0.241819	0.652995	0	0	0.105185	2.07374	1345.42	0.428174	KPV	KPV	FALSE	FALSE	FALSE	FALSE	Absent	FALSE	FALSE	FALSE	FALSE	FALSE	FALSE	-0.433333	9.70002	-7.3
AAACCGGTG	15	12	8	11	223	0	AAACCGGTG	2.68e-06	1.21e-06	1.43e-06	2.64e-05	0	3.17e-05	254	0.0845811	0.0380663	0.0452035	0.832149	0	3.62492	3029.12	0.242212	KPV	KPV	FALSE	FALSE	FALSE	FALSE	Absent	FALSE	FALSE	FALSE	FALSE	FALSE	FALSE	-0.433333	9.70002	-9.4
AAACCGGTT	11	3	20	0	35	110	AAACCGGTT	6.7e-07	3.02e-06	0	4.14e-06	1.34e-05	2.12e-05	168	0.031632	0.142362	0	0.195379	0.630627	4.25101	8288.6	0.208006	KPV	KPV	FALSE	FALSE	FALSE	FALSE	Absent	FALSE	FALSE	FALSE	FALSE	FALSE	FALSE	-0.433333	9.70002	-5.7
AAACCGTAA	10	41	2	0	0	12	AAACCGTAA	9.16e-06	3.02e-07	0	0	1.46e-06	1.09e-05	55	0.838878	0.0276251	0	0	0.133497	1.56161	1622.05	0.22	KP*	KP*	TRUE	FALSE	TRUE	FALSE	Ochre (UAA)	FALSE	FALSE	FALSE	FALSE	FALSE	FALSE	-1.83333	9.70002	NA
AAACCGTAG	8	6	3	32	0	8	AAACCGTAG	1.34e-06	4.52e-07	4.17e-06	0	9.71e-07	6.93e-06	49	0.19335	0.0652639	0.601215	0	0.140171	2.82838	2054.48	0.22	KP*	KP*	TRUE	TRUE	FALSE	FALSE	Amber (UAG)	FALSE	FALSE	FALSE	FALSE	FALSE	FALSE	-1.83333	9.70002	NA
AAACCGTAT	7	2	2	0	0	988	AAACCGTAT	4.47e-07	3.02e-07	0	0	0.000119961	0.000120709	992	0.00369997	0.0024978	0	0	0.993802	4.97771	11926	0.254755	KPY	KPY	FALSE	FALSE	FALSE	FALSE	Absent	FALSE	FALSE	FALSE	FALSE	FALSE	FALSE	-2.26667	9.29829	-6.5
AAACCGTGA	13	17	6	3	38	4	AAACCGTGA	3.8e-06	9.05e-07	3.91e-07	4.49e-06	4.86e-07	1.01e-05	68	0.377002	0.0898266	0.0387885	0.446152	0.0482313	2.69878	2226.51	0.22	KP*	KP*	TRUE	FALSE	FALSE	TRUE	Opal (UGA	FALSE	FALSE	FALSE	FALSE	FALSE	FALSE	-1.83333	9.70002	NA
AAACCGTGG	7	0	9	13	3	0	AAACCGTGG	0	1.36e-06	1.69e-06	3.55e-07	0	3.4e-06	25	0	0.398585	0.497221	0.104194	0	2.70561	721.263	0.22	KPW	KPW	FALSE	FALSE	FALSE	FALSE	Absent	FALSE	FALSE	FALSE	FALSE	FALSE	FALSE	-2.13333	9.70002	-13.1
AAACCGTGT	8	9	57	9	0	4	AAACCGTGT	2.01e-06	8.59e-06	1.17e-06	0	4.86e-07	1.23e-05	79	0.163928	0.700883	0.0955744	0	0.0396138	2.05049	620.094	0.147083	KPC	KPC	FALSE	FALSE	FALSE	FALSE	Absent	FALSE	FALSE	FALSE	FALSE	FALSE	FALSE	-1	8.54518	-9.3
AAACCGTTA	6	6	1	0	0	201	AAACCGTTA	1.34e-06	1.51e-07	0	0	2.44e-05	2.59e-05	208	0.0517408	0.00582158	0	0	0.942438	4.77557	11311	0.191485	KPL	KPL	FALSE	FALSE	FALSE	FALSE	Absent	FALSE	FALSE	FALSE	FALSE	FALSE	FALSE	-0.566667	9.70002	-6.3
AAACCGTTT	16	1	74	0	5	11	AAACCGTTT	2.23e-07	1.12e-05	0	5.91e-07	1.34e-06	1.33e-05	91	0.0167829	0.838414	0	0.0444264	0.100377	2.3732	1465.41	0.208006	KPF	KPF	FALSE	FALSE	FALSE	FALSE	Absent	FALSE	FALSE	FALSE	FALSE	FALSE	FALSE	-0.9	9.70002	-6.3
AAACCTAAA	10	2	0	0	8	313	AAACCTAAA	4.47e-07	0	0	9.46e-07	3.8e-05	3.94e-05	323	0.0113366	0	0	0.0240075	0.964656	4.93065	11662.5	0.313581	KPK	KPK	FALSE	FALSE	FALSE	FALSE	Absent	FALSE	FALSE	FALSE	FALSE	FALSE	FALSE	-3.13333	10.8054	-4.6
AAACCTAAT	13	0	1	0	0	483	AAACCTAAT	0	1.51e-07	0	0	5.86e-05	5.88e-05	484	0	0.00256403	0	0	0.997436	4.99231	11969.5	0.196667	KPN	KPN	FALSE	FALSE	FALSE	FALSE	Absent	FALSE	FALSE	FALSE	FALSE	FALSE	FALSE	-3	9.70002	-4.6
AAACCTACT	4	0	1	2	0	318	AAACCTACT	0	1.51e-07	2.6e-07	0	3.86e-05	3.9e-05	321	0	0.00386329	0.00667292	0	0.989464	4.97506	11878	0.139064	KPT	KPT	FALSE	FALSE	FALSE	FALSE	Absent	FALSE	FALSE	FALSE	FALSE	FALSE	FALSE	-2.06667	9.70002	-4.6
AAACCTAGA	4	0	1	1	1	150	AAACCTAGA	0	1.51e-07	1.3e-07	1.18e-07	1.82e-05	1.86e-05	153	0	0.00809986	0.00699529	0.00635218	0.978553	4.95536	11770.7	0.128019	KPR	KPR	FALSE	FALSE	FALSE	FALSE	Absent	TRUE	FALSE	FALSE	FALSE	FALSE	FALSE	-3.33333	11.6518	-4.6
AAACCTAGG	18	14	73	7	7	7	AAACCTAGG	3.13e-06	1.1e-05	9.11e-07	8.28e-07	8.5e-07	1.67e-05	108	0.18698	0.658185	0.0545069	0.0494958	0.0508322	2.11902	903.597	0.147083	KPR	KPR	FALSE	FALSE	FALSE	FALSE	Absent	TRUE	FALSE	FALSE	FALSE	FALSE	FALSE	-3.33333	11.6518	-8.3
AAACCTAGT	10	0	2	1	0	564	AAACCTAGT	0	3.02e-07	1.3e-07	0	6.85e-05	6.89e-05	567	0	0.00437528	0.00188932	0	0.993735	4.9831	11926.5	0.0983333	KPS	KPS	FALSE	FALSE	FALSE	FALSE	Absent	FALSE	FALSE	FALSE	FALSE	FALSE	FALSE	-2.1	9.70002	-4.6
AAACCTATC	4	0	0	1	0	583	AAACCTATC	0	0	1.3e-07	0	7.08e-05	7.09e-05	584	0	0	0.00183589	0	0.998164	4.99633	11979.1	0.221736	KPI	KPI	FALSE	FALSE	FALSE	FALSE	Absent	FALSE	FALSE	FALSE	FALSE	FALSE	FALSE	-0.333333	9.70002	-6.1
AAACCTATG	3	1	3	1	0	12	AAACCTATG	2.23e-07	4.52e-07	1.3e-07	0	1.46e-06	2.26e-06	17	0.0986884	0.199869	0.0575378	0	0.643905	3.89056	7787.34	0.0983333	KPM	KPM	FALSE	FALSE	FALSE	FALSE	Absent	FALSE	FALSE	FALSE	FALSE	FALSE	FALSE	-1.2	9.70002	-9.4
AAACCTCAA	6	0	1	0	0	66	AAACCTCAA	0	1.51e-07	0	0	8.01e-06	8.16e-06	67	0	0.0184649	0	0	0.981535	4.94461	11780.6	0.181046	KPQ	KPQ	FALSE	FALSE	FALSE	FALSE	Absent	FALSE	FALSE	FALSE	FALSE	FALSE	FALSE	-3	9.70002	-5.1
AAACCTCGT	11	1	41	9	1	7	AAACCTCGT	2.23e-07	6.18e-06	1.17e-06	1.18e-07	8.5e-07	8.54e-06	59	0.0261361	0.72341	0.137142	0.0138371	0.099475	2.43711	1413.13	0.256038	KPR	KPR	FALSE	FALSE	FALSE	FALSE	Absent	FALSE	FALSE	FALSE	FALSE	FALSE	FALSE	-3.33333	11.6518	-8.6
AAACCTGAT	11	1	9	0	1	31	AAACCTGAT	2.23e-07	1.36e-06	0	1.18e-07	3.76e-06	5.46e-06	42	0.0408823	0.248391	0	0.0216441	0.689082	4.06965	8377.53	0.170318	KPD	KPD	FALSE	FALSE	FALSE	FALSE	Absent	FALSE	FALSE	FALSE	FALSE	FALSE	FALSE	-3	6.33737	-6.1
AAACCTGCC	5	8	17	0	0	2	AAACCTGCC	1.79e-06	2.56e-06	0	0	2.43e-07	4.59e-06	27	0.389031	0.558088	0	0	0.0528809	1.76961	709.322	0.181046	KPA	KPA	FALSE	FALSE	FALSE	FALSE	Absent	FALSE	FALSE	FALSE	FALSE	FALSE	FALSE	-1.23333	9.70002	-7.7
AAACCTGCT	9	0	2	0	0	412	AAACCTGCT	0	3.02e-07	0	0	5e-05	5.03e-05	414	0	0.00599112	0	0	0.994009	4.98203	11928.8	0.139064	KPA	KPA	FALSE	FALSE	FALSE	FALSE	Absent	FALSE	FALSE	FALSE	FALSE	FALSE	FALSE	-1.23333	9.70002	-5.7
AAACCTGGA	16	10	18	0	10	153	AAACCTGGA	2.23e-06	2.71e-06	0	1.18e-06	1.86e-05	2.47e-05	191	0.0903875	0.109835	0	0.0478534	0.751924	4.26109	9210.35	0.128019	KPG	KPG	FALSE	FALSE	FALSE	FALSE	Absent	FALSE	FALSE	FALSE	FALSE	FALSE	FALSE	-1.96667	9.70002	-8.6
AAACCTGGC	4	0	45	1	0	1	AAACCTGGC	0	6.78e-06	1.3e-07	0	1.21e-07	7.04e-06	47	0	0.964237	0.0185054	0	0.0172578	2.07028	333.906	0.256038	KPG	KPG	FALSE	FALSE	FALSE	FALSE	Absent	FALSE	FALSE	FALSE	FALSE	FALSE	FALSE	-1.96667	9.70002	-7.8
AAACCTGGG	15	4	4	51	1	0	AAACCTGGG	8.93e-07	6.03e-07	6.64e-06	1.18e-07	0	8.25e-06	60	0.108213	0.0730532	0.804411	0.0143227	0	2.72484	545.139	0.147083	KPG	KPG	FALSE	FALSE	FALSE	FALSE	Absent	FALSE	FALSE	FALSE	FALSE	FALSE	FALSE	-1.96667	9.70002	-11.5
AAACCTGGT	13	2	30	1	0	47	AAACCTGGT	4.47e-07	4.52e-06	1.3e-07	0	5.71e-06	1.08e-05	80	0.0413305	0.418525	0.0120484	0	0.528096	3.55501	6395.43	0.196667	KPG	KPG	FALSE	FALSE	FALSE	FALSE	Absent	FALSE	FALSE	FALSE	FALSE	FALSE	FALSE	-1.96667	9.70002	-8.2
AAACCTGTA	3	0	0	0	1	436	AAACCTGTA	0	0	0	1.18e-07	5.29e-05	5.31e-05	437	0	0	0	0.0022283	0.997772	4.99777	11981.3	0.286259	KPV	KPV	FALSE	FALSE	FALSE	FALSE	Absent	FALSE	FALSE	FALSE	FALSE	FALSE	FALSE	-0.433333	9.70002	-4.8
AAACCTGTT	13	1	1	1	7	498	AAACCTGTT	2.23e-07	1.51e-07	1.3e-07	8.28e-07	6.05e-05	6.18e-05	508	0.00361355	0.00243946	0.00210679	0.0133917	0.978448	4.96062	11791.2	0.139064	KPV	KPV	FALSE	FALSE	FALSE	FALSE	Absent	FALSE	FALSE	FALSE	FALSE	FALSE	FALSE	-0.433333	9.70002	-4.8
AAACCTTAT	3	2	0	0	1	419	AAACCTTAT	4.47e-07	0	0	1.18e-07	5.09e-05	5.14e-05	422	0.00868253	0	0	0.00229837	0.989019	4.96297	11876.7	0.170318	KPY	KPY	FALSE	FALSE	FALSE	FALSE	Absent	FALSE	FALSE	FALSE	FALSE	FALSE	FALSE	-2.26667	9.29829	-4.6
AAACCTTGA	4	12	0	0	1	5	AAACCTTGA	2.68e-06	0	0	1.18e-07	6.07e-07	3.41e-06	18	0.786988	0	0	0.0347209	0.178292	1.81733	2280.23	0.0983333	KP*	KP*	TRUE	FALSE	FALSE	TRUE	Opal (UGA	FALSE	FALSE	FALSE	FALSE	FALSE	FALSE	-1.83333	9.70002	NA
AAACCTTGC	4	0	30	0	1	0	AAACCTTGC	0	4.52e-06	0	1.18e-07	0	4.64e-06	31	0	0.974525	0	0.0254751	0	2.05095	208.654	0.128019	KPC	KPC	FALSE	FALSE	FALSE	FALSE	Absent	FALSE	FALSE	FALSE	FALSE	FALSE	FALSE	-1	8.54518	-8.2
AAACCTTGG	6	0	31	0	1	3	AAACCTTGG	0	4.67e-06	0	1.18e-07	3.64e-07	5.16e-06	35	0	0.906421	0	0.0229305	0.0706488	2.25781	1039.11	0.147083	KPW	KPW	FALSE	FALSE	FALSE	FALSE	Absent	FALSE	FALSE	FALSE	FALSE	FALSE	FALSE	-2.13333	9.70002	-9.5
AAACCTTGT	5	1	16	0	0	219	AAACCTTGT	2.23e-07	2.41e-06	0	0	2.66e-05	2.92e-05	236	0.00764083	0.0825315	0	0	0.909828	4.72184	10928	0.0983333	KPC	KPC	FALSE	FALSE	FALSE	FALSE	Absent	FALSE	FALSE	FALSE	FALSE	FALSE	FALSE	-1	8.54518	-6.5
AAACCTTTT	7	1	9	0	0	556	AAACCTTTT	2.23e-07	1.36e-06	0	0	6.75e-05	6.91e-05	566	0.00323224	0.0196383	0	0	0.977129	4.92816	11728	0.139064	KPF	KPF	FALSE	FALSE	FALSE	FALSE	Absent	FALSE	FALSE	FALSE	FALSE	FALSE	FALSE	-0.9	9.70002	-4.7
AAACGAAAA	10	16	3	2	9	263	AAACGAAAA	3.57e-06	4.52e-07	2.6e-07	1.06e-06	3.19e-05	3.73e-05	293	0.0958347	0.0121306	0.00698425	0.0285397	0.856511	4.53776	10388.4	0.00816497	KRK	KRK	FALSE	FALSE	FALSE	FALSE	Absent	FALSE	FALSE	FALSE	FALSE	FALSE	FALSE	-4.1	11.8231	-3.9
AAACGAAAC	21	0	14	7	0	585	AAACGAAAC	0	2.11e-06	9.11e-07	0	7.1e-05	7.41e-05	606	0	0.0285011	0.0123072	0	0.959192	4.88988	11521.1	0.00666667	KRN	KRN	FALSE	FALSE	FALSE	FALSE	Absent	FALSE	FALSE	FALSE	FALSE	FALSE	FALSE	-3.96667	11.6518	-5.9
AAACGAAAT	9	6	6	1	2	356	AAACGAAAT	1.34e-06	9.05e-07	1.3e-07	2.36e-07	4.32e-05	4.58e-05	371	0.0292318	0.0197339	0.00284047	0.00515867	0.943035	4.81303	11339.7	0.00512076	KRN	KRN	FALSE	FALSE	FALSE	FALSE	Absent	FALSE	FALSE	FALSE	FALSE	FALSE	FALSE	-3.96667	11.6518	-4
AAACGAACA	4	3	1	0	0	19	AAACGAACA	6.7e-07	1.51e-07	0	0	2.31e-06	3.13e-06	23	0.214198	0.0482006	0	0	0.737601	3.99861	8861.29	0.00333333	KRT	KRT	FALSE	FALSE	FALSE	FALSE	Absent	FALSE	FALSE	FALSE	FALSE	FALSE	FALSE	-3.03333	11.6518	-4.6
AAACGAACC	7	0	3	1	0	7	AAACGAACC	0	4.52e-07	1.3e-07	0	8.5e-07	1.43e-06	11	0	0.31574	0.0908944	0	0.593365	3.87099	7212.81	0.00471405	KRT	KRT	FALSE	FALSE	FALSE	FALSE	Absent	FALSE	FALSE	FALSE	FALSE	FALSE	FALSE	-3.03333	11.6518	-6.2
AAACGAAGA	15	4	7	1	2	166	AAACGAAGA	8.93e-07	1.06e-06	1.3e-07	2.36e-07	2.02e-05	2.25e-05	180	0.0397516	0.0469626	0.00579405	0.0105227	0.896969	4.67799	10811.4	0.00333333	KRR	KRR	FALSE	FALSE	FALSE	FALSE	Absent	TRUE	FALSE	FALSE	FALSE	FALSE	FALSE	-4.3	12.5165	-4.6
AAACGAAGC	12	11	16	4	1	90	AAACGAAGC	2.46e-06	2.41e-06	5.21e-07	1.18e-07	1.09e-05	1.64e-05	122	0.149461	0.146763	0.0316872	0.0071935	0.664895	3.8913	8044.25	0.00333333	KRS	KRS	FALSE	FALSE	FALSE	FALSE	Absent	FALSE	FALSE	FALSE	FALSE	FALSE	FALSE	-3.06667	11.6518	-5.9
AAACGAAGG	13	4	57	6	0	11	AAACGAAGG	8.93e-07	8.59e-06	7.81e-07	0	1.34e-06	1.16e-05	78	0.0769839	0.740583	0.0673253	0	0.115108	2.33567	1512.1	0.00382971	KRR	KRR	FALSE	FALSE	FALSE	FALSE	Absent	TRUE	FALSE	FALSE	FALSE	FALSE	FALSE	-4.3	12.5165	-8.3
AAACGAAGT	11	1	47	1	1	393	AAACGAAGT	2.23e-07	7.09e-06	1.3e-07	1.18e-07	4.77e-05	5.53e-05	443	0.00404003	0.128186	0.00235544	0.00213889	0.863279	4.59243	10383.9	0.00256038	KRS	KRS	FALSE	FALSE	FALSE	FALSE	Absent	FALSE	FALSE	FALSE	FALSE	FALSE	FALSE	-3.06667	11.6518	-4.1
AAACGAATA	5	10	5	1	1	236	AAACGAATA	2.23e-06	7.54e-07	1.3e-07	1.18e-07	2.87e-05	3.19e-05	253	0.0700253	0.0236365	0.00408265	0.00370731	0.898548	4.63712	10802.6	0.00110554	KRI	KRI	FALSE	FALSE	FALSE	FALSE	Absent	FALSE	FALSE	FALSE	FALSE	FALSE	FALSE	-1.3	11.6518	-3.9
AAACGAATG	10	1	7	1	2	254	AAACGAATG	2.23e-07	1.06e-06	1.3e-07	2.36e-07	3.08e-05	3.25e-05	265	0.00687417	0.0324846	0.00400781	0.00727871	0.949355	4.85976	11424.9	6.67e-05	KRM	KRM	FALSE	FALSE	FALSE	FALSE	Absent	FALSE	FALSE	FALSE	FALSE	FALSE	FALSE	-2.16667	11.6518	-9.4
AAACGAATT	6	0	3	0	10	63	AAACGAATT	0	4.52e-07	0	1.18e-06	7.65e-06	9.28e-06	76	0	0.0487148	0	0.127346	0.823939	4.72651	10351.6	0.00443471	KRI	KRI	FALSE	FALSE	FALSE	FALSE	Absent	FALSE	FALSE	FALSE	FALSE	FALSE	FALSE	-1.3	11.6518	-3.9
AAACGACAA	3	2	1	0	1	149	AAACGACAA	4.47e-07	1.51e-07	0	1.18e-07	1.81e-05	1.88e-05	153	0.0237477	0.00801588	0	0.00628631	0.96195	4.87468	11567.5	0.00471405	KRQ	KRQ	FALSE	FALSE	FALSE	FALSE	Absent	FALSE	FALSE	FALSE	FALSE	FALSE	FALSE	-3.96667	11.6518	-5.7
AAACGACAC	6	1	8	0	0	166	AAACGACAC	2.23e-07	1.21e-06	0	0	2.02e-05	2.16e-05	175	0.0103458	0.0558742	0	0	0.93378	4.79099	11212.3	0.00333333	KRH	KRH	FALSE	FALSE	FALSE	FALSE	Absent	FALSE	FALSE	FALSE	FALSE	FALSE	FALSE	-3.86667	11.6518	-6.7
AAACGACAG	3	0	5	0	0	74	AAACGACAG	0	7.54e-07	0	0	8.98e-06	9.74e-06	79	0	0.0773993	0	0	0.922601	4.7678	11080.5	0.00541603	KRQ	KRQ	FALSE	FALSE	FALSE	FALSE	Absent	FALSE	FALSE	FALSE	FALSE	FALSE	FALSE	-3.96667	11.6518	-8.4
AAACGACAT	24	1	2	0	0	83	AAACGACAT	2.23e-07	3.02e-07	0	0	1.01e-05	1.06e-05	86	0.021062	0.0284373	0	0	0.950501	4.83044	11409.8	0.00256038	KRH	KRH	FALSE	FALSE	FALSE	FALSE	Absent	FALSE	FALSE	FALSE	FALSE	FALSE	FALSE	-3.86667	11.6518	-5.7
AAACGACGA	6	2	42	1	0	5	AAACGACGA	4.47e-07	6.33e-06	1.3e-07	0	6.07e-07	7.52e-06	50	0.0594261	0.842473	0.0173235	0	0.0807778	2.20023	1082.01	6.67e-05	KRR	KRR	FALSE	FALSE	FALSE	FALSE	Absent	FALSE	FALSE	FALSE	FALSE	FALSE	FALSE	-4.3	12.5165	-6
AAACGACGC	12	0	17	1	5	87	AAACGACGC	0	2.56e-06	1.3e-07	5.91e-07	1.06e-05	1.38e-05	110	0	0.185074	0.00940209	0.0426885	0.762835	4.38329	9335.55	0.00565685	KRR	KRR	FALSE	FALSE	FALSE	FALSE	Absent	FALSE	FALSE	FALSE	FALSE	FALSE	FALSE	-4.3	12.5165	-7.2
AAACGACGG	13	0	81	9	1	2	AAACGACGG	0	1.22e-05	1.17e-06	1.18e-07	2.43e-07	1.37e-05	93	0	0.888472	0.0852569	0.00860209	0.0176687	2.15547	400.763	0.00333333	KRR	KRR	FALSE	FALSE	FALSE	FALSE	Absent	FALSE	FALSE	FALSE	FALSE	FALSE	FALSE	-4.3	12.5165	-8.3
AAACGACGT	6	2	18	9	2	3	AAACGACGT	4.47e-07	2.71e-06	1.17e-06	2.36e-07	3.64e-07	4.93e-06	34	0.0905437	0.550123	0.237552	0.0479361	0.0738455	2.46442	1269.07	0.00666667	KRR	KRR	FALSE	FALSE	FALSE	FALSE	Absent	FALSE	FALSE	FALSE	FALSE	FALSE	FALSE	-4.3	12.5165	-5.9
AAACGACTA	5	0	3	0	1	16	AAACGACTA	0	4.52e-07	0	1.18e-07	1.94e-06	2.51e-06	20	0	0.179956	0	0.0470425	0.773002	4.41309	9466.97	0.00333333	KRL	KRL	FALSE	FALSE	FALSE	FALSE	Absent	FALSE	FALSE	FALSE	FALSE	FALSE	FALSE	-1.53333	11.6518	-7.7
AAACGACTC	1	0	4	0	0	98	AAACGACTC	0	6.03e-07	0	0	1.19e-05	1.25e-05	102	0	0.0482335	0	0	0.951766	4.8553	11427	0.00333333	KRL	KRL	FALSE	FALSE	FALSE	FALSE	Absent	FALSE	FALSE	FALSE	FALSE	FALSE	FALSE	-1.53333	11.6518	-6.4
AAACGACTG	12	3	34	1	0	4	AAACGACTG	6.7e-07	5.13e-06	1.3e-07	0	4.86e-07	6.41e-06	42	0.10449	0.799452	0.0203068	0	0.0757511	2.14307	1019.22	0.0069282	KRL	KRL	FALSE	FALSE	FALSE	FALSE	Absent	FALSE	FALSE	FALSE	FALSE	FALSE	FALSE	-1.53333	11.6518	-9.6
AAACGACTT	2	0	3	0	0	123	AAACGACTT	0	4.52e-07	0	0	1.49e-05	1.54e-05	126	0	0.029393	0	0	0.970607	4.91182	11650.8	0.00256038	KRL	KRL	FALSE	FALSE	FALSE	FALSE	Absent	FALSE	FALSE	FALSE	FALSE	FALSE	FALSE	-1.53333	11.6518	-6.4
AAACGAGAA	5	9	7	1	0	42	AAACGAGAA	2.01e-06	1.06e-06	1.3e-07	0	5.1e-06	8.29e-06	59	0.242295	0.127221	0.015696	0	0.614788	3.61777	7406.99	0.00666667	KRE	KRE	FALSE	FALSE	FALSE	FALSE	Absent	FALSE	FALSE	FALSE	FALSE	FALSE	FALSE	-3.96667	9.69502	-4.1
AAACGAGAC	5	2	37	0	0	11	AAACGAGAC	4.47e-07	5.58e-06	0	0	1.34e-06	7.36e-06	50	0.0606813	0.757854	0	0	0.181465	2.48371	2269.73	0.0057735	KRD	KRD	FALSE	FALSE	FALSE	FALSE	Absent	FALSE	FALSE	FALSE	FALSE	FALSE	FALSE	-3.96667	9.69502	-6.5
AAACGAGAG	8	9	35	2	3	230	AAACGAGAG	2.01e-06	5.28e-06	2.6e-07	3.55e-07	2.79e-05	3.58e-05	279	0.0560966	0.147272	0.00726793	0.00989963	0.779464	4.30936	9412.36	0.00377124	KRE	KRE	FALSE	FALSE	FALSE	FALSE	Absent	FALSE	FALSE	FALSE	FALSE	FALSE	FALSE	-3.96667	9.69502	-8.4
AAACGAGAT	10	4	6	1	2	29	AAACGAGAT	8.93e-07	9.05e-07	1.3e-07	2.36e-07	3.52e-06	5.69e-06	42	0.157108	0.159092	0.0228994	0.0415883	0.619313	3.80691	7617.44	0.00443471	KRD	KRD	FALSE	FALSE	FALSE	FALSE	Absent	FALSE	FALSE	FALSE	FALSE	FALSE	FALSE	-3.96667	9.69502	-5.2
AAACGAGCA	17	11	6	0	0	240	AAACGAGCA	2.46e-06	9.05e-07	0	0	2.91e-05	3.25e-05	257	0.075579	0.0278304	0	0	0.896591	4.61419	10763.9	0.0057735	KRA	KRA	FALSE	FALSE	FALSE	FALSE	Absent	FALSE	FALSE	FALSE	FALSE	FALSE	FALSE	-2.2	11.6518	-5.9
AAACGAGCT	13	0	5	1	1	64	AAACGAGCT	0	7.54e-07	1.3e-07	1.18e-07	7.77e-06	8.77e-06	71	0	0.0859197	0.0148406	0.0134762	0.885764	4.69908	10696.9	0.00362093	KRA	KRA	FALSE	FALSE	FALSE	FALSE	Absent	FALSE	FALSE	FALSE	FALSE	FALSE	FALSE	-2.2	11.6518	-4.7
AAACGAGGA	23	4	35	0	3	6	AAACGAGGA	8.93e-07	5.28e-06	0	3.55e-07	7.29e-07	7.25e-06	48	0.123158	0.727495	0	0.0489022	0.100445	2.27598	1471.15	0.00333333	KRG	KRG	FALSE	FALSE	FALSE	FALSE	Absent	FALSE	FALSE	FALSE	FALSE	FALSE	FALSE	-2.93333	11.6518	-6.5
AAACGAGGC	6	0	12	4	0	10	AAACGAGGC	0	1.81e-06	5.21e-07	0	1.21e-06	3.54e-06	26	0	0.510452	0.146947	0	0.342601	3.17475	4260.64	0.00666667	KRG	KRG	FALSE	FALSE	FALSE	FALSE	Absent	FALSE	FALSE	FALSE	FALSE	FALSE	FALSE	-2.93333	11.6518	-5.9
AAACGAGGG	43	14	130	12	0	3	AAACGAGGG	3.13e-06	1.96e-05	1.56e-06	0	3.64e-07	2.47e-05	159	0.126825	0.79502	0.0633788	0	0.0147765	1.98088	313.284	0.00382971	KRG	KRG	FALSE	FALSE	FALSE	FALSE	Absent	FALSE	FALSE	FALSE	FALSE	FALSE	FALSE	-2.93333	11.6518	-9.4
AAACGAGGT	26	9	108	3	1	11	AAACGAGGT	2.01e-06	1.63e-05	3.91e-07	1.18e-07	1.34e-06	2.01e-05	132	0.0998129	0.808588	0.0193978	0.00587149	0.0663302	2.13032	927.765	0.00512076	KRG	KRG	FALSE	FALSE	FALSE	FALSE	Absent	FALSE	FALSE	FALSE	FALSE	FALSE	FALSE	-2.93333	11.6518	-6.4
AAACGAGTA	4	2	3	3	0	31	AAACGAGTA	4.47e-07	4.52e-07	3.91e-07	0	3.76e-06	5.05e-06	39	0.0883798	0.0894959	0.0772914	0	0.744833	4.22341	8996.88	0.00745356	KRV	KRV	FALSE	FALSE	FALSE	FALSE	Absent	FALSE	FALSE	FALSE	FALSE	FALSE	FALSE	-1.4	11.6518	-4.1
AAACGAGTC	11	1	12	3	0	281	AAACGAGTC	2.23e-07	1.81e-06	3.91e-07	0	3.41e-05	3.65e-05	297	0.00611116	0.0495067	0.0106889	0	0.933693	4.80566	11216.8	0.00471405	KRV	KRV	FALSE	FALSE	FALSE	FALSE	Absent	FALSE	FALSE	FALSE	FALSE	FALSE	FALSE	-1.4	11.6518	-4.9
AAACGAGTG	5	1	8	3	1	71	AAACGAGTG	2.23e-07	1.21e-06	3.91e-07	1.18e-07	8.62e-06	1.06e-05	84	0.0211492	0.11422	0.0369915	0.0111969	0.816443	4.48756	9873.94	0.00421637	KRV	KRV	FALSE	FALSE	FALSE	FALSE	Absent	FALSE	FALSE	FALSE	FALSE	FALSE	FALSE	-1.4	11.6518	-9.4
AAACGAGTT	28	3	14	1	2	190	AAACGAGTT	6.7e-07	2.11e-06	1.3e-07	2.36e-07	2.31e-05	2.62e-05	210	0.0255537	0.0805045	0.00496616	0.00901918	0.879956	4.63732	10605.1	0.00362093	KRV	KRV	FALSE	FALSE	FALSE	FALSE	Absent	FALSE	FALSE	FALSE	FALSE	FALSE	FALSE	-1.4	11.6518	-3.9
AAACGATAC	4	0	1	0	0	86	AAACGATAC	0	1.51e-07	0	0	1.04e-05	1.06e-05	87	0	0.0142318	0	0	0.985768	4.9573	11830.9	0.0057735	KRY	KRY	FALSE	FALSE	FALSE	FALSE	Absent	FALSE	FALSE	FALSE	FALSE	FALSE	FALSE	-3.23333	10.4549	-5
AAACGATAG	25	17	4	14	203	20	AAACGATAG	3.8e-06	6.03e-07	1.82e-06	2.4e-05	2.43e-06	3.27e-05	258	0.116271	0.0184689	0.0558261	0.735059	0.0743749	3.6328	3576.75	6.67e-05	KR*	KR*	TRUE	TRUE	FALSE	FALSE	Amber (UAG)	FALSE	FALSE	FALSE	FALSE	FALSE	FALSE	-2.8	11.6518	NA
AAACGATAT	8	0	1	1	9	1061	AAACGATAT	0	1.51e-07	1.3e-07	1.06e-06	0.000128825	0.00013017	1072	0	0.00115813	0.0010002	0.00817422	0.989667	4.98635	11906.2	0.00443471	KRY	KRY	FALSE	FALSE	FALSE	FALSE	Absent	FALSE	FALSE	FALSE	FALSE	FALSE	FALSE	-3.23333	10.4549	-4.7
AAACGATCA	6	5	4	0	0	13	AAACGATCA	1.12e-06	6.03e-07	0	0	1.58e-06	3.3e-06	22	0.338554	0.182842	0	0	0.478603	3.09726	5771.95	0.00333333	KRS	KRS	FALSE	FALSE	FALSE	FALSE	Absent	FALSE	FALSE	FALSE	FALSE	FALSE	FALSE	-3.06667	11.6518	-7.4
AAACGATCG	7	1	12	0	0	5	AAACGATCG	2.23e-07	1.81e-06	0	0	6.07e-07	2.64e-06	18	0.0846051	0.685388	0	0	0.230007	2.60542	2844.02	0.00382971	KRS	KRS	FALSE	FALSE	FALSE	FALSE	Absent	FALSE	FALSE	FALSE	FALSE	FALSE	FALSE	-3.06667	11.6518	-8.4
AAACGATCT	10	8	10	0	0	248	AAACGATCT	1.79e-06	1.51e-06	0	0	3.01e-05	3.34e-05	266	0.0534784	0.0451281	0	0	0.901393	4.6507	10823.2	0.00362093	KRS	KRS	FALSE	FALSE	FALSE	FALSE	Absent	FALSE	FALSE	FALSE	FALSE	FALSE	FALSE	-3.06667	11.6518	-6.8
AAACGATGA	4	14	2	0	0	30	AAACGATGA	3.13e-06	3.02e-07	0	0	3.64e-06	7.07e-06	46	0.442174	0.0426436	0	0	0.515182	3.10337	6196.15	6.67e-05	KR*	KR*	TRUE	FALSE	FALSE	TRUE	Opal (UGA	FALSE	FALSE	FALSE	FALSE	FALSE	FALSE	-2.8	11.6518	NA
AAACGATGC	7	0	21	0	1	9	AAACGATGC	0	3.17e-06	0	1.18e-07	1.09e-06	4.38e-06	31	0	0.723317	0	0.0270119	0.249671	2.80304	3180.09	0.00333333	KRC	KRC	FALSE	FALSE	FALSE	FALSE	Absent	FALSE	FALSE	FALSE	FALSE	FALSE	FALSE	-1.96667	9.83324	-5.4
AAACGATGG	14	3	54	2	1	2	AAACGATGG	6.7e-07	8.14e-06	2.6e-07	1.18e-07	2.43e-07	9.43e-06	62	0.0710269	0.863086	0.027607	0.0125345	0.0257458	2.05889	475.628	0.00382971	KRW	KRW	FALSE	FALSE	FALSE	FALSE	Absent	FALSE	FALSE	FALSE	FALSE	FALSE	FALSE	-3.1	11.6518	-9.5
AAACGATGT	15	6	57	1	1	20	AAACGATGT	1.34e-06	8.59e-06	1.3e-07	1.18e-07	2.43e-06	1.26e-05	85	0.106257	0.681461	0.0103251	0.00937587	0.19258	2.50056	2434.81	0.00256038	KRC	KRC	FALSE	FALSE	FALSE	FALSE	Absent	FALSE	FALSE	FALSE	FALSE	FALSE	FALSE	-1.96667	9.83324	-5.7
AAACGATTA	11	3	2	0	8	788	AAACGATTA	6.7e-07	3.02e-07	0	9.46e-07	9.57e-05	9.76e-05	801	0.00686442	0.00308938	0	0.00969118	0.980355	4.95358	11799.7	0.00333333	KRL	KRL	FALSE	FALSE	FALSE	FALSE	Absent	FALSE	FALSE	FALSE	FALSE	FALSE	FALSE	-1.53333	11.6518	-5.3
AAACGATTC	13	7	2	1	19	298	AAACGATTC	1.56e-06	3.02e-07	1.3e-07	2.25e-06	3.62e-05	4.04e-05	327	0.0386697	0.00745867	0.00322077	0.0555687	0.895082	4.76094	10944.6	0.00471405	KRF	KRF	FALSE	FALSE	FALSE	FALSE	Absent	FALSE	FALSE	FALSE	FALSE	FALSE	FALSE	-1.86667	11.6518	-4.2
AAACGATTG	8	1	18	0	11	16	AAACGATTG	2.23e-07	2.71e-06	0	1.3e-06	1.94e-06	6.18e-06	46	0.0361341	0.439085	0	0.210433	0.314348	3.32778	4583.15	0.00382971	KRL	KRL	FALSE	FALSE	FALSE	FALSE	Absent	FALSE	FALSE	FALSE	FALSE	FALSE	FALSE	-1.53333	11.6518	-10.1
AAACGCAAC	10	1	2	9	0	7	AAACGCAAC	2.23e-07	3.02e-07	1.17e-06	0	8.5e-07	2.55e-06	19	0.0876929	0.118401	0.460145	0	0.333762	3.37374	4297.19	0.565685	KRN	KRN	FALSE	FALSE	FALSE	FALSE	Absent	FALSE	FALSE	FALSE	FALSE	FALSE	FALSE	-3.96667	11.6518	-6
AAACGCAAT	1	0	1	0	2	637	AAACGCAAT	0	1.51e-07	0	2.36e-07	7.73e-05	7.77e-05	640	0	0.00193944	0	0.00304195	0.995019	4.99114	11951.4	0.434511	KRN	KRN	FALSE	FALSE	FALSE	FALSE	Absent	FALSE	FALSE	FALSE	FALSE	FALSE	FALSE	-3.96667	11.6518	-6
AAACGCACA	2	1	1	2	0	11	AAACGCACA	2.23e-07	1.51e-07	2.6e-07	0	1.34e-06	1.97e-06	15	0.113352	0.0765226	0.132175	0	0.67795	4.05267	8226.16	0.282843	KRT	KRT	FALSE	FALSE	FALSE	FALSE	Absent	FALSE	FALSE	FALSE	FALSE	FALSE	FALSE	-3.03333	11.6518	NA
AAACGCACG	5	1	11	0	0	5	AAACGCACG	2.23e-07	1.66e-06	0	0	6.07e-07	2.49e-06	17	0.0897301	0.66633	0	0	0.24394	2.64209	3009.03	0.430813	KRT	KRT	FALSE	FALSE	FALSE	FALSE	Absent	FALSE	FALSE	FALSE	FALSE	FALSE	FALSE	-3.03333	11.6518	-8.4
AAACGCACT	4	0	0	0	0	538	AAACGCACT	0	0	0	0	6.53e-05	6.53e-05	538	0	0	0	0	1	5	12000	0.307246	KRT	KRT	FALSE	FALSE	FALSE	FALSE	Absent	FALSE	FALSE	FALSE	FALSE	FALSE	FALSE	-3.03333	11.6518	-6
AAACGCAGA	25	21	19	17	5	313	AAACGCAGA	4.69e-06	2.86e-06	2.21e-06	5.91e-07	3.8e-05	4.84e-05	375	0.0969667	0.0592265	0.0457656	0.012223	0.785818	4.3307	9510.33	0.282843	KRR	KRR	FALSE	FALSE	FALSE	FALSE	Absent	TRUE	FALSE	FALSE	FALSE	FALSE	FALSE	-4.3	12.5165	-6
AAACGCAGG	25	13	69	4	0	3	AAACGCAGG	2.9e-06	1.04e-05	5.21e-07	0	3.64e-07	1.42e-05	89	0.204582	0.733048	0.0367005	0	0.0256696	1.90913	422.113	0.324962	KRR	KRR	FALSE	FALSE	FALSE	FALSE	Absent	TRUE	FALSE	FALSE	FALSE	FALSE	FALSE	-4.3	12.5165	-8.3
AAACGCAGT	19	3	6	0	1	272	AAACGCAGT	6.7e-07	9.05e-07	0	1.18e-07	3.3e-05	3.47e-05	282	0.0192962	0.0260531	0	0.00340529	0.951245	4.84125	11430.7	0.217256	KRS	KRS	FALSE	FALSE	FALSE	FALSE	Absent	FALSE	FALSE	FALSE	FALSE	FALSE	FALSE	-3.06667	11.6518	-6
AAACGCATA	3	0	2	0	0	23	AAACGCATA	0	3.02e-07	0	0	2.79e-06	3.09e-06	25	0	0.0974452	0	0	0.902555	4.70766	10842.4	0.0938083	KRI	KRI	FALSE	FALSE	FALSE	FALSE	Absent	FALSE	FALSE	FALSE	FALSE	FALSE	FALSE	-1.3	11.6518	-6
AAACGCATC	6	3	6	0	0	82	AAACGCATC	6.7e-07	9.05e-07	0	0	9.96e-06	1.15e-05	91	0.0580996	0.0784445	0	0	0.863456	4.53227	10372	0.489898	KRI	KRI	FALSE	FALSE	FALSE	FALSE	Absent	FALSE	FALSE	FALSE	FALSE	FALSE	FALSE	-1.3	11.6518	-6
AAACGCATG	9	3	19	1	0	6	AAACGCATG	6.7e-07	2.86e-06	1.3e-07	0	7.29e-07	4.39e-06	29	0.152501	0.652026	0.0296373	0	0.165836	2.37464	2089.1	0.48	KRM	KRM	FALSE	FALSE	FALSE	FALSE	Absent	FALSE	FALSE	FALSE	FALSE	FALSE	FALSE	-2.16667	11.6518	-9.4
AAACGCCAG	1	4	25	1	0	0	AAACGCCAG	8.93e-07	3.77e-06	1.3e-07	0	0	4.79e-06	30	0.186392	0.78644	0.0271678	0	0	1.84078	114.401	0.459565	KRQ	KRQ	FALSE	FALSE	FALSE	FALSE	Absent	FALSE	FALSE	FALSE	FALSE	FALSE	FALSE	-3.96667	11.6518	-8.4
AAACGCCAT	5	0	10	2	0	4	AAACGCCAT	0	1.51e-06	2.6e-07	0	4.86e-07	2.25e-06	16	0	0.668946	0.115544	0	0.215509	2.76207	2735.71	0.217256	KRH	KRH	FALSE	FALSE	FALSE	FALSE	Absent	FALSE	FALSE	FALSE	FALSE	FALSE	FALSE	-3.86667	11.6518	-8.1
AAACGCCGA	5	0	15	1	1	80	AAACGCCGA	0	2.26e-06	1.3e-07	1.18e-07	9.71e-06	1.22e-05	97	0	0.185002	0.0106515	0.00967228	0.794675	4.41402	9599.51	0.00565685	KRR	KRR	FALSE	FALSE	FALSE	FALSE	Absent	FALSE	FALSE	FALSE	FALSE	FALSE	FALSE	-4.3	12.5165	-9.1
AAACGCCGG	8	2	8	5	0	0	AAACGCCGG	4.47e-07	1.21e-06	6.51e-07	0	0	2.3e-06	15	0.193877	0.523535	0.282588	0	0	2.08871	236.255	0.282843	KRR	KRR	FALSE	FALSE	FALSE	FALSE	Absent	FALSE	FALSE	FALSE	FALSE	FALSE	FALSE	-4.3	12.5165	-9.1
AAACGCCGT	4	0	9	4	1	2	AAACGCCGT	0	1.36e-06	5.21e-07	1.18e-07	2.43e-07	2.24e-06	16	0	0.606078	0.232635	0.0528118	0.108475	2.66368	1704.14	0.565685	KRR	KRR	FALSE	FALSE	FALSE	FALSE	Absent	FALSE	FALSE	FALSE	FALSE	FALSE	FALSE	-4.3	12.5165	-9.1
AAACGCCTA	7	3	32	7	0	7	AAACGCCTA	6.7e-07	4.82e-06	9.11e-07	0	8.5e-07	7.26e-06	49	0.0923362	0.664905	0.125613	0	0.117145	2.38471	1562.74	0.282843	KRL	KRL	FALSE	FALSE	FALSE	FALSE	Absent	FALSE	FALSE	FALSE	FALSE	FALSE	FALSE	-1.53333	11.6518	-9.4
AAACGCCTT	2	0	6	0	2	2	AAACGCCTT	0	9.05e-07	0	2.36e-07	2.43e-07	1.38e-06	10	0	0.653646	0	0.17087	0.175484	2.86819	2799.37	0.217256	KRL	KRL	FALSE	FALSE	FALSE	FALSE	Absent	FALSE	FALSE	FALSE	FALSE	FALSE	FALSE	-1.53333	11.6518	NA
AAACGCGAA	9	4	4	0	1	4	AAACGCGAA	8.93e-07	6.03e-07	0	1.18e-07	4.86e-07	2.1e-06	13	0.425322	0.287129	0	0.0562939	0.231255	2.38103	3020.69	0.565685	KRE	KRE	FALSE	FALSE	FALSE	FALSE	Absent	FALSE	FALSE	FALSE	FALSE	FALSE	FALSE	-3.96667	9.69502	-6.8
AAACGCGAG	14	4	83	4	1	2	AAACGCGAG	8.93e-07	1.25e-05	5.21e-07	1.18e-07	2.43e-07	1.43e-05	94	0.0625185	0.875761	0.0364498	0.0082747	0.0169962	2.04147	361.955	0.32	KRE	KRE	FALSE	FALSE	FALSE	FALSE	Absent	FALSE	FALSE	FALSE	FALSE	FALSE	FALSE	-3.96667	9.69502	-8.4
AAACGCGAT	18	5	1	1	4	8	AAACGCGAT	1.12e-06	1.51e-07	1.3e-07	4.73e-07	9.71e-07	2.84e-06	19	0.39291	0.0530496	0.0458153	0.166413	0.341812	3.01117	4742.55	0.376298	KRD	KRD	FALSE	FALSE	FALSE	FALSE	Absent	FALSE	FALSE	FALSE	FALSE	FALSE	FALSE	-3.96667	9.69502	-6.8
AAACGCGCA	3	1	4	1	0	4	AAACGCGCA	2.23e-07	6.03e-07	1.3e-07	0	4.86e-07	1.44e-06	10	0.154841	0.418123	0.0902761	0	0.33676	2.94571	4148.55	0.489898	KRA	KRA	FALSE	FALSE	FALSE	FALSE	Absent	FALSE	FALSE	FALSE	FALSE	FALSE	FALSE	-2.2	11.6518	-7.2
AAACGCGCG	7	2	53	1	0	1	AAACGCGCG	4.47e-07	7.99e-06	1.3e-07	0	1.21e-07	8.69e-06	57	0.0514056	0.919634	0.0149854	0	0.0139751	2.00551	288.076	0.277128	KRA	KRA	FALSE	FALSE	FALSE	FALSE	Absent	FALSE	FALSE	FALSE	FALSE	FALSE	FALSE	-2.2	11.6518	-8.4
AAACGCGGA	7	3	10	1	4	73	AAACGCGGA	6.7e-07	1.51e-06	1.3e-07	4.73e-07	8.86e-06	1.16e-05	91	0.057534	0.129468	0.0111813	0.0406132	0.761203	4.31848	9304.04	0.282843	KRG	KRG	FALSE	FALSE	FALSE	FALSE	Absent	FALSE	FALSE	FALSE	FALSE	FALSE	FALSE	-2.93333	11.6518	-6.8
AAACGCGGC	16	2	35	1	3	0	AAACGCGGC	4.47e-07	5.28e-06	1.3e-07	3.55e-07	0	6.21e-06	41	0.0719443	0.84995	0.0209726	0.0571336	0	2.0633	321.697	0.565685	KRG	KRG	FALSE	FALSE	FALSE	FALSE	Absent	FALSE	FALSE	FALSE	FALSE	FALSE	FALSE	-2.93333	11.6518	-6.8
AAACGCGGG	22	10	95	4	2	1	AAACGCGGG	2.23e-06	1.43e-05	5.21e-07	2.36e-07	1.21e-07	1.74e-05	112	0.128094	0.821506	0.0298727	0.0135632	0.0069647	1.9498	251.47	0.324962	KRG	KRG	FALSE	FALSE	FALSE	FALSE	Absent	FALSE	FALSE	FALSE	FALSE	FALSE	FALSE	-2.93333	11.6518	-9.5
AAACGCGGT	25	3	88	2	0	8	AAACGCGGT	6.7e-07	1.33e-05	2.6e-07	0	9.71e-07	1.52e-05	101	0.0441674	0.874626	0.0171671	0	0.0640391	2.16512	884.608	0.434511	KRG	KRG	FALSE	FALSE	FALSE	FALSE	Absent	FALSE	FALSE	FALSE	FALSE	FALSE	FALSE	-2.93333	11.6518	-6.8
AAACGCGTC	4	3	16	5	1	4	AAACGCGTC	6.7e-07	2.41e-06	6.51e-07	1.18e-07	4.86e-07	4.34e-06	29	0.154474	0.556176	0.150103	0.0272607	0.111987	2.38611	1601.87	0.4	KRV	KRV	FALSE	FALSE	FALSE	FALSE	Absent	FALSE	FALSE	FALSE	FALSE	FALSE	FALSE	-1.4	11.6518	-6.8
AAACGCGTG	11	0	46	0	10	1	AAACGCGTG	0	6.93e-06	0	1.18e-06	1.21e-07	8.24e-06	57	0	0.841755	0	0.143507	0.0147382	2.33123	794.493	0.357771	KRV	KRV	FALSE	FALSE	FALSE	FALSE	Absent	FALSE	FALSE	FALSE	FALSE	FALSE	FALSE	-1.4	11.6518	-9.4
AAACGCGTT	17	3	7	1	1	355	AAACGCGTT	6.7e-07	1.06e-06	1.3e-07	1.18e-07	4.31e-05	4.51e-05	367	0.0148619	0.0234105	0.00288829	0.00262275	0.956217	4.86192	11488.9	0.307246	KRV	KRV	FALSE	FALSE	FALSE	FALSE	Absent	FALSE	FALSE	FALSE	FALSE	FALSE	FALSE	-1.4	11.6518	-6.8
AAACGCTAA	7	32	1	0	0	17	AAACGCTAA	7.15e-06	1.51e-07	0	0	2.06e-06	9.36e-06	50	0.76339	0.0161048	0	0	0.220506	1.89813	2663.27	0.48	KR*	KR*	TRUE	FALSE	TRUE	FALSE	Ochre (UAA)	FALSE	FALSE	FALSE	FALSE	FALSE	FALSE	-2.8	11.6518	NA
AAACGCTAC	5	0	4	0	11	206	AAACGCTAC	0	6.03e-07	0	1.3e-06	2.5e-05	2.69e-05	221	0	0.0224039	0	0.0483171	0.929279	4.88447	11328	0.489898	KRY	KRY	FALSE	FALSE	FALSE	FALSE	Absent	FALSE	FALSE	FALSE	FALSE	FALSE	FALSE	-3.23333	10.4549	-6.1
AAACGCTAG	8	0	0	20	9	7	AAACGCTAG	0	0	2.6e-06	1.06e-06	8.5e-07	4.52e-06	36	0	0	0.576358	0.235517	0.188125	3.61177	3451.18	0.48	KR*	KR*	TRUE	TRUE	FALSE	FALSE	Amber (UAG)	FALSE	FALSE	FALSE	FALSE	FALSE	FALSE	-2.8	11.6518	NA
AAACGCTCT	8	2	31	0	1	8	AAACGCTCT	4.47e-07	4.67e-06	0	1.18e-07	9.71e-07	6.21e-06	42	0.0719248	0.752608	0	0.0190394	0.156427	2.43544	2037.42	0.307246	KRS	KRS	FALSE	FALSE	FALSE	FALSE	Absent	FALSE	FALSE	FALSE	FALSE	FALSE	FALSE	-3.06667	11.6518	-9.5
AAACGCTGG	19	4	62	7	3	2	AAACGCTGG	8.93e-07	9.35e-06	9.11e-07	3.55e-07	2.43e-07	1.17e-05	78	0.076028	0.795544	0.0775709	0.0301883	0.0206689	2.12393	500.233	0.324962	KRW	KRW	FALSE	FALSE	FALSE	FALSE	Absent	FALSE	FALSE	FALSE	FALSE	FALSE	FALSE	-3.1	11.6518	-8.3
AAACGCTGT	5	0	20	0	1	5	AAACGCTGT	0	3.02e-06	0	1.18e-07	6.07e-07	3.74e-06	26	0	0.806085	0	0.0316079	0.162307	2.55014	2158.2	0.217256	KRC	KRC	FALSE	FALSE	FALSE	FALSE	Absent	FALSE	FALSE	FALSE	FALSE	FALSE	FALSE	-1.96667	9.83324	-6.6
AAACGCTTA	4	0	3	0	2	8	AAACGCTTA	0	4.52e-07	0	2.36e-07	9.71e-07	1.66e-06	13	0	0.272437	0	0.142436	0.585127	4.04025	7566.99	0.282843	KRL	KRL	FALSE	FALSE	FALSE	FALSE	Absent	FALSE	FALSE	FALSE	FALSE	FALSE	FALSE	-1.53333	11.6518	-6.6
AAACGCTTG	3	2	25	0	0	1	AAACGCTTG	4.47e-07	3.77e-06	0	0	1.21e-07	4.34e-06	28	0.102982	0.869021	0	0	0.0279966	1.98101	442.302	0.324962	KRL	KRL	FALSE	FALSE	FALSE	FALSE	Absent	FALSE	FALSE	FALSE	FALSE	FALSE	FALSE	-1.53333	11.6518	NA
AAACGGAAC	10	1	38	1	0	3	AAACGGAAC	2.23e-07	5.73e-06	1.3e-07	0	3.64e-07	6.45e-06	43	0.0346411	0.888657	0.0201966	0	0.0565051	2.15507	797.51	0.333333	KRN	KRN	FALSE	FALSE	FALSE	FALSE	Absent	FALSE	FALSE	FALSE	FALSE	FALSE	FALSE	-3.96667	11.6518	-8.1
AAACGGAAG	18	3	44	4	0	2413	AAACGGAAG	6.7e-07	6.63e-06	5.21e-07	0	0.000292982	0.000300806	2464	0.00222712	0.0220513	0.00173129	0	0.97399	4.92147	11691.6	0.23094	KRK	KRK	FALSE	FALSE	FALSE	FALSE	Absent	FALSE	FALSE	FALSE	FALSE	FALSE	FALSE	-4.1	11.8231	-8.4
AAACGGAAT	11	2	5	2	13	112	AAACGGAAT	4.47e-07	7.54e-07	2.6e-07	1.54e-06	1.36e-05	1.66e-05	134	0.0269105	0.0454172	0.0156895	0.0926059	0.819377	4.63212	10181.3	0.256038	KRN	KRN	FALSE	FALSE	FALSE	FALSE	Absent	FALSE	FALSE	FALSE	FALSE	FALSE	FALSE	-3.96667	11.6518	-6.2
AAACGGACA	10	1	22	2	0	4	AAACGGACA	2.23e-07	3.32e-06	2.6e-07	0	4.86e-07	4.29e-06	29	0.0521028	0.773825	0.0607545	0	0.113317	2.3486	1490.16	0.166667	KRT	KRT	FALSE	FALSE	FALSE	FALSE	Absent	FALSE	FALSE	FALSE	FALSE	FALSE	FALSE	-3.03333	11.6518	-5.7
AAACGGACG	12	1	37	0	1	21	AAACGGACG	2.23e-07	5.58e-06	0	1.18e-07	2.55e-06	8.47e-06	60	0.0263674	0.658608	0	0.0139595	0.301065	2.90475	3742.59	0.253859	KRT	KRT	FALSE	FALSE	FALSE	FALSE	Absent	FALSE	FALSE	FALSE	FALSE	FALSE	FALSE	-3.03333	11.6518	-8.4
AAACGGACT	11	1	62	3	1	7	AAACGGACT	2.23e-07	9.35e-06	3.91e-07	1.18e-07	8.5e-07	1.09e-05	74	0.0204332	0.85524	0.0357393	0.0108179	0.0777696	2.27025	1096.66	0.181046	KRT	KRT	FALSE	FALSE	FALSE	FALSE	Absent	FALSE	FALSE	FALSE	FALSE	FALSE	FALSE	-3.03333	11.6518	-7.5
AAACGGAGA	28	6	106	0	0	21	AAACGGAGA	1.34e-06	1.6e-05	0	0	2.55e-06	1.99e-05	133	0.067433	0.804241	0	0	0.128326	2.31755	1637.77	0.166667	KRR	KRR	FALSE	FALSE	FALSE	FALSE	Absent	TRUE	FALSE	FALSE	FALSE	FALSE	FALSE	-4.3	12.5165	-4.6
AAACGGAGC	15	3	31	1	0	4	AAACGGAGC	6.7e-07	4.67e-06	1.3e-07	0	4.86e-07	5.96e-06	39	0.11242	0.784232	0.021848	0	0.0815001	2.15393	1087.47	0.166667	KRS	KRS	FALSE	FALSE	FALSE	FALSE	Absent	FALSE	FALSE	FALSE	FALSE	FALSE	FALSE	-3.06667	11.6518	-8.1
AAACGGAGG	50	18	158	12	4	7	AAACGGAGG	4.02e-06	2.38e-05	1.56e-06	4.73e-07	8.5e-07	3.07e-05	199	0.13083	0.775264	0.0508513	0.0153921	0.0276634	2.0338	513.531	0.191485	KRR	KRR	FALSE	FALSE	FALSE	FALSE	Absent	TRUE	FALSE	FALSE	FALSE	FALSE	FALSE	-4.3	12.5165	-8.3
AAACGGAGT	38	6	198	6	10	19	AAACGGAGT	1.34e-06	2.98e-05	7.81e-07	1.18e-06	2.31e-06	3.55e-05	239	0.0377857	0.841784	0.02203	0.0333412	0.0650586	2.2461	1015.72	0.128019	KRS	KRS	FALSE	FALSE	FALSE	FALSE	Absent	FALSE	FALSE	FALSE	FALSE	FALSE	FALSE	-3.06667	11.6518	-5.4
AAACGGATA	19	13	11	8	0	245	AAACGGATA	2.9e-06	1.66e-06	1.04e-06	0	2.97e-05	3.54e-05	277	0.0821219	0.0469102	0.0294641	0	0.841504	4.47185	10123	0.0552771	KRI	KRI	FALSE	FALSE	FALSE	FALSE	Absent	FALSE	FALSE	FALSE	FALSE	FALSE	FALSE	-1.3	11.6518	-4.4
AAACGGATC	18	6	90	0	0	8	AAACGGATC	1.34e-06	1.36e-05	0	0	9.71e-07	1.59e-05	104	0.0843793	0.854449	0	0	0.0611715	2.09914	838.279	0.288675	KRI	KRI	FALSE	FALSE	FALSE	FALSE	Absent	FALSE	FALSE	FALSE	FALSE	FALSE	FALSE	-1.3	11.6518	-7.2
AAACGGATG	20	12	218	3	3	24	AAACGGATG	2.68e-06	3.29e-05	3.91e-07	3.55e-07	2.91e-06	3.92e-05	260	0.0683545	0.838304	0.0099631	0.00904714	0.0743313	2.1827	1032.49	0.166667	KRM	KRM	FALSE	FALSE	FALSE	FALSE	Absent	FALSE	FALSE	FALSE	FALSE	FALSE	FALSE	-2.16667	11.6518	-9.4
AAACGGATT	23	7	50	0	1	204	AAACGGATT	1.56e-06	7.54e-06	0	1.18e-07	2.48e-05	3.4e-05	262	0.0459914	0.221772	0	0.00347842	0.728758	4.14724	8785.15	0.221736	KRI	KRI	FALSE	FALSE	FALSE	FALSE	Absent	FALSE	FALSE	FALSE	FALSE	FALSE	FALSE	-1.3	11.6518	-5.1
AAACGGCAA	12	3	11	0	0	5	AAACGGCAA	6.7e-07	1.66e-06	0	0	6.07e-07	2.94e-06	19	0.228232	0.564945	0	0	0.206823	2.39224	2554.23	0.235702	KRQ	KRQ	FALSE	FALSE	FALSE	FALSE	Absent	FALSE	FALSE	FALSE	FALSE	FALSE	FALSE	-3.96667	11.6518	-7
AAACGGCAC	12	0	45	3	0	1	AAACGGCAC	0	6.78e-06	3.91e-07	0	1.21e-07	7.3e-06	49	0	0.929823	0.0535349	0	0.0166419	2.10346	343.403	0.166667	KRH	KRH	FALSE	FALSE	FALSE	FALSE	Absent	FALSE	FALSE	FALSE	FALSE	FALSE	FALSE	-3.86667	11.6518	-7.6
AAACGGCAG	20	0	81	2	0	7	AAACGGCAG	0	1.22e-05	2.6e-07	0	8.5e-07	1.33e-05	90	0	0.916651	0.0195469	0	0.0638017	2.21095	887.347	0.270801	KRQ	KRQ	FALSE	FALSE	FALSE	FALSE	Absent	FALSE	FALSE	FALSE	FALSE	FALSE	FALSE	-3.96667	11.6518	-8.4
AAACGGCAT	9	1	2	0	7	331	AAACGGCAT	2.23e-07	3.02e-07	0	8.28e-07	4.02e-05	4.15e-05	341	0.00537556	0.00725793	0	0.0199217	0.967445	4.9368	11682	0.128019	KRH	KRH	FALSE	FALSE	FALSE	FALSE	Absent	FALSE	FALSE	FALSE	FALSE	FALSE	FALSE	-3.86667	11.6518	-7
AAACGGCCA	9	4	10	5	2	0	AAACGGCCA	8.93e-07	1.51e-06	6.51e-07	2.36e-07	0	3.29e-06	21	0.27165	0.458468	0.197973	0.0719091	0	2.07014	438.106	0.166667	KRP	KRP	FALSE	FALSE	FALSE	FALSE	Absent	FALSE	FALSE	FALSE	FALSE	FALSE	FALSE	-3.33333	11.6518	NA
AAACGGCCC	4	0	0	26	8	0	AAACGGCCC	0	0	3.39e-06	9.46e-07	0	4.33e-06	34	0	0	0.781614	0.218386	0	3.21839	1255.16	0.166667	KRP	KRP	FALSE	FALSE	FALSE	FALSE	Absent	FALSE	FALSE	FALSE	FALSE	FALSE	FALSE	-3.33333	11.6518	NA
AAACGGCGA	11	0	20	1	0	3	AAACGGCGA	0	3.02e-06	1.3e-07	0	3.64e-07	3.51e-06	24	0	0.859112	0.0370978	0	0.10379	2.34847	1370.83	0.00333333	KRR	KRR	FALSE	FALSE	FALSE	FALSE	Absent	FALSE	FALSE	FALSE	FALSE	FALSE	FALSE	-4.3	12.5165	-8
AAACGGCGC	21	2	108	2	1	0	AAACGGCGC	4.47e-07	1.63e-05	2.6e-07	1.18e-07	0	1.71e-05	113	0.026108	0.951759	0.0152216	0.00691112	0	2.00294	148.746	0.282843	KRR	KRR	FALSE	FALSE	FALSE	FALSE	Absent	FALSE	FALSE	FALSE	FALSE	FALSE	FALSE	-4.3	12.5165	-8
AAACGGCGG	25	21	105	5	6	0	AAACGGCGG	4.69e-06	1.58e-05	6.51e-07	7.09e-07	0	2.19e-05	137	0.214339	0.723486	0.0297536	0.0324218	0	1.88026	225.676	0.166667	KRR	KRR	FALSE	FALSE	FALSE	FALSE	Absent	FALSE	FALSE	FALSE	FALSE	FALSE	FALSE	-4.3	12.5165	-8.3
AAACGGCGT	27	14	112	6	34	8	AAACGGCGT	3.13e-06	1.69e-05	7.81e-07	4.02e-06	9.71e-07	2.58e-05	174	0.121256	0.654867	0.030298	0.155905	0.0376739	2.33387	1112.53	0.333333	KRR	KRR	FALSE	FALSE	FALSE	FALSE	Absent	FALSE	FALSE	FALSE	FALSE	FALSE	FALSE	-4.3	12.5165	-8
AAACGGCTA	8	7	13	9	0	3	AAACGGCTA	1.56e-06	1.96e-06	1.17e-06	0	3.64e-07	5.06e-06	32	0.308989	0.38739	0.23162	0	0.0720014	2.13863	1055.66	0.166667	KRL	KRL	FALSE	FALSE	FALSE	FALSE	Absent	FALSE	FALSE	FALSE	FALSE	FALSE	FALSE	-1.53333	11.6518	-9.5
AAACGGCTG	22	3	27	38	1	5	AAACGGCTG	6.7e-07	4.07e-06	4.95e-06	1.18e-07	6.07e-07	1.04e-05	74	0.0643359	0.39089	0.475119	0.0113537	0.058301	2.60839	1073.75	0.34641	KRL	KRL	FALSE	FALSE	FALSE	FALSE	Absent	FALSE	FALSE	FALSE	FALSE	FALSE	FALSE	-1.53333	11.6518	-9.7
AAACGGCTT	2	1	7	1	3	4	AAACGGCTT	2.23e-07	1.06e-06	1.3e-07	3.55e-07	4.86e-07	2.25e-06	16	0.0992874	0.469192	0.057887	0.157695	0.215938	2.9218	3251.98	0.128019	KRL	KRL	FALSE	FALSE	FALSE	FALSE	Absent	FALSE	FALSE	FALSE	FALSE	FALSE	FALSE	-1.53333	11.6518	-9.9
AAACGGGAA	18	36	74	9	8	6	AAACGGGAA	8.04e-06	1.12e-05	1.17e-06	9.46e-07	7.29e-07	2.2e-05	133	0.364737	0.506137	0.0531627	0.0429113	0.0330524	1.87341	651.038	0.333333	KRE	KRE	FALSE	FALSE	FALSE	FALSE	Absent	FALSE	FALSE	FALSE	FALSE	FALSE	FALSE	-3.96667	9.69502	-6.5
AAACGGGAC	8	4	21	23	1	2	AAACGGGAC	8.93e-07	3.17e-06	2.99e-06	1.18e-07	2.43e-07	7.41e-06	51	0.12047	0.42697	0.403863	0.015945	0.0327509	2.41354	746.377	0.288675	KRD	KRD	FALSE	FALSE	FALSE	FALSE	Absent	FALSE	FALSE	FALSE	FALSE	FALSE	FALSE	-3.96667	9.69502	-7.6
AAACGGGAG	41	20	147	29	26	1	AAACGGGAG	4.47e-06	2.22e-05	3.78e-06	3.07e-06	1.21e-07	3.36e-05	223	0.132931	0.659587	0.112378	0.0914899	0.00361385	2.17327	521.966	0.188562	KRE	KRE	FALSE	FALSE	FALSE	FALSE	Absent	FALSE	FALSE	FALSE	FALSE	FALSE	FALSE	-3.96667	9.69502	-8.4
AAACGGGAT	23	15	50	11	15	7	AAACGGGAT	3.35e-06	7.54e-06	1.43e-06	1.77e-06	8.5e-07	1.49e-05	98	0.224165	0.504436	0.0958422	0.118678	0.0568786	2.27967	1232.31	0.221736	KRD	KRD	FALSE	FALSE	FALSE	FALSE	Absent	FALSE	FALSE	FALSE	FALSE	FALSE	FALSE	-3.96667	9.69502	-6.5
AAACGGGCA	31	10	124	13	1	1	AAACGGGCA	2.23e-06	1.87e-05	1.69e-06	1.18e-07	1.21e-07	2.29e-05	149	0.0976915	0.817781	0.0740435	0.00517202	0.00531167	2.00263	226.873	0.288675	KRA	KRA	FALSE	FALSE	FALSE	FALSE	Absent	FALSE	FALSE	FALSE	FALSE	FALSE	FALSE	-2.2	11.6518	-6.5
AAACGGGCC	26	5	56	99	4	0	AAACGGGCC	1.12e-06	8.44e-06	1.29e-05	4.73e-07	0	2.29e-05	164	0.048713	0.368317	0.562338	0.0206319	0	2.55489	456.85	0.235702	KRA	KRA	FALSE	FALSE	FALSE	FALSE	Absent	FALSE	FALSE	FALSE	FALSE	FALSE	FALSE	-2.2	11.6518	-9.2
AAACGGGCG	33	1	74	17	2	2	AAACGGGCG	2.23e-07	1.12e-05	2.21e-06	2.36e-07	2.43e-07	1.41e-05	96	0.0158695	0.792781	0.157289	0.0168034	0.0172571	2.2268	457.401	0.163299	KRA	KRA	FALSE	FALSE	FALSE	FALSE	Absent	FALSE	FALSE	FALSE	FALSE	FALSE	FALSE	-2.2	11.6518	-8.4
AAACGGGCT	23	3	58	20	8	1	AAACGGGCT	6.7e-07	8.74e-06	2.6e-06	9.46e-07	1.21e-07	1.31e-05	90	0.0511993	0.668235	0.199003	0.0722831	0.00927933	2.32021	572.185	0.181046	KRA	KRA	FALSE	FALSE	FALSE	FALSE	Absent	FALSE	FALSE	FALSE	FALSE	FALSE	FALSE	-2.2	11.6518	-6.9
AAACGGGGA	32	10	101	14	5	10	AAACGGGGA	2.23e-06	1.52e-05	1.82e-06	5.91e-07	1.21e-06	2.11e-05	140	0.105898	0.722053	0.0864378	0.0280325	0.0575788	2.20934	932.49	0.166667	KRG	KRG	FALSE	FALSE	FALSE	FALSE	Absent	FALSE	FALSE	FALSE	FALSE	FALSE	FALSE	-2.93333	11.6518	-8.3
AAACGGGGC	45	9	61	100	7	91	AAACGGGGC	2.01e-06	9.2e-06	1.3e-05	8.28e-07	1.1e-05	3.61e-05	268	0.05567	0.254722	0.360633	0.0229235	0.306051	3.26896	4003.2	0.333333	KRG	KRG	FALSE	FALSE	FALSE	FALSE	Absent	FALSE	FALSE	FALSE	FALSE	FALSE	FALSE	-2.93333	11.6518	-8.4
AAACGGGGG	116	64	270	94	66	5	AAACGGGGG	1.43e-05	4.07e-05	1.22e-05	7.8e-06	6.07e-07	7.56e-05	499	0.188937	0.538095	0.16179	0.103153	0.00802565	2.20324	633.084	0.191485	KRG	KRG	FALSE	FALSE	FALSE	FALSE	Absent	FALSE	FALSE	FALSE	FALSE	FALSE	FALSE	-2.93333	11.6518	-8.9
AAACGGGGT	44	15	50	113	12	392	AAACGGGGT	3.35e-06	7.54e-06	1.47e-05	1.42e-06	4.76e-05	7.46e-05	582	0.0448931	0.101022	0.197176	0.019014	0.637895	4.10399	7854.51	0.256038	KRG	KRG	FALSE	FALSE	FALSE	FALSE	Absent	FALSE	FALSE	FALSE	FALSE	FALSE	FALSE	-2.93333	11.6518	-11
AAACGGGTA	27	3	27	33	6	7	AAACGGGTA	6.7e-07	4.07e-06	4.3e-06	7.09e-07	8.5e-07	1.06e-05	76	0.0632248	0.38414	0.405478	0.0669455	0.0802119	2.71678	1494.19	0.372678	KRV	KRV	FALSE	FALSE	FALSE	FALSE	Absent	FALSE	FALSE	FALSE	FALSE	FALSE	FALSE	-1.4	11.6518	-9.2
AAACGGGTC	28	1	51	50	56	4	AAACGGGTC	2.23e-07	7.69e-06	6.51e-06	6.62e-06	4.86e-07	2.15e-05	162	0.0103731	0.357139	0.302389	0.307539	0.0225602	2.97477	1602.36	0.235702	KRV	KRV	FALSE	FALSE	FALSE	FALSE	Absent	FALSE	FALSE	FALSE	FALSE	FALSE	FALSE	-1.4	11.6518	-7.6
AAACGGGTG	19	8	24	34	2	3	AAACGGGTG	1.79e-06	3.62e-06	4.43e-06	2.36e-07	3.64e-07	1.04e-05	71	0.171252	0.346828	0.424337	0.0226662	0.0349172	2.40317	800.252	0.210819	KRV	KRV	FALSE	FALSE	FALSE	FALSE	Absent	FALSE	FALSE	FALSE	FALSE	FALSE	FALSE	-1.4	11.6518	-9.4
AAACGGGTT	24	11	43	12	6	19	AAACGGGTT	2.46e-06	6.48e-06	1.56e-06	7.09e-07	2.31e-06	1.35e-05	91	0.181721	0.479558	0.11558	0.052477	0.170664	2.5508	2367.41	0.181046	KRV	KRV	FALSE	FALSE	FALSE	FALSE	Absent	FALSE	FALSE	FALSE	FALSE	FALSE	FALSE	-1.4	11.6518	-7.6
AAACGGTAA	14	51	3	0	0	10	AAACGGTAA	1.14e-05	4.52e-07	0	0	1.21e-06	1.31e-05	64	0.872355	0.034642	0	0	0.0930031	1.40665	1137.64	0.166667	KR*	KR*	TRUE	FALSE	TRUE	FALSE	Ochre (UAA)	FALSE	FALSE	FALSE	FALSE	FALSE	FALSE	-2.8	11.6518	NA
AAACGGTAC	5	7	41	4	0	2	AAACGGTAC	1.56e-06	6.18e-06	5.21e-07	0	2.43e-07	8.51e-06	54	0.183736	0.726507	0.0612131	0	0.0285431	1.96311	470.101	0.288675	KRY	KRY	FALSE	FALSE	FALSE	FALSE	Absent	FALSE	FALSE	FALSE	FALSE	FALSE	FALSE	-3.23333	10.4549	-5.6
AAACGGTAG	27	10	2	131	11	7	AAACGGTAG	2.23e-06	3.02e-07	1.71e-05	1.3e-06	8.5e-07	2.17e-05	161	0.102716	0.0138684	0.784504	0.0598182	0.0390939	2.91871	1158.89	0.166667	KR*	KR*	TRUE	TRUE	FALSE	FALSE	Amber (UAG)	FALSE	FALSE	FALSE	FALSE	FALSE	FALSE	-2.8	11.6518	NA
AAACGGTAT	17	2	5	1	0	106	AAACGGTAT	4.47e-07	7.54e-07	1.3e-07	0	1.29e-05	1.42e-05	114	0.0314502	0.0530789	0.00916812	0	0.906303	4.69663	10888.1	0.221736	KRY	KRY	FALSE	FALSE	FALSE	FALSE	Absent	FALSE	FALSE	FALSE	FALSE	FALSE	FALSE	-3.23333	10.4549	-6.5
AAACGGTCA	11	6	14	1	1	2	AAACGGTCA	1.34e-06	2.11e-06	1.3e-07	1.18e-07	2.43e-07	3.94e-06	24	0.339922	0.535446	0.0330305	0.0299939	0.0616074	1.93792	938.137	0.166667	KRS	KRS	FALSE	FALSE	FALSE	FALSE	Absent	FALSE	FALSE	FALSE	FALSE	FALSE	FALSE	-3.06667	11.6518	-5.9
AAACGGTCG	7	2	59	4	1	1	AAACGGTCG	4.47e-07	8.89e-06	5.21e-07	1.18e-07	1.21e-07	1.01e-05	67	0.0442133	0.880508	0.0515549	0.0117038	0.0120198	2.06681	323.849	0.191485	KRS	KRS	FALSE	FALSE	FALSE	FALSE	Absent	FALSE	FALSE	FALSE	FALSE	FALSE	FALSE	-3.06667	11.6518	-8.4
AAACGGTGA	28	95	6	2	17	4	AAACGGTGA	2.12e-05	9.05e-07	2.6e-07	2.01e-06	4.86e-07	2.49e-05	124	0.852847	0.0363628	0.010468	0.0807979	0.0195246	1.37779	552.869	0.166667	KR*	KR*	TRUE	FALSE	FALSE	TRUE	Opal (UGA	FALSE	FALSE	FALSE	FALSE	FALSE	FALSE	-2.8	11.6518	NA
AAACGGTGC	47	23	147	12	5	2	AAACGGTGC	5.14e-06	2.22e-05	1.56e-06	5.91e-07	2.43e-07	2.97e-05	189	0.172973	0.746324	0.0526162	0.0199079	0.00817816	1.94399	294.394	0.166667	KRC	KRC	FALSE	FALSE	FALSE	FALSE	Absent	FALSE	FALSE	FALSE	FALSE	FALSE	FALSE	-1.96667	9.83324	-6.4
AAACGGTGG	43	6	137	7	12	69	AAACGGTGG	1.34e-06	2.07e-05	9.11e-07	1.42e-06	8.38e-06	3.27e-05	231	0.0409731	0.631578	0.0278697	0.0433843	0.256195	2.84225	3323.85	0.191485	KRW	KRW	FALSE	FALSE	FALSE	FALSE	Absent	FALSE	FALSE	FALSE	FALSE	FALSE	FALSE	-3.1	11.6518	-9.8
AAACGGTGT	23	7	76	2	27	12	AAACGGTGT	1.56e-06	1.15e-05	2.6e-07	3.19e-06	1.46e-06	1.79e-05	124	0.0871822	0.639002	0.0145227	0.178032	0.0812616	2.52719	1703.19	0.128019	KRC	KRC	FALSE	FALSE	FALSE	FALSE	Absent	FALSE	FALSE	FALSE	FALSE	FALSE	FALSE	-1.96667	9.83324	-6.5
AAACGGTTA	10	1	10	2	1	16	AAACGGTTA	2.23e-07	1.51e-06	2.6e-07	1.18e-07	1.94e-06	4.05e-06	30	0.0551091	0.372034	0.0642599	0.0291761	0.479421	3.50577	5942.39	0.166667	KRL	KRL	FALSE	FALSE	FALSE	FALSE	Absent	FALSE	FALSE	FALSE	FALSE	FALSE	FALSE	-1.53333	11.6518	-7.1
AAACGGTTG	28	9	166	9	3	7	AAACGGTTG	2.01e-06	2.5e-05	1.17e-06	3.55e-07	8.5e-07	2.94e-05	194	0.0683341	0.850868	0.0398405	0.0120593	0.028898	2.08232	517.564	0.191485	KRL	KRL	FALSE	FALSE	FALSE	FALSE	Absent	FALSE	FALSE	FALSE	FALSE	FALSE	FALSE	-1.53333	11.6518	-10.1
AAACGGTTT	10	1	17	0	3	82	AAACGGTTT	2.23e-07	2.56e-06	0	3.55e-07	9.96e-06	1.31e-05	103	0.0170504	0.195678	0	0.0270807	0.760191	4.31768	9243.6	0.181046	KRF	KRF	FALSE	FALSE	FALSE	FALSE	Absent	FALSE	FALSE	FALSE	FALSE	FALSE	FALSE	-1.86667	11.6518	-7.5
AAACGTAAC	24	3	3	1	6	518	AAACGTAAC	6.7e-07	4.52e-07	1.3e-07	7.09e-07	6.29e-05	6.49e-05	531	0.0103295	0.00697328	0.00200745	0.0109374	0.969752	4.92281	11678.7	0.666667	KRN	KRN	FALSE	FALSE	FALSE	FALSE	Absent	FALSE	FALSE	FALSE	FALSE	FALSE	FALSE	-3.96667	11.6518	-5.8
AAACGTAAG	8	3	5	2	2	261	AAACGTAAG	6.7e-07	7.54e-07	2.6e-07	2.36e-07	3.17e-05	3.36e-05	273	0.0199321	0.0224265	0.00774728	0.00703503	0.942859	4.83046	11347.4	0.46188	KRK	KRK	FALSE	FALSE	FALSE	FALSE	Absent	FALSE	FALSE	FALSE	FALSE	FALSE	FALSE	-4.1	11.8231	-8.4
AAACGTACG	13	4	14	0	1	5	AAACGTACG	8.93e-07	2.11e-06	0	1.18e-07	6.07e-07	3.73e-06	24	0.239532	0.565967	0	0.0317035	0.162798	2.31227	2140.41	0.507718	KRT	KRT	FALSE	FALSE	FALSE	FALSE	Absent	FALSE	FALSE	FALSE	FALSE	FALSE	FALSE	-3.03333	11.6518	-8.4
AAACGTACT	12	3	3	1	4	554	AAACGTACT	6.7e-07	4.52e-07	1.3e-07	4.73e-07	6.73e-05	6.9e-05	565	0.00971043	0.00655537	0.00188714	0.00685459	0.974992	4.93086	11726.7	0.362093	KRT	KRT	FALSE	FALSE	FALSE	FALSE	Absent	FALSE	FALSE	FALSE	FALSE	FALSE	FALSE	-3.03333	11.6518	-4.1
AAACGTAGA	38	6	18	0	60	651	AAACGTAGA	1.34e-06	2.71e-06	0	7.09e-06	7.9e-05	9.02e-05	735	0.014856	0.0300872	0	0.0786512	0.876406	4.77166	10803.9	0.333333	KRR	KRR	FALSE	FALSE	FALSE	FALSE	Absent	TRUE	FALSE	FALSE	FALSE	FALSE	FALSE	-4.3	12.5165	-4.6
AAACGTAGC	21	1	2	1	11	237	AAACGTAGC	2.23e-07	3.02e-07	1.3e-07	1.3e-06	2.88e-05	3.07e-05	252	0.00726648	0.00981099	0.00423654	0.0423176	0.936368	4.89071	11392.6	0.333333	KRS	KRS	FALSE	FALSE	FALSE	FALSE	Absent	FALSE	FALSE	FALSE	FALSE	FALSE	FALSE	-3.06667	11.6518	-5.8
AAACGTAGG	24	12	112	2	0	10	AAACGTAGG	2.68e-06	1.69e-05	2.6e-07	0	1.21e-06	2.1e-05	136	0.127371	0.80254	0.0123768	0	0.0577117	2.05814	798.819	0.382971	KRR	KRR	FALSE	FALSE	FALSE	FALSE	Absent	TRUE	FALSE	FALSE	FALSE	FALSE	FALSE	-4.3	12.5165	-8.3
AAACGTAGT	18	4	8	0	0	1060	AAACGTAGT	8.93e-07	1.21e-06	0	0	0.000128703	0.000130802	1072	0.00682894	0.00922024	0	0	0.983951	4.94502	11808.7	0.256038	KRS	KRS	FALSE	FALSE	FALSE	FALSE	Absent	FALSE	FALSE	FALSE	FALSE	FALSE	FALSE	-3.06667	11.6518	-4.5
AAACGTATA	10	0	0	2	2	257	AAACGTATA	0	0	2.6e-07	2.36e-07	3.12e-05	3.17e-05	261	0	0	0.0082139	0.00745875	0.984327	4.97611	11843.7	0.110554	KRI	KRI	FALSE	FALSE	FALSE	FALSE	Absent	FALSE	FALSE	FALSE	FALSE	FALSE	FALSE	-1.3	11.6518	-5.5
AAACGTATG	30	2	55	18	29	233	AAACGTATG	4.47e-07	8.29e-06	2.34e-06	3.43e-06	2.83e-05	4.28e-05	337	0.0104349	0.193723	0.0547544	0.0801054	0.660982	4.18748	8276.47	0.666667	KRM	KRM	FALSE	FALSE	FALSE	FALSE	Absent	FALSE	FALSE	FALSE	FALSE	FALSE	FALSE	-2.16667	11.6518	-9.4
AAACGTATT	7	0	4	0	1	489	AAACGTATT	0	6.03e-07	0	1.18e-07	5.94e-05	6.01e-05	494	0	0.0100344	0	0.00196733	0.987998	4.96793	11864.3	0.443471	KRI	KRI	FALSE	FALSE	FALSE	FALSE	Absent	FALSE	FALSE	FALSE	FALSE	FALSE	FALSE	-1.3	11.6518	-6.2
AAACGTCAA	8	1	2	0	1	18	AAACGTCAA	2.23e-07	3.02e-07	0	1.18e-07	2.19e-06	2.83e-06	22	0.0789482	0.106594	0	0.0417971	0.772661	4.32263	9436.77	0.471405	KRQ	KRQ	FALSE	FALSE	FALSE	FALSE	Absent	FALSE	FALSE	FALSE	FALSE	FALSE	FALSE	-3.96667	11.6518	-5.4
AAACGTCAG	26	10	54	1	0	79	AAACGTCAG	2.23e-06	8.14e-06	1.3e-07	0	9.59e-06	2.01e-05	144	0.111122	0.40509	0.00647867	0	0.47731	3.32729	5782.44	0.541603	KRQ	KRQ	FALSE	FALSE	FALSE	FALSE	Absent	FALSE	FALSE	FALSE	FALSE	FALSE	FALSE	-3.96667	11.6518	-8.4
AAACGTCAT	5	1	2	0	0	182	AAACGTCAT	2.23e-07	3.02e-07	0	0	2.21e-05	2.26e-05	185	0.00987099	0.0133275	0	0	0.976801	4.92053	11723.4	0.256038	KRH	KRH	FALSE	FALSE	FALSE	FALSE	Absent	FALSE	FALSE	FALSE	FALSE	FALSE	FALSE	-3.86667	11.6518	-5.4
AAACGTCCT	4	0	3	3	14	4	AAACGTCCT	0	4.52e-07	3.91e-07	1.66e-06	4.86e-07	2.98e-06	24	0	0.151578	0.130908	0.554738	0.162776	3.72871	4047.1	0.256038	KRP	KRP	FALSE	FALSE	FALSE	FALSE	Absent	FALSE	FALSE	FALSE	FALSE	FALSE	FALSE	-3.33333	11.6518	NA
AAACGTCGC	2	1	4	16	0	0	AAACGTCGC	2.23e-07	6.03e-07	2.08e-06	0	0	2.91e-06	21	0.0767534	0.20726	0.715986	0	0	2.63923	455.998	0.565685	KRR	KRR	FALSE	FALSE	FALSE	FALSE	Absent	FALSE	FALSE	FALSE	FALSE	FALSE	FALSE	-4.3	12.5165	NA
AAACGTCGG	19	8	128	0	1	0	AAACGTCGG	1.79e-06	1.93e-05	0	1.18e-07	0	2.12e-05	137	0.0842634	0.91016	0	0.00557639	0	1.92689	130.979	0.333333	KRR	KRR	FALSE	FALSE	FALSE	FALSE	Absent	FALSE	FALSE	FALSE	FALSE	FALSE	FALSE	-4.3	12.5165	-8.3
AAACGTCTA	17	2	18	1	1	11	AAACGTCTA	4.47e-07	2.71e-06	1.3e-07	1.18e-07	1.34e-06	4.74e-06	33	0.0941402	0.571975	0.0274431	0.0249201	0.281522	2.82771	3554.96	0.333333	KRL	KRL	FALSE	FALSE	FALSE	FALSE	Absent	FALSE	FALSE	FALSE	FALSE	FALSE	FALSE	-1.53333	11.6518	-6.7
AAACGTGAA	30	5	9	2	1	742	AAACGTGAA	1.12e-06	1.36e-06	2.6e-07	1.18e-07	9.01e-05	9.29e-05	759	0.0120132	0.0145978	0.00280159	0.00127201	0.969315	4.90128	11640	0.666667	KRE	KRE	FALSE	FALSE	FALSE	FALSE	Absent	FALSE	FALSE	FALSE	FALSE	FALSE	FALSE	-3.96667	9.69502	-7.3
AAACGTGAC	13	5	44	1	2	1	AAACGTGAC	1.12e-06	6.63e-06	1.3e-07	2.36e-07	1.21e-07	8.24e-06	53	0.13554	0.805212	0.0158047	0.0287034	0.0147392	1.98189	389.021	0.57735	KRD	KRD	FALSE	FALSE	FALSE	FALSE	Absent	FALSE	FALSE	FALSE	FALSE	FALSE	FALSE	-3.96667	9.69502	-8.4
AAACGTGAG	25	6	37	1	2	474	AAACGTGAG	1.34e-06	5.58e-06	1.3e-07	2.36e-07	5.76e-05	6.48e-05	520	0.0206652	0.08603	0.00200806	0.00364689	0.88765	4.65159	10676.9	0.377124	KRE	KRE	FALSE	FALSE	FALSE	FALSE	Absent	FALSE	FALSE	FALSE	FALSE	FALSE	FALSE	-3.96667	9.69502	-8.4
AAACGTGAT	5	2	4	12	12	36	AAACGTGAT	4.47e-07	6.03e-07	1.56e-06	1.42e-06	4.37e-06	8.4e-06	66	0.0531581	0.0717726	0.185955	0.168859	0.520255	4.03128	6972.2	0.443471	KRD	KRD	FALSE	FALSE	FALSE	FALSE	Absent	FALSE	FALSE	FALSE	FALSE	FALSE	FALSE	-3.96667	9.69502	-7.3
AAACGTGCA	11	1	1	2	0	64	AAACGTGCA	2.23e-07	1.51e-07	2.6e-07	0	7.77e-06	8.41e-06	68	0.0265681	0.0179357	0.0309797	0	0.924516	4.77796	11115.5	0.57735	KRA	KRA	FALSE	FALSE	FALSE	FALSE	Absent	FALSE	FALSE	FALSE	FALSE	FALSE	FALSE	-2.2	11.6518	-6.5
AAACGTGCG	30	5	62	10	17	330	AAACGTGCG	1.12e-06	9.35e-06	1.3e-06	2.01e-06	4.01e-05	5.38e-05	424	0.0207372	0.173592	0.0241806	0.0373278	0.744162	4.31059	9100.08	0.326599	KRA	KRA	FALSE	FALSE	FALSE	FALSE	Absent	FALSE	FALSE	FALSE	FALSE	FALSE	FALSE	-2.2	11.6518	-8.4
AAACGTGCT	33	4	5	6	14	297	AAACGTGCT	8.93e-07	7.54e-07	7.81e-07	1.66e-06	3.61e-05	4.01e-05	326	0.0222507	0.0187764	0.019459	0.0412301	0.898284	4.77452	10942.2	0.362093	KRA	KRA	FALSE	FALSE	FALSE	FALSE	Absent	FALSE	FALSE	FALSE	FALSE	FALSE	FALSE	-2.2	11.6518	-6.5
AAACGTGGA	28	3	92	23	24	40	AAACGTGGA	6.7e-07	1.39e-05	2.99e-06	2.84e-06	4.86e-06	2.52e-05	182	0.0265552	0.549762	0.118698	0.112472	0.192514	2.89463	2852.78	0.333333	KRG	KRG	FALSE	FALSE	FALSE	FALSE	Absent	FALSE	FALSE	FALSE	FALSE	FALSE	FALSE	-2.93333	11.6518	-10.6
AAACGTGGC	24	33	16	51	29	1	AAACGTGGC	7.37e-06	2.41e-06	6.64e-06	3.43e-06	1.21e-07	2e-05	130	0.368993	0.120777	0.332477	0.171674	0.00607964	2.32507	912.343	0.666667	KRG	KRG	FALSE	FALSE	FALSE	FALSE	Absent	FALSE	FALSE	FALSE	FALSE	FALSE	FALSE	-2.93333	11.6518	-9.8
AAACGTGGG	14	2	9	32	27	4	AAACGTGGG	4.47e-07	1.36e-06	4.17e-06	3.19e-06	4.86e-07	9.65e-06	74	0.0462943	0.140637	0.431851	0.330876	0.0503421	3.19833	2072.17	0.382971	KRG	KRG	FALSE	FALSE	FALSE	FALSE	Absent	FALSE	FALSE	FALSE	FALSE	FALSE	FALSE	-2.93333	11.6518	-13.5
AAACGTGGT	38	11	152	9	25	11	AAACGTGGT	2.46e-06	2.29e-05	1.17e-06	2.96e-06	1.34e-06	3.08e-05	208	0.0796658	0.743159	0.0380022	0.0958569	0.0433158	2.28	978.448	0.512076	KRG	KRG	FALSE	FALSE	FALSE	FALSE	Absent	FALSE	FALSE	FALSE	FALSE	FALSE	FALSE	-2.93333	11.6518	-10.1
AAACGTGTA	22	0	7	6	1	684	AAACGTGTA	0	1.06e-06	7.81e-07	1.18e-07	8.3e-05	8.5e-05	698	0	0.0124143	0.00918977	0.00139082	0.977005	4.94299	11736.1	0.745356	KRV	KRV	FALSE	FALSE	FALSE	FALSE	Absent	FALSE	FALSE	FALSE	FALSE	FALSE	FALSE	-1.4	11.6518	-6.8
AAACGTGTC	11	2	6	3	1	6	AAACGTGTC	4.47e-07	9.05e-07	3.91e-07	1.18e-07	7.29e-07	2.59e-06	18	0.172543	0.349444	0.150895	0.0456742	0.281444	2.91403	3677.68	0.471405	KRV	KRV	FALSE	FALSE	FALSE	FALSE	Absent	FALSE	FALSE	FALSE	FALSE	FALSE	FALSE	-1.4	11.6518	-7.7
AAACGTGTG	16	22	54	3	1	7	AAACGTGTG	4.91e-06	8.14e-06	3.91e-07	1.18e-07	8.5e-07	1.44e-05	87	0.340878	0.564845	0.027101	0.00820315	0.0589724	1.87955	828.06	0.421637	KRV	KRV	FALSE	FALSE	FALSE	FALSE	Absent	FALSE	FALSE	FALSE	FALSE	FALSE	FALSE	-1.4	11.6518	-9.4
AAACGTGTT	13	5	3	0	1	491	AAACGTGTT	1.12e-06	4.52e-07	0	1.18e-07	5.96e-05	6.13e-05	500	0.0182136	0.00737743	0	0.00192854	0.97248	4.90308	11678	0.362093	KRV	KRV	FALSE	FALSE	FALSE	FALSE	Absent	FALSE	FALSE	FALSE	FALSE	FALSE	FALSE	-1.4	11.6518	-6.8
AAACGTTAA	9	50	3	0	1	32	AAACGTTAA	1.12e-05	4.52e-07	0	1.18e-07	3.89e-06	1.56e-05	86	0.714759	0.0289514	0	0.00756821	0.248722	2.04654	3029.68	0.666667	KR*	KR*	TRUE	FALSE	TRUE	FALSE	Ochre (UAA)	FALSE	FALSE	FALSE	FALSE	FALSE	FALSE	-2.8	11.6518	NA
AAACGTTAG	4	4	3	3	4	16	AAACGTTAG	8.93e-07	4.52e-07	3.91e-07	4.73e-07	1.94e-06	4.15e-06	30	0.215152	0.108934	0.0940791	0.113907	0.467928	3.51052	6099.02	0.666667	KR*	KR*	TRUE	TRUE	FALSE	FALSE	Amber (UAG)	FALSE	FALSE	FALSE	FALSE	FALSE	FALSE	-2.8	11.6518	NA
AAACGTTAT	9	2	4	0	1	526	AAACGTTAT	4.47e-07	6.03e-07	0	1.18e-07	6.39e-05	6.5e-05	533	0.00686752	0.00927233	0	0.00181792	0.982042	4.94289	11792.3	0.443471	KRY	KRY	FALSE	FALSE	FALSE	FALSE	Absent	FALSE	FALSE	FALSE	FALSE	FALSE	FALSE	-3.23333	10.4549	-3.9
AAACGTTCA	12	4	11	0	0	349	AAACGTTCA	8.93e-07	1.66e-06	0	0	4.24e-05	4.49e-05	364	0.0198823	0.0369112	0	0	0.943206	4.80974	11323.3	0.333333	KRS	KRS	FALSE	FALSE	FALSE	FALSE	Absent	FALSE	FALSE	FALSE	FALSE	FALSE	FALSE	-3.06667	11.6518	-6.1
AAACGTTCG	15	2	38	0	1	78	AAACGTTCG	4.47e-07	5.73e-06	0	1.18e-07	9.47e-06	1.58e-05	119	0.0283315	0.363398	0	0.0074997	0.600771	3.78898	7280.42	0.382971	KRS	KRS	FALSE	FALSE	FALSE	FALSE	Absent	FALSE	FALSE	FALSE	FALSE	FALSE	FALSE	-3.06667	11.6518	-8.4
AAACGTTCT	3	0	12	0	0	14	AAACGTTCT	0	1.81e-06	0	0	1.7e-06	3.51e-06	26	0	0.515559	0	0	0.484441	3.45332	5875.16	0.362093	KRS	KRS	FALSE	FALSE	FALSE	FALSE	Absent	FALSE	FALSE	FALSE	FALSE	FALSE	FALSE	-3.06667	11.6518	-7
AAACGTTGA	15	21	1	0	32	5	AAACGTTGA	4.69e-06	1.51e-07	0	3.78e-06	6.07e-07	9.23e-06	59	0.508041	0.016332	0	0.409858	0.0657694	2.50898	2276.84	0.666667	KR*	KR*	TRUE	FALSE	FALSE	TRUE	Opal (UGA	FALSE	FALSE	FALSE	FALSE	FALSE	FALSE	-2.8	11.6518	NA
AAACGTTGG	28	3	65	4	0	69	AAACGTTGG	6.7e-07	9.8e-06	5.21e-07	0	8.38e-06	1.94e-05	141	0.0345904	0.505949	0.0268894	0	0.432571	3.29001	5268.39	0.382971	KRW	KRW	FALSE	FALSE	FALSE	FALSE	Absent	FALSE	FALSE	FALSE	FALSE	FALSE	FALSE	-3.1	11.6518	-8.3
AAACGTTGT	19	5	37	0	1	71	AAACGTTGT	1.12e-06	5.58e-06	0	1.18e-07	8.62e-06	1.54e-05	114	0.0723467	0.361418	0	0.00766043	0.558575	3.6187	6775.29	0.256038	KRC	KRC	FALSE	FALSE	FALSE	FALSE	Absent	FALSE	FALSE	FALSE	FALSE	FALSE	FALSE	-1.96667	9.83324	-5.7
AAACGTTTG	16	3	127	2	2	7	AAACGTTTG	6.7e-07	1.91e-05	2.6e-07	2.36e-07	8.5e-07	2.12e-05	141	0.0316566	0.904704	0.0123044	0.0111732	0.0401621	2.12348	638.748	0.382971	KRL	KRL	FALSE	FALSE	FALSE	FALSE	Absent	FALSE	FALSE	FALSE	FALSE	FALSE	FALSE	-1.53333	11.6518	-10.3
AAACGTTTT	5	0	0	0	0	637	AAACGTTTT	0	0	0	0	7.73e-05	7.73e-05	637	0	0	0	0	1	5	12000	0.362093	KRF	KRF	FALSE	FALSE	FALSE	FALSE	Absent	FALSE	FALSE	FALSE	FALSE	FALSE	FALSE	-1.86667	11.6518	-4.5
AAACTAAAC	12	1	4	0	67	115	AAACTAAAC	2.23e-07	6.03e-07	0	7.92e-06	1.4e-05	2.27e-05	187	0.0098329	0.0265522	0	0.348787	0.614828	4.53222	8636.95	0.333333	KLN	KLN	FALSE	FALSE	FALSE	FALSE	Absent	FALSE	FALSE	FALSE	FALSE	FALSE	FALSE	-1.2	9.70002	-5.9
AAACTAAAG	12	6	12	2	1	253	AAACTAAAG	1.34e-06	1.81e-06	2.6e-07	1.18e-07	3.07e-05	3.42e-05	274	0.0391243	0.0528245	0.00760348	0.00345223	0.896995	4.66637	10788.1	0.23094	KLK	KLK	FALSE	FALSE	FALSE	FALSE	Absent	FALSE	FALSE	FALSE	FALSE	FALSE	FALSE	-1.33333	10.8054	-8.4
AAACTAAAT	11	1	3	1	5	398	AAACTAAAT	2.23e-07	4.52e-07	1.3e-07	5.91e-07	4.83e-05	4.97e-05	408	0.00449124	0.00909592	0.00261851	0.0118889	0.971905	4.93762	11708.4	0.256038	KLN	KLN	FALSE	FALSE	FALSE	FALSE	Absent	FALSE	FALSE	FALSE	FALSE	FALSE	FALSE	-1.2	9.70002	-4
AAACTAAGA	6	5	2	0	2	573	AAACTAAGA	1.12e-06	3.02e-07	0	2.36e-07	6.96e-05	7.12e-05	582	0.015676	0.00423305	0	0.00331969	0.976771	4.92128	11734	0.166667	KLR	KLR	FALSE	FALSE	FALSE	FALSE	Absent	TRUE	FALSE	FALSE	FALSE	FALSE	FALSE	-1.53333	11.6518	-4.6
AAACTAAGC	8	0	3	1	16	445	AAACTAAGC	0	4.52e-07	1.3e-07	1.89e-06	5.4e-05	5.65e-05	465	0	0.0080039	0.00230414	0.0334769	0.956215	4.9379	11597.4	0.166667	KLS	KLS	FALSE	FALSE	FALSE	FALSE	Absent	FALSE	FALSE	FALSE	FALSE	FALSE	FALSE	-0.3	9.70002	-5.9
AAACTAAGG	11	1	5	1	1	28	AAACTAAGG	2.23e-07	7.54e-07	1.3e-07	1.18e-07	3.4e-06	4.63e-06	36	0.0482812	0.16297	0.0281491	0.0255612	0.735039	4.23611	8949.9	0.191485	KLR	KLR	FALSE	FALSE	FALSE	FALSE	Absent	TRUE	FALSE	FALSE	FALSE	FALSE	FALSE	-1.53333	11.6518	-8.3
AAACTAAGT	26	15	2	0	2	552	AAACTAAGT	3.35e-06	3.02e-07	0	2.36e-07	6.7e-05	7.09e-05	571	0.0472379	0.00425195	0	0.00333452	0.945176	4.79496	11355.6	0.128019	KLS	KLS	FALSE	FALSE	FALSE	FALSE	Absent	FALSE	FALSE	FALSE	FALSE	FALSE	FALSE	-0.3	9.70002	-4.1
AAACTAATA	4	1	4	0	24	638	AAACTAATA	2.23e-07	6.03e-07	0	2.84e-06	7.75e-05	8.11e-05	667	0.00275255	0.00743284	0	0.0349745	0.95484	4.93172	11584.9	0.0552771	KLI	KLI	FALSE	FALSE	FALSE	FALSE	Absent	FALSE	FALSE	FALSE	FALSE	FALSE	FALSE	1.46667	9.70002	-3.9
AAACTAATC	4	1	2	1	0	283	AAACTAATC	2.23e-07	3.02e-07	1.3e-07	0	3.44e-05	3.5e-05	287	0.00637732	0.00861048	0.00371814	0	0.981294	4.94122	11778.9	0.288675	KLI	KLI	FALSE	FALSE	FALSE	FALSE	Absent	FALSE	FALSE	FALSE	FALSE	FALSE	FALSE	1.46667	9.70002	-4.6
AAACTAATT	3	0	3	0	0	171	AAACTAATT	0	4.52e-07	0	0	2.08e-05	2.12e-05	174	0	0.0213182	0	0	0.978682	4.93605	11746.7	0.221736	KLI	KLI	FALSE	FALSE	FALSE	FALSE	Absent	FALSE	FALSE	FALSE	FALSE	FALSE	FALSE	1.46667	9.70002	-3.9
AAACTACAA	24	1	2	6	1	1439	AAACTACAA	2.23e-07	3.02e-07	7.81e-07	1.18e-07	0.000174721	0.000176145	1449	0.00126777	0.0017117	0.00443484	0.000671186	0.991915	4.98025	11908.3	0.235702	KLQ	KLQ	FALSE	FALSE	FALSE	FALSE	Absent	FALSE	FALSE	FALSE	FALSE	FALSE	FALSE	-1.2	9.70002	-3.9
AAACTACAG	8	7	7	1	0	41	AAACTACAG	1.56e-06	1.06e-06	1.3e-07	0	4.98e-06	7.73e-06	56	0.202306	0.136574	0.0168499	0	0.644271	3.74736	7761.79	0.270801	KLQ	KLQ	FALSE	FALSE	FALSE	FALSE	Absent	FALSE	FALSE	FALSE	FALSE	FALSE	FALSE	-1.2	9.70002	-8.4
AAACTACCA	3	0	1	1	1	207	AAACTACCA	0	1.51e-07	1.3e-07	1.18e-07	2.51e-05	2.55e-05	210	0	0.00590434	0.00509917	0.00463037	0.984366	4.96746	11832.8	0.166667	KLP	KLP	FALSE	FALSE	FALSE	FALSE	Absent	FALSE	FALSE	FALSE	FALSE	FALSE	FALSE	-0.566667	9.70002	-6.3
AAACTACCT	5	0	1	0	0	89	AAACTACCT	0	1.51e-07	0	0	1.08e-05	1.1e-05	90	0	0.0137587	0	0	0.986241	4.95872	11836.5	0.128019	KLP	KLP	FALSE	FALSE	FALSE	FALSE	Absent	FALSE	FALSE	FALSE	FALSE	FALSE	FALSE	-0.566667	9.70002	-5.3
AAACTACGG	29	6	7	0	0	251	AAACTACGG	1.34e-06	1.06e-06	0	0	3.05e-05	3.29e-05	264	0.0407611	0.0321035	0	0	0.927135	4.74064	11130.3	0.166667	KLR	KLR	FALSE	FALSE	FALSE	FALSE	Absent	FALSE	FALSE	FALSE	FALSE	FALSE	FALSE	-1.53333	11.6518	-8.3
AAACTACGT	5	0	0	1	0	393	AAACTACGT	0	0	1.3e-07	0	4.77e-05	4.78e-05	394	0	0	0.00272105	0	0.997279	4.99456	11969	0.333333	KLR	KLR	FALSE	FALSE	FALSE	FALSE	Absent	FALSE	FALSE	FALSE	FALSE	FALSE	FALSE	-1.53333	11.6518	-4.1
AAACTAGAA	8	2	8	0	0	355	AAACTAGAA	4.47e-07	1.21e-06	0	0	4.31e-05	4.48e-05	365	0.009979	0.0269467	0	0	0.963074	4.87924	11560.3	0.333333	KLE	KLE	FALSE	FALSE	FALSE	FALSE	Absent	FALSE	FALSE	FALSE	FALSE	FALSE	FALSE	-1.2	6.40878	-4.1
AAACTAGAC	7	9	6	1	0	161	AAACTAGAC	2.01e-06	9.05e-07	1.3e-07	0	1.95e-05	2.26e-05	177	0.0889572	0.0400358	0.0057627	0	0.865244	4.51254	10393	0.288675	KLD	KLD	FALSE	FALSE	FALSE	FALSE	Absent	FALSE	FALSE	FALSE	FALSE	FALSE	FALSE	-1.2	6.33737	-6.5
AAACTAGAG	24	24	16	3	0	644	AAACTAGAG	5.36e-06	2.41e-06	3.91e-07	0	7.82e-05	8.64e-05	687	0.0620628	0.0279318	0.00452302	0	0.905482	4.65891	10873.1	0.188562	KLE	KLE	FALSE	FALSE	FALSE	FALSE	Absent	FALSE	FALSE	FALSE	FALSE	FALSE	FALSE	-1.2	6.40878	-8.4
AAACTAGAT	20	1	15	3	4	273	AAACTAGAT	2.23e-07	2.26e-06	3.91e-07	4.73e-07	3.31e-05	3.65e-05	296	0.00611889	0.0619617	0.0107024	0.012958	0.908259	4.75528	10959.7	0.221736	KLD	KLD	FALSE	FALSE	FALSE	FALSE	Absent	FALSE	FALSE	FALSE	FALSE	FALSE	FALSE	-1.2	6.33737	-5.2
AAACTAGCC	15	1	19	0	0	8	AAACTAGCC	2.23e-07	2.86e-06	0	0	9.71e-07	4.06e-06	28	0.0550165	0.705676	0	0	0.239308	2.66291	2957.48	0.235702	KLA	KLA	FALSE	FALSE	FALSE	FALSE	Absent	FALSE	FALSE	FALSE	FALSE	FALSE	FALSE	0.566667	9.70002	-6.5
AAACTAGCG	2	1	6	1	1	14	AAACTAGCG	2.23e-07	9.05e-07	1.3e-07	1.18e-07	1.7e-06	3.08e-06	23	0.0725951	0.294048	0.0423248	0.0384336	0.552599	3.70439	6831.68	0.163299	KLA	KLA	FALSE	FALSE	FALSE	FALSE	Absent	FALSE	FALSE	FALSE	FALSE	FALSE	FALSE	0.566667	9.70002	-8.4
AAACTAGCT	4	3	1	0	0	25	AAACTAGCT	6.7e-07	1.51e-07	0	0	3.04e-06	3.86e-06	29	0.173731	0.0390945	0	0	0.787174	4.18779	9454.26	0.181046	KLA	KLA	FALSE	FALSE	FALSE	FALSE	Absent	FALSE	FALSE	FALSE	FALSE	FALSE	FALSE	0.566667	9.70002	-4.5
AAACTAGGA	10	5	21	1	2	217	AAACTAGGA	1.12e-06	3.17e-06	1.3e-07	2.36e-07	2.63e-05	3.1e-05	246	0.0360216	0.102134	0.0042003	0.00762829	0.850016	4.53348	10243.1	0.166667	KLG	KLG	FALSE	FALSE	FALSE	FALSE	Absent	FALSE	FALSE	FALSE	FALSE	FALSE	FALSE	-0.166667	9.70002	-6.3
AAACTAGGC	8	0	10	0	0	221	AAACTAGGC	0	1.51e-06	0	0	2.68e-05	2.83e-05	231	0	0.0531929	0	0	0.946807	4.84042	11368.1	0.333333	KLG	KLG	FALSE	FALSE	FALSE	FALSE	Absent	FALSE	FALSE	FALSE	FALSE	FALSE	FALSE	-0.166667	9.70002	-5.9
AAACTAGGG	25	4	107	1	3	5	AAACTAGGG	8.93e-07	1.61e-05	1.3e-07	3.55e-07	6.07e-07	1.81e-05	120	0.0493072	0.890416	0.00718683	0.0195783	0.0335116	2.09757	584.769	0.191485	KLG	KLG	FALSE	FALSE	FALSE	FALSE	Absent	FALSE	FALSE	FALSE	FALSE	FALSE	FALSE	-0.166667	9.70002	-9.2
AAACTAGGT	11	4	6	1	8	29	AAACTAGGT	8.93e-07	9.05e-07	1.3e-07	9.46e-07	3.52e-06	6.39e-06	48	0.139681	0.141444	0.0203593	0.147901	0.550615	3.82833	7171.81	0.256038	KLG	KLG	FALSE	FALSE	FALSE	FALSE	Absent	FALSE	FALSE	FALSE	FALSE	FALSE	FALSE	-0.166667	9.70002	-7
AAACTAGTA	10	0	12	6	1	528	AAACTAGTA	0	1.81e-06	7.81e-07	1.18e-07	6.41e-05	6.68e-05	547	0	0.0270745	0.0116912	0.00176939	0.959465	4.89362	11530.2	0.372678	KLV	KLV	FALSE	FALSE	FALSE	FALSE	Absent	FALSE	FALSE	FALSE	FALSE	FALSE	FALSE	1.36667	9.70002	-3.9
AAACTAGTG	12	1	16	1	1	151	AAACTAGTG	2.23e-07	2.41e-06	1.3e-07	1.18e-07	1.83e-05	2.12e-05	170	0.0105246	0.11368	0.00613611	0.00557199	0.864087	4.59902	10406.6	0.210819	KLV	KLV	FALSE	FALSE	FALSE	FALSE	Absent	FALSE	FALSE	FALSE	FALSE	FALSE	FALSE	1.36667	9.70002	-9.4
AAACTAGTT	13	1	3	0	2	683	AAACTAGTT	2.23e-07	4.52e-07	0	2.36e-07	8.29e-05	8.38e-05	689	0.00266351	0.0053943	0	0.00282026	0.989122	4.97034	11880.3	0.181046	KLV	KLV	FALSE	FALSE	FALSE	FALSE	Absent	FALSE	FALSE	FALSE	FALSE	FALSE	FALSE	1.36667	9.70002	-3.9
AAACTATAA	6	14	2	0	1	67	AAACTATAA	3.13e-06	3.02e-07	0	1.18e-07	8.14e-06	1.17e-05	84	0.267642	0.0258116	0	0.0101211	0.696426	3.84188	8401.99	0.166667	KL*	KL*	TRUE	FALSE	TRUE	FALSE	Ochre (UAA)	FALSE	FALSE	FALSE	FALSE	FALSE	FALSE	-0.0333333	9.70002	NA
AAACTATAT	4	6	3	1	1	490	AAACTATAT	1.34e-06	4.52e-07	1.3e-07	1.18e-07	5.95e-05	6.15e-05	501	0.0217739	0.00734961	0.00211578	0.00192127	0.966839	4.8847	11611.6	0.221736	KLY	KLY	FALSE	FALSE	FALSE	FALSE	Absent	FALSE	FALSE	FALSE	FALSE	FALSE	FALSE	-0.466667	9.29829	-5.4
AAACTATCA	1	1	1	0	0	28	AAACTATCA	2.23e-07	1.51e-07	0	0	3.4e-06	3.77e-06	30	0.0591744	0.0399478	0	0	0.900878	4.64346	10816.5	0.166667	KLS	KLS	FALSE	FALSE	FALSE	FALSE	Absent	FALSE	FALSE	FALSE	FALSE	FALSE	FALSE	-0.3	9.70002	-6.3
AAACTATCG	1	1	2	0	1	7	AAACTATCG	2.23e-07	3.02e-07	0	1.18e-07	8.5e-07	1.49e-06	11	0.149575	0.201951	0	0.0791885	0.569286	3.71666	7143.73	0.191485	KLS	KLS	FALSE	FALSE	FALSE	FALSE	Absent	FALSE	FALSE	FALSE	FALSE	FALSE	FALSE	-0.3	9.70002	-8.4
AAACTATGC	14	1	1	0	1	626	AAACTATGC	2.23e-07	1.51e-07	0	1.18e-07	7.6e-05	7.65e-05	629	0.00291909	0.00197064	0	0.00154544	0.993565	4.98087	11928.6	0.166667	KLC	KLC	FALSE	FALSE	FALSE	FALSE	Absent	FALSE	FALSE	FALSE	FALSE	FALSE	FALSE	0.8	8.54518	-7.1
AAACTATGG	13	5	37	2	1	77	AAACTATGG	1.12e-06	5.58e-06	2.6e-07	1.18e-07	9.35e-06	1.64e-05	122	0.0679902	0.339654	0.015856	0.00719914	0.5693	3.67017	6909.15	0.191485	KLW	KLW	FALSE	FALSE	FALSE	FALSE	Absent	FALSE	FALSE	FALSE	FALSE	FALSE	FALSE	-0.333333	9.70002	-11.2
AAACTATGT	10	3	1	0	0	299	AAACTATGT	6.7e-07	1.51e-07	0	0	3.63e-05	3.71e-05	303	0.0180454	0.00406074	0	0	0.977894	4.91564	11735.6	0.128019	KLC	KLC	FALSE	FALSE	FALSE	FALSE	Absent	FALSE	FALSE	FALSE	FALSE	FALSE	FALSE	0.8	8.54518	-7.4
AAACTATTA	7	2	1	0	1	654	AAACTATTA	4.47e-07	1.51e-07	0	1.18e-07	7.94e-05	8.01e-05	658	0.00557419	0.00188153	0	0.00147556	0.991069	4.97058	11898.5	0.166667	KLL	KLL	FALSE	FALSE	FALSE	FALSE	Absent	FALSE	FALSE	FALSE	FALSE	FALSE	FALSE	1.23333	9.70002	-4.4
AAACTATTG	10	1	6	1	1	499	AAACTATTG	2.23e-07	9.05e-07	1.3e-07	1.18e-07	6.06e-05	6.2e-05	508	0.00360388	0.0145976	0.00210115	0.00190798	0.977789	4.93568	11743.4	0.191485	KLL	KLL	FALSE	FALSE	FALSE	FALSE	Absent	FALSE	FALSE	FALSE	FALSE	FALSE	FALSE	1.23333	9.70002	-10.1
AAACTATTT	7	0	2	0	1	827	AAACTATTT	0	3.02e-07	0	1.18e-07	0.000100413	0.000100832	830	0	0.00299018	0	0.0011725	0.995837	4.98986	11954.6	0.181046	KLF	KLF	FALSE	FALSE	FALSE	FALSE	Absent	FALSE	FALSE	FALSE	FALSE	FALSE	FALSE	0.9	9.70002	-4.9
AAACTCAAA	3	4	0	0	0	270	AAACTCAAA	8.93e-07	0	0	0	3.28e-05	3.37e-05	274	0.0265245	0	0	0	0.973476	4.8939	11682.2	0.408248	KLK	KLK	FALSE	FALSE	FALSE	FALSE	Absent	FALSE	FALSE	FALSE	FALSE	FALSE	FALSE	-1.33333	10.8054	-5.4
AAACTCAAG	5	7	0	3	0	607	AAACTCAAG	1.56e-06	0	3.91e-07	0	7.37e-05	7.57e-05	617	0.020662	0	0.00516277	0	0.974175	4.90703	11693.6	0.23094	KLK	KLK	FALSE	FALSE	FALSE	FALSE	Absent	FALSE	FALSE	FALSE	FALSE	FALSE	FALSE	-1.33333	10.8054	-8.4
AAACTCACA	19	6	7	0	0	443	AAACTCACA	1.34e-06	1.06e-06	0	0	5.38e-05	5.62e-05	456	0.023848	0.0187827	0	0	0.957369	4.84826	11491.2	0.166667	KLT	KLT	FALSE	FALSE	FALSE	FALSE	Absent	FALSE	FALSE	FALSE	FALSE	FALSE	FALSE	-0.266667	9.70002	-5.4
AAACTCACG	11	1	12	3	1	12	AAACTCACG	2.23e-07	1.81e-06	3.91e-07	1.18e-07	1.46e-06	4e-06	29	0.055853	0.452466	0.097691	0.0295699	0.36442	3.19424	4593.51	0.253859	KLT	KLT	FALSE	FALSE	FALSE	FALSE	Absent	FALSE	FALSE	FALSE	FALSE	FALSE	FALSE	-0.266667	9.70002	-8.4
AAACTCAGC	2	0	0	0	0	167	AAACTCAGC	0	0	0	0	2.03e-05	2.03e-05	167	0	0	0	0	1	5	12000	0.166667	KLS	KLS	FALSE	FALSE	FALSE	FALSE	Absent	FALSE	FALSE	FALSE	FALSE	FALSE	FALSE	-0.3	9.70002	-7.3
AAACTCAGG	7	3	8	1	1	11	AAACTCAGG	6.7e-07	1.21e-06	1.3e-07	1.18e-07	1.34e-06	3.46e-06	24	0.193623	0.348565	0.037629	0.0341696	0.386013	3.07039	4823.45	0.191485	KLR	KLR	FALSE	FALSE	FALSE	FALSE	Absent	TRUE	FALSE	FALSE	FALSE	FALSE	FALSE	-1.53333	11.6518	-8.3
AAACTCAGT	22	1	3	0	0	229	AAACTCAGT	2.23e-07	4.52e-07	0	0	2.78e-05	2.85e-05	233	0.00784087	0.0158798	0	0	0.976279	4.921	11717.4	0.128019	KLS	KLS	FALSE	FALSE	FALSE	FALSE	Absent	FALSE	FALSE	FALSE	FALSE	FALSE	FALSE	-0.3	9.70002	-5.4
AAACTCATA	3	0	1	0	0	146	AAACTCATA	0	1.51e-07	0	0	1.77e-05	1.79e-05	147	0	0.00843246	0	0	0.991568	4.9747	11899.8	0.0552771	KLI	KLI	FALSE	FALSE	FALSE	FALSE	Absent	FALSE	FALSE	FALSE	FALSE	FALSE	FALSE	1.46667	9.70002	-5.4
AAACTCATG	7	2	10	1	0	52	AAACTCATG	4.47e-07	1.51e-06	1.3e-07	0	6.31e-06	8.4e-06	65	0.0531812	0.179509	0.015503	0	0.751806	4.21774	9053.58	0.166667	KLM	KLM	FALSE	FALSE	FALSE	FALSE	Absent	FALSE	FALSE	FALSE	FALSE	FALSE	FALSE	0.6	9.70002	-9.4
AAACTCCAA	2	4	1	1	1	17	AAACTCCAA	8.93e-07	1.51e-07	1.3e-07	1.18e-07	2.06e-06	3.36e-06	24	0.266121	0.0449136	0.0387888	0.0352227	0.614954	3.68797	7540.23	0.235702	KLQ	KLQ	FALSE	FALSE	FALSE	FALSE	Absent	FALSE	FALSE	FALSE	FALSE	FALSE	FALSE	-1.2	9.70002	NA
AAACTCCAT	2	2	5	0	0	8	AAACTCCAT	4.47e-07	7.54e-07	0	0	9.71e-07	2.17e-06	15	0.205652	0.347081	0	0	0.447267	3.13615	5412.96	0.128019	KLH	KLH	FALSE	FALSE	FALSE	FALSE	Absent	FALSE	FALSE	FALSE	FALSE	FALSE	FALSE	-1.1	9.702	-9
AAACTCCCC	18	4	21	3	9	1	AAACTCCCC	8.93e-07	3.17e-06	3.91e-07	1.06e-06	1.21e-07	5.64e-06	38	0.158514	0.561804	0.0693131	0.188822	0.0215467	2.35308	1050.5	0.166667	KLP	KLP	FALSE	FALSE	FALSE	FALSE	Absent	FALSE	FALSE	FALSE	FALSE	FALSE	FALSE	-0.566667	9.70002	-9.3
AAACTCCTA	5	6	0	1	0	8	AAACTCCTA	1.34e-06	0	1.3e-07	0	9.71e-07	2.44e-06	15	0.548809	0	0.0533282	0	0.397863	2.69811	4817.33	0.166667	KLL	KLL	FALSE	FALSE	FALSE	FALSE	Absent	FALSE	FALSE	FALSE	FALSE	FALSE	FALSE	1.23333	9.70002	-8.5
AAACTCGAT	1	2	3	0	2	10	AAACTCGAT	4.47e-07	4.52e-07	0	2.36e-07	1.21e-06	2.35e-06	17	0.190091	0.192491	0	0.100639	0.516779	3.56152	6590.55	0.221736	KLD	KLD	FALSE	FALSE	FALSE	FALSE	Absent	FALSE	FALSE	FALSE	FALSE	FALSE	FALSE	-1.2	6.33737	-6
AAACTCGCG	19	3	23	17	7	4	AAACTCGCG	6.7e-07	3.47e-06	2.21e-06	8.28e-07	4.86e-07	7.66e-06	54	0.0874145	0.452428	0.288801	0.107985	0.0633719	2.60747	1378.53	0.163299	KLA	KLA	FALSE	FALSE	FALSE	FALSE	Absent	FALSE	FALSE	FALSE	FALSE	FALSE	FALSE	0.566667	9.70002	-10.1
AAACTCGCT	15	7	34	40	1	2	AAACTCGCT	1.56e-06	5.13e-06	5.21e-06	1.18e-07	2.43e-07	1.23e-05	84	0.127526	0.418156	0.424862	0.00964505	0.0198109	2.37606	580.1	0.181046	KLA	KLA	FALSE	FALSE	FALSE	FALSE	Absent	FALSE	FALSE	FALSE	FALSE	FALSE	FALSE	0.566667	9.70002	-10.5
AAACTCGGA	13	2	15	2	1	441	AAACTCGGA	4.47e-07	2.26e-06	2.6e-07	1.18e-07	5.35e-05	5.66e-05	461	0.00788638	0.0399299	0.00459796	0.00208762	0.945498	4.83738	11361.2	0.166667	KLG	KLG	FALSE	FALSE	FALSE	FALSE	Absent	FALSE	FALSE	FALSE	FALSE	FALSE	FALSE	-0.166667	9.70002	-5.6
AAACTCGGG	9	3	40	8	1	0	AAACTCGGG	6.7e-07	6.03e-06	1.04e-06	1.18e-07	0	7.86e-06	52	0.0852344	0.767207	0.132517	0.0150417	0	2.07737	227.43	0.191485	KLG	KLG	FALSE	FALSE	FALSE	FALSE	Absent	FALSE	FALSE	FALSE	FALSE	FALSE	FALSE	-0.166667	9.70002	-8.3
AAACTCGGT	2	1	8	4	2	18	AAACTCGGT	2.23e-07	1.21e-06	5.21e-07	2.36e-07	2.19e-06	4.37e-06	33	0.0510762	0.275847	0.119115	0.054082	0.49988	3.67584	6298.85	0.256038	KLG	KLG	FALSE	FALSE	FALSE	FALSE	Absent	FALSE	FALSE	FALSE	FALSE	FALSE	FALSE	-0.166667	9.70002	-6.4
AAACTCGTA	5	7	1	1	0	37	AAACTCGTA	1.56e-06	1.51e-07	1.3e-07	0	4.49e-06	6.34e-06	46	0.24669	0.023791	0.0205466	0	0.708972	3.90077	8527.79	0.372678	KLV	KLV	FALSE	FALSE	FALSE	FALSE	Absent	FALSE	FALSE	FALSE	FALSE	FALSE	FALSE	1.36667	9.70002	-7.4
AAACTCGTG	10	4	28	1	1	8	AAACTCGTG	8.93e-07	4.22e-06	1.3e-07	1.18e-07	9.71e-07	6.33e-06	42	0.141021	0.666408	0.0205547	0.018665	0.153351	2.37692	2002.53	0.210819	KLV	KLV	FALSE	FALSE	FALSE	FALSE	Absent	FALSE	FALSE	FALSE	FALSE	FALSE	FALSE	1.36667	9.70002	-9.4
AAACTCGTT	12	4	9	6	23	378	AAACTCGTT	8.93e-07	1.36e-06	7.81e-07	2.72e-06	4.59e-05	5.16e-05	420	0.0172953	0.0262706	0.0151254	0.0526503	0.888658	4.76911	10866	0.181046	KLV	KLV	FALSE	FALSE	FALSE	FALSE	Absent	FALSE	FALSE	FALSE	FALSE	FALSE	FALSE	1.36667	9.70002	-8
AAACTCTAG	7	1	0	52	3	18	AAACTCTAG	2.23e-07	0	6.77e-06	3.55e-07	2.19e-06	9.53e-06	74	0.0234233	0	0.710132	0.0372026	0.229242	3.44884	3311.39	0.166667	KL*	KL*	TRUE	TRUE	FALSE	FALSE	Amber (UAG)	FALSE	FALSE	FALSE	FALSE	FALSE	FALSE	-0.0333333	9.70002	NA
AAACTCTGA	5	25	0	4	10	21	AAACTCTGA	5.58e-06	0	5.21e-07	1.18e-06	2.55e-06	9.84e-06	60	0.567609	0	0.0529488	0.120202	0.25924	2.50347	3586.73	0.166667	KL*	KL*	TRUE	FALSE	FALSE	TRUE	Opal (UGA	FALSE	FALSE	FALSE	FALSE	FALSE	FALSE	-0.0333333	9.70002	NA
AAACTCTGC	1	4	1	0	0	62	AAACTCTGC	8.93e-07	1.51e-07	0	0	7.53e-06	8.57e-06	67	0.104206	0.0175869	0	0	0.878207	4.53042	10542.7	0.166667	KLC	KLC	FALSE	FALSE	FALSE	FALSE	Absent	FALSE	FALSE	FALSE	FALSE	FALSE	FALSE	0.8	8.54518	-7.5
AAACTCTTA	2	1	1	9	0	217	AAACTCTTA	2.23e-07	1.51e-07	1.17e-06	0	2.63e-05	2.79e-05	228	0.00800581	0.00540461	0.0420083	0	0.944581	4.86775	11361	0.166667	KLL	KLL	FALSE	FALSE	FALSE	FALSE	Absent	FALSE	FALSE	FALSE	FALSE	FALSE	FALSE	1.23333	9.70002	-5.7
AAACTCTTG	2	4	0	6	0	5	AAACTCTTG	8.93e-07	0	7.81e-07	0	6.07e-07	2.28e-06	15	0.391514	0	0.342394	0	0.266092	2.74916	3406.37	0.191485	KLL	KLL	FALSE	FALSE	FALSE	FALSE	Absent	FALSE	FALSE	FALSE	FALSE	FALSE	FALSE	1.23333	9.70002	-10.3
AAACTCTTT	5	0	0	1	1	233	AAACTCTTT	0	0	1.3e-07	1.18e-07	2.83e-05	2.85e-05	235	0	0	0.00456205	0.00414264	0.991295	4.98673	11913.2	0.181046	KLF	KLF	FALSE	FALSE	FALSE	FALSE	Absent	FALSE	FALSE	FALSE	FALSE	FALSE	FALSE	0.9	9.70002	-6.5
AAACTGAAA	17	2	2	1	0	2009	AAACTGAAA	4.47e-07	3.02e-07	1.3e-07	0	0.000243929	0.000244807	2014	0.00182438	0.00123161	0.000531829	0	0.996412	4.98794	11957.4	0.848528	KLK	KLK	FALSE	FALSE	FALSE	FALSE	Absent	FALSE	FALSE	FALSE	FALSE	FALSE	FALSE	-1.33333	10.8054	-4.7
AAACTGAAG	13	0	8	3	1	92	AAACTGAAG	0	1.21e-06	3.91e-07	1.18e-07	1.12e-05	1.29e-05	104	0	0.0935973	0.0303126	0.00917526	0.866915	4.64941	10465.4	0.48	KLK	KLK	FALSE	FALSE	FALSE	FALSE	Absent	FALSE	FALSE	FALSE	FALSE	FALSE	FALSE	-1.33333	10.8054	-8.4
AAACTGAAT	2	0	1	1	0	94	AAACTGAAT	0	1.51e-07	1.3e-07	0	1.14e-05	1.17e-05	96	0	0.0128913	0.0111333	0	0.975975	4.93906	11719.9	0.532165	KLN	KLN	FALSE	FALSE	FALSE	FALSE	Absent	FALSE	FALSE	FALSE	FALSE	FALSE	FALSE	-1.2	9.70002	-6.2
AAACTGACA	6	3	1	0	15	225	AAACTGACA	6.7e-07	1.51e-07	0	1.77e-06	2.73e-05	2.99e-05	244	0.0223959	0.00503972	0	0.0592847	0.91328	4.83601	11173.8	0.34641	KLT	KLT	FALSE	FALSE	FALSE	FALSE	Absent	FALSE	FALSE	FALSE	FALSE	FALSE	FALSE	-0.266667	9.70002	-6.2
AAACTGACT	7	5	9	0	0	12	AAACTGACT	1.12e-06	1.36e-06	0	0	1.46e-06	3.93e-06	26	0.284085	0.345207	0	0	0.370709	2.82804	4495.61	0.376298	KLT	KLT	FALSE	FALSE	FALSE	FALSE	Absent	FALSE	FALSE	FALSE	FALSE	FALSE	FALSE	-0.266667	9.70002	-8
AAACTGAGA	10	1	8	0	0	537	AAACTGAGA	2.23e-07	1.21e-06	0	0	6.52e-05	6.66e-05	546	0.00335146	0.0181002	0	0	0.978548	4.93229	11744.8	0.34641	KLR	KLR	FALSE	FALSE	FALSE	FALSE	Absent	TRUE	FALSE	FALSE	FALSE	FALSE	FALSE	-1.53333	11.6518	-4.7
AAACTGAGC	7	1	8	1	0	24	AAACTGAGC	2.23e-07	1.21e-06	1.3e-07	0	2.91e-06	4.47e-06	34	0.0499177	0.26959	0.0291033	0	0.651389	3.93335	7867.48	0.34641	KLS	KLS	FALSE	FALSE	FALSE	FALSE	Absent	FALSE	FALSE	FALSE	FALSE	FALSE	FALSE	-0.3	9.70002	-8.1
AAACTGAGG	22	4	65	7	0	377	AAACTGAGG	8.93e-07	9.8e-06	9.11e-07	0	4.58e-05	5.74e-05	453	0.0155676	0.170779	0.0158835	0	0.79777	4.39363	9603.57	0.397995	KLR	KLR	FALSE	FALSE	FALSE	FALSE	Absent	TRUE	FALSE	FALSE	FALSE	FALSE	FALSE	-1.53333	11.6518	-8.3
AAACTGAGT	14	4	14	4	1	412	AAACTGAGT	8.93e-07	2.11e-06	5.21e-07	1.18e-07	5e-05	5.37e-05	435	0.0166441	0.0393268	0.00970395	0.00220295	0.932122	4.79383	11204.3	0.266083	KLS	KLS	FALSE	FALSE	FALSE	FALSE	Absent	FALSE	FALSE	FALSE	FALSE	FALSE	FALSE	-0.3	9.70002	-4.8
AAACTGATA	15	1	2	2	3	782	AAACTGATA	2.23e-07	3.02e-07	2.6e-07	3.55e-07	9.49e-05	9.61e-05	790	0.002324	0.0031378	0.0027099	0.00369115	0.988137	4.97218	11873	0.114891	KLI	KLI	FALSE	FALSE	FALSE	FALSE	Absent	FALSE	FALSE	FALSE	FALSE	FALSE	FALSE	1.46667	9.70002	-4.9
AAACTGATC	31	1	19	0	8	442	AAACTGATC	2.23e-07	2.86e-06	0	9.46e-07	5.37e-05	5.77e-05	470	0.00387018	0.0496414	0	0.0163918	0.930097	4.8192	11226.2	0.6	KLI	KLI	FALSE	FALSE	FALSE	FALSE	Absent	FALSE	FALSE	FALSE	FALSE	FALSE	FALSE	1.46667	9.70002	-7.7
AAACTGATG	11	5	28	0	1	130	AAACTGATG	1.12e-06	4.22e-06	0	1.18e-07	1.58e-05	2.12e-05	164	0.0525678	0.198732	0	0.00556614	0.743135	4.18797	8962.55	0.72	KLM	KLM	FALSE	FALSE	FALSE	FALSE	Absent	FALSE	FALSE	FALSE	FALSE	FALSE	FALSE	0.6	9.70002	-9.4
AAACTGATT	6	4	2	1	7	290	AAACTGATT	8.93e-07	3.02e-07	1.3e-07	8.28e-07	3.52e-05	3.74e-05	304	0.0239066	0.00806951	0.00348454	0.0221493	0.94239	4.85105	11392	0.460869	KLI	KLI	FALSE	FALSE	FALSE	FALSE	Absent	FALSE	FALSE	FALSE	FALSE	FALSE	FALSE	1.46667	9.70002	-5.6
AAACTGCAA	13	2	7	0	0	1233	AAACTGCAA	4.47e-07	1.06e-06	0	0	0.000149709	0.00015121	1242	0.00295364	0.00697886	0	0	0.990068	4.96725	11881.7	0.489898	KLQ	KLQ	FALSE	FALSE	FALSE	FALSE	Absent	FALSE	FALSE	FALSE	FALSE	FALSE	FALSE	-1.2	9.70002	-5.6
AAACTGCAC	13	1	0	0	2	921	AAACTGCAC	2.23e-07	0	0	2.36e-07	0.000111826	0.000112286	924	0.00198877	0	0	0.00210581	0.995905	4.98994	11958.5	0.34641	KLH	KLH	FALSE	FALSE	FALSE	FALSE	Absent	FALSE	FALSE	FALSE	FALSE	FALSE	FALSE	-1.1	9.702	-5.7
AAACTGCAG	20	6	4	4	10	913	AAACTGCAG	1.34e-06	6.03e-07	5.21e-07	1.18e-06	0.000110855	0.000114501	937	0.0117018	0.00526648	0.00454829	0.0103254	0.968158	4.91797	11658.7	0.56285	KLQ	KLQ	FALSE	FALSE	FALSE	FALSE	Absent	FALSE	FALSE	FALSE	FALSE	FALSE	FALSE	-1.2	9.70002	-8.4
AAACTGCAT	7	3	3	0	0	412	AAACTGCAT	6.7e-07	4.52e-07	0	0	5e-05	5.11e-05	418	0.0130983	0.00884248	0	0	0.978059	4.92108	11738	0.266083	KLH	KLH	FALSE	FALSE	FALSE	FALSE	Absent	FALSE	FALSE	FALSE	FALSE	FALSE	FALSE	-1.1	9.702	-5.6
AAACTGCCC	7	3	15	30	0	9	AAACTGCCC	6.7e-07	2.26e-06	3.91e-06	0	1.09e-06	7.93e-06	57	0.084482	0.285163	0.492551	0	0.137803	2.82148	1985.08	0.34641	KLP	KLP	FALSE	FALSE	FALSE	FALSE	Absent	FALSE	FALSE	FALSE	FALSE	FALSE	FALSE	-0.566667	9.70002	-9.3
AAACTGCGA	9	1	1	8	12	922	AAACTGCGA	2.23e-07	1.51e-07	1.04e-06	1.42e-06	0.000111947	0.000114782	944	0.00194552	0.00131339	0.0090743	0.0123601	0.975307	4.95777	11753.8	0.0069282	KLR	KLR	FALSE	FALSE	FALSE	FALSE	Absent	FALSE	FALSE	FALSE	FALSE	FALSE	FALSE	-1.53333	11.6518	-5.6
AAACTGCGG	13	8	25	5	4	178	AAACTGCGG	1.79e-06	3.77e-06	6.51e-07	4.73e-07	2.16e-05	2.83e-05	220	0.0631453	0.133214	0.0230096	0.0167153	0.763916	4.28504	9258.22	0.34641	KLR	KLR	FALSE	FALSE	FALSE	FALSE	Absent	FALSE	FALSE	FALSE	FALSE	FALSE	FALSE	-1.53333	11.6518	-8.3
AAACTGCGT	11	0	2	3	0	414	AAACTGCGT	0	3.02e-07	3.91e-07	0	5.03e-05	5.1e-05	419	0	0.00591665	0.0076647	0	0.986419	4.96692	11842.3	0.69282	KLR	KLR	FALSE	FALSE	FALSE	FALSE	Absent	FALSE	FALSE	FALSE	FALSE	FALSE	FALSE	-1.53333	11.6518	-5.6
AAACTGCTA	10	0	0	0	2	468	AAACTGCTA	0	0	0	2.36e-07	5.68e-05	5.71e-05	470	0	0	0	0.00414391	0.995856	4.99586	11965.2	0.34641	KLL	KLL	FALSE	FALSE	FALSE	FALSE	Absent	FALSE	FALSE	FALSE	FALSE	FALSE	FALSE	1.23333	9.70002	-5.6
AAACTGCTG	2	0	1	4	1	27	AAACTGCTG	0	1.51e-07	5.21e-07	1.18e-07	3.28e-06	4.07e-06	33	0	0.037058	0.128018	0.0290621	0.805862	4.60373	9856.23	0.72	KLL	KLL	FALSE	FALSE	FALSE	FALSE	Absent	FALSE	FALSE	FALSE	FALSE	FALSE	FALSE	1.23333	9.70002	-9.6
AAACTGGAA	25	6	15	0	0	106	AAACTGGAA	1.34e-06	2.26e-06	0	0	1.29e-05	1.65e-05	127	0.0813444	0.137286	0	0	0.78137	4.26276	9394.54	0.69282	KLE	KLE	FALSE	FALSE	FALSE	FALSE	Absent	FALSE	FALSE	FALSE	FALSE	FALSE	FALSE	-1.2	6.40878	-6.1
AAACTGGAC	15	2	19	4	1	3	AAACTGGAC	4.47e-07	2.86e-06	5.21e-07	1.18e-07	3.64e-07	4.31e-06	29	0.103523	0.663928	0.120713	0.0274039	0.0844314	2.32529	1266	0.6	KLD	KLD	FALSE	FALSE	FALSE	FALSE	Absent	FALSE	FALSE	FALSE	FALSE	FALSE	FALSE	-1.2	6.33737	-7.6
AAACTGGAG	4	1	16	2	0	56	AAACTGGAG	2.23e-07	2.41e-06	2.6e-07	0	6.8e-06	9.7e-06	75	0.0230332	0.24879	0.0268578	0	0.701319	4.10778	8462.26	0.391918	KLE	KLE	FALSE	FALSE	FALSE	FALSE	Absent	FALSE	FALSE	FALSE	FALSE	FALSE	FALSE	-1.2	6.40878	-8.4
AAACTGGAT	14	1	49	0	6	14	AAACTGGAT	2.23e-07	7.39e-06	0	7.09e-07	1.7e-06	1e-05	70	0.0222877	0.737259	0	0.0707979	0.169655	2.62827	2379.65	0.460869	KLD	KLD	FALSE	FALSE	FALSE	FALSE	Absent	FALSE	FALSE	FALSE	FALSE	FALSE	FALSE	-1.2	6.33737	-6.1
AAACTGGCA	5	0	4	1	0	106	AAACTGGCA	0	6.03e-07	1.3e-07	0	1.29e-05	1.36e-05	111	0	0.0443278	0.00957072	0	0.946101	4.84788	11364.3	0.6	KLA	KLA	FALSE	FALSE	FALSE	FALSE	Absent	FALSE	FALSE	FALSE	FALSE	FALSE	FALSE	0.566667	9.70002	-5.7
AAACTGGCC	11	7	4	75	1	1	AAACTGGCC	1.56e-06	6.03e-07	9.76e-06	1.18e-07	1.21e-07	1.22e-05	88	0.12844	0.0495473	0.802323	0.00971415	0.00997643	2.72324	644.596	0.489898	KLA	KLA	FALSE	FALSE	FALSE	FALSE	Absent	FALSE	FALSE	FALSE	FALSE	FALSE	FALSE	0.566667	9.70002	-9.7
AAACTGGCG	73	36	199	2	0	2	AAACTGGCG	8.04e-06	3e-05	2.6e-07	0	2.43e-07	3.85e-05	239	0.20858	0.778363	0.00675597	0	0.00630049	1.81708	177.235	0.339411	KLA	KLA	FALSE	FALSE	FALSE	FALSE	Absent	FALSE	FALSE	FALSE	FALSE	FALSE	FALSE	0.566667	9.70002	-8.4
AAACTGGGA	17	8	74	8	2	4	AAACTGGGA	1.79e-06	1.12e-05	1.04e-06	2.36e-07	4.86e-07	1.47e-05	96	0.12148	0.758589	0.0708261	0.0160787	0.0330256	2.08058	590.146	0.34641	KLG	KLG	FALSE	FALSE	FALSE	FALSE	Absent	FALSE	FALSE	FALSE	FALSE	FALSE	FALSE	-0.166667	9.70002	-9
AAACTGGGC	15	6	58	15	2	1	AAACTGGGC	1.34e-06	8.74e-06	1.95e-06	2.36e-07	1.21e-07	1.24e-05	82	0.108102	0.705458	0.157566	0.0190774	0.00979622	2.11701	367.59	0.69282	KLG	KLG	FALSE	FALSE	FALSE	FALSE	Absent	FALSE	FALSE	FALSE	FALSE	FALSE	FALSE	-0.166667	9.70002	-9
AAACTGGGG	42	12	88	32	16	1	AAACTGGGG	2.68e-06	1.33e-05	4.17e-06	1.89e-06	1.21e-07	2.21e-05	149	0.121116	0.599599	0.188303	0.0854954	0.00548774	2.25464	560.992	0.397995	KLG	KLG	FALSE	FALSE	FALSE	FALSE	Absent	FALSE	FALSE	FALSE	FALSE	FALSE	FALSE	-0.166667	9.70002	-9.6
AAACTGGGT	40	6	10	136	104	13	AAACTGGGT	1.34e-06	1.51e-06	1.77e-05	1.23e-05	1.58e-06	3.44e-05	269	0.0389179	0.0437882	0.514309	0.357137	0.0458475	3.32721	2150.48	0.532165	KLG	KLG	FALSE	FALSE	FALSE	FALSE	Absent	FALSE	FALSE	FALSE	FALSE	FALSE	FALSE	-0.166667	9.70002	-11.7
AAACTGGTA	22	30	24	12	3	245	AAACTGGTA	6.7e-06	3.62e-06	1.56e-06	3.55e-07	2.97e-05	4.2e-05	314	0.159576	0.0861822	0.0372148	0.00844836	0.708578	4.02027	8569.21	0.774597	KLV	KLV	FALSE	FALSE	FALSE	FALSE	Absent	FALSE	FALSE	FALSE	FALSE	FALSE	FALSE	1.36667	9.70002	-5.7
AAACTGGTC	22	15	83	34	39	5	AAACTGGTC	3.35e-06	1.25e-05	4.43e-06	4.61e-06	6.07e-07	2.55e-05	176	0.131324	0.490558	0.173548	0.180768	0.0238011	2.47516	1102	0.489898	KLV	KLV	FALSE	FALSE	FALSE	FALSE	Absent	FALSE	FALSE	FALSE	FALSE	FALSE	FALSE	1.36667	9.70002	-6.4
AAACTGGTG	17	4	63	8	26	7	AAACTGGTG	8.93e-07	9.5e-06	1.04e-06	3.07e-06	8.5e-07	1.54e-05	108	0.0581686	0.618483	0.0678274	0.200173	0.0553478	2.57605	1500.87	0.438178	KLV	KLV	FALSE	FALSE	FALSE	FALSE	Absent	FALSE	FALSE	FALSE	FALSE	FALSE	FALSE	1.36667	9.70002	-9.4
AAACTGGTT	16	6	17	3	8	273	AAACTGGTT	1.34e-06	2.56e-06	3.91e-07	9.46e-07	3.31e-05	3.84e-05	307	0.0349048	0.0667639	0.0101752	0.0246393	0.863517	4.6151	10465.7	0.376298	KLV	KLV	FALSE	FALSE	FALSE	FALSE	Absent	FALSE	FALSE	FALSE	FALSE	FALSE	FALSE	1.36667	9.70002	-5.6
AAACTGTAA	20	59	2	0	0	23	AAACTGTAA	1.32e-05	3.02e-07	0	0	2.79e-06	1.63e-05	84	0.80982	0.0185321	0	0	0.171648	1.70512	2078.2	0.72	KL*	KL*	TRUE	FALSE	TRUE	FALSE	Ochre (UAA)	FALSE	FALSE	FALSE	FALSE	FALSE	FALSE	-0.0333333	9.70002	NA
AAACTGTAC	10	1	4	8	6	959	AAACTGTAC	2.23e-07	6.03e-07	1.04e-06	7.09e-07	0.00011644	0.000119017	978	0.00187629	0.00506662	0.00875138	0.00596012	0.978346	4.95383	11767.5	0.6	KLY	KLY	FALSE	FALSE	FALSE	FALSE	Absent	FALSE	FALSE	FALSE	FALSE	FALSE	FALSE	-0.466667	9.29829	-4.8
AAACTGTAG	19	2	4	15	29	14	AAACTGTAG	4.47e-07	6.03e-07	1.95e-06	3.43e-06	1.7e-06	8.13e-06	64	0.0549283	0.0741627	0.240184	0.421666	0.209059	3.65576	4180.81	0.72	KL*	KL*	TRUE	TRUE	FALSE	FALSE	Amber (UAG)	FALSE	FALSE	FALSE	FALSE	FALSE	FALSE	-0.0333333	9.70002	NA
AAACTGTAT	6	1	3	1	1	854	AAACTGTAT	2.23e-07	4.52e-07	1.3e-07	1.18e-07	0.000103691	0.000104615	860	0.00213459	0.0043231	0.00124452	0.0011301	0.991168	4.97487	11899.4	0.460869	KLY	KLY	FALSE	FALSE	FALSE	FALSE	Absent	FALSE	FALSE	FALSE	FALSE	FALSE	FALSE	-0.466667	9.29829	-6.4
AAACTGTCC	6	0	1	13	0	7	AAACTGTCC	0	1.51e-07	1.69e-06	0	8.5e-07	2.69e-06	21	0	0.0559752	0.628445	0	0.31558	3.57518	4170.74	0.489898	KLS	KLS	FALSE	FALSE	FALSE	FALSE	Absent	FALSE	FALSE	FALSE	FALSE	FALSE	FALSE	-0.3	9.70002	-6.7
AAACTGTCG	6	0	16	0	0	2	AAACTGTCG	0	2.41e-06	0	0	2.43e-07	2.65e-06	18	0	0.908533	0	0	0.0914673	2.2744	1206.63	0.397995	KLS	KLS	FALSE	FALSE	FALSE	FALSE	Absent	FALSE	FALSE	FALSE	FALSE	FALSE	FALSE	-0.3	9.70002	-8.4
AAACTGTCT	15	0	97	0	0	14	AAACTGTCT	0	1.46e-05	0	0	1.7e-06	1.63e-05	111	0	0.895861	0	0	0.104139	2.31242	1357.17	0.376298	KLS	KLS	FALSE	FALSE	FALSE	FALSE	Absent	FALSE	FALSE	FALSE	FALSE	FALSE	FALSE	-0.3	9.70002	-7.5
AAACTGTGC	23	3	30	0	0	71	AAACTGTGC	6.7e-07	4.52e-06	0	0	8.62e-06	1.38e-05	104	0.0484993	0.327412	0	0	0.624089	3.82377	7529.33	0.34641	KLC	KLC	FALSE	FALSE	FALSE	FALSE	Absent	FALSE	FALSE	FALSE	FALSE	FALSE	FALSE	0.8	8.54518	-6.1
AAACTGTGG	56	14	294	24	15	8	AAACTGTGG	3.13e-06	4.43e-05	3.12e-06	1.77e-06	9.71e-07	5.33e-05	355	0.0586366	0.831279	0.0586056	0.033261	0.0182182	2.12115	474.447	0.397995	KLW	KLW	FALSE	FALSE	FALSE	FALSE	Absent	FALSE	FALSE	FALSE	FALSE	FALSE	FALSE	-0.333333	9.70002	-10.2
AAACTGTGT	35	0	12	4	14	760	AAACTGTGT	0	1.81e-06	5.21e-07	1.66e-06	9.23e-05	9.63e-05	790	0	0.0187928	0.00541001	0.0171942	0.958603	4.91561	11570.6	0.266083	KLC	KLC	FALSE	FALSE	FALSE	FALSE	Absent	FALSE	FALSE	FALSE	FALSE	FALSE	FALSE	0.8	8.54518	-6.4
AAACTGTTA	4	4	2	0	0	29	AAACTGTTA	8.93e-07	3.02e-07	0	0	3.52e-06	4.72e-06	35	0.189412	0.0639346	0	0	0.746654	4.05055	8971.3	0.34641	KLL	KLL	FALSE	FALSE	FALSE	FALSE	Absent	FALSE	FALSE	FALSE	FALSE	FALSE	FALSE	1.23333	9.70002	-4.7
AAACTGTTC	1	2	2	1	0	7	AAACTGTTC	4.47e-07	3.02e-07	1.3e-07	0	8.5e-07	1.73e-06	12	0.258424	0.174458	0.0753337	0	0.491784	3.29226	5972.72	0.489898	KLF	KLF	FALSE	FALSE	FALSE	FALSE	Absent	FALSE	FALSE	FALSE	FALSE	FALSE	FALSE	0.9	9.70002	-5.4
AAACTGTTG	21	4	35	2	9	64	AAACTGTTG	8.93e-07	5.28e-06	2.6e-07	1.06e-06	7.77e-06	1.53e-05	114	0.0585164	0.345657	0.0170583	0.0697051	0.509064	3.62514	6412.59	0.397995	KLL	KLL	FALSE	FALSE	FALSE	FALSE	Absent	FALSE	FALSE	FALSE	FALSE	FALSE	FALSE	1.23333	9.70002	-10.1
AAACTGTTT	3	6	6	0	1	55	AAACTGTTT	1.34e-06	9.05e-07	0	1.18e-07	6.68e-06	9.04e-06	68	0.148205	0.100051	0	0.0130772	0.738667	4.09395	8926.05	0.376298	KLF	KLF	FALSE	FALSE	FALSE	FALSE	Absent	FALSE	FALSE	FALSE	FALSE	FALSE	FALSE	0.9	9.70002	-4.9
AAACTTAAA	17	2	2	1	6	874	AAACTTAAA	4.47e-07	3.02e-07	1.3e-07	7.09e-07	0.000106119	0.000107707	885	0.00414663	0.00279933	0.00120879	0.00658597	0.985259	4.96601	11848	0.313581	KLK	KLK	FALSE	FALSE	FALSE	FALSE	Absent	FALSE	FALSE	FALSE	FALSE	FALSE	FALSE	-1.33333	10.8054	-3.9
AAACTTAAT	3	4	2	1	2	498	AAACTTAAT	8.93e-07	3.02e-07	1.3e-07	2.36e-07	6.05e-05	6.2e-05	507	0.0144007	0.00486086	0.00209899	0.00381205	0.974827	4.9198	11713.8	0.196667	KLN	KLN	FALSE	FALSE	FALSE	FALSE	Absent	FALSE	FALSE	FALSE	FALSE	FALSE	FALSE	-1.2	9.70002	-4.1
AAACTTACA	14	3	1	8	0	845	AAACTTACA	6.7e-07	1.51e-07	1.04e-06	0	0.000102598	0.000104461	857	0.00641325	0.00144316	0.00997089	0	0.982173	4.95008	11792.4	0.128019	KLT	KLT	FALSE	FALSE	FALSE	FALSE	Absent	FALSE	FALSE	FALSE	FALSE	FALSE	FALSE	-0.266667	9.70002	-3.9
AAACTTACG	3	0	0	0	0	13	AAACTTACG	0	0	0	0	1.58e-06	1.58e-06	13	0	0	0	0	1	5	12000	0.194993	KLT	KLT	FALSE	FALSE	FALSE	FALSE	Absent	FALSE	FALSE	FALSE	FALSE	FALSE	FALSE	-0.266667	9.70002	-8.4
AAACTTAGA	7	6	1	0	0	967	AAACTTAGA	1.34e-06	1.51e-07	0	0	0.000117411	0.000118902	974	0.0112686	0.00126788	0	0	0.987463	4.95112	11849.9	0.128019	KLR	KLR	FALSE	FALSE	FALSE	FALSE	Absent	TRUE	FALSE	FALSE	FALSE	FALSE	FALSE	-1.53333	11.6518	-4.6
AAACTTAGC	10	1	4	17	14	461	AAACTTAGC	2.23e-07	6.03e-07	2.21e-06	1.66e-06	5.6e-05	6.07e-05	497	0.00368083	0.0099395	0.0364822	0.0272821	0.922615	4.85521	11192.8	0.128019	KLS	KLS	FALSE	FALSE	FALSE	FALSE	Absent	FALSE	FALSE	FALSE	FALSE	FALSE	FALSE	-0.3	9.70002	-5.7
AAACTTAGG	22	2	35	3	0	143	AAACTTAGG	4.47e-07	5.28e-06	3.91e-07	0	1.74e-05	2.35e-05	183	0.0190243	0.224753	0.0166374	0	0.739586	4.21637	8912.36	0.147083	KLR	KLR	FALSE	FALSE	FALSE	FALSE	Absent	TRUE	FALSE	FALSE	FALSE	FALSE	FALSE	-1.53333	11.6518	-8.3
AAACTTAGT	5	0	6	1	0	420	AAACTTAGT	0	9.05e-07	1.3e-07	0	5.1e-05	5.2e-05	427	0	0.0173845	0.0025023	0	0.980113	4.94284	11764.9	0.0983333	KLS	KLS	FALSE	FALSE	FALSE	FALSE	Absent	FALSE	FALSE	FALSE	FALSE	FALSE	FALSE	-0.3	9.70002	-4.1
AAACTTATA	9	1	7	1	0	634	AAACTTATA	2.23e-07	1.06e-06	1.3e-07	0	7.7e-05	7.84e-05	643	0.00284879	0.0134622	0.00166092	0	0.982028	4.9449	11787	0.0424591	KLI	KLI	FALSE	FALSE	FALSE	FALSE	Absent	FALSE	FALSE	FALSE	FALSE	FALSE	FALSE	1.46667	9.70002	-3.9
AAACTTATC	4	0	0	0	0	292	AAACTTATC	0	0	0	0	3.55e-05	3.55e-05	292	0	0	0	0	1	5	12000	0.221736	KLI	KLI	FALSE	FALSE	FALSE	FALSE	Absent	FALSE	FALSE	FALSE	FALSE	FALSE	FALSE	1.46667	9.70002	-6.7
AAACTTATG	10	2	8	2	6	386	AAACTTATG	4.47e-07	1.21e-06	2.6e-07	7.09e-07	4.69e-05	4.95e-05	404	0.00902451	0.0243693	0.00526151	0.0143334	0.947011	4.86594	11422	0.0983333	KLM	KLM	FALSE	FALSE	FALSE	FALSE	Absent	FALSE	FALSE	FALSE	FALSE	FALSE	FALSE	0.6	9.70002	-9.4
AAACTTATT	15	2	1	0	0	853	AAACTTATT	4.47e-07	1.51e-07	0	0	0.00010357	0.000104167	856	0.00428755	0.00144723	0	0	0.994265	4.97851	11931.4	0.170318	KLI	KLI	FALSE	FALSE	FALSE	FALSE	Absent	FALSE	FALSE	FALSE	FALSE	FALSE	FALSE	1.46667	9.70002	-5.2
AAACTTCAA	12	0	13	0	4	563	AAACTTCAA	0	1.96e-06	0	4.73e-07	6.84e-05	7.08e-05	580	0	0.0276843	0	0.00668028	0.965635	4.91027	11615	0.181046	KLQ	KLQ	FALSE	FALSE	FALSE	FALSE	Absent	FALSE	FALSE	FALSE	FALSE	FALSE	FALSE	-1.2	9.70002	-6.1
AAACTTCAG	17	0	3	0	7	749	AAACTTCAG	0	4.52e-07	0	8.28e-07	9.09e-05	9.22e-05	759	0	0.00490405	0	0.0089738	0.986122	4.97631	11866.4	0.208006	KLQ	KLQ	FALSE	FALSE	FALSE	FALSE	Absent	FALSE	FALSE	FALSE	FALSE	FALSE	FALSE	-1.2	9.70002	-8.4
AAACTTCAT	6	0	1	0	0	165	AAACTTCAT	0	1.51e-07	0	0	2e-05	2.02e-05	166	0	0.0074687	0	0	0.992531	4.97759	11911.3	0.0983333	KLH	KLH	FALSE	FALSE	FALSE	FALSE	Absent	FALSE	FALSE	FALSE	FALSE	FALSE	FALSE	-1.1	9.702	-6.1
AAACTTCGA	8	5	0	11	3	137	AAACTTCGA	1.12e-06	0	1.43e-06	3.55e-07	1.66e-05	1.95e-05	156	0.0571487	0	0.0733021	0.0181536	0.851396	4.60665	10327.2	0.00256038	KLR	KLR	FALSE	FALSE	FALSE	FALSE	Absent	FALSE	FALSE	FALSE	FALSE	FALSE	FALSE	-1.53333	11.6518	-6.1
AAACTTCGC	10	13	17	1	8	251	AAACTTCGC	2.9e-06	2.56e-06	1.3e-07	9.46e-07	3.05e-05	3.7e-05	290	0.0784227	0.0692319	0.00351711	0.0255501	0.823278	4.44603	9983.3	0.217256	KLR	KLR	FALSE	FALSE	FALSE	FALSE	Absent	FALSE	FALSE	FALSE	FALSE	FALSE	FALSE	-1.53333	11.6518	-7.6
AAACTTCGG	5	2	4	1	0	118	AAACTTCGG	4.47e-07	6.03e-07	1.3e-07	0	1.43e-05	1.55e-05	125	0.0288009	0.0388862	0.00839583	0	0.923917	4.75135	11097.3	0.128019	KLR	KLR	FALSE	FALSE	FALSE	FALSE	Absent	FALSE	FALSE	FALSE	FALSE	FALSE	FALSE	-1.53333	11.6518	-8.3
AAACTTCTC	5	1	24	0	8	17	AAACTTCTC	2.23e-07	3.62e-06	0	9.46e-07	2.06e-06	6.85e-06	50	0.0325938	0.528087	0	0.138048	0.301272	3.14732	4176.25	0.128019	KLL	KLL	FALSE	FALSE	FALSE	FALSE	Absent	FALSE	FALSE	FALSE	FALSE	FALSE	FALSE	1.23333	9.70002	-8.4
AAACTTCTT	5	0	4	0	0	311	AAACTTCTT	0	6.03e-07	0	0	3.78e-05	3.84e-05	315	0	0.0157182	0	0	0.984282	4.95285	11813.3	0.0983333	KLL	KLL	FALSE	FALSE	FALSE	FALSE	Absent	FALSE	FALSE	FALSE	FALSE	FALSE	FALSE	1.23333	9.70002	-6.3
AAACTTGAA	22	17	1	0	0	189	AAACTTGAA	3.8e-06	1.51e-07	0	0	2.29e-05	2.69e-05	207	0.141152	0.00560526	0	0	0.853243	4.41858	10242.4	0.256038	KLE	KLE	FALSE	FALSE	FALSE	FALSE	Absent	FALSE	FALSE	FALSE	FALSE	FALSE	FALSE	-1.2	6.40878	-6.2
AAACTTGAC	4	4	1	0	0	7	AAACTTGAC	8.93e-07	1.51e-07	0	0	8.5e-07	1.89e-06	12	0.471636	0.0795987	0	0	0.448765	2.87466	5404.17	0.221736	KLD	KLD	FALSE	FALSE	FALSE	FALSE	Absent	FALSE	FALSE	FALSE	FALSE	FALSE	FALSE	-1.2	6.33737	-7.4
AAACTTGAG	25	3	18	2	0	149	AAACTTGAG	6.7e-07	2.71e-06	2.6e-07	0	1.81e-05	2.17e-05	172	0.0308224	0.124847	0.0119802	0	0.832351	4.47821	10011	0.144837	KLE	KLE	FALSE	FALSE	FALSE	FALSE	Absent	FALSE	FALSE	FALSE	FALSE	FALSE	FALSE	-1.2	6.40878	-8.4
AAACTTGAT	21	5	15	1	1	248	AAACTTGAT	1.12e-06	2.26e-06	1.3e-07	1.18e-07	3.01e-05	3.37e-05	270	0.0330948	0.0670256	0.00385902	0.00350424	0.892516	4.65532	10733.8	0.170318	KLD	KLD	FALSE	FALSE	FALSE	FALSE	Absent	FALSE	FALSE	FALSE	FALSE	FALSE	FALSE	-1.2	6.33737	-6.2
AAACTTGCA	13	14	0	0	29	832	AAACTTGCA	3.13e-06	0	0	3.43e-06	0.00010102	0.000107575	875	0.0290621	0	0	0.0318714	0.939067	4.85188	11384.1	0.221736	KLA	KLA	FALSE	FALSE	FALSE	FALSE	Absent	FALSE	FALSE	FALSE	FALSE	FALSE	FALSE	0.566667	9.70002	-7
AAACTTGGA	10	21	4	0	0	147	AAACTTGGA	4.69e-06	6.03e-07	0	0	1.78e-05	2.31e-05	172	0.20265	0.0260583	0	0	0.771292	4.11123	9262.68	0.128019	KLG	KLG	FALSE	FALSE	FALSE	FALSE	Absent	FALSE	FALSE	FALSE	FALSE	FALSE	FALSE	-0.166667	9.70002	-7.1
AAACTTGGC	14	1	33	1	1	2	AAACTTGGC	2.23e-07	4.97e-06	1.3e-07	1.18e-07	2.43e-07	5.69e-06	38	0.03925	0.874404	0.0228837	0.0207799	0.0426819	2.15324	706.434	0.256038	KLG	KLG	FALSE	FALSE	FALSE	FALSE	Absent	FALSE	FALSE	FALSE	FALSE	FALSE	FALSE	-0.166667	9.70002	-7.1
AAACTTGGG	33	3	77	12	1	4	AAACTTGGG	6.7e-07	1.16e-05	1.56e-06	1.18e-07	4.86e-07	1.44e-05	97	0.0463806	0.803646	0.108164	0.00818501	0.033624	2.17903	595.218	0.147083	KLG	KLG	FALSE	FALSE	FALSE	FALSE	Absent	FALSE	FALSE	FALSE	FALSE	FALSE	FALSE	-0.166667	9.70002	-9.9
AAACTTGGT	16	9	40	2	5	79	AAACTTGGT	2.01e-06	6.03e-06	2.6e-07	5.91e-07	9.59e-06	1.85e-05	135	0.108735	0.326245	0.0140878	0.0319815	0.518951	3.52617	6392.32	0.196667	KLG	KLG	FALSE	FALSE	FALSE	FALSE	Absent	FALSE	FALSE	FALSE	FALSE	FALSE	FALSE	-0.166667	9.70002	-7.1
AAACTTGTA	4	1	7	1	1	223	AAACTTGTA	2.23e-07	1.06e-06	1.3e-07	1.18e-07	2.71e-05	2.86e-05	233	0.00780717	0.0368936	0.00455178	0.00413331	0.946614	4.84485	11381.6	0.286259	KLV	KLV	FALSE	FALSE	FALSE	FALSE	Absent	FALSE	FALSE	FALSE	FALSE	FALSE	FALSE	1.36667	9.70002	-6
AAACTTGTC	18	1	10	1	6	371	AAACTTGTC	2.23e-07	1.51e-06	1.3e-07	7.09e-07	4.5e-05	4.76e-05	389	0.00468977	0.03166	0.00273425	0.0148973	0.946019	4.8659	11411.4	0.181046	KLV	KLV	FALSE	FALSE	FALSE	FALSE	Absent	FALSE	FALSE	FALSE	FALSE	FALSE	FALSE	1.36667	9.70002	-7.7
AAACTTGTG	30	11	46	91	0	6	AAACTTGTG	2.46e-06	6.93e-06	1.18e-05	0	7.29e-07	2.2e-05	154	0.111821	0.31568	0.539336	0	0.0331632	2.527	761.678	0.161933	KLV	KLV	FALSE	FALSE	FALSE	FALSE	Absent	FALSE	FALSE	FALSE	FALSE	FALSE	FALSE	1.36667	9.70002	-9.4
AAACTTTAC	9	0	0	0	0	1069	AAACTTTAC	0	0	0	0	0.000129796	0.000129796	1069	0	0	0	0	1	5	12000	0.221736	KLY	KLY	FALSE	FALSE	FALSE	FALSE	Absent	FALSE	FALSE	FALSE	FALSE	FALSE	FALSE	-0.466667	9.29829	-4.8
AAACTTTAG	6	1	3	39	0	28	AAACTTTAG	2.23e-07	4.52e-07	5.08e-06	0	3.4e-06	9.15e-06	71	0.0243978	0.0494118	0.554756	0	0.371435	3.64466	4796.49	0.0983333	KL*	KL*	TRUE	TRUE	FALSE	FALSE	Amber (UAG)	FALSE	FALSE	FALSE	FALSE	FALSE	FALSE	-0.0333333	9.70002	NA
AAACTTTAT	9	0	1	0	2	1467	AAACTTTAT	0	1.51e-07	0	2.36e-07	0.00017812	0.000178508	1470	0	0.000844523	0	0.0013246	0.997831	4.99614	11978.8	0.170318	KLY	KLY	FALSE	FALSE	FALSE	FALSE	Absent	FALSE	FALSE	FALSE	FALSE	FALSE	FALSE	-0.466667	9.29829	-4.1
AAACTTTCA	3	7	0	0	1	600	AAACTTTCA	1.56e-06	0	0	1.18e-07	7.29e-05	7.45e-05	608	0.0209731	0	0	0.00158624	0.977441	4.91452	11735.4	0.128019	KLS	KLS	FALSE	FALSE	FALSE	FALSE	Absent	FALSE	FALSE	FALSE	FALSE	FALSE	FALSE	-0.3	9.70002	-4.3
AAACTTTCG	8	9	5	3	0	65	AAACTTTCG	2.01e-06	7.54e-07	3.91e-07	0	7.89e-06	1.1e-05	82	0.181942	0.068237	0.035359	0	0.714462	3.9968	8606.58	0.147083	KLS	KLS	FALSE	FALSE	FALSE	FALSE	Absent	FALSE	FALSE	FALSE	FALSE	FALSE	FALSE	-0.3	9.70002	-8.4
AAACTTTCT	3	1	2	0	0	92	AAACTTTCT	2.23e-07	3.02e-07	0	0	1.12e-05	1.17e-05	95	0.0190941	0.0257803	0	0	0.955126	4.84628	11465	0.139064	KLS	KLS	FALSE	FALSE	FALSE	FALSE	Absent	FALSE	FALSE	FALSE	FALSE	FALSE	FALSE	-0.3	9.70002	-5.3
AAACTTTGA	7	18	7	0	17	30	AAACTTTGA	4.02e-06	1.06e-06	0	2.01e-06	3.64e-06	1.07e-05	72	0.374708	0.0983734	0	0.187359	0.33956	3.01869	4768.51	0.0983333	KL*	KL*	TRUE	FALSE	FALSE	TRUE	Opal (UGA	FALSE	FALSE	FALSE	FALSE	FALSE	FALSE	-0.0333333	9.70002	NA
AAACTTTGC	9	5	1	0	0	168	AAACTTTGC	1.12e-06	1.51e-07	0	0	2.04e-05	2.17e-05	174	0.0515359	0.00695823	0	0	0.941506	4.77298	11299.9	0.128019	KLC	KLC	FALSE	FALSE	FALSE	FALSE	Absent	FALSE	FALSE	FALSE	FALSE	FALSE	FALSE	0.8	8.54518	-5.7
AAACTTTGG	18	3	5	2	0	312	AAACTTTGG	6.7e-07	7.54e-07	2.6e-07	0	3.79e-05	3.96e-05	322	0.0169318	0.0190507	0.0065811	0	0.957436	4.86196	11495.8	0.147083	KLW	KLW	FALSE	FALSE	FALSE	FALSE	Absent	FALSE	FALSE	FALSE	FALSE	FALSE	FALSE	-0.333333	9.70002	-8.3
AAACTTTGT	5	2	3	1	0	215	AAACTTTGT	4.47e-07	4.52e-07	1.3e-07	0	2.61e-05	2.71e-05	221	0.0164598	0.0166677	0.00479825	0	0.962074	4.87456	11550.1	0.0983333	KLC	KLC	FALSE	FALSE	FALSE	FALSE	Absent	FALSE	FALSE	FALSE	FALSE	FALSE	FALSE	0.8	8.54518	-5.7
AAACTTTTA	8	0	0	0	0	645	AAACTTTTA	0	0	0	0	7.83e-05	7.83e-05	645	0	0	0	0	1	5	12000	0.128019	KLL	KLL	FALSE	FALSE	FALSE	FALSE	Absent	FALSE	FALSE	FALSE	FALSE	FALSE	FALSE	1.23333	9.70002	-3.9
AAACTTTTC	4	0	0	0	0	259	AAACTTTTC	0	0	0	0	3.14e-05	3.14e-05	259	0	0	0	0	1	5	12000	0.181046	KLF	KLF	FALSE	FALSE	FALSE	FALSE	Absent	FALSE	FALSE	FALSE	FALSE	FALSE	FALSE	0.9	9.70002	-5.9
AAAGAAAAA	18	14	8	0	1	690	AAAGAAAAA	3.13e-06	1.21e-06	0	1.18e-07	8.38e-05	8.82e-05	713	0.0354344	0.0136693	0	0.00133999	0.949556	4.81591	11401.8	0.816497	KEK	KEK	FALSE	FALSE	FALSE	FALSE	Absent	FALSE	FALSE	FALSE	FALSE	FALSE	FALSE	-3.76667	9.53732	-3.9
AAAGAAAAG	22	16	15	9	16	229	AAAGAAAAG	3.57e-06	2.26e-06	1.17e-06	1.89e-06	2.78e-05	3.67e-05	285	0.0973497	0.0616119	0.031926	0.0515393	0.757573	4.31037	9304.91	0.46188	KEK	KEK	FALSE	FALSE	FALSE	FALSE	Absent	FALSE	FALSE	FALSE	FALSE	FALSE	FALSE	-3.76667	9.53732	-8.4
AAAGAAAAT	21	8	15	2	3	1155	AAAGAAAAT	1.79e-06	2.26e-06	2.6e-07	3.55e-07	0.000140238	0.000144901	1183	0.012329	0.0156059	0.00179703	0.00244773	0.96782	4.89782	11625.9	0.512076	KEN	KEN	FALSE	FALSE	FALSE	FALSE	Absent	FALSE	FALSE	FALSE	FALSE	FALSE	FALSE	-3.63333	6.40878	-4
AAAGAAACA	9	6	4	1	0	171	AAAGAAACA	1.34e-06	6.03e-07	1.3e-07	0	2.08e-05	2.28e-05	182	0.0586744	0.0264068	0.00570144	0	0.909217	4.67468	10918.4	0.333333	KET	KET	FALSE	FALSE	FALSE	FALSE	Absent	FALSE	FALSE	FALSE	FALSE	FALSE	FALSE	-2.7	6.40878	-3.9
AAAGAAACC	10	5	6	0	0	16	AAAGAAACC	1.12e-06	9.05e-07	0	0	1.94e-06	3.96e-06	27	0.28169	0.228198	0	0	0.490112	3.18865	5914.36	0.471405	KET	KET	FALSE	FALSE	FALSE	FALSE	Absent	FALSE	FALSE	FALSE	FALSE	FALSE	FALSE	-2.7	6.40878	-5.9
AAAGAAACT	9	1	4	2	0	608	AAAGAAACT	2.23e-07	6.03e-07	2.6e-07	0	7.38e-05	7.49e-05	615	0.00298109	0.00804997	0.0034761	0	0.985493	4.95697	11829	0.362093	KET	KET	FALSE	FALSE	FALSE	FALSE	Absent	FALSE	FALSE	FALSE	FALSE	FALSE	FALSE	-2.7	6.40878	-3.9
AAAGAAAGA	12	10	12	3	3	432	AAAGAAAGA	2.23e-06	1.81e-06	3.91e-07	3.55e-07	5.25e-05	5.72e-05	460	0.039013	0.0316045	0.00682366	0.00619633	0.916362	4.72929	11027.3	0.333333	KER	KER	FALSE	FALSE	FALSE	FALSE	Absent	TRUE	FALSE	FALSE	FALSE	FALSE	FALSE	-3.96667	9.69502	-4.6
AAAGAAAGC	19	5	12	4	0	416	AAAGAAAGC	1.12e-06	1.81e-06	5.21e-07	0	5.05e-05	5.4e-05	437	0.0206936	0.033528	0.00965193	0	0.936126	4.79734	11243.7	0.333333	KES	KES	FALSE	FALSE	FALSE	FALSE	Absent	FALSE	FALSE	FALSE	FALSE	FALSE	FALSE	-2.73333	6.40878	-5.9
AAAGAAAGG	21	33	88	6	14	200	AAAGAAAGG	7.37e-06	1.33e-05	7.81e-07	1.66e-06	2.43e-05	4.74e-05	341	0.155615	0.280143	0.0164959	0.0349519	0.512794	3.46917	6325.98	0.382971	KER	KER	FALSE	FALSE	FALSE	FALSE	Absent	TRUE	FALSE	FALSE	FALSE	FALSE	FALSE	-3.96667	9.69502	-8.3
AAAGAAAGT	14	7	9	0	5	170	AAAGAAAGT	1.56e-06	1.36e-06	0	5.91e-07	2.06e-05	2.42e-05	191	0.0647219	0.0561765	0	0.0244752	0.854626	4.54811	10351.7	0.256038	KES	KES	FALSE	FALSE	FALSE	FALSE	Absent	FALSE	FALSE	FALSE	FALSE	FALSE	FALSE	-2.73333	6.40878	-4.1
AAAGAAATA	15	18	6	3	2	821	AAAGAAATA	4.02e-06	9.05e-07	3.91e-07	2.36e-07	9.97e-05	0.000105235	850	0.0381962	0.00859523	0.00371155	0.00224689	0.94725	4.81176	11379.1	0.110554	KEI	KEI	FALSE	FALSE	FALSE	FALSE	Absent	FALSE	FALSE	FALSE	FALSE	FALSE	FALSE	-0.966667	6.40878	-3.9
AAAGAAATG	15	8	27	13	1	460	AAAGAAATG	1.79e-06	4.07e-06	1.69e-06	1.18e-07	5.59e-05	6.35e-05	509	0.0281248	0.0640799	0.0266459	0.00186124	0.879288	4.64011	10582.4	0.666667	KEM	KEM	FALSE	FALSE	FALSE	FALSE	Absent	FALSE	FALSE	FALSE	FALSE	FALSE	FALSE	-1.83333	6.40878	-9.4
AAAGAAATT	4	3	3	2	1	462	AAAGAAATT	6.7e-07	4.52e-07	2.6e-07	1.18e-07	5.61e-05	5.76e-05	471	0.0116316	0.00785231	0.004521	0.00205268	0.973942	4.91882	11698.6	0.443471	KEI	KEI	FALSE	FALSE	FALSE	FALSE	Absent	FALSE	FALSE	FALSE	FALSE	FALSE	FALSE	-0.966667	6.40878	-3.9
AAAGAACAG	7	2	5	0	1	42	AAAGAACAG	4.47e-07	7.54e-07	0	1.18e-07	5.1e-06	6.42e-06	50	0.0695869	0.117443	0	0.0184205	0.79455	4.3509	9616.4	0.541603	KEQ	KEQ	FALSE	FALSE	FALSE	FALSE	Absent	FALSE	FALSE	FALSE	FALSE	FALSE	FALSE	-3.63333	6.40878	-8.4
AAAGAACAT	4	4	2	0	1	80	AAAGAACAT	8.93e-07	3.02e-07	0	1.18e-07	9.71e-06	1.1e-05	87	0.0810092	0.0273441	0	0.0107221	0.880925	4.58321	10614.6	0.256038	KEH	KEH	FALSE	FALSE	FALSE	FALSE	Absent	FALSE	FALSE	FALSE	FALSE	FALSE	FALSE	-3.53333	7.54974	-3.9
AAAGAACGA	6	0	2	0	0	246	AAAGAACGA	0	3.02e-07	0	0	2.99e-05	3.02e-05	248	0	0.0099935	0	0	0.990007	4.97002	11881.3	0.00666667	KER	KER	FALSE	FALSE	FALSE	FALSE	Absent	FALSE	FALSE	FALSE	FALSE	FALSE	FALSE	-3.96667	9.69502	-4.6
AAAGAACGC	28	9	4	1	0	885	AAAGAACGC	2.01e-06	6.03e-07	1.3e-07	0	0.000107455	0.000110198	899	0.018238	0.0054721	0.00118147	0	0.975108	4.90827	11703	0.565685	KER	KER	FALSE	FALSE	FALSE	FALSE	Absent	FALSE	FALSE	FALSE	FALSE	FALSE	FALSE	-3.96667	9.69502	-5.2
AAAGAACGG	19	15	45	6	2	7	AAAGAACGG	3.35e-06	6.78e-06	7.81e-07	2.36e-07	8.5e-07	1.2e-05	75	0.279112	0.565273	0.0650917	0.0197025	0.0708206	2.03785	1033.25	0.333333	KER	KER	FALSE	FALSE	FALSE	FALSE	Absent	FALSE	FALSE	FALSE	FALSE	FALSE	FALSE	-3.96667	9.69502	-8.3
AAAGAACGT	14	4	5	0	0	99	AAAGAACGT	8.93e-07	7.54e-07	0	0	1.2e-05	1.37e-05	108	0.0653557	0.0551508	0	0	0.879494	4.57312	10561.8	0.666667	KER	KER	FALSE	FALSE	FALSE	FALSE	Absent	FALSE	FALSE	FALSE	FALSE	FALSE	FALSE	-3.96667	9.69502	-4.1
AAAGAACTA	8	2	8	4	0	251	AAAGAACTA	4.47e-07	1.21e-06	5.21e-07	0	3.05e-05	3.26e-05	265	0.0136793	0.0369388	0.0159508	0	0.933431	4.80256	11215.4	0.333333	KEL	KEL	FALSE	FALSE	FALSE	FALSE	Absent	FALSE	FALSE	FALSE	FALSE	FALSE	FALSE	-1.2	6.40878	-4.2
AAAGAACTC	6	0	1	0	0	614	AAAGAACTC	0	1.51e-07	0	0	7.46e-05	7.47e-05	615	0	0.00201808	0	0	0.997982	4.99395	11976	0.333333	KEL	KEL	FALSE	FALSE	FALSE	FALSE	Absent	FALSE	FALSE	FALSE	FALSE	FALSE	FALSE	-1.2	6.40878	-5.6
AAAGAACTG	40	4	43	0	0	194	AAAGAACTG	8.93e-07	6.48e-06	0	0	2.36e-05	3.09e-05	241	0.0288788	0.209578	0	0	0.761543	4.25575	9164.24	0.69282	KEL	KEL	FALSE	FALSE	FALSE	FALSE	Absent	FALSE	FALSE	FALSE	FALSE	FALSE	FALSE	-1.2	6.40878	-9.6
AAAGAAGAA	15	7	4	2	4	70	AAAGAAGAA	1.56e-06	6.03e-07	2.6e-07	4.73e-07	8.5e-06	1.14e-05	87	0.137136	0.0529018	0.0228438	0.0414874	0.745631	4.20558	9119.73	0.666667	KEE	KEE	FALSE	FALSE	FALSE	FALSE	Absent	FALSE	FALSE	FALSE	FALSE	FALSE	FALSE	-3.63333	4.25814	-4.1
AAAGAAGAC	17	7	51	1	0	72	AAAGAAGAC	1.56e-06	7.69e-06	1.3e-07	0	8.74e-06	1.81e-05	131	0.0862492	0.424215	0.00718364	0	0.482352	3.36799	5845.16	0.57735	KED	KED	FALSE	FALSE	FALSE	FALSE	Absent	FALSE	FALSE	FALSE	FALSE	FALSE	FALSE	-3.63333	4.18439	-6.5
AAAGAAGAG	22	6	81	4	1	48	AAAGAAGAG	1.34e-06	1.22e-05	5.21e-07	1.18e-07	5.83e-06	2e-05	140	0.0669329	0.610004	0.0260157	0.00590599	0.291142	2.84432	3605.11	0.377124	KEE	KEE	FALSE	FALSE	FALSE	FALSE	Absent	FALSE	FALSE	FALSE	FALSE	FALSE	FALSE	-3.63333	4.25814	-8.4
AAAGAAGAT	22	3	47	5	7	96	AAAGAAGAT	6.7e-07	7.09e-06	6.51e-07	8.28e-07	1.17e-05	2.09e-05	158	0.0320694	0.339177	0.0311621	0.0396161	0.557975	3.75225	6898.36	0.443471	KED	KED	FALSE	FALSE	FALSE	FALSE	Absent	FALSE	FALSE	FALSE	FALSE	FALSE	FALSE	-3.63333	4.18439	-5.2
AAAGAAGCA	16	10	7	1	2	453	AAAGAAGCA	2.23e-06	1.06e-06	1.3e-07	2.36e-07	5.5e-05	5.87e-05	473	0.0380703	0.0179905	0.00221959	0.00403107	0.937689	4.78528	11271	0.57735	KEA	KEA	FALSE	FALSE	FALSE	FALSE	Absent	FALSE	FALSE	FALSE	FALSE	FALSE	FALSE	-1.86667	6.40878	-3.9
AAAGAAGGA	24	19	64	4	6	130	AAAGAAGGA	4.24e-06	9.65e-06	5.21e-07	7.09e-07	1.58e-05	3.09e-05	223	0.137286	0.312184	0.0168507	0.0229523	0.510727	3.45765	6261.68	0.333333	KEG	KEG	FALSE	FALSE	FALSE	FALSE	Absent	FALSE	FALSE	FALSE	FALSE	FALSE	FALSE	-2.6	6.40878	-4.5
AAAGAAGGC	29	8	83	4	1	10	AAAGAAGGC	1.79e-06	1.25e-05	5.21e-07	1.18e-07	1.21e-06	1.62e-05	106	0.110603	0.774664	0.0322421	0.00731948	0.0751711	2.16179	1042.92	0.666667	KEG	KEG	FALSE	FALSE	FALSE	FALSE	Absent	FALSE	FALSE	FALSE	FALSE	FALSE	FALSE	-2.6	6.40878	-5.9
AAAGAAGGG	48	22	348	15	10	8	AAAGAAGGG	4.91e-06	5.25e-05	1.95e-06	1.18e-06	9.71e-07	6.15e-05	403	0.0799072	0.8533	0.0317645	0.0192295	0.0157989	2.03771	381.866	0.382971	KEG	KEG	FALSE	FALSE	FALSE	FALSE	Absent	FALSE	FALSE	FALSE	FALSE	FALSE	FALSE	-2.6	6.40878	-8.3
AAAGAAGGT	25	6	52	19	2	23	AAAGAAGGT	1.34e-06	7.84e-06	2.47e-06	2.36e-07	2.79e-06	1.47e-05	102	0.0912599	0.533938	0.168488	0.0161051	0.190209	2.68006	2507.48	0.512076	KEG	KEG	FALSE	FALSE	FALSE	FALSE	Absent	FALSE	FALSE	FALSE	FALSE	FALSE	FALSE	-2.6	6.40878	-5.1
AAAGAAGTA	6	11	16	1	2	87	AAAGAAGTA	2.46e-06	2.41e-06	1.3e-07	2.36e-07	1.06e-05	1.58e-05	117	0.155484	0.152677	0.00824101	0.0149667	0.668632	3.88859	8103.83	0.745356	KEV	KEV	FALSE	FALSE	FALSE	FALSE	Absent	FALSE	FALSE	FALSE	FALSE	FALSE	FALSE	-1.06667	6.40878	-3.9
AAAGAAGTC	16	9	28	0	14	166	AAAGAAGTC	2.01e-06	4.22e-06	0	1.66e-06	2.02e-05	2.8e-05	217	0.0716722	0.150531	0	0.0590256	0.718771	4.20269	8857.25	0.471405	KEV	KEV	FALSE	FALSE	FALSE	FALSE	Absent	FALSE	FALSE	FALSE	FALSE	FALSE	FALSE	-1.06667	6.40878	-4.9
AAAGAAGTG	15	13	49	8	3	150	AAAGAAGTG	2.9e-06	7.39e-06	1.04e-06	3.55e-07	1.82e-05	2.99e-05	223	0.097095	0.247063	0.0348362	0.0118626	0.609143	3.78889	7404.91	0.421637	KEV	KEV	FALSE	FALSE	FALSE	FALSE	Absent	FALSE	FALSE	FALSE	FALSE	FALSE	FALSE	-1.06667	6.40878	-9.4
AAAGAAGTT	19	5	18	1	1	533	AAAGAAGTT	1.12e-06	2.71e-06	1.3e-07	1.18e-07	6.47e-05	6.88e-05	558	0.0162303	0.0394446	0.00189253	0.00171854	0.940714	4.81124	11300.9	0.362093	KEV	KEV	FALSE	FALSE	FALSE	FALSE	Absent	FALSE	FALSE	FALSE	FALSE	FALSE	FALSE	-1.06667	6.40878	-3.9
AAAGAATAA	5	24	4	0	2	146	AAAGAATAA	5.36e-06	6.03e-07	0	2.36e-07	1.77e-05	2.39e-05	176	0.224002	0.0252034	0	0.00988266	0.740912	4.0185	8934.03	0.666667	KE*	KE*	TRUE	FALSE	TRUE	FALSE	Ochre (UAA)	FALSE	FALSE	FALSE	FALSE	FALSE	FALSE	-2.46667	6.40878	NA
AAAGAATAC	20	1	25	2	17	897	AAAGAATAC	2.23e-07	3.77e-06	2.6e-07	2.01e-06	0.000108912	0.000115174	942	0.00193889	0.0327229	0.00226084	0.0174504	0.945627	4.8721	11415.7	0.57735	KEY	KEY	FALSE	FALSE	FALSE	FALSE	Absent	FALSE	FALSE	FALSE	FALSE	FALSE	FALSE	-2.9	6.40199	-4.8
AAAGAATAG	13	11	13	11	7	41	AAAGAATAG	2.46e-06	1.96e-06	1.43e-06	8.28e-07	4.98e-06	1.17e-05	83	0.210777	0.168164	0.122888	0.0710122	0.427158	3.33561	5479.67	0.666667	KE*	KE*	TRUE	TRUE	FALSE	FALSE	Amber (UAG)	FALSE	FALSE	FALSE	FALSE	FALSE	FALSE	-2.46667	6.40878	NA
AAAGAATAT	8	5	4	2	2	1198	AAAGAATAT	1.12e-06	6.03e-07	2.6e-07	2.36e-07	0.000145459	0.000147675	1211	0.00756086	0.00408338	0.00176327	0.00160116	0.984991	4.95238	11827.4	0.443471	KEY	KEY	FALSE	FALSE	FALSE	FALSE	Absent	FALSE	FALSE	FALSE	FALSE	FALSE	FALSE	-2.9	6.40199	-3.9
AAAGAATCA	13	2	1	0	6	213	AAAGAATCA	4.47e-07	1.51e-07	0	7.09e-07	2.59e-05	2.72e-05	222	0.0164388	0.00554878	0	0.0261092	0.951903	4.89149	11517.8	0.333333	KES	KES	FALSE	FALSE	FALSE	FALSE	Absent	FALSE	FALSE	FALSE	FALSE	FALSE	FALSE	-2.73333	6.40878	-4.8
AAAGAATCG	9	2	5	1	0	88	AAAGAATCG	4.47e-07	7.54e-07	1.3e-07	0	1.07e-05	1.2e-05	96	0.0371708	0.0627337	0.0108357	0	0.88926	4.64144	10685.9	0.382971	KES	KES	FALSE	FALSE	FALSE	FALSE	Absent	FALSE	FALSE	FALSE	FALSE	FALSE	FALSE	-2.73333	6.40878	-8.4
AAAGAATCT	4	1	2	2	0	321	AAAGAATCT	2.23e-07	3.02e-07	2.6e-07	0	3.9e-05	3.98e-05	326	0.0056164	0.00758311	0.00654901	0	0.980251	4.94169	11768	0.362093	KES	KES	FALSE	FALSE	FALSE	FALSE	Absent	FALSE	FALSE	FALSE	FALSE	FALSE	FALSE	-2.73333	6.40878	-6
AAAGAATGC	18	8	23	2	21	1225	AAAGAATGC	1.79e-06	3.47e-06	2.6e-07	2.48e-06	0.000148737	0.000156734	1279	0.0113982	0.0221224	0.00166136	0.0158405	0.948978	4.86888	11448.6	0.333333	KEC	KEC	FALSE	FALSE	FALSE	FALSE	Absent	FALSE	FALSE	FALSE	FALSE	FALSE	FALSE	-1.63333	6.23182	-5.3
AAAGAATGG	24	11	38	5	2	359	AAAGAATGG	2.46e-06	5.73e-06	6.51e-07	2.36e-07	4.36e-05	5.27e-05	415	0.0466453	0.108782	0.0123615	0.00449003	0.827721	4.45786	9970.22	0.382971	KEW	KEW	FALSE	FALSE	FALSE	FALSE	Absent	FALSE	FALSE	FALSE	FALSE	FALSE	FALSE	-2.76667	6.40878	-8.3
AAAGAATGT	33	17	28	4	2	1610	AAAGAATGT	3.8e-06	4.22e-06	5.21e-07	2.36e-07	0.000195483	0.000204258	1661	0.0185857	0.0206656	0.00254963	0.00115762	0.957041	4.8574	11493	0.256038	KEC	KEC	FALSE	FALSE	FALSE	FALSE	Absent	FALSE	FALSE	FALSE	FALSE	FALSE	FALSE	-1.63333	6.23182	-5.5
AAAGAATTA	11	10	5	2	0	447	AAAGAATTA	2.23e-06	7.54e-07	2.6e-07	0	5.43e-05	5.75e-05	464	0.0388223	0.0131042	0.00452688	0	0.943547	4.79634	11327.6	0.333333	KEL	KEL	FALSE	FALSE	FALSE	FALSE	Absent	FALSE	FALSE	FALSE	FALSE	FALSE	FALSE	-1.2	6.40878	-3.9
AAAGAATTG	9	8	27	3	1	53	AAAGAATTG	1.79e-06	4.07e-06	3.91e-07	1.18e-07	6.44e-06	1.28e-05	92	0.13956	0.317976	0.0305127	0.00923583	0.502715	3.41757	6125.09	0.382971	KEL	KEL	FALSE	FALSE	FALSE	FALSE	Absent	FALSE	FALSE	FALSE	FALSE	FALSE	FALSE	-1.2	6.40878	-10.1
AAAGACAAA	19	8	8	2	1	282	AAAGACAAA	1.79e-06	1.21e-06	2.6e-07	1.18e-07	3.42e-05	3.76e-05	301	0.0474989	0.0320659	0.00692327	0.00314339	0.910369	4.69682	10944.7	0.707107	KDK	KDK	FALSE	FALSE	FALSE	FALSE	Absent	FALSE	FALSE	FALSE	FALSE	FALSE	FALSE	-3.76667	9.5373	-4.4
AAAGACAAC	5	0	3	1	0	10	AAAGACAAC	0	4.52e-07	1.3e-07	0	1.21e-06	1.8e-06	14	0	0.251726	0.0724662	0	0.675807	4.09989	8183.37	0.57735	KDN	KDN	FALSE	FALSE	FALSE	FALSE	Absent	FALSE	FALSE	FALSE	FALSE	FALSE	FALSE	-3.63333	6.33737	-6.3
AAAGACAAG	8	0	5	4	7	211	AAAGACAAG	0	7.54e-07	5.21e-07	8.28e-07	2.56e-05	2.77e-05	227	0	0.0271909	0.0187863	0.0298536	0.924169	4.851	11212	0.4	KDK	KDK	FALSE	FALSE	FALSE	FALSE	Absent	FALSE	FALSE	FALSE	FALSE	FALSE	FALSE	-3.76667	9.5373	-8.4
AAAGACAAT	8	3	4	2	10	314	AAAGACAAT	6.7e-07	6.03e-07	2.6e-07	1.18e-06	3.81e-05	4.08e-05	333	0.0164035	0.014765	0.00637575	0.028948	0.933508	4.84839	11312.2	0.443471	KDN	KDN	FALSE	FALSE	FALSE	FALSE	Absent	FALSE	FALSE	FALSE	FALSE	FALSE	FALSE	-3.63333	6.33737	-4.4
AAAGACACA	7	19	7	1	0	8	AAAGACACA	4.24e-06	1.06e-06	1.3e-07	0	9.71e-07	6.4e-06	35	0.662982	0.164894	0.020344	0	0.151779	1.8127	1866.61	0.288675	KDT	KDT	FALSE	FALSE	FALSE	FALSE	Absent	FALSE	FALSE	FALSE	FALSE	FALSE	FALSE	-2.7	6.33737	-4.9
AAAGACACT	7	0	1	5	0	120	AAAGACACT	0	1.51e-07	6.51e-07	0	1.46e-05	1.54e-05	126	0	0.0098071	0.0423486	0	0.947844	4.88588	11400.7	0.313581	KDT	KDT	FALSE	FALSE	FALSE	FALSE	Absent	FALSE	FALSE	FALSE	FALSE	FALSE	FALSE	-2.7	6.33737	-4.4
AAAGACAGA	12	4	6	1	2	184	AAAGACAGA	8.93e-07	9.05e-07	1.3e-07	2.36e-07	2.23e-05	2.45e-05	197	0.0364509	0.0369112	0.00531295	0.009649	0.911676	4.72319	10983.2	0.288675	KDR	KDR	FALSE	FALSE	FALSE	FALSE	Absent	TRUE	FALSE	FALSE	FALSE	FALSE	FALSE	-3.96667	9.69502	-4.6
AAAGACAGG	17	7	53	8	5	40	AAAGACAGG	1.56e-06	7.99e-06	1.04e-06	5.91e-07	4.86e-06	1.6e-05	113	0.0974393	0.498048	0.0649252	0.0368477	0.30274	2.9494	3866.21	0.331662	KDR	KDR	FALSE	FALSE	FALSE	FALSE	Absent	TRUE	FALSE	FALSE	FALSE	FALSE	FALSE	-3.96667	9.69502	-8.3
AAAGACAGT	27	12	32	2	8	289	AAAGACAGT	2.68e-06	4.82e-06	2.6e-07	9.46e-07	3.51e-05	4.38e-05	343	0.0611811	0.11014	0.00594502	0.0215939	0.80114	4.39137	9709.42	0.221736	KDS	KDS	FALSE	FALSE	FALSE	FALSE	Absent	FALSE	FALSE	FALSE	FALSE	FALSE	FALSE	-2.73333	6.33737	-6.4
AAAGACATC	13	3	0	0	1	167	AAAGACATC	6.7e-07	0	0	1.18e-07	2.03e-05	2.11e-05	171	0.0318031	0	0	0.00561244	0.962584	4.86718	11571.9	0.5	KDI	KDI	FALSE	FALSE	FALSE	FALSE	Absent	FALSE	FALSE	FALSE	FALSE	FALSE	FALSE	-0.966667	6.33737	-4.6
AAAGACATG	28	2	45	9	5	97	AAAGACATG	4.47e-07	6.78e-06	1.17e-06	5.91e-07	1.18e-05	2.08e-05	158	0.0215022	0.326606	0.0564133	0.0284594	0.56702	3.79289	6980.16	0.5	KDM	KDM	FALSE	FALSE	FALSE	FALSE	Absent	FALSE	FALSE	FALSE	FALSE	FALSE	FALSE	-1.83333	6.33737	-9.4
AAAGACATT	11	0	1	0	7	289	AAAGACATT	0	1.51e-07	0	8.28e-07	3.51e-05	3.61e-05	297	0	0.00417969	0	0.0229449	0.972875	4.96452	11757.6	0.384057	KDI	KDI	FALSE	FALSE	FALSE	FALSE	Absent	FALSE	FALSE	FALSE	FALSE	FALSE	FALSE	-0.966667	6.33737	-4.4
AAAGACCAA	23	2	89	6	4	12	AAAGACCAA	4.47e-07	1.34e-05	7.81e-07	4.73e-07	1.46e-06	1.66e-05	113	0.0269458	0.809487	0.0471302	0.0285315	0.0879056	2.34096	1283.54	0.408248	KDQ	KDQ	FALSE	FALSE	FALSE	FALSE	Absent	FALSE	FALSE	FALSE	FALSE	FALSE	FALSE	-3.63333	6.33737	-8.7
AAAGACCAT	7	6	12	8	1	10	AAAGACCAT	1.34e-06	1.81e-06	1.04e-06	1.18e-07	1.21e-06	5.52e-06	37	0.242602	0.327555	0.188591	0.0214066	0.219846	2.64834	2872.52	0.221736	KDH	KDH	FALSE	FALSE	FALSE	FALSE	Absent	FALSE	FALSE	FALSE	FALSE	FALSE	FALSE	-3.53333	7.54934	-9.8
AAAGACCGG	4	5	2	4	0	2	AAAGACCGG	1.12e-06	3.02e-07	5.21e-07	0	2.43e-07	2.18e-06	13	0.511786	0.1382	0.238707	0	0.111307	2.06084	1505.73	0.288675	KDR	KDR	FALSE	FALSE	FALSE	FALSE	Absent	FALSE	FALSE	FALSE	FALSE	FALSE	FALSE	-3.96667	9.69502	-8.3
AAAGACCGT	18	14	101	0	0	6	AAAGACCGT	3.13e-06	1.52e-05	0	0	7.29e-07	1.91e-05	121	0.163846	0.797974	0	0	0.0381798	1.95069	557.192	0.57735	KDR	KDR	FALSE	FALSE	FALSE	FALSE	Absent	FALSE	FALSE	FALSE	FALSE	FALSE	FALSE	-3.96667	9.69502	-9.4
AAAGACCTA	7	5	8	1	0	5	AAAGACCTA	1.12e-06	1.21e-06	1.3e-07	0	6.07e-07	3.06e-06	19	0.364902	0.394144	0.0425494	0	0.198404	2.27286	2460.97	0.288675	KDL	KDL	FALSE	FALSE	FALSE	FALSE	Absent	FALSE	FALSE	FALSE	FALSE	FALSE	FALSE	-1.2	6.33737	-7.5
AAAGACCTC	8	1	8	0	0	6	AAAGACCTC	2.23e-07	1.21e-06	0	0	7.29e-07	2.16e-06	15	0.103488	0.558904	0	0	0.337609	2.90934	4120.44	0.288675	KDL	KDL	FALSE	FALSE	FALSE	FALSE	Absent	FALSE	FALSE	FALSE	FALSE	FALSE	FALSE	-1.2	6.33737	-7.5
AAAGACCTG	9	0	50	1	0	4	AAAGACCTG	0	7.54e-06	1.3e-07	0	4.86e-07	8.15e-06	55	0	0.924466	0.015968	0	0.0595657	2.19467	835.305	0.6	KDL	KDL	FALSE	FALSE	FALSE	FALSE	Absent	FALSE	FALSE	FALSE	FALSE	FALSE	FALSE	-1.2	6.33737	-9.6
AAAGACGAA	10	5	17	0	2	15	AAAGACGAA	1.12e-06	2.56e-06	0	2.36e-07	1.82e-06	5.74e-06	39	0.19462	0.44671	0	0.0412146	0.317456	2.84018	4015.34	0.57735	KDE	KDE	FALSE	FALSE	FALSE	FALSE	Absent	FALSE	FALSE	FALSE	FALSE	FALSE	FALSE	-3.63333	4.18439	-4.7
AAAGACGAC	10	1	26	2	0	1	AAAGACGAC	2.23e-07	3.92e-06	2.6e-07	0	1.21e-07	4.52e-06	30	0.0493535	0.866264	0.0575486	0	0.0268344	2.0887	461.481	0.5	KDD	KDD	FALSE	FALSE	FALSE	FALSE	Absent	FALSE	FALSE	FALSE	FALSE	FALSE	FALSE	-3.63333	4.10922	-6.9
AAAGACGAG	17	11	76	4	0	4	AAAGACGAG	2.46e-06	1.15e-05	5.21e-07	0	4.86e-07	1.49e-05	95	0.164637	0.767907	0.0349046	0	0.0325514	1.96792	507.001	0.326599	KDE	KDE	FALSE	FALSE	FALSE	FALSE	Absent	FALSE	FALSE	FALSE	FALSE	FALSE	FALSE	-3.63333	4.18439	-8.4
AAAGACGAT	6	5	22	1	1	18	AAAGACGAT	1.12e-06	3.32e-06	1.3e-07	1.18e-07	2.19e-06	6.87e-06	47	0.162595	0.482968	0.0189594	0.0172163	0.318261	2.84558	3953.7	0.384057	KDD	KDD	FALSE	FALSE	FALSE	FALSE	Absent	FALSE	FALSE	FALSE	FALSE	FALSE	FALSE	-3.63333	4.10922	-5.8
AAAGACGCA	3	3	3	0	1	9	AAAGACGCA	6.7e-07	4.52e-07	0	1.18e-07	1.09e-06	2.33e-06	16	0.287132	0.193839	0	0.0506716	0.468357	3.21928	5831.71	0.5	KDA	KDA	FALSE	FALSE	FALSE	FALSE	Absent	FALSE	FALSE	FALSE	FALSE	FALSE	FALSE	-1.86667	6.33737	-4.9
AAAGACGCG	7	1	21	3	0	1	AAAGACGCG	2.23e-07	3.17e-06	3.91e-07	0	1.21e-07	3.9e-06	26	0.0572423	0.811513	0.100121	0	0.0311237	2.13625	532.084	0.282843	KDA	KDA	FALSE	FALSE	FALSE	FALSE	Absent	FALSE	FALSE	FALSE	FALSE	FALSE	FALSE	-1.86667	6.33737	-8.4
AAAGACGGA	20	8	85	5	2	5	AAAGACGGA	1.79e-06	1.28e-05	6.51e-07	2.36e-07	6.07e-07	1.61e-05	105	0.110996	0.796149	0.0404458	0.014691	0.037719	2.07199	627.541	0.288675	KDG	KDG	FALSE	FALSE	FALSE	FALSE	Absent	FALSE	FALSE	FALSE	FALSE	FALSE	FALSE	-2.6	6.33737	-4.6
AAAGACGGC	3	3	5	3	2	3	AAAGACGGC	6.7e-07	7.54e-07	3.91e-07	2.36e-07	3.64e-07	2.41e-06	16	0.277405	0.31212	0.161734	0.09791	0.15083	2.53264	2302.48	0.57735	KDG	KDG	FALSE	FALSE	FALSE	FALSE	Absent	FALSE	FALSE	FALSE	FALSE	FALSE	FALSE	-2.6	6.33737	-7
AAAGACGGG	27	11	63	36	2	2	AAAGACGGG	2.46e-06	9.5e-06	4.69e-06	2.36e-07	2.43e-07	1.71e-05	114	0.14348	0.554752	0.273772	0.0138113	0.0141842	2.20047	453.634	0.331662	KDG	KDG	FALSE	FALSE	FALSE	FALSE	Absent	FALSE	FALSE	FALSE	FALSE	FALSE	FALSE	-2.6	6.33737	-8.3
AAAGACGGT	24	3	90	6	2	7	AAAGACGGT	6.7e-07	1.36e-05	7.81e-07	2.36e-07	8.5e-07	1.61e-05	108	0.0415969	0.842444	0.0485041	0.0146816	0.052773	2.19459	817.158	0.443471	KDG	KDG	FALSE	FALSE	FALSE	FALSE	Absent	FALSE	FALSE	FALSE	FALSE	FALSE	FALSE	-2.6	6.33737	-6.5
AAAGACGTA	9	1	26	1	0	14	AAAGACGTA	2.23e-07	3.92e-06	1.3e-07	0	1.7e-06	5.97e-06	42	0.0373869	0.656224	0.0217975	0	0.284592	2.83819	3507.67	0.645497	KDV	KDV	FALSE	FALSE	FALSE	FALSE	Absent	FALSE	FALSE	FALSE	FALSE	FALSE	FALSE	-1.06667	6.33737	-4.6
AAAGACGTC	10	0	8	7	1	1	AAAGACGTC	0	1.21e-06	9.11e-07	1.18e-07	1.21e-07	2.36e-06	17	0	0.511671	0.386658	0.0501586	0.0515129	2.64151	1092.12	0.408248	KDV	KDV	FALSE	FALSE	FALSE	FALSE	Absent	FALSE	FALSE	FALSE	FALSE	FALSE	FALSE	-1.06667	6.33737	-4.9
AAAGACGTG	13	2	36	18	0	3	AAAGACGTG	4.47e-07	5.43e-06	2.34e-06	0	3.64e-07	8.58e-06	59	0.0520444	0.63242	0.273089	0	0.0424463	2.34838	750.14	0.365148	KDV	KDV	FALSE	FALSE	FALSE	FALSE	Absent	FALSE	FALSE	FALSE	FALSE	FALSE	FALSE	-1.06667	6.33737	-9.4
AAAGACGTT	18	1	78	4	1	7	AAAGACGTT	2.23e-07	1.18e-05	5.21e-07	1.18e-07	8.5e-07	1.35e-05	91	0.0165771	0.872894	0.0386594	0.00877631	0.0630929	2.22891	916.984	0.313581	KDV	KDV	FALSE	FALSE	FALSE	FALSE	Absent	FALSE	FALSE	FALSE	FALSE	FALSE	FALSE	-1.06667	6.33737	-4.6
AAAGACTAA	7	27	4	0	0	17	AAAGACTAA	6.03e-06	6.03e-07	0	0	2.06e-06	8.7e-06	48	0.693311	0.0693399	0	0	0.237349	2.01874	2870.38	0.5	KD*	KD*	TRUE	FALSE	TRUE	FALSE	Ochre (UAA)	FALSE	FALSE	FALSE	FALSE	FALSE	FALSE	-2.46667	6.33737	NA
AAAGACTAG	7	10	6	57	9	11	AAAGACTAG	2.23e-06	9.05e-07	7.42e-06	1.06e-06	1.34e-06	1.3e-05	93	0.172329	0.069802	0.57269	0.0821115	0.103068	2.87379	1887.86	0.5	KD*	KD*	TRUE	TRUE	FALSE	FALSE	Amber (UAG)	FALSE	FALSE	FALSE	FALSE	FALSE	FALSE	-2.46667	6.33737	NA
AAAGACTAT	12	4	2	0	6	456	AAAGACTAT	8.93e-07	3.02e-07	0	7.09e-07	5.54e-05	5.73e-05	468	0.0155968	0.0052646	0	0.012386	0.966753	4.90943	11646.6	0.384057	KDY	KDY	FALSE	FALSE	FALSE	FALSE	Absent	FALSE	FALSE	FALSE	FALSE	FALSE	FALSE	-2.9	6.33057	-7.5
AAAGACTCA	3	0	4	0	1	15	AAAGACTCA	0	6.03e-07	0	1.18e-07	1.82e-06	2.54e-06	20	0	0.237173	0	0.0464997	0.716327	4.24198	8791.79	0.288675	KDS	KDS	FALSE	FALSE	FALSE	FALSE	Absent	FALSE	FALSE	FALSE	FALSE	FALSE	FALSE	-2.73333	6.33737	-5.1
AAAGACTCG	3	17	30	0	2	4	AAAGACTCG	3.8e-06	4.52e-06	0	2.36e-07	4.86e-07	9.04e-06	53	0.419895	0.500233	0	0.0261533	0.0537188	1.79357	807.203	0.331662	KDS	KDS	FALSE	FALSE	FALSE	FALSE	Absent	FALSE	FALSE	FALSE	FALSE	FALSE	FALSE	-2.73333	6.33737	-8.4
AAAGACTCT	4	1	21	1	0	283	AAAGACTCT	2.23e-07	3.17e-06	1.3e-07	0	3.44e-05	3.79e-05	306	0.00589511	0.0835738	0.00343699	0	0.907094	4.71882	10897.3	0.313581	KDS	KDS	FALSE	FALSE	FALSE	FALSE	Absent	FALSE	FALSE	FALSE	FALSE	FALSE	FALSE	-2.73333	6.33737	-6.3
AAAGACTGA	8	33	0	1	27	17	AAAGACTGA	7.37e-06	0	1.3e-07	3.19e-06	2.06e-06	1.28e-05	78	0.577724	0	0.0102069	0.25025	0.161819	2.41844	2860.41	0.5	KD*	KD*	TRUE	FALSE	FALSE	TRUE	Opal (UGA	FALSE	FALSE	FALSE	FALSE	FALSE	FALSE	-2.46667	6.33737	NA
AAAGACTGC	15	2	6	0	0	227	AAAGACTGC	4.47e-07	9.05e-07	0	0	2.76e-05	2.89e-05	235	0.015447	0.0312842	0	0	0.953269	4.84436	11443.3	0.288675	KDC	KDC	FALSE	FALSE	FALSE	FALSE	Absent	FALSE	FALSE	FALSE	FALSE	FALSE	FALSE	-1.63333	6.16057	-6.6
AAAGACTGG	17	7	45	6	2	70	AAAGACTGG	1.56e-06	6.78e-06	7.81e-07	2.36e-07	8.5e-06	1.79e-05	130	0.0875042	0.379754	0.043729	0.0132362	0.475777	3.41003	5830.53	0.331662	KDW	KDW	FALSE	FALSE	FALSE	FALSE	Absent	FALSE	FALSE	FALSE	FALSE	FALSE	FALSE	-2.76667	6.33737	-8.3
AAAGACTTA	3	2	2	0	2	23	AAAGACTTA	4.47e-07	3.02e-07	0	2.36e-07	2.79e-06	3.78e-06	29	0.118241	0.0798231	0	0.0625999	0.739336	4.22497	9109.33	0.288675	KDL	KDL	FALSE	FALSE	FALSE	FALSE	Absent	FALSE	FALSE	FALSE	FALSE	FALSE	FALSE	-1.2	6.33737	-5.1
AAAGACTTC	5	4	3	1	0	15	AAAGACTTC	8.93e-07	4.52e-07	1.3e-07	0	1.82e-06	3.3e-06	23	0.270928	0.137175	0.0394895	0	0.552408	3.42578	6674.46	0.408248	KDF	KDF	FALSE	FALSE	FALSE	FALSE	Absent	FALSE	FALSE	FALSE	FALSE	FALSE	FALSE	-1.53333	6.33737	-5.7
AAAGACTTT	7	2	9	0	0	350	AAAGACTTT	4.47e-07	1.36e-06	0	0	4.25e-05	4.43e-05	361	0.0100818	0.0306274	0	0	0.959291	4.86779	11515.4	0.313581	KDF	KDF	FALSE	FALSE	FALSE	FALSE	Absent	FALSE	FALSE	FALSE	FALSE	FALSE	FALSE	-1.53333	6.33737	-5.1
AAAGAGAAA	13	41	9	5	2	201	AAAGAGAAA	9.16e-06	1.36e-06	6.51e-07	2.36e-07	2.44e-05	3.58e-05	258	0.255711	0.0378937	0.0181812	0.00660389	0.68161	3.82051	8223.67	0.46188	KEK	KEK	FALSE	FALSE	FALSE	FALSE	Absent	FALSE	FALSE	FALSE	FALSE	FALSE	FALSE	-3.76667	9.53732	-3.9
AAAGAGAAC	14	7	80	5	1	26	AAAGAGAAC	1.56e-06	1.21e-05	6.51e-07	1.18e-07	3.16e-06	1.75e-05	119	0.089072	0.687214	0.0370937	0.0067367	0.179883	2.50115	2289.36	0.377124	KEN	KEN	FALSE	FALSE	FALSE	FALSE	Absent	FALSE	FALSE	FALSE	FALSE	FALSE	FALSE	-3.63333	6.40878	-8.3
AAAGAGAAG	36	11	25	7	34	205	AAAGAGAAG	2.46e-06	3.77e-06	9.11e-07	4.02e-06	2.49e-05	3.6e-05	282	0.0681448	0.104554	0.0252828	0.111512	0.690507	4.25168	8716.6	0.261279	KEK	KEK	FALSE	FALSE	FALSE	FALSE	Absent	FALSE	FALSE	FALSE	FALSE	FALSE	FALSE	-3.76667	9.53732	-8.4
AAAGAGAAT	19	6	9	1	4	337	AAAGAGAAT	1.34e-06	1.36e-06	1.3e-07	4.73e-07	4.09e-05	4.42e-05	357	0.0303015	0.0306842	0.00294443	0.0106949	0.925375	4.77016	11149.1	0.289674	KEN	KEN	FALSE	FALSE	FALSE	FALSE	Absent	FALSE	FALSE	FALSE	FALSE	FALSE	FALSE	-3.63333	6.40878	-6.4
AAAGAGACA	11	10	18	6	0	262	AAAGAGACA	2.23e-06	2.71e-06	7.81e-07	0	3.18e-05	3.75e-05	296	0.059487	0.0722859	0.0208094	0	0.847418	4.50358	10191.4	0.188562	KET	KET	FALSE	FALSE	FALSE	FALSE	Absent	FALSE	FALSE	FALSE	FALSE	FALSE	FALSE	-2.7	6.40878	-5.8
AAAGAGACC	10	1	9	31	1	7	AAAGAGACC	2.23e-07	1.36e-06	4.04e-06	1.18e-07	8.5e-07	6.58e-06	49	0.0339156	0.206063	0.612982	0.0179557	0.129084	3.00223	2006.84	0.266667	KET	KET	FALSE	FALSE	FALSE	FALSE	Absent	FALSE	FALSE	FALSE	FALSE	FALSE	FALSE	-2.7	6.40878	-9.9
AAAGAGACG	27	14	37	1	0	86	AAAGAGACG	3.13e-06	5.58e-06	1.3e-07	0	1.04e-05	1.93e-05	138	0.162185	0.289364	0.00675415	0	0.541697	3.46966	6542.38	0.287209	KET	KET	FALSE	FALSE	FALSE	FALSE	Absent	FALSE	FALSE	FALSE	FALSE	FALSE	FALSE	-2.7	6.40878	-8.4
AAAGAGAGA	26	65	40	7	3	88	AAAGAGAGA	1.45e-05	6.03e-06	9.11e-07	3.55e-07	1.07e-05	3.25e-05	203	0.446674	0.185565	0.0280454	0.0109145	0.328802	2.58961	4032.94	0.188562	KER	KER	FALSE	FALSE	FALSE	FALSE	Absent	TRUE	FALSE	FALSE	FALSE	FALSE	FALSE	-3.96667	9.69502	-4.6
AAAGAGAGC	16	8	91	7	1	15	AAAGAGAGC	1.79e-06	1.37e-05	9.11e-07	1.18e-07	1.82e-06	1.84e-05	122	0.0973246	0.747365	0.0496498	0.00644075	0.0992197	2.26287	1335.24	0.188562	KES	KES	FALSE	FALSE	FALSE	FALSE	Absent	FALSE	FALSE	FALSE	FALSE	FALSE	FALSE	-2.73333	6.40878	-8.3
AAAGAGAGG	52	23	204	29	35	26	AAAGAGAGG	5.14e-06	3.08e-05	3.78e-06	4.14e-06	3.16e-06	4.7e-05	317	0.109372	0.654888	0.0804013	0.088115	0.0672242	2.34893	1252.92	0.216641	KER	KER	FALSE	FALSE	FALSE	FALSE	Absent	TRUE	FALSE	FALSE	FALSE	FALSE	FALSE	-3.96667	9.69502	-8.3
AAAGAGAGT	41	9	96	7	14	62	AAAGAGAGT	2.01e-06	1.45e-05	9.11e-07	1.66e-06	7.53e-06	2.66e-05	188	0.0756227	0.544552	0.0342922	0.062279	0.283254	2.93299	3710.68	0.144837	KES	KES	FALSE	FALSE	FALSE	FALSE	Absent	FALSE	FALSE	FALSE	FALSE	FALSE	FALSE	-2.73333	6.40878	-4.1
AAAGAGATA	8	10	18	5	1	129	AAAGAGATA	2.23e-06	2.71e-06	6.51e-07	1.18e-07	1.57e-05	2.14e-05	163	0.104454	0.126928	0.0304497	0.00553006	0.732638	4.13497	8847.16	0.0625389	KEI	KEI	FALSE	FALSE	FALSE	FALSE	Absent	FALSE	FALSE	FALSE	FALSE	FALSE	FALSE	-0.966667	6.40878	-4.5
AAAGAGATG	37	8	163	21	1	35	AAAGAGATG	1.79e-06	2.46e-05	2.73e-06	1.18e-07	4.25e-06	3.35e-05	228	0.0533895	0.734366	0.0817095	0.00353322	0.127001	2.41639	1674.95	0.213333	KEM	KEM	FALSE	FALSE	FALSE	FALSE	Absent	FALSE	FALSE	FALSE	FALSE	FALSE	FALSE	-1.83333	6.40878	-9.4
AAAGAGATT	14	3	11	1	1	244	AAAGAGATT	6.7e-07	1.66e-06	1.3e-07	1.18e-07	2.96e-05	3.22e-05	260	0.0208036	0.0514955	0.00404301	0.00367131	0.919987	4.75054	11062.1	0.250865	KEI	KEI	FALSE	FALSE	FALSE	FALSE	Absent	FALSE	FALSE	FALSE	FALSE	FALSE	FALSE	-0.966667	6.40878	-5.2
AAAGAGCAC	12	0	11	1	0	6	AAAGAGCAC	0	1.66e-06	1.3e-07	0	7.29e-07	2.52e-06	18	0	0.658838	0.0517266	0	0.289436	2.92003	3583.33	0.188562	KEH	KEH	FALSE	FALSE	FALSE	FALSE	Absent	FALSE	FALSE	FALSE	FALSE	FALSE	FALSE	-3.53333	7.54974	-4.9
AAAGAGCAG	6	51	17	0	18	21	AAAGAGCAG	1.14e-05	2.56e-06	0	2.13e-06	2.55e-06	1.86e-05	107	0.611333	0.137568	0	0.114231	0.136868	2.02773	2082.38	0.306377	KEQ	KEQ	FALSE	FALSE	FALSE	FALSE	Absent	FALSE	FALSE	FALSE	FALSE	FALSE	FALSE	-3.63333	6.40878	-8.4
AAAGAGCAT	14	17	7	2	1	711	AAAGAGCAT	3.8e-06	1.06e-06	2.6e-07	1.18e-07	8.63e-05	9.16e-05	738	0.0414629	0.0115257	0.00284399	0.00129126	0.942876	4.79259	11323.1	0.144837	KEH	KEH	FALSE	FALSE	FALSE	FALSE	Absent	FALSE	FALSE	FALSE	FALSE	FALSE	FALSE	-3.53333	7.54974	-5.7
AAAGAGCCA	2	3	8	1	1	3	AAAGAGCCA	6.7e-07	1.21e-06	1.3e-07	1.18e-07	3.64e-07	2.49e-06	16	0.269196	0.484615	0.052316	0.0475063	0.146367	2.31723	2022.35	0.188562	KEP	KEP	FALSE	FALSE	FALSE	FALSE	Absent	FALSE	FALSE	FALSE	FALSE	FALSE	FALSE	-3	6.40878	-6.8
AAAGAGCCC	2	0	1	13	0	1	AAAGAGCCC	0	1.51e-07	1.69e-06	0	1.21e-07	1.96e-06	15	0	0.0767306	0.86147	0	0.0617994	3.04687	1267.68	0.188562	KEP	KEP	FALSE	FALSE	FALSE	FALSE	Absent	FALSE	FALSE	FALSE	FALSE	FALSE	FALSE	-3	6.40878	-9.3
AAAGAGCCG	2	3	2	4	4	1	AAAGAGCCG	6.7e-07	3.02e-07	5.21e-07	4.73e-07	1.21e-07	2.09e-06	14	0.321072	0.144501	0.249591	0.226645	0.058191	2.55638	1687.73	0.216641	KEP	KEP	FALSE	FALSE	FALSE	FALSE	Absent	FALSE	FALSE	FALSE	FALSE	FALSE	FALSE	-3	6.40878	-8.4
AAAGAGCCT	15	1	63	0	41	11	AAAGAGCCT	2.23e-07	9.5e-06	0	4.85e-06	1.34e-06	1.59e-05	116	0.0140415	0.597189	0	0.304789	0.0839806	2.84748	2176.95	0.144837	KEP	KEP	FALSE	FALSE	FALSE	FALSE	Absent	FALSE	FALSE	FALSE	FALSE	FALSE	FALSE	-3	6.40878	-7.5
AAAGAGCGA	26	21	8	1	2	173	AAAGAGCGA	4.69e-06	1.21e-06	1.3e-07	2.36e-07	2.1e-05	2.73e-05	205	0.171982	0.0442295	0.00477475	0.00867156	0.770342	4.16116	9286.94	0.00377124	KER	KER	FALSE	FALSE	FALSE	FALSE	Absent	FALSE	FALSE	FALSE	FALSE	FALSE	FALSE	-3.96667	9.69502	-5.1
AAAGAGCGC	18	2	9	4	2	58	AAAGAGCGC	4.47e-07	1.36e-06	5.21e-07	2.36e-07	7.04e-06	9.6e-06	75	0.046509	0.141289	0.0542318	0.024623	0.733347	4.25701	8939.23	0.32	KER	KER	FALSE	FALSE	FALSE	FALSE	Absent	FALSE	FALSE	FALSE	FALSE	FALSE	FALSE	-3.96667	9.69502	-5.2
AAAGAGCGG	21	7	56	8	2	10	AAAGAGCGG	1.56e-06	8.44e-06	1.04e-06	2.36e-07	1.21e-06	1.25e-05	83	0.125078	0.675507	0.0833413	0.0189198	0.0971533	2.28756	1367.52	0.188562	KER	KER	FALSE	FALSE	FALSE	FALSE	Absent	FALSE	FALSE	FALSE	FALSE	FALSE	FALSE	-3.96667	9.69502	-8.3
AAAGAGCGT	9	1	10	4	2	323	AAAGAGCGT	2.23e-07	1.51e-06	5.21e-07	2.36e-07	3.92e-05	4.17e-05	340	0.00535438	0.0361467	0.012487	0.00566948	0.940343	4.8395	11316.5	0.377124	KER	KER	FALSE	FALSE	FALSE	FALSE	Absent	FALSE	FALSE	FALSE	FALSE	FALSE	FALSE	-3.96667	9.69502	-5.3
AAAGAGCTA	6	0	6	3	1	32	AAAGAGCTA	0	9.05e-07	3.91e-07	1.18e-07	3.89e-06	5.3e-06	42	0	0.170706	0.0737135	0.0223122	0.733268	4.31814	8944.26	0.188562	KEL	KEL	FALSE	FALSE	FALSE	FALSE	Absent	FALSE	FALSE	FALSE	FALSE	FALSE	FALSE	-1.2	6.40878	-6.6
AAAGAGCTC	8	3	42	3	2	11	AAAGAGCTC	6.7e-07	6.33e-06	3.91e-07	2.36e-07	1.34e-06	8.96e-06	61	0.0747339	0.706325	0.0435717	0.0263773	0.148992	2.46857	1995.26	0.188562	KEL	KEL	FALSE	FALSE	FALSE	FALSE	Absent	FALSE	FALSE	FALSE	FALSE	FALSE	FALSE	-1.2	6.40878	-8.8
AAAGAGCTG	22	19	49	14	2	6	AAAGAGCTG	4.24e-06	7.39e-06	1.82e-06	2.36e-07	7.29e-07	1.44e-05	90	0.294288	0.512358	0.126425	0.0164003	0.0505294	2.01653	808.617	0.391918	KEL	KEL	FALSE	FALSE	FALSE	FALSE	Absent	FALSE	FALSE	FALSE	FALSE	FALSE	FALSE	-1.2	6.40878	-9.6
AAAGAGCTT	10	2	5	1	4	508	AAAGAGCTT	4.47e-07	7.54e-07	1.3e-07	4.73e-07	6.17e-05	6.35e-05	520	0.00703519	0.0118734	0.00205084	0.0074492	0.971591	4.92469	11688.7	0.144837	KEL	KEL	FALSE	FALSE	FALSE	FALSE	Absent	FALSE	FALSE	FALSE	FALSE	FALSE	FALSE	-1.2	6.40878	-7
AAAGAGGAA	47	26	180	58	36	21	AAAGAGGAA	5.81e-06	2.71e-05	7.55e-06	4.26e-06	2.55e-06	4.73e-05	321	0.122753	0.573705	0.159651	0.0899837	0.0539077	2.37859	1137.92	0.377124	KEE	KEE	FALSE	FALSE	FALSE	FALSE	Absent	FALSE	FALSE	FALSE	FALSE	FALSE	FALSE	-3.63333	4.25814	-4
AAAGAGGAC	15	9	22	8	2	2	AAAGAGGAC	2.01e-06	3.32e-06	1.04e-06	2.36e-07	2.43e-07	6.85e-06	43	0.293519	0.484368	0.152115	0.0345325	0.0354649	2.03406	705.159	0.326599	KED	KED	FALSE	FALSE	FALSE	FALSE	Absent	FALSE	FALSE	FALSE	FALSE	FALSE	FALSE	-3.63333	4.18439	-7.8
AAAGAGGAG	46	22	152	13	7	303	AAAGAGGAG	4.91e-06	2.29e-05	1.69e-06	8.28e-07	3.68e-05	6.71e-05	497	0.073176	0.34131	0.0252102	0.0123267	0.547978	3.62062	6677.65	0.213333	KEE	KEE	FALSE	FALSE	FALSE	FALSE	Absent	FALSE	FALSE	FALSE	FALSE	FALSE	FALSE	-3.63333	4.25814	-8.4
AAAGAGGAT	24	12	139	8	5	23	AAAGAGGAT	2.68e-06	2.1e-05	1.04e-06	5.91e-07	2.79e-06	2.81e-05	187	0.0955005	0.74679	0.0371195	0.0210668	0.0995237	2.28232	1383.92	0.250865	KED	KED	FALSE	FALSE	FALSE	FALSE	Absent	FALSE	FALSE	FALSE	FALSE	FALSE	FALSE	-3.63333	4.18439	-5.9
AAAGAGGCA	32	9	61	4	9	15	AAAGAGGCA	2.01e-06	9.2e-06	5.21e-07	1.06e-06	1.82e-06	1.46e-05	98	0.137545	0.62935	0.0356411	0.0728199	0.124643	2.41767	1857.53	0.326599	KEA	KEA	FALSE	FALSE	FALSE	FALSE	Absent	FALSE	FALSE	FALSE	FALSE	FALSE	FALSE	-1.86667	6.40878	-5.2
AAAGAGGCC	8	0	4	50	4	3	AAAGAGGCC	0	6.03e-07	6.51e-06	4.73e-07	3.64e-07	7.95e-06	61	0	0.0758514	0.818845	0.0594852	0.0458184	3.07527	1264.38	0.266667	KEA	KEA	FALSE	FALSE	FALSE	FALSE	Absent	FALSE	FALSE	FALSE	FALSE	FALSE	FALSE	-1.86667	6.40878	-9.3
AAAGAGGCG	43	5	82	9	4	4	AAAGAGGCG	1.12e-06	1.24e-05	1.17e-06	4.73e-07	4.86e-07	1.56e-05	104	0.071534	0.791982	0.075071	0.0302975	0.0311155	2.15748	623.968	0.184752	KEA	KEA	FALSE	FALSE	FALSE	FALSE	Absent	FALSE	FALSE	FALSE	FALSE	FALSE	FALSE	-1.86667	6.40878	-8.4
AAAGAGGCT	15	3	55	6	4	7	AAAGAGGCT	6.7e-07	8.29e-06	7.81e-07	4.73e-07	8.5e-07	1.11e-05	75	0.060543	0.749314	0.0705961	0.0427372	0.0768095	2.32596	1209.05	0.204831	KEA	KEA	FALSE	FALSE	FALSE	FALSE	Absent	FALSE	FALSE	FALSE	FALSE	FALSE	FALSE	-1.86667	6.40878	-7
AAAGAGGGA	82	35	181	44	28	139	AAAGAGGGA	7.82e-06	2.73e-05	5.73e-06	3.31e-06	1.69e-05	6.1e-05	427	0.12809	0.447184	0.0938833	0.0542514	0.276591	2.90407	3626.95	0.188562	KEG	KEG	FALSE	FALSE	FALSE	FALSE	Absent	FALSE	FALSE	FALSE	FALSE	FALSE	FALSE	-2.6	6.40878	-6.4
AAAGAGGGC	58	14	234	30	5	4	AAAGAGGGC	3.13e-06	3.53e-05	3.91e-06	5.91e-07	4.86e-07	4.34e-05	287	0.0720599	0.813093	0.0900273	0.0136251	0.0111944	2.0788	336.412	0.377124	KEG	KEG	FALSE	FALSE	FALSE	FALSE	Absent	FALSE	FALSE	FALSE	FALSE	FALSE	FALSE	-2.6	6.40878	-7.3
AAAGAGGGG	82	62	263	73	15	1	AAAGAGGGG	1.38e-05	3.96e-05	9.5e-06	1.77e-06	1.21e-07	6.49e-05	414	0.213356	0.610983	0.146462	0.0273281	0.00187106	1.99337	286.296	0.216641	KEG	KEG	FALSE	FALSE	FALSE	FALSE	Absent	FALSE	FALSE	FALSE	FALSE	FALSE	FALSE	-2.6	6.40878	-8.3
AAAGAGGGT	81	12	318	38	23	10	AAAGAGGGT	2.68e-06	4.79e-05	4.95e-06	2.72e-06	1.21e-06	5.95e-05	401	0.0450372	0.805706	0.0831498	0.0457006	0.0204063	2.19073	556.874	0.289674	KEG	KEG	FALSE	FALSE	FALSE	FALSE	Absent	FALSE	FALSE	FALSE	FALSE	FALSE	FALSE	-2.6	6.40878	-9.1
AAAGAGGTA	27	5	55	7	0	156	AAAGAGGTA	1.12e-06	8.29e-06	9.11e-07	0	1.89e-05	2.93e-05	223	0.0381589	0.283366	0.0311466	0	0.647329	3.93497	7821.4	0.421637	KEV	KEV	FALSE	FALSE	FALSE	FALSE	Absent	FALSE	FALSE	FALSE	FALSE	FALSE	FALSE	-1.06667	6.40878	-6.3
AAAGAGGTC	43	18	120	4	2	27	AAAGAGGTC	4.02e-06	1.81e-05	5.21e-07	2.36e-07	3.28e-06	2.61e-05	171	0.153739	0.691913	0.0199186	0.00904368	0.125386	2.26043	1635.25	0.266667	KEV	KEV	FALSE	FALSE	FALSE	FALSE	Absent	FALSE	FALSE	FALSE	FALSE	FALSE	FALSE	-1.06667	6.40878	-5.7
AAAGAGGTG	45	26	283	16	18	10	AAAGAGGTG	5.81e-06	4.27e-05	2.08e-06	2.13e-06	1.21e-06	5.39e-05	353	0.10773	0.791604	0.0386518	0.0394856	0.0225287	2.07748	532.831	0.238514	KEV	KEV	FALSE	FALSE	FALSE	FALSE	Absent	FALSE	FALSE	FALSE	FALSE	FALSE	FALSE	-1.06667	6.40878	-9.4
AAAGAGGTT	27	3	72	13	9	125	AAAGAGGTT	6.7e-07	1.09e-05	1.69e-06	1.06e-06	1.52e-05	2.95e-05	222	0.0227419	0.368465	0.0574561	0.0361203	0.515216	3.6526	6391.77	0.204831	KEV	KEV	FALSE	FALSE	FALSE	FALSE	Absent	FALSE	FALSE	FALSE	FALSE	FALSE	FALSE	-1.06667	6.40878	-4.7
AAAGAGTAA	18	98	7	2	22	62	AAAGAGTAA	2.19e-05	1.06e-06	2.6e-07	2.6e-06	7.53e-06	3.33e-05	191	0.656618	0.0316624	0.00781275	0.0780394	0.225867	2.18487	3012.97	0.213333	KE*	KE*	TRUE	FALSE	TRUE	FALSE	Ochre (UAA)	FALSE	FALSE	FALSE	FALSE	FALSE	FALSE	-2.46667	6.40878	NA
AAAGAGTAC	23	7	14	4	8	740	AAAGAGTAC	1.56e-06	2.11e-06	5.21e-07	9.46e-07	8.98e-05	9.5e-05	773	0.0164562	0.0222187	0.00548251	0.00995696	0.945886	4.8466	11392.8	0.326599	KEY	KEY	FALSE	FALSE	FALSE	FALSE	Absent	FALSE	FALSE	FALSE	FALSE	FALSE	FALSE	-2.9	6.40199	-4.8
AAAGAGTAG	22	9	18	74	40	25	AAAGAGTAG	2.01e-06	2.71e-06	9.63e-06	4.73e-06	3.04e-06	2.21e-05	166	0.0908491	0.122662	0.435509	0.213768	0.137212	3.18383	2693.95	0.213333	KE*	KE*	TRUE	TRUE	FALSE	FALSE	Amber (UAG)	FALSE	FALSE	FALSE	FALSE	FALSE	FALSE	-2.46667	6.40878	NA
AAAGAGTAT	16	2	18	1	3	370	AAAGAGTAT	4.47e-07	2.71e-06	1.3e-07	3.55e-07	4.49e-05	4.86e-05	394	0.00919545	0.0558695	0.00268059	0.00730245	0.924952	4.78295	11134.2	0.250865	KEY	KEY	FALSE	FALSE	FALSE	FALSE	Absent	FALSE	FALSE	FALSE	FALSE	FALSE	FALSE	-2.9	6.40199	-4.9
AAAGAGTCA	18	14	39	9	9	598	AAAGAGTCA	3.13e-06	5.88e-06	1.17e-06	1.06e-06	7.26e-05	8.38e-05	669	0.0372852	0.0701184	0.0139746	0.0126898	0.865932	4.59987	10454.4	0.188562	KES	KES	FALSE	FALSE	FALSE	FALSE	Absent	FALSE	FALSE	FALSE	FALSE	FALSE	FALSE	-2.73333	6.40878	-5.1
AAAGAGTCC	3	2	13	13	1	20	AAAGAGTCC	4.47e-07	1.96e-06	1.69e-06	1.18e-07	2.43e-06	6.65e-06	49	0.067206	0.294904	0.254688	0.0177903	0.365412	3.3193	4638.53	0.266667	KES	KES	FALSE	FALSE	FALSE	FALSE	Absent	FALSE	FALSE	FALSE	FALSE	FALSE	FALSE	-2.73333	6.40878	-6.7
AAAGAGTCG	11	2	71	4	1	5	AAAGAGTCG	4.47e-07	1.07e-05	5.21e-07	1.18e-07	6.07e-07	1.24e-05	83	0.0360288	0.863449	0.0420113	0.00953725	0.0489738	2.17198	751.561	0.216641	KES	KES	FALSE	FALSE	FALSE	FALSE	Absent	FALSE	FALSE	FALSE	FALSE	FALSE	FALSE	-2.73333	6.40878	-8.4
AAAGAGTCT	17	14	69	1	11	18	AAAGAGTCT	3.13e-06	1.04e-05	1.3e-07	1.3e-06	2.19e-06	1.71e-05	113	0.182352	0.606723	0.00759399	0.0758542	0.127476	2.35938	1883.8	0.204831	KES	KES	FALSE	FALSE	FALSE	FALSE	Absent	FALSE	FALSE	FALSE	FALSE	FALSE	FALSE	-2.73333	6.40878	-6.3
AAAGAGTGA	35	88	24	3	44	30	AAAGAGTGA	1.97e-05	3.62e-06	3.91e-07	5.2e-06	3.64e-06	3.25e-05	189	0.604573	0.11131	0.0120164	0.160038	0.112063	2.06371	1953.55	0.213333	KE*	KE*	TRUE	FALSE	FALSE	TRUE	Opal (UGA	FALSE	FALSE	FALSE	FALSE	FALSE	FALSE	-2.46667	6.40878	NA
AAAGAGTGC	54	6	155	11	3	73	AAAGAGTGC	1.34e-06	2.34e-05	1.43e-06	3.55e-07	8.86e-06	3.54e-05	248	0.0378952	0.660882	0.0405054	0.0100313	0.250686	2.77473	3148.71	0.188562	KEC	KEC	FALSE	FALSE	FALSE	FALSE	Absent	FALSE	FALSE	FALSE	FALSE	FALSE	FALSE	-1.63333	6.23182	-5.3
AAAGAGTGG	52	11	167	47	35	6	AAAGAGTGG	2.46e-06	2.52e-05	6.12e-06	4.14e-06	7.29e-07	3.86e-05	266	0.0636082	0.651922	0.158455	0.10715	0.0188645	2.36574	786.69	0.216641	KEW	KEW	FALSE	FALSE	FALSE	FALSE	Absent	FALSE	FALSE	FALSE	FALSE	FALSE	FALSE	-2.76667	6.40878	-8.3
AAAGAGTGT	35	0	28	6	18	223	AAAGAGTGT	0	4.22e-06	7.81e-07	2.13e-06	2.71e-05	3.42e-05	275	0	0.1234	0.0228369	0.0622123	0.79155	4.52191	9751.08	0.144837	KEC	KEC	FALSE	FALSE	FALSE	FALSE	Absent	FALSE	FALSE	FALSE	FALSE	FALSE	FALSE	-1.63333	6.23182	-5.8
AAAGAGTTA	7	19	22	2	2	112	AAAGAGTTA	4.24e-06	3.32e-06	2.6e-07	2.36e-07	1.36e-05	2.17e-05	157	0.19593	0.153154	0.0120244	0.010919	0.627972	3.72185	7604.48	0.188562	KEL	KEL	FALSE	FALSE	FALSE	FALSE	Absent	FALSE	FALSE	FALSE	FALSE	FALSE	FALSE	-1.2	6.40878	-4.2
AAAGAGTTG	37	9	152	9	17	14	AAAGAGTTG	2.01e-06	2.29e-05	1.17e-06	2.01e-06	1.7e-06	2.98e-05	201	0.0674296	0.768795	0.0393131	0.0674312	0.0570309	2.27784	1044.32	0.216641	KEL	KEL	FALSE	FALSE	FALSE	FALSE	Absent	FALSE	FALSE	FALSE	FALSE	FALSE	FALSE	-1.2	6.40878	-10.1
AAAGAGTTT	10	1	6	3	4	336	AAAGAGTTT	2.23e-07	9.05e-07	3.91e-07	4.73e-07	4.08e-05	4.28e-05	350	0.00521902	0.0211397	0.00912846	0.0110523	0.95346	4.8864	11489.4	0.204831	KEF	KEF	FALSE	FALSE	FALSE	FALSE	Absent	FALSE	FALSE	FALSE	FALSE	FALSE	FALSE	-1.53333	6.40878	-4.6
AAAGATAAG	29	8	13	4	1	956	AAAGATAAG	1.79e-06	1.96e-06	5.21e-07	1.18e-07	0.000116076	0.000120461	982	0.0148304	0.0162692	0.00432324	0.000981447	0.963596	4.88224	11571.5	0.307246	KDK	KDK	FALSE	FALSE	FALSE	FALSE	Absent	FALSE	FALSE	FALSE	FALSE	FALSE	FALSE	-3.76667	9.5373	-8.4
AAAGATAAT	18	18	29	12	0	613	AAAGATAAT	4.02e-06	4.37e-06	1.56e-06	0	7.44e-05	8.44e-05	672	0.047635	0.0518097	0.0185149	0	0.88204	4.617	10602.8	0.340637	KDN	KDN	FALSE	FALSE	FALSE	FALSE	Absent	FALSE	FALSE	FALSE	FALSE	FALSE	FALSE	-3.63333	6.33737	-3.9
AAAGATACA	15	4	3	0	0	209	AAAGATACA	8.93e-07	4.52e-07	0	0	2.54e-05	2.67e-05	216	0.0334274	0.0169247	0	0	0.949648	4.81552	11398.5	0.221736	KDT	KDT	FALSE	FALSE	FALSE	FALSE	Absent	FALSE	FALSE	FALSE	FALSE	FALSE	FALSE	-2.7	6.33737	-3.9
AAAGATACG	18	7	17	1	0	192	AAAGATACG	1.56e-06	2.56e-06	1.3e-07	0	2.33e-05	2.76e-05	217	0.0567015	0.0929618	0.00472263	0	0.845614	4.48486	10162.5	0.337738	KDT	KDT	FALSE	FALSE	FALSE	FALSE	Absent	FALSE	FALSE	FALSE	FALSE	FALSE	FALSE	-2.7	6.33737	-8.4
AAAGATACT	17	0	2	0	0	170	AAAGATACT	0	3.02e-07	0	0	2.06e-05	2.09e-05	172	0	0.0143969	0	0	0.985603	4.95681	11829	0.240866	KDT	KDT	FALSE	FALSE	FALSE	FALSE	Absent	FALSE	FALSE	FALSE	FALSE	FALSE	FALSE	-2.7	6.33737	-3.9
AAAGATAGA	16	8	7	3	1	710	AAAGATAGA	1.79e-06	1.06e-06	3.91e-07	1.18e-07	8.62e-05	8.96e-05	729	0.0199479	0.0117832	0.0043613	0.00132011	0.962587	4.87482	11560.2	0.221736	KDR	KDR	FALSE	FALSE	FALSE	FALSE	Absent	TRUE	FALSE	FALSE	FALSE	FALSE	FALSE	-3.96667	9.69502	-4.6
AAAGATAGC	20	11	27	2	3	127	AAAGATAGC	2.46e-06	4.07e-06	2.6e-07	3.55e-07	1.54e-05	2.26e-05	170	0.108874	0.180408	0.0115412	0.0157202	0.683456	3.98448	8288.82	0.221736	KDS	KDS	FALSE	FALSE	FALSE	FALSE	Absent	FALSE	FALSE	FALSE	FALSE	FALSE	FALSE	-2.73333	6.33737	-5.8
AAAGATAGG	26	12	84	6	1	85	AAAGATAGG	2.68e-06	1.27e-05	7.81e-07	1.18e-07	1.03e-05	2.66e-05	188	0.100882	0.476728	0.0294084	0.00445078	0.388531	3.10302	4755.26	0.254755	KDR	KDR	FALSE	FALSE	FALSE	FALSE	Absent	TRUE	FALSE	FALSE	FALSE	FALSE	FALSE	-3.96667	9.69502	-8.3
AAAGATAGT	17	15	33	1	12	204	AAAGATAGT	3.35e-06	4.97e-06	1.3e-07	1.42e-06	2.48e-05	3.46e-05	265	0.0966915	0.143605	0.00375824	0.0409527	0.714992	4.13395	8748.76	0.170318	KDS	KDS	FALSE	FALSE	FALSE	FALSE	Absent	FALSE	FALSE	FALSE	FALSE	FALSE	FALSE	-2.73333	6.33737	-4.5
AAAGATATA	16	10	13	0	2	888	AAAGATATA	2.23e-06	1.96e-06	0	2.36e-07	0.000107819	0.000112249	913	0.0198943	0.0174594	0	0.0021065	0.96054	4.86594	11536.6	0.0735414	KDI	KDI	FALSE	FALSE	FALSE	FALSE	Absent	FALSE	FALSE	FALSE	FALSE	FALSE	FALSE	-0.966667	6.33737	-4.6
AAAGATATC	13	3	4	0	6	458	AAAGATATC	6.7e-07	6.03e-07	0	7.09e-07	5.56e-05	5.76e-05	471	0.0116324	0.0104705	0	0.012317	0.96558	4.90974	11632.8	0.384057	KDI	KDI	FALSE	FALSE	FALSE	FALSE	Absent	FALSE	FALSE	FALSE	FALSE	FALSE	FALSE	-0.966667	6.33737	-8.2
AAAGATATG	27	7	19	3	15	359	AAAGATATG	1.56e-06	2.86e-06	3.91e-07	1.77e-06	4.36e-05	5.02e-05	403	0.031151	0.0570803	0.00778363	0.0353402	0.868645	4.65325	10563.1	0.295	KDM	KDM	FALSE	FALSE	FALSE	FALSE	Absent	FALSE	FALSE	FALSE	FALSE	FALSE	FALSE	-1.83333	6.33737	-9.4
AAAGATATT	18	5	26	1	12	1210	AAAGATATT	1.12e-06	3.92e-06	1.3e-07	1.42e-06	0.000146916	0.000153501	1254	0.00727391	0.0255347	0.000848174	0.00924237	0.957101	4.88336	11522.2	0.295	KDI	KDI	FALSE	FALSE	FALSE	FALSE	Absent	FALSE	FALSE	FALSE	FALSE	FALSE	FALSE	-0.966667	6.33737	-6.7
AAAGATCAG	8	3	25	1	2	393	AAAGATCAG	6.7e-07	3.77e-06	1.3e-07	2.36e-07	4.77e-05	5.25e-05	424	0.0127551	0.0717564	0.00247884	0.0045019	0.908508	4.72425	10928.7	0.360278	KDQ	KDQ	FALSE	FALSE	FALSE	FALSE	Absent	FALSE	FALSE	FALSE	FALSE	FALSE	FALSE	-3.63333	6.33737	-8.4
AAAGATCAT	6	3	2	1	0	204	AAAGATCAT	6.7e-07	3.02e-07	1.3e-07	0	2.48e-05	2.59e-05	210	0.0258951	0.0116543	0.00503251	0	0.957418	4.85139	11494	0.170318	KDH	KDH	FALSE	FALSE	FALSE	FALSE	Absent	FALSE	FALSE	FALSE	FALSE	FALSE	FALSE	-3.53333	7.54934	-7.2
AAAGATCCA	3	0	1	0	1	10	AAAGATCCA	0	1.51e-07	0	1.18e-07	1.21e-06	1.48e-06	12	0	0.101644	0	0.0797122	0.818644	4.61536	10122.9	0.221736	KDP	KDP	FALSE	FALSE	FALSE	FALSE	Absent	FALSE	FALSE	FALSE	FALSE	FALSE	FALSE	-3	6.33737	-6.3
AAAGATCCG	10	12	61	0	0	3	AAAGATCCG	2.68e-06	9.2e-06	0	0	3.64e-07	1.22e-05	76	0.218933	0.751308	0	0	0.0297594	1.87035	451.649	0.254755	KDP	KDP	FALSE	FALSE	FALSE	FALSE	Absent	FALSE	FALSE	FALSE	FALSE	FALSE	FALSE	-3	6.33737	-8.4
AAAGATCGA	14	14	17	0	0	515	AAAGATCGA	3.13e-06	2.56e-06	0	0	6.25e-05	6.82e-05	546	0.0458278	0.0375672	0	0	0.916605	4.70399	11004.7	0.00443471	KDR	KDR	FALSE	FALSE	FALSE	FALSE	Absent	FALSE	FALSE	FALSE	FALSE	FALSE	FALSE	-3.96667	9.69502	-5.2
AAAGATCGC	12	64	4	9	0	18	AAAGATCGC	1.43e-05	6.03e-07	1.17e-06	0	2.19e-06	1.83e-05	95	0.783023	0.033038	0.0641984	0	0.119741	1.6404	1495.03	0.376298	KDR	KDR	FALSE	FALSE	FALSE	FALSE	Absent	FALSE	FALSE	FALSE	FALSE	FALSE	FALSE	-3.96667	9.69502	-6.5
AAAGATCGG	17	4	7	14	1	12	AAAGATCGG	8.93e-07	1.06e-06	1.82e-06	1.18e-07	1.46e-06	5.35e-06	38	0.16707	0.197377	0.340922	0.0221128	0.272518	3.03563	3581.4	0.221736	KDR	KDR	FALSE	FALSE	FALSE	FALSE	Absent	FALSE	FALSE	FALSE	FALSE	FALSE	FALSE	-3.96667	9.69502	-8.3
AAAGATCGT	22	5	23	6	0	850	AAAGATCGT	1.12e-06	3.47e-06	7.81e-07	0	0.000103205	0.00010857	884	0.0102841	0.0319363	0.00719509	0	0.950585	4.84866	11415.4	0.443471	KDR	KDR	FALSE	FALSE	FALSE	FALSE	Absent	FALSE	FALSE	FALSE	FALSE	FALSE	FALSE	-3.96667	9.69502	-6.8
AAAGATCTA	9	1	2	0	1	334	AAAGATCTA	2.23e-07	3.02e-07	0	1.18e-07	4.06e-05	4.12e-05	338	0.00542059	0.00731873	0	0.0028698	0.984391	4.95349	11824	0.221736	KDL	KDL	FALSE	FALSE	FALSE	FALSE	Absent	FALSE	FALSE	FALSE	FALSE	FALSE	FALSE	-1.2	6.33737	-6.3
AAAGATCTG	15	10	35	0	2	18	AAAGATCTG	2.23e-06	5.28e-06	0	2.36e-07	2.19e-06	9.93e-06	65	0.224852	0.531279	0	0.0238084	0.220061	2.48295	2794.69	0.460869	KDL	KDL	FALSE	FALSE	FALSE	FALSE	Absent	FALSE	FALSE	FALSE	FALSE	FALSE	FALSE	-1.2	6.33737	-9.6
AAAGATGAA	15	9	52	2	2	40	AAAGATGAA	2.01e-06	7.84e-06	2.6e-07	2.36e-07	4.86e-06	1.52e-05	105	0.132201	0.51565	0.0171281	0.0155534	0.319468	2.87444	3964.4	0.443471	KDE	KDE	FALSE	FALSE	FALSE	FALSE	Absent	FALSE	FALSE	FALSE	FALSE	FALSE	FALSE	-3.63333	4.18439	-4.8
AAAGATGAG	30	48	63	5	4	16	AAAGATGAG	1.07e-05	9.5e-06	6.51e-07	4.73e-07	1.94e-06	2.33e-05	136	0.460375	0.407916	0.0279594	0.0203112	0.0834383	1.85852	1149.31	0.250865	KDE	KDE	FALSE	FALSE	FALSE	FALSE	Absent	FALSE	FALSE	FALSE	FALSE	FALSE	FALSE	-3.63333	4.18439	-8.4
AAAGATGCA	3	5	4	0	1	205	AAAGATGCA	1.12e-06	6.03e-07	0	1.18e-07	2.49e-05	2.67e-05	215	0.0417739	0.0225607	0	0.00442322	0.931242	4.7608	11194.4	0.384057	KDA	KDA	FALSE	FALSE	FALSE	FALSE	Absent	FALSE	FALSE	FALSE	FALSE	FALSE	FALSE	-1.86667	6.33737	-3.9
AAAGATGCC	8	2	29	2	0	5	AAAGATGCC	4.47e-07	4.37e-06	2.6e-07	0	6.07e-07	5.69e-06	38	0.078548	0.768886	0.0457955	0	0.10677	2.28756	1402.56	0.313581	KDA	KDA	FALSE	FALSE	FALSE	FALSE	Absent	FALSE	FALSE	FALSE	FALSE	FALSE	FALSE	-1.86667	6.33737	-6
AAAGATGCT	15	2	6	0	0	172	AAAGATGCT	4.47e-07	9.05e-07	0	0	2.09e-05	2.22e-05	180	0.0200863	0.04068	0	0	0.939234	4.79761	11276.1	0.240866	KDA	KDA	FALSE	FALSE	FALSE	FALSE	Absent	FALSE	FALSE	FALSE	FALSE	FALSE	FALSE	-1.86667	6.33737	-3.9
AAAGATGGA	16	8	67	6	2	18	AAAGATGGA	1.79e-06	1.01e-05	7.81e-07	2.36e-07	2.19e-06	1.51e-05	101	0.118388	0.669345	0.0517672	0.0156693	0.144831	2.39921	1908.14	0.221736	KDG	KDG	FALSE	FALSE	FALSE	FALSE	Absent	FALSE	FALSE	FALSE	FALSE	FALSE	FALSE	-2.6	6.33737	-7.8
AAAGATGGC	18	5	77	4	20	6	AAAGATGGC	1.12e-06	1.16e-05	5.21e-07	2.36e-06	7.29e-07	1.63e-05	112	0.0683391	0.710476	0.0318747	0.144722	0.0445887	2.38675	1161.81	0.443471	KDG	KDG	FALSE	FALSE	FALSE	FALSE	Absent	FALSE	FALSE	FALSE	FALSE	FALSE	FALSE	-2.6	6.33737	-7
AAAGATGGG	52	8	63	145	42	6	AAAGATGGG	1.79e-06	9.5e-06	1.89e-05	4.97e-06	7.29e-07	3.59e-05	264	0.0498234	0.264876	0.5265	0.138483	0.0203174	2.8146	1091.03	0.254755	KDG	KDG	FALSE	FALSE	FALSE	FALSE	Absent	FALSE	FALSE	FALSE	FALSE	FALSE	FALSE	-2.6	6.33737	-10.7
AAAGATGGT	47	24	155	7	11	16	AAAGATGGT	5.36e-06	2.34e-05	9.11e-07	1.3e-06	1.94e-06	3.29e-05	213	0.162996	0.710652	0.0277173	0.0395515	0.0590827	2.12107	956.547	0.340637	KDG	KDG	FALSE	FALSE	FALSE	FALSE	Absent	FALSE	FALSE	FALSE	FALSE	FALSE	FALSE	-2.6	6.33737	-7.3
AAAGATGTA	17	7	5	18	26	186	AAAGATGTA	1.56e-06	7.54e-07	2.34e-06	3.07e-06	2.26e-05	3.03e-05	242	0.0515591	0.024862	0.0772977	0.101388	0.744894	4.46319	9354.11	0.495816	KDV	KDV	FALSE	FALSE	FALSE	FALSE	Absent	FALSE	FALSE	FALSE	FALSE	FALSE	FALSE	-1.06667	6.33737	-5.9
AAAGATGTC	5	4	35	5	0	8	AAAGATGTC	8.93e-07	5.28e-06	6.51e-07	0	9.71e-07	7.79e-06	52	0.114637	0.677158	0.083545	0	0.12466	2.34289	1629.6	0.313581	KDV	KDV	FALSE	FALSE	FALSE	FALSE	Absent	FALSE	FALSE	FALSE	FALSE	FALSE	FALSE	-1.06667	6.33737	-8.2
AAAGATGTG	51	5	113	22	19	12	AAAGATGTG	1.12e-06	1.7e-05	2.86e-06	2.25e-06	1.46e-06	2.47e-05	171	0.0451692	0.689144	0.115873	0.090872	0.0589424	2.42927	1187.57	0.280476	KDV	KDV	FALSE	FALSE	FALSE	FALSE	Absent	FALSE	FALSE	FALSE	FALSE	FALSE	FALSE	-1.06667	6.33737	-9.4
AAAGATGTT	14	6	21	11	2	560	AAAGATGTT	1.34e-06	3.17e-06	1.43e-06	2.36e-07	6.8e-05	7.42e-05	600	0.0180651	0.0426843	0.0193094	0.00318804	0.916753	4.75788	11029.6	0.240866	KDV	KDV	FALSE	FALSE	FALSE	FALSE	Absent	FALSE	FALSE	FALSE	FALSE	FALSE	FALSE	-1.06667	6.33737	-6.7
AAAGATTAA	5	28	6	1	1	87	AAAGATTAA	6.25e-06	9.05e-07	1.3e-07	1.18e-07	1.06e-05	1.8e-05	123	0.347971	0.0503379	0.00724556	0.00657944	0.587866	3.43603	7095.43	0.295	KD*	KD*	TRUE	FALSE	TRUE	FALSE	Ochre (UAA)	FALSE	FALSE	FALSE	FALSE	FALSE	FALSE	-2.46667	6.33737	NA
AAAGATTAC	21	5	5	0	0	1139	AAAGATTAC	1.12e-06	7.54e-07	0	0	0.000138295	0.000140166	1149	0.00796596	0.0053777	0	0	0.986656	4.952	11840.7	0.384057	KDY	KDY	FALSE	FALSE	FALSE	FALSE	Absent	FALSE	FALSE	FALSE	FALSE	FALSE	FALSE	-2.9	6.33057	-4.8
AAAGATTAG	25	10	16	115	9	43	AAAGATTAG	2.23e-06	2.41e-06	1.5e-05	1.06e-06	5.22e-06	2.59e-05	193	0.0862114	0.0931201	0.578029	0.0410782	0.201561	3.17866	2926.33	0.295	KD*	KD*	TRUE	TRUE	FALSE	FALSE	Amber (UAG)	FALSE	FALSE	FALSE	FALSE	FALSE	FALSE	-2.46667	6.33737	NA
AAAGATTCG	4	2	16	4	1	8	AAAGATTCG	4.47e-07	2.41e-06	5.21e-07	1.18e-07	9.71e-07	4.47e-06	31	0.0999368	0.539727	0.116531	0.0264545	0.21735	2.72155	2840.12	0.254755	KDS	KDS	FALSE	FALSE	FALSE	FALSE	Absent	FALSE	FALSE	FALSE	FALSE	FALSE	FALSE	-2.73333	6.33737	-8.4
AAAGATTCT	6	6	11	1	3	40	AAAGATTCT	1.34e-06	1.66e-06	1.3e-07	3.55e-07	4.86e-06	8.34e-06	61	0.16066	0.198842	0.0156114	0.0425286	0.582358	3.68708	7177.84	0.240866	KDS	KDS	FALSE	FALSE	FALSE	FALSE	Absent	FALSE	FALSE	FALSE	FALSE	FALSE	FALSE	-2.73333	6.33737	-5.3
AAAGATTGA	14	118	11	1	38	45	AAAGATTGA	2.64e-05	1.66e-06	1.3e-07	4.49e-06	5.46e-06	3.81e-05	213	0.691699	0.0435298	0.00341761	0.11793	0.143424	1.97785	2166.74	0.295	KD*	KD*	TRUE	FALSE	FALSE	TRUE	Opal (UGA	FALSE	FALSE	FALSE	FALSE	FALSE	FALSE	-2.46667	6.33737	NA
AAAGATTGC	19	2	6	4	31	323	AAAGATTGC	4.47e-07	9.05e-07	5.21e-07	3.67e-06	3.92e-05	4.48e-05	366	0.00997925	0.0202105	0.0116363	0.0818905	0.876283	4.79429	10819.8	0.221736	KDC	KDC	FALSE	FALSE	FALSE	FALSE	Absent	FALSE	FALSE	FALSE	FALSE	FALSE	FALSE	-1.63333	6.16057	-5.7
AAAGATTGG	26	11	79	3	13	94	AAAGATTGG	2.46e-06	1.19e-05	3.91e-07	1.54e-06	1.14e-05	2.77e-05	200	0.0886575	0.429842	0.0140972	0.0554716	0.411932	3.27218	5204.69	0.254755	KDW	KDW	FALSE	FALSE	FALSE	FALSE	Absent	FALSE	FALSE	FALSE	FALSE	FALSE	FALSE	-2.76667	6.33737	-8.3
AAAGATTGT	10	6	15	26	2	174	AAAGATTGT	1.34e-06	2.26e-06	3.39e-06	2.36e-07	2.11e-05	2.83e-05	223	0.0472624	0.0797654	0.119406	0.00834062	0.745226	4.3245	9054.9	0.170318	KDC	KDC	FALSE	FALSE	FALSE	FALSE	Absent	FALSE	FALSE	FALSE	FALSE	FALSE	FALSE	-1.63333	6.16057	-5.7
AAAGATTTA	4	7	2	1	0	281	AAAGATTTA	1.56e-06	3.02e-07	1.3e-07	0	3.41e-05	3.61e-05	291	0.0432852	0.00834892	0.00360519	0	0.944761	4.7946	11341.2	0.221736	KDL	KDL	FALSE	FALSE	FALSE	FALSE	Absent	FALSE	FALSE	FALSE	FALSE	FALSE	FALSE	-1.2	6.33737	-3.9
AAAGATTTC	5	1	8	0	0	160	AAAGATTTC	2.23e-07	1.21e-06	0	0	1.94e-05	2.09e-05	169	0.0107071	0.0578259	0	0	0.931467	4.78369	11184.8	0.313581	KDF	KDF	FALSE	FALSE	FALSE	FALSE	Absent	FALSE	FALSE	FALSE	FALSE	FALSE	FALSE	-1.53333	6.33737	-6.9
AAAGATTTG	17	1	67	27	8	165	AAAGATTTG	2.23e-07	1.01e-05	3.52e-06	9.46e-07	2e-05	3.48e-05	268	0.00641349	0.290087	0.100959	0.0271637	0.575377	3.875	7097.83	0.254755	KDL	KDL	FALSE	FALSE	FALSE	FALSE	Absent	FALSE	FALSE	FALSE	FALSE	FALSE	FALSE	-1.2	6.33737	-10.3
AAAGCAAAA	7	9	7	0	5	787	AAAGCAAAA	2.01e-06	1.06e-06	0	5.91e-07	9.56e-05	9.92e-05	808	0.0202575	0.0106366	0	0.00595824	0.963148	4.8811	11580.9	0.707107	KAK	KAK	FALSE	FALSE	FALSE	FALSE	Absent	FALSE	FALSE	FALSE	FALSE	FALSE	FALSE	-2	10.8054	-6.6
AAAGCAAAC	21	16	4	1	0	366	AAAGCAAAC	3.57e-06	6.03e-07	1.3e-07	0	4.44e-05	4.87e-05	387	0.0732989	0.0123708	0.00267094	0	0.911659	4.66435	10944.5	0.57735	KAN	KAN	FALSE	FALSE	FALSE	FALSE	Absent	FALSE	FALSE	FALSE	FALSE	FALSE	FALSE	-1.86667	9.70002	-6.6
AAAGCAAAG	24	2	9	2	2	546	AAAGCAAAG	4.47e-07	1.36e-06	2.6e-07	2.36e-07	6.63e-05	6.86e-05	561	0.00651103	0.0197798	0.00379609	0.0034471	0.966466	4.90358	11614.8	0.4	KAK	KAK	FALSE	FALSE	FALSE	FALSE	Absent	FALSE	FALSE	FALSE	FALSE	FALSE	FALSE	-2	10.8054	-8.4
AAAGCAAAT	14	3	6	31	2	876	AAAGCAAAT	6.7e-07	9.05e-07	4.04e-06	2.36e-07	0.000106362	0.000112209	918	0.00597038	0.00806103	0.0359691	0.00210724	0.947892	4.87789	11405	0.443471	KAN	KAN	FALSE	FALSE	FALSE	FALSE	Absent	FALSE	FALSE	FALSE	FALSE	FALSE	FALSE	-1.86667	9.70002	-6.6
AAAGCAACA	7	4	2	0	1	329	AAAGCAACA	8.93e-07	3.02e-07	0	1.18e-07	3.99e-05	4.13e-05	336	0.0216494	0.00730758	0	0.00286542	0.968178	4.88861	11629.8	0.288675	KAT	KAT	FALSE	FALSE	FALSE	FALSE	Absent	FALSE	FALSE	FALSE	FALSE	FALSE	FALSE	-0.933333	9.70002	-6.6
AAAGCAACC	10	0	5	1	0	40	AAAGCAACC	0	7.54e-07	1.3e-07	0	4.86e-06	5.74e-06	46	0	0.131303	0.0226794	0	0.846018	4.56073	10181.6	0.408248	KAT	KAT	FALSE	FALSE	FALSE	FALSE	Absent	FALSE	FALSE	FALSE	FALSE	FALSE	FALSE	-0.933333	9.70002	-6.6
AAAGCAACG	4	2	4	1	0	52	AAAGCAACG	4.47e-07	6.03e-07	1.3e-07	0	6.31e-06	7.49e-06	59	0.0596005	0.080471	0.0173743	0	0.842554	4.48544	10131.9	0.439697	KAT	KAT	FALSE	FALSE	FALSE	FALSE	Absent	FALSE	FALSE	FALSE	FALSE	FALSE	FALSE	-0.933333	9.70002	-8.4
AAAGCAAGA	12	31	7	11	0	677	AAAGCAAGA	6.92e-06	1.06e-06	1.43e-06	0	8.22e-05	9.16e-05	726	0.0755662	0.0115192	0.0156331	0	0.897281	4.63191	10779.7	0.288675	KAR	KAR	FALSE	FALSE	FALSE	FALSE	Absent	TRUE	FALSE	FALSE	FALSE	FALSE	FALSE	-2.2	11.6518	-6.6
AAAGCAAGC	9	3	6	2	0	227	AAAGCAAGC	6.7e-07	9.05e-07	2.6e-07	0	2.76e-05	2.94e-05	238	0.0227893	0.0307695	0.00885782	0	0.937583	4.79882	11260.5	0.288675	KAS	KAS	FALSE	FALSE	FALSE	FALSE	Absent	FALSE	FALSE	FALSE	FALSE	FALSE	FALSE	-0.966667	9.70002	-6.6
AAAGCAAGT	31	13	6	3	18	929	AAAGCAAGT	2.9e-06	9.05e-07	3.91e-07	2.13e-06	0.000112797	0.000119124	969	0.0243699	0.00759314	0.00327884	0.0178644	0.946894	4.85532	11430.4	0.221736	KAS	KAS	FALSE	FALSE	FALSE	FALSE	Absent	FALSE	FALSE	FALSE	FALSE	FALSE	FALSE	-0.966667	9.70002	-6.6
AAAGCAATA	1	5	3	1	0	219	AAAGCAATA	1.12e-06	4.52e-07	1.3e-07	0	2.66e-05	2.83e-05	228	0.0394687	0.0159869	0.00460225	0	0.939942	4.78496	11284.8	0.0957427	KAI	KAI	FALSE	FALSE	FALSE	FALSE	Absent	FALSE	FALSE	FALSE	FALSE	FALSE	FALSE	0.8	9.70002	-6.6
AAAGCAATC	20	1	2	1	6	1762	AAAGCAATC	2.23e-07	3.02e-07	1.3e-07	7.09e-07	0.000213939	0.000215303	1772	0.00103719	0.00140039	0.000604709	0.00329469	0.993663	4.98715	11936.4	0.5	KAI	KAI	FALSE	FALSE	FALSE	FALSE	Absent	FALSE	FALSE	FALSE	FALSE	FALSE	FALSE	0.8	9.70002	-6.6
AAAGCAATG	6	0	19	3	0	598	AAAGCAATG	0	2.86e-06	3.91e-07	0	7.26e-05	7.59e-05	620	0	0.0377565	0.00514858	0	0.957095	4.87643	11492.8	0.5	KAM	KAM	FALSE	FALSE	FALSE	FALSE	Absent	FALSE	FALSE	FALSE	FALSE	FALSE	FALSE	-0.0666667	9.70002	-9.4
AAAGCAATT	7	2	5	1	0	417	AAAGCAATT	4.47e-07	7.54e-07	1.3e-07	0	5.06e-05	5.2e-05	425	0.00859516	0.0145062	0.0025056	0	0.974393	4.91709	11696.1	0.384057	KAI	KAI	FALSE	FALSE	FALSE	FALSE	Absent	FALSE	FALSE	FALSE	FALSE	FALSE	FALSE	0.8	9.70002	-6.6
AAAGCACAG	21	9	1	1	1	301	AAAGCACAG	2.01e-06	1.51e-07	1.3e-07	1.18e-07	3.65e-05	3.9e-05	313	0.0515916	0.00386987	0.00334213	0.00303487	0.938161	4.7723	11272.4	0.469042	KAQ	KAQ	FALSE	FALSE	FALSE	FALSE	Absent	FALSE	FALSE	FALSE	FALSE	FALSE	FALSE	-1.86667	9.70002	-8.4
AAAGCACAT	17	0	3	0	0	1650	AAAGCACAT	0	4.52e-07	0	0	0.00020034	0.000200792	1653	0	0.00225238	0	0	0.997748	4.99324	11973.2	0.221736	KAH	KAH	FALSE	FALSE	FALSE	FALSE	Absent	FALSE	FALSE	FALSE	FALSE	FALSE	FALSE	-1.76667	9.702	-6.6
AAAGCACGA	29	3	12	2	2	673	AAAGCACGA	6.7e-07	1.81e-06	2.6e-07	2.36e-07	8.17e-05	8.47e-05	692	0.00791038	0.0213607	0.00307463	0.00279196	0.964862	4.89534	11593	0.0057735	KAR	KAR	FALSE	FALSE	FALSE	FALSE	Absent	FALSE	FALSE	FALSE	FALSE	FALSE	FALSE	-2.2	11.6518	-6.6
AAAGCACGC	11	3	27	2	1	9	AAAGCACGC	6.7e-07	4.07e-06	2.6e-07	1.18e-07	1.09e-06	6.21e-06	42	0.107851	0.655276	0.0419197	0.0190329	0.175921	2.4999	2285.51	0.489898	KAR	KAR	FALSE	FALSE	FALSE	FALSE	Absent	FALSE	FALSE	FALSE	FALSE	FALSE	FALSE	-2.2	11.6518	-6.6
AAAGCACGG	18	4	53	7	0	0	AAAGCACGG	8.93e-07	7.99e-06	9.11e-07	0	0	9.79e-06	64	0.0911978	0.815754	0.0930485	0	0	2.00185	155.544	0.288675	KAR	KAR	FALSE	FALSE	FALSE	FALSE	Absent	FALSE	FALSE	FALSE	FALSE	FALSE	FALSE	-2.2	11.6518	-8.3
AAAGCACGT	5	2	3	1	2	43	AAAGCACGT	4.47e-07	4.52e-07	1.3e-07	2.36e-07	5.22e-06	6.49e-06	51	0.0688538	0.0697234	0.0200718	0.0364529	0.804898	4.43882	9811.79	0.57735	KAR	KAR	FALSE	FALSE	FALSE	FALSE	Absent	FALSE	FALSE	FALSE	FALSE	FALSE	FALSE	-2.2	11.6518	-6.6
AAAGCACTA	2	0	1	1	0	270	AAAGCACTA	0	1.51e-07	1.3e-07	0	3.28e-05	3.31e-05	272	0	0.00455948	0.0039377	0	0.991503	4.97845	11900.9	0.288675	KAL	KAL	FALSE	FALSE	FALSE	FALSE	Absent	FALSE	FALSE	FALSE	FALSE	FALSE	FALSE	0.566667	9.70002	-6.6
AAAGCACTT	11	0	4	0	1	429	AAAGCACTT	0	6.03e-07	0	1.18e-07	5.21e-05	5.28e-05	434	0	0.0114187	0	0.00223872	0.986343	4.96351	11845.5	0.221736	KAL	KAL	FALSE	FALSE	FALSE	FALSE	Absent	FALSE	FALSE	FALSE	FALSE	FALSE	FALSE	0.566667	9.70002	-6.6
AAAGCAGAA	5	3	8	4	0	84	AAAGCAGAA	6.7e-07	1.21e-06	5.21e-07	0	1.02e-05	1.26e-05	99	0.0531866	0.0957481	0.0413455	0	0.80972	4.41732	9754	0.57735	KAE	KAE	FALSE	FALSE	FALSE	FALSE	Absent	FALSE	FALSE	FALSE	FALSE	FALSE	FALSE	-1.86667	6.40878	-6.6
AAAGCAGAC	3	1	7	2	0	5	AAAGCAGAC	2.23e-07	1.06e-06	2.6e-07	0	6.07e-07	2.15e-06	15	0.104056	0.491725	0.121334	0	0.282885	2.86593	3528.51	0.5	KAD	KAD	FALSE	FALSE	FALSE	FALSE	Absent	FALSE	FALSE	FALSE	FALSE	FALSE	FALSE	-1.86667	6.33737	-6.6
AAAGCAGAG	21	4	23	5	5	248	AAAGCAGAG	8.93e-07	3.47e-06	6.51e-07	5.91e-07	3.01e-05	3.57e-05	285	0.0250107	0.0970852	0.0182273	0.0165516	0.843125	4.5557	10200.2	0.326599	KAE	KAE	FALSE	FALSE	FALSE	FALSE	Absent	FALSE	FALSE	FALSE	FALSE	FALSE	FALSE	-1.86667	6.40878	-8.4
AAAGCAGAT	11	0	11	0	11	25	AAAGCAGAT	0	1.66e-06	0	1.3e-06	3.04e-06	5.99e-06	47	0	0.276648	0	0.216956	0.506396	3.9531	6890.99	0.384057	KAD	KAD	FALSE	FALSE	FALSE	FALSE	Absent	FALSE	FALSE	FALSE	FALSE	FALSE	FALSE	-1.86667	6.33737	-6.6
AAAGCAGCG	20	6	54	4	1	77	AAAGCAGCG	1.34e-06	8.14e-06	5.21e-07	1.18e-07	9.35e-06	1.95e-05	142	0.0688212	0.418142	0.0267496	0.0060726	0.480215	3.41072	5852.04	0.282843	KAA	KAA	FALSE	FALSE	FALSE	FALSE	Absent	FALSE	FALSE	FALSE	FALSE	FALSE	FALSE	-0.1	9.70002	-8.4
AAAGCAGGA	21	8	65	3	1	13	AAAGCAGGA	1.79e-06	9.8e-06	3.91e-07	1.18e-07	1.58e-06	1.37e-05	90	0.13066	0.716682	0.0285669	0.00864685	0.115444	2.26153	1522.21	0.288675	KAG	KAG	FALSE	FALSE	FALSE	FALSE	Absent	FALSE	FALSE	FALSE	FALSE	FALSE	FALSE	-0.833333	9.70002	-6.6
AAAGCAGGC	30	20	86	4	0	192	AAAGCAGGC	4.47e-06	1.3e-05	5.21e-07	0	2.33e-05	4.13e-05	302	0.108235	0.314191	0.0126207	0	0.564953	3.59925	6826.88	0.57735	KAG	KAG	FALSE	FALSE	FALSE	FALSE	Absent	FALSE	FALSE	FALSE	FALSE	FALSE	FALSE	-0.833333	9.70002	-6.6
AAAGCAGGG	54	22	100	256	9	5	AAAGCAGGG	4.91e-06	1.51e-05	3.33e-05	1.06e-06	6.07e-07	5.5e-05	392	0.0893414	0.274151	0.606118	0.0193498	0.0110401	2.5886	600.497	0.331662	KAG	KAG	FALSE	FALSE	FALSE	FALSE	Absent	FALSE	FALSE	FALSE	FALSE	FALSE	FALSE	-0.833333	9.70002	-8.3
AAAGCAGGT	26	8	55	3	1	17	AAAGCAGGT	1.79e-06	8.29e-06	3.91e-07	1.18e-07	2.06e-06	1.27e-05	84	0.141214	0.655406	0.0308743	0.0093453	0.163159	2.39783	2091.55	0.443471	KAG	KAG	FALSE	FALSE	FALSE	FALSE	Absent	FALSE	FALSE	FALSE	FALSE	FALSE	FALSE	-0.833333	9.70002	-6.6
AAAGCAGTA	20	6	20	1	0	338	AAAGCAGTA	1.34e-06	3.02e-06	1.3e-07	0	4.1e-05	4.55e-05	365	0.0294317	0.0662298	0.0028599	0	0.901479	4.67786	10828	0.645497	KAV	KAV	FALSE	FALSE	FALSE	FALSE	Absent	FALSE	FALSE	FALSE	FALSE	FALSE	FALSE	0.7	9.70002	-6.6
[truncated: 216,570+ more rows]
