# Supplementary material for: A short translational ramp determines the efficiency of protein synthesis
Source: Nat Commun. 2019 Dec 18;10:5774. doi: 10.1038/s41467-019-13810-1 (PMC6920384; doi:10.1038/s41467-019-13810-1)
Supplement: Supplementary file 8 — Supplementary Data 5 [file 41467_2019_13810_MOESM8_ESM.xlsx]

## Sheet: Table S5
Column Name	Explanation
Sequence	Nucleotide sequence (DNA) of variable region
Reads_Plasmid	Number of reads in the unsorted plasmid pool
Reads_B1	Number of reads in FACS sorted bin 1
Reads_B2	Number of reads in FACS sorted bin 2
Reads_B3	Number of reads in FACS sorted bin 3
Reads_B4	Number of reads in FACS sorted bin 4
Reads_B5	Number of reads in FACS sorted bin 5
total_bins	Sum of all reads in FACS sorted bins
B1_ratio	Reads_B1/total_bins
B2_ratio	Reads_B2/total_bins
B3_ratio	Reads_B3/total_bins
B4_ratio	Reads_B4/total_bins
B5_ratio	Reads_B5/total_bins
Score	Weighted average of reads across all bins: sum of BX_ratio*X where X is the bin number (1-5)
RFU	Weighted average of reads across all bins: sum of BX_ratio*Xy where X is the bin number (1-5), and Xy is the median RFU of EGFP for bin X.
tAI	tAI of the codons within the variable region, see methods
AA	Amino acid sequence of varibale region
Stop	Presence or absence of stop codon
Amber	Presence or absence of Amber stop or CAG Codons
Ochre	Presence or absence of Ochre stop
Opal	Presence or absence of Opal stop
Stop_codon	Identity of stop codon if present
Rare	Presence or absence of one rare arginine codon
Rare_2	Presence or absence of two rare arginine codons
Rare_3	Presence or absence of three rare arginine codons
RLI	Presence or absence of rare codons for Arg, Leu or Ile
hydrophobicity	Hydrophobicity of the varibale tri-peptide, see methods
charge	pI of the variable tri-peptide, see methods
RNAfold	deltaG of RNA free folding energy
