# Supplementary material for: A short translational ramp determines the efficiency of protein synthesis
Source: Nat Commun. 2019 Dec 18;10:5774. doi: 10.1038/s41467-019-13810-1 (PMC6920384; doi:10.1038/s41467-019-13810-1)
Supplement: Supplementary file 9 — Source Data [file 41467_2019_13810_MOESM9_ESM.xlsx]

## Sheet: Source Data Figure 7C
Figure 7
Fig 7c. Processivity measurements and 95% confidence interval
peptides for codon 3-5	Processivity (%)	95% C.I.(%)	n
KIH	79.2453	3.21623	179
IGK	83.2402	2.79174	179
TVG	25.6983	3.26607	179

## Sheet: Source Data Figure 8D
Figure 8
Fig 8d. Processivity measurements and 95% confidence interval and 95% confidence interval
mRNA/peptide for codon 3-5	Processivity (%)	95% C.I.(%)	n
KYY/KYY	80.7453	3.10752	161
VAA/VAA	56.4626	4.08934	147
KYY/VAA	58.9744	3.93819	156
KYY/KAA	71.7557	3.93331	131
KYY/AAA	62.6761	4.05883	142

## Sheet: Source Data Supp Fig 21
Supplementary Figure 21
Supp. Fig. 21a	Phe	Variable	Variable	Variable	Lys	Phe
Processivity	2	3	4	5	6	7
KIH: # of translated ribosomes	179	178	172	161	156	149
IGK: # of translated ribosomes	179	176	152	128	109	103
TVG: # of translated ribosomes	179	167	114	61	47	46
Non-rotated state
KIH	Phe	Lys	Ile	His	Lys	Phe
Non-rotated state lifetimes (s)	1.43911	1.99888	4.62674	5.25155	3.25641	1.0255
Non-rot. Lifetime error (s)	0.18957	0.26397	0.620468	0.725378	0.456168	0.14662
IGK	Phe	Ile	Gly	Lys	Lys	Phe
Non-rotated state lifetimes (s)	0.8	3.64148	1.82895	1.21641	0.631192	0.513592
Non-rot. Lifetime error (s)	0.105382	0.483334	0.259185	0.186003	0.103556	0.0863627
TVG	Phe	Thr	Val	Gly	Lys	Phe
Non-rotated state lifetimes (s)	1.39888	7.3976	3.32281	3.16393	0.880851	0.563044
Non-rot. Lifetime error (s)	0.184271	1.00524	0.534585	0.664967	0.206118	0.132908
Rotated state
KIH	Phe	Lys	Ile	His	Lys	Phe
Rotated state lifetimes (s)	5.83408	2.63652	2.5314	1.83913	1.94487	1.84899
Rot. Lifetime error (s)	0.768508	0.348176	0.339472	0.254033	0.272444	0.264358
IGK	Phe	Ile	Gly	Lys	Lys	Phe
Rotated state lifetimes (s)	2.68883	1.8375	1.81842	1.55156	1.53211	1.14466
Rot. Lifetime error (s)	0.354192	0.243892	0.257693	0.237253	0.251364	0.19248
TVG	Phe	Thr	Val	Gly	Lys	Phe
Rotated state lifetimes (s)	9.70168	2.35329	1.48421	1.7459	1.84255	1.52174
Rot. Lifetime error (s)	1.27798	0.319782	0.238785	0.366938	0.431154	0.35921
KIH mRNA sequence: AUG UUC AAG AUU CAU AAA UUC UAA
IGK mRNA sequence: AUG UUC AUC GGU AAG AAA UUC UAA
TVG mRNA sequence: AUG UUC ACC GUG GGU AAA UUC UAA
Supp. Fig. 21b	Phe	Variable	Variable	Variable	Lys	Phe
Processivity (mRNA / peptide)	2	3	4	5	6	7
KYY/KYY : # of translated ribosomes	161	159	158	149	138	130
VAA/VAA : # of translated ribosomes	147	133	109	97	85	83
KYY/VAA : # of translated ribosomes	156	150	129	109	96	92
KYY/KAA : # of translated ribosomes	131	129	112	100	97	94
KYY/AAA : # of translated ribosomes	142	126	114	97	94	89
Non-rotated state
mRNA KYY / peptide KYY	Phe	Lys	Tyr	Tyr	Lys	Phe
Non-rotated state lifetimes (s)	1.01615	0.749056	2.77152	2.20336	0.994203	0.653846
Non-rot. Lifetime error (s)	0.140357	0.104043	0.386045	0.315023	0.147061	0.0993003
mRNA VAA / peptide VAA	Phe	Val	Ala	Ala	Lys	Phe
Non-rotated state lifetimes (s)	1.13742	5.34962	2.30275	3.22268	1.21177	0.726506
Non-rot. Lifetime error (s)	0.1636	0.804319	0.377798	0.556183	0.221358	0.134073
mRNA KYY / peptide VAA	Phe	Lys/Val	Tyr/Ala	Tyr/Ala	Lys/Val	Phe
Non-rotated state lifetimes (s)	1.03526	3.458	5.06279	3.60917	2.77708	1.42609
Non-rot. Lifetime error (s)	0.145022	0.492937	0.771513	0.592134	0.481431	0.251805
mRNA KYY / peptide KAA	Phe	Lys	Tyr/Ala	Tyr/Ala	Lys	Phe
Non-rotated state lifetimes (s)	0.822137	1.56899	5.82054	4.488	1.2732	0.83617
Non-rot. Lifetime error (s)	0.124438	0.239097	0.943696	0.764413	0.219733	0.146281
mRNA KYY / peptide AAA	Phe	Lys/Ala	Tyr/Ala	Tyr/Ala	Lys/Ala	Phe
Non-rotated state lifetimes (s)	1.29225	2.99683	8.88421	7.35464	4.03511	1.08427
Non-rot. Lifetime error (s)	0.188746	0.461438	1.42932	1.26929	0.705907	0.1942
Rotated state
mRNA KYY / peptide KYY	Phe	Lys	Tyr	Tyr	Lys	Phe
Rotated state lifetimes (s)	2.34783	1.48994	1.01519	1.48859	1.4587	0.711539
Rot. Lifetime error (s)	0.324297	0.206951	0.141406	0.21283	0.215769	0.108062
mRNA VAA / peptide VAA	Phe	Val	Ala	Ala	Lys	Phe
Rotated state lifetimes (s)	2.66463	1.41429	1.05046	0.791753	2.42235	0.821687
Rot. Lifetime error (s)	0.383266	0.212639	0.172342	0.136644	0.442502	0.151638
mRNA KYY / peptide VAA	Phe	Lys/Val	Tyr/Ala	Tyr/Ala	Lys/Val	Phe
Rotated state lifetimes (s)	3.11987	1.454	1.89302	1.5789	1.00521	0.977174
Rot. Lifetime error (s)	0.437042	0.207267	0.288476	0.25904	0.174261	0.17254
mRNA KYY / peptide KAA	Phe	Lys	Tyr/Ala	Tyr/Ala	Lys	Phe
Rotated state lifetimes (s)	2.28015	1.25426	1.67589	1.075	1.79381	0.947872
Rot. Lifetime error (s)	0.345122	0.191136	0.271716	0.183098	0.309583	0.165822
mRNA KYY / peptide AAA	Phe	Lys/Ala	Tyr/Ala	Tyr/Ala	Lys/Ala	Phe
Rotated state lifetimes (s)	3.96901	1.66032	1.74561	1.51546	1.19894	1.29438
Rot. Lifetime error (s)	0.579712	0.255648	0.28084	0.261545	0.209744	0.231832
KYY mRNA sequence: AUG UUC ACC GUG GGU AAA UUC UAA
VAA mRNA sequence: AUG UUC AAG AUU CAU AAA UUC UAA

## Sheet: Source Data Supp Fig 22
Supplementary Figure 22
Supp. Fig. 22a	Phe	Thr	Val	Gly	Lys	Phe
TVG (20℃): # of translated ribosomes	179	167	114	61	47	46
TVG (30℃): # of translated ribosomes	203	191	147	67	52	45
TVG (20℃, 0.2X EF-G): # of translated ribosomes	163	163	138	54	38	35
TVG mRNA sequence: AUG UUC ACC GUG GGU AAA UUC UAA
Supp. Fig. 22b
TVG (20℃)	Phe	Thr	Val	Gly	Lys	Phe
Non-rotated state lifetimes (s)	1.39888	7.3976	3.32281	3.16393	0.880851	0.563044
Non-rot. Lifetime error (s)	0.184271	1.00524	0.534585	0.664967	0.206118	0.132908
TVG (30℃)	Phe	Thr	Val	Gly	Lys	Phe
Non-rotated state lifetimes (s)	0.939604	5.08482	2.92517	3.44118	1.61154	0.34
Non-rot. Lifetime error (s)	0.117215	0.650551	0.420741	0.691071	0.361829	0.0809763
TVG (20℃, 0.2X EF-G)	Phe	Thr	Val	Gly	Lys	Phe
Non-rotated state lifetimes (s)	1.28137	5.94815	4.35912	5.91667	2.93077	1.93143
Non-rot. Lifetime error (s)	0.176991	0.819329	0.646874	1.30796	0.73935	0.508618
Supp. Fig. 22c
TVG (20℃)	Phe	Thr	Val	Gly	Lys	Phe
Rotated state lifetimes (s)	9.70168	2.35329	1.48421	1.7459	1.84255	1.52174
Rot. Lifetime error (s)	1.27798	0.319782	0.238785	0.366938	0.431154	0.35921
TVG (30℃)	Phe	Thr	Val	Gly	Lys	Phe
Rotated state lifetimes (s)	3.37734	1.15288	1.22789	0.777941	1.03846	0.651111
Rot. Lifetime error (s)	0.420382	0.147499	0.176613	0.156229	0.233159	0.155072
TVG (20℃, 0.2X EF-G)	Phe	Thr	Val	Gly	Lys	Phe
Rotated state lifetimes (s)	25.3136	13.1716	7.48248	7.50926	14.4769	5.22857
Rot. Lifetime error (s)	3.48683	1.81433	1.11037	1.66002	3.65212	1.37688

## Sheet: Source Data Supp Fig 23
Supplementary Figure 23
Supp. Fig. 23a	Phe	His	His	His	His	His	His	K/T	I/V	H/G	Lys	Phe
H6-KIH: # of translated ribosomes	117	114	107	101	94	86	84	78	75	73	70	68
H6-TVG: # of translated ribosomes	119	107	101	90	83	75	70	64	60	55	48	42
H6-KIH mRNA sequence: AUG UUC CAC CAU CAC CAU CAC CAU AAG AUU CAU AAA UUC UAG
H6-TVG mRNA sequence: AUG UUC CAC CAU CAC CAU CAC CAU ACC GUG GGU AAA UUC UAG
Supp. Fig. 23b
H6-KIH:	Phe	His	His	His	His	His	His	Lys	Ile	His	Lys	Phe
Non-rotated state lifetimes (s)	0.994017	5.32368	5.04206	6.49505	5.13191	5.59884	5.22024	5.23718	5.02533	5.29178	3.79286	1.75294
Non-rot. Lifetime error (s)	0.158114	0.856492	0.833917	1.1015	0.897784	1.01765	0.958446	0.992441	0.968293	1.03137	0.752453	0.352033
H6-TVG:	Phe	His	His	His	His	His	His	Thr	Val	Gly	Lys	Phe
Non-rotated state lifetimes (s)	1.02017	5.98692	5.39505	4.74333	5.27831	5.21067	5.74857	4.7875	5.88	4.16727	2.55	1.11191
Non-rot. Lifetime error (s)	0.161073	0.99019	0.914951	0.845492	0.974084	1.004	1.14044	0.986217	1.24434	0.914284	0.591601	0.272296
Supp. Fig. 23c
H6-KIH:	Phe	His	His	His	His	His	His	Lys	Ile	His	Lys	Phe
Rotated state lifetimes (s)	3.18462	1.2307	1.11776	1.22574	0.818086	1.21977	0.869048	1.22564	1.10667	0.964384	0.787142	1.04853
Rot. Lifetime error (s)	0.506563	0.197999	0.184868	0.207875	0.143117	0.221707	0.159559	0.232258	0.213235	0.187959	0.156159	0.21057
H6-TVG:	Phe	His	His	His	His	His	His	Thr	Val	Gly	Lys	Phe
Rotated state lifetimes (s)	2.99496	2.08505	0.888119	0.893333	1.08072	1.19467	0.854285	0.815625	0.878334	0.945455	0.825	0.999999
Rot. Lifetime error (s)	0.472871	0.344851	0.150617	0.159235	0.199442	0.230191	0.169479	0.168017	0.185875	0.207429	0.1914	0.244891

## Sheet: Source Data Fig 4B
	Sample	in vivo				in vitro				average	st.dev.
	WT	0.964	WT	0.0300259	st.dev.	0.989	1.006	average	WT in vivo	1.00433	0.0300259
	WT	1.036	WT	1.00433	average	1.023	0.017	st.dev.	WT in vitro	1.006	0.017
	WT	1.013	WT			9.893	9.9045	average	Mp1 in vivo	5.877	0.135502
	m1_p1	5.713	m1_p1	0.135502	st.dev.	9.916	0.0115	st.dev.	Mp1 in vitro	9.9045	0.0115
	m1_p1	6.041	m1_p1	5.89167	average	4.316	4.407	average	Mp2 in vivo	2.9195	0.0362614
	m1_p1	5.921	m1_p1			4.498	0.017	st.dev.	Mp2 in vitro	4.407	0.091
	m1_p2	2.911	m1_p2	0.0362614	st.dev.	2.563	2.744	average	Mp3 in vivo	2.7745	0.0249577
	m1_p2	2.928	m1_p2	2.89433	average	2.925	0.181	st.dev.	Mp3 in vitro	2.744	0.181
	m1_p2	2.844	m1_p2			6.571	6.6765	average	Mp4 in vivo	5.525	0.0335361
	m1_p3	2.744	m1_p3	0.0249577	st.dev.	6.782	0.1055	st.dev.	Mp4 in vitro	6.6765	0.1055
	m1_p3	2.805	m1_p3	2.77333	average
	m1_p3	2.771	m1_p3
	m1_p4	5.571	m1_p4	0.0335361	st.dev.
	m1_p4	5.492	m1_p4	5.525	average
	m1_p4	5.512	m1_p4

## Sheet: Source data Figure 6B
	MVSKGK	MVKYQK	MVYKQK
	100	103.043	69.2014	tetrapeptide (average)
	6.2392	3.4364	1.87498	st. dev.
	100	508.641	229.224	Hexapeptide (average
	3.17267	0.21054	3.92992	st. dev

## Sheet: Source data Supp Fig 13 
Time	T° 488,507	WT1	WT2	M1p1(1)	M1p1(2)	M1p2 (1)	M1p2 (2)	M1p3 (1)	M1p3 (2)	M1p4 (1)	M1p4 (2)	Time	WT eGFP average	st. dev.	M1p1 average	st. dev.	M1p2 average	st. dev.	M1p3 average	st. dev.	M1p4 average	st. dev.
00:00:00	36.9	1485	1415	1456	1516	1441	1447	1422	1487	1444	1489	00:00:00	0	0	0	0	0	0	0	0	0	0
00:01:00	36.9	1476	1456	1523	1510	1481	1425	1488	1505	1453	1505	00:01:00	16	10	30.5	6.5	9	28	42	8.5	12.5	26
00:02:00	37	1426	1455	1504	1441	1415	1417	1472	1442	1509	1425	00:02:00	-9.5	14.5	-13.5	31.5	-28	1	2.5	15	0.5	42
00:03:00	37	1483	1391	1506	1504	1428	1446	1490	1495	1454	1496	00:03:00	-13	46	19	1	-7	9	38	2.5	8.5	21
00:04:00	37	1516	1460	1529	1561	1415	1470	1473	1534	1517	1491	00:04:00	38	28	59	16	-1.5	27.5	49	30.5	37.5	13
00:05:00	37	1450	1493	1519	1582	1476	1451	1426	1466	1495	1549	00:05:00	21.5	21.5	64.5	31.5	19.5	12.5	-8.5	20	55.5	27
00:06:00	37	1492	1422	1659	1628	1445	1486	1436	1474	1675	1618	00:06:00	7	35	157.5	15.5	21.5	20.5	0.5	19	180	28.5
00:07:00	37	1440	1436	1728	1745	1484	1524	1538	1486	1679	1709	00:07:00	-12	2	250.5	8.5	60	20	57.5	26	227.5	15
00:08:00	37	1511	1434	1861	1863	1538	1598	1522	1487	1815	1837	00:08:00	22.5	38.5	376	1	124	30	50	17.5	359.5	11
00:09:00	37	1458	1490	2122	2120	1645	1644	1492	1549	1984	2013	00:09:00	24	16	635	1	200.5	0.5	66	28.5	532	14.5
00:10:00	37	1484	1490	2352	2350	1699	1756	1530	1588	2192	2318	00:10:00	37	3	865	1	283.5	28.5	104.5	29	788.5	63
00:11:00	37	1550	1498	2666	2690	1869	1833	1574	1623	2506	2543	00:11:00	74	26	1192	12	407	18	144	24.5	1058	18.5
00:12:00	36.9	1607	1558	3090	3130	1974	2002	1609	1673	2923	2914	00:12:00	132.5	24.5	1624	20	544	14	186.5	32	1452	4.5
00:13:00	37	1603	1615	3551	3653	2134	2195	1740	1803	3318	3447	00:13:00	159	6	2116	51	720.5	30.5	317	31.5	1916	64.5
00:14:00	37	1703	1612	4257	4308	2388	2429	1746	1838	3872	4074	00:14:00	207.5	45.5	2796.5	25.5	964.5	20.5	337.5	46	2506.5	101
00:15:00	37	1754	1712	5027	5076	2663	2709	1910	2031	4580	4755	00:15:00	283	21	3565.5	24.5	1242	23	516	60.5	3201	87.5
00:16:00	37	1854	1871	5855	5982	2939	3054	1980	2113	5335	5536	00:16:00	412.5	8.5	4432.5	63.5	1552.5	57.5	592	66.5	3969	100.5
00:17:00	37	1892	1919	6874	6991	3385	3431	2123	2262	6182	6439	00:17:00	455.5	13.5	5446.5	58.5	1964	23	738	69.5	4844	128.5
00:18:00	36.9	2035	2050	7993	8175	3818	3811	2304	2510	7135	7409	00:18:00	592.5	7.5	6598	91	2370.5	3.5	952.5	103	5805.5	137
00:19:00	37	2130	2154	9309	9524	4239	4388	2505	2706	8267	8502	00:19:00	692	12	7930.5	107.5	2869.5	74.5	1151	100.5	6918	117.5
00:20:00	37	2241	2281	10673	10907	4832	4933	2783	3038	9364	9771	00:20:00	811	20	9304	117	3438.5	50.5	1456	127.5	8101	203.5
00:21:00	37	2498	2436	12118	12481	5493	5543	3030	3323	10608	11124	00:21:00	1017	31	10813.5	181.5	4074	25	1722	146.5	9399.5	258
00:22:00	37	2611	2585	13750	14183	6096	6225	3284	3661	11943	12433	00:22:00	1148	13	12480.5	216.5	4716.5	64.5	2018	188.5	10721.5	245
00:23:00	36.9	2781	2825	15575	15879	6794	6971	3672	4068	13306	13946	00:23:00	1353	22	14241	152	5438.5	88.5	2415.5	198	12159.5	320
00:24:00	37	2950	2994	17424	17862	7610	7718	3978	4461	14949	15499	00:24:00	1522	22	16157	219	6220	54	2765	241.5	13757.5	275
00:25:00	37	3143	3212	19329	19891	8450	8590	4324	4921	16438	17117	00:25:00	1727.5	34.5	18124	281	7076	70	3168	298.5	15311	339.5
00:26:00	37	3388	3336	21494	21857	9299	9524	4798	5376	18017	18687	00:26:00	1912	26	20189.5	181.5	7967.5	112.5	3632.5	289	16885.5	335
00:27:00	37	3579	3629	23503	24101	10228	10442	5223	5938	19724	20525	00:27:00	2154	25	22316	299	8891	107	4126	357.5	18658	400.5
00:28:00	37	3813	3820	25758	26341	11147	11370	5706	6468	21399	22225	00:28:00	2366.5	3.5	24563.5	291.5	9814.5	111.5	4632.5	381	20345.5	413
00:29:00	37	3975	4074	27941	28549	12149	12397	6130	7115	23140	23878	00:29:00	2574.5	49.5	26759	304	10829	124	5168	492.5	22042.5	369
00:30:00	37	4242	4355	30223	30986	13185	13379	6669	7682	24904	25689	00:30:00	2848.5	56.5	29118.5	381.5	11838	97	5721	506.5	23830	392.5
00:31:00	37	4463	4589	32718	33355	14187	14569	7244	8267	26766	27545	00:31:00	3076	63	31550.5	318.5	12934	191	6301	511.5	25689	389.5
00:32:00	37	4681	4769	34994	35842	15225	15581	7745	8917	28452	29369	00:32:00	3275	44	33932	424	13959	178	6876.5	586	27444	458.5
00:33:00	37	4883	5046	37264	38352	16413	16805	8347	9533	30300	31219	00:33:00	3514.5	81.5	36322	544	15165	196	7485.5	593	29293	459.5
00:34:00	37	5168	5273	39896	40779	17380	17889	8974	10312	32152	32973	00:34:00	3770.5	52.5	38851.5	441.5	16190.5	254.5	8188.5	669	31096	410.5
00:35:00	36.9	5394	5550	42599	43146	18559	18971	9504	10946	33752	34780	00:35:00	4022	78	41386.5	273.5	17321	206	8770.5	721	32799.5	514
00:36:00	37	5596	5746	44652	45723	19591	20048	10180	11700	35398	36543	00:36:00	4221	75	43701.5	535.5	18375.5	228.5	9485.5	760	34504	572.5
00:37:00	37	5860	5973	47451	48207	20835	21315	10763	12396	37264	38363	00:37:00	4466.5	56.5	46343	378	19631	240	10125	816.5	36347	549.5
00:38:00	37	6037	6177	49834	50727	21828	22333	11394	13108	38944	39906	00:38:00	4657	70	48794.5	446.5	20636.5	252.5	10796.5	857	37958.5	481
00:39:00	37	6241	6392	51925	52923	22902	23467	11925	13775	40503	41415	00:39:00	4866.5	75.5	50938	499	21740.5	282.5	11395.5	925	39492.5	456
00:40:00	37	6534	6667	54847	55507	24049	24739	12687	14556	42211	43166	00:40:00	5150.5	66.5	53691	330	22950	345	12167	934.5	41222	477.5
00:41:00	37	6738	6944	57181	57879	25102	25795	13254	15162	43766	44707	00:41:00	5391	103	56044	349	24004.5	346.5	12753.5	954	42770	470.5
00:42:00	37	6919	7179	59423	60121	26215	26759	13885	16009	45298	46164	00:42:00	5599	130	58286	349	25043	272	13492.5	1062	44264.5	433
00:43:00	37	7103	7358	61417	62319	27169	27903	14504	16686	46708	47702	00:43:00	5780.5	127.5	60382	451	26092	367	14140.5	1091	45738.5	497
00:44:00	37	7293	7547	63813	65018	28206	28904	15164	17356	48200	49298	00:44:00	5970	127	62929.5	602.5	27111	349	14805.5	1096	47282.5	549
00:45:00	37	7561	7741	66287	67295	29130	29891	15681	18121	49379	50397	00:45:00	6201	90	65305	504	28066.5	380.5	15446.5	1220	48421.5	509
00:46:00	37	7677	7942	68543	69321	30289	31000	16241	18682	50886	51817	00:46:00	6359.5	132.5	67446	389	29200.5	355.5	16007	1220.5	49885	465.5
00:47:00	37	7870	8089	70589	71354	31205	31958	16864	19542	52003	53185	00:47:00	6529.5	109.5	69485.5	382.5	30137.5	376.5	16748.5	1339	51127.5	591
00:48:00	37	8073	8312	72406	73746	32244	32755	17394	20013	53384	54193	00:48:00	6742.5	119.5	71590	670	31055.5	255.5	17249	1309.5	52322	404.5
00:49:00	37	8220	8536	74637	75556	33071	33749	17957	20800	54427	55397	00:49:00	6928	158	73610.5	459.5	31966	339	17924	1421.5	53445.5	485
00:50:00	37	8330	8639	76771	77658	33933	34805	18601	21468	55741	56579	00:50:00	7034.5	154.5	75728.5	443.5	32925	436	18580	1433.5	54693.5	419
00:51:00	37	8593	8862	78802	79472	34959	35557	19150	22185	57001	57738	00:51:00	7277.5	134.5	77651	335	33814	299	19213	1517.5	55903	368.5
00:52:00	37	8648	9006	80590	81276	35584	36384	19657	22663	57881	58669	00:52:00	7377	179	79447	343	34540	400	19705.5	1503	56808.5	394
00:53:00	37	8850	9179	82597	83003	36509	37365	20157	23305	58891	59879	00:53:00	7564.5	164.5	81314	203	35493	428	20276.5	1574	57918.5	494
00:54:00	36.9	8996	9390	84460	85091	37231	38046	20687	23948	59918	60862	00:54:00	7743	197	83289.5	315.5	36194.5	407.5	20863	1630.5	58923.5	472
00:55:00	37	9199	9475	85809	86883	38297	38887	21091	24416	60880	61909	00:55:00	7887	138	84860	537	37148	295	21299	1662.5	59928	514.5
00:56:00	37	9247	9671	87886	88701	38913	39658	21700	25048	61731	62453	00:56:00	8009	212	86807.5	407.5	37841.5	372.5	21919.5	1674	60625.5	361
00:57:00	37	9494	9792	89805	90080	39415	40459	22135	25621	62545	63416	00:57:00	8193	149	88456.5	137.5	38493	522	22423.5	1743	61514	435.5
00:58:00	37	9556	9934	90890	92007	40230	41267	22686	26192	63169	64187	00:58:00	8295	189	89962.5	558.5	39304.5	518.5	22984.5	1753	62211.5	509
00:59:00	37	9643	10024	92537	93272	40704	41760	23137	26714	64201	64949	00:59:00	8383.5	190.5	91418.5	367.5	39788	528	23471	1788.5	63108.5	374
01:00:00	37	9778	10146	94116	94857	41529	42561	23486	27358	64978	65586	01:00:00	8512	184	93000.5	370.5	40601	516	23967.5	1936	63815.5	304
01:01:00	36.9	9960	10311	95629	96301	42211	43037	23910	27638	65479	66356	01:01:00	8685.5	175.5	94479	336	41180	413	24319.5	1864	64451	438.5
01:02:00	37	10076	10408	97039	97694	42815	43645	24351	28128	66309	66938	01:02:00	8792	166	95880.5	327.5	41786	415	24785	1888.5	65157	314.5
01:03:00	37	10113	10540	98077	99199	43528	44394	24693	28632	66873	67523	01:03:00	8876.5	213.5	97152	561	42517	433	25208	1969.5	65731.5	325
01:04:00	37	10184	10640	99599	OVRFLW	43879	44755	25153	29172	67361	68305	01:04:00	8962	228			42873	438	25708	2009.5	66366.5	472
01:05:00	37	10392	10710	OVRFLW	OVRFLW	44501	45231	25574	29535	67976	68684	01:05:00	9101	159			43422	365	26100	1980.5	66863.5	354
01:06:00	37	10398	10854	OVRFLW	OVRFLW	44973	45948	25968	30070	68502	69312	01:06:00	9176	228			44016.5	487.5	26564.5	2051	67440.5	405
01:07:00	37	10530	10977	OVRFLW	OVRFLW	45473	46438	26343	30551	69097	70125	01:07:00	9303.5	223.5			44511.5	482.5	26992.5	2104	68144.5	514
01:08:00	37	10594	11097	OVRFLW	OVRFLW	45884	46818	26630	30843	69419	70623	01:08:00	9395.5	251.5			44907	467	27282	2106.5	68554.5	602
01:09:00	37	10644	11091	OVRFLW	OVRFLW	46602	47336	27026	31248	69985	70946	01:09:00	9417.5	223.5			45525	367	27682.5	2111	68999	480.5
01:10:00	37	10783	11205	OVRFLW	OVRFLW	46944	47982	27049	31656	70895	71485	01:10:00	9544	211			46019	519	27898	2303.5	69723.5	295
01:11:00	36.9	10873	11358	OVRFLW	OVRFLW	47320	48421	27479	31982	71071	71917	01:11:00	9665.5	242.5			46426.5	550.5	28276	2251.5	70027.5	423
01:12:00	36.9	10903	11368	OVRFLW	OVRFLW	47833	48868	27935	32303	71427	72365	01:12:00	9685.5	232.5			46906.5	517.5	28664.5	2184	70429.5	469
01:13:00	37	11042	11491	OVRFLW	OVRFLW	48209	49297	28180	32783	72247	72961	01:13:00	9816.5	224.5			47309	544	29027	2301.5	71137.5	357
01:14:00	37	11093	11599	OVRFLW	OVRFLW	48601	49621	28507	33144	72178	73408	01:14:00	9896	253			47667	510	29371	2318.5	71326.5	615
01:15:00	37	11213	11680	OVRFLW	OVRFLW	48938	50154	28607	33393	72779	73775	01:15:00	9996.5	233.5			48102	608	29545.5	2393	71810.5	498
01:16:00	37	11243	11683	OVRFLW	OVRFLW	49416	50224	28935	33731	73121	73762	01:16:00	10013	220			48376	404	29878.5	2398	71975	320.5
01:17:00	37	11332	11792	OVRFLW	OVRFLW	49732	50908	29233	33983	73484	74051	01:17:00	10112	230			48876	588	30153.5	2375	72301	283.5
01:18:00	37	11426	11828	OVRFLW	OVRFLW	49967	51102	29436	34277	73537	74670	01:18:00	10177	201			49090.5	567.5	30402	2420.5	72637	566.5
01:19:00	37	11464	11927	OVRFLW	OVRFLW	50538	51331	29835	34693	74091	74821	01:19:00	10245.5	231.5			49490.5	396.5	30809.5	2429	72989.5	365
01:20:00	37	11586	12047	OVRFLW	OVRFLW	50782	51812	29999	35026	74451	75125	01:20:00	10366.5	230.5			49853	515	31058	2513.5	73321.5	337
01:21:00	37	11506	12040	OVRFLW	OVRFLW	51088	52267	30409	35344	74894	75479	01:21:00	10323	267			50233.5	589.5	31422	2467.5	73720	292.5
01:22:00	37	11662	12054	OVRFLW	OVRFLW	51275	52574	30613	35557	75085	75929	01:22:00	10408	196			50480.5	649.5	31630.5	2472	74040.5	422
01:23:00	37	11647	12265	OVRFLW	OVRFLW	51543	52793	30823	35829	75254	76468	01:23:00	10506	309			50724	625	31871.5	2503	74394.5	607
01:24:00	37	11806	12209	OVRFLW	OVRFLW	51601	53337	30920	36100	75469	76621	01:24:00	10557.5	201.5			51025	868	32055.5	2590	74578.5	576
01:25:00	36.9	11807	12367	OVRFLW	OVRFLW	52100	53183	31325	36341	75786	76907	01:25:00	10637	280			51197.5	541.5	32378.5	2508	74880	560.5
01:26:00	37	11832	12273	OVRFLW	OVRFLW	52336	53526	31449	36510	75793	76703	01:26:00	10602.5	220.5			51487	595	32525	2530.5	74781.5	455
01:27:00	37	11830	12422	OVRFLW	OVRFLW	52630	53823	31674	36759	76304	76936	01:27:00	10676	296			51782.5	596.5	32762	2542.5	75153.5	316
01:28:00	37	11888	12425	OVRFLW	OVRFLW	53052	53992	31941	37127	76753	77590	01:28:00	10706.5	268.5			52078	470	33079.5	2593	75705	418.5
01:29:00	37	12006	12464	OVRFLW	OVRFLW	53216	54316	32092	37044	76711	77709	01:29:00	10785	229			52322	550	33113.5	2476	75743.5	499
01:30:00	37	11948	12522	OVRFLW	OVRFLW	53410	54701	32070	37520	77156	78030	01:30:00	10785	287			52611.5	645.5	33340.5	2725	76126.5	437
01:31:00	37	11940	12573	OVRFLW	OVRFLW	53665	54912	32395	37803	77212	78299	01:31:00	10806.5	316.5			52844.5	623.5	33644.5	2704	76289	543.5
01:32:00	37	12131	12632	OVRFLW	OVRFLW	53911	55255	32514	38010	77004	78443	01:32:00	10931.5	250.5			53139	672	33807.5	2748	76257	719.5
01:33:00	37	12092	12757	OVRFLW	OVRFLW	53990	55412	32908	38058	77355	78560	01:33:00	10974.5	332.5			53257	711	34028.5	2575	76491	602.5
01:34:00	36.9	12213	12807	OVRFLW	OVRFLW	54262	55576	32859	38433	77823	78718	01:34:00	11060	297			53475	657	34191.5	2787	76804	447.5
01:35:00	37	12317	12765	OVRFLW	OVRFLW	54389	55492	32967	38558	77975	79033	01:35:00	11091	224			53496.5	551.5	34308	2795.5	77037.5	529
01:36:00	37	12223	12846	OVRFLW	OVRFLW	54596	55815	33227	38685	78229	79205	01:36:00	11084.5	311.5			53761.5	609.5	34501.5	2729	77250.5	488
01:37:00	37	12274	12897	OVRFLW	OVRFLW	54864	56019	33413	39002	78195	79178	01:37:00	11135.5	311.5			53997.5	577.5	34753	2794.5	77220	491.5
01:38:00	37	12285	12920	OVRFLW	OVRFLW	54984	56439	33621	39012	78273	79302	01:38:00	11152.5	317.5			54267.5	727.5	34862	2695.5	77321	514.5
01:39:00	37	12417	12925	OVRFLW	OVRFLW	55042	56551	33658	39181	78761	79850	01:39:00	11221	254			54352.5	754.5	34965	2761.5	77839	544.5
01:40:00	37	12429	12975	OVRFLW	OVRFLW	55287	56549	33885	39362	78661	79844	01:40:00	11252	273			54474	631	35169	2738.5	77786	591.5
01:41:00	37	12450	12940	OVRFLW	OVRFLW	55542	56896	34067	39467	79163	79820	01:41:00	11245	245			54775	677	35312.5	2700	78025	328.5
01:42:00	37	12463	13062	OVRFLW	OVRFLW	55531	57014	34172	39906	78933	80134	01:42:00	11312.5	299.5			54828.5	741.5	35584.5	2867	78067	600.5
01:43:00	37	12507	13030	OVRFLW	OVRFLW	55744	57161	34220	39838	79232	80279	01:43:00	11318.5	261.5			55008.5	708.5	35574.5	2809	78289	523.5
01:44:00	37	12539	13095	OVRFLW	OVRFLW	55842	57304	34342	40008	79412	80466	01:44:00	11367	278			55129	731	35720.5	2833	78472.5	527
01:45:00	37	12536	13163	OVRFLW	OVRFLW	56127	57474	34588	40345	79239	80418	01:45:00	11399.5	313.5			55356.5	673.5	36012	2878.5	78362	589.5
01:46:00	37	12625	13062	OVRFLW	OVRFLW	56235	57677	34634	40576	79613	80598	01:46:00	11393.5	218.5			55512	721	36150.5	2971	78639	492.5
01:47:00	37	12638	13196	OVRFLW	OVRFLW	56490	57693	34863	40535	79709	80256	01:47:00	11467	279			55647.5	601.5	36244.5	2836	78516	273.5
01:48:00	37	12694	13177	OVRFLW	OVRFLW	56461	57575	34775	40639	80122	80803	01:48:00	11485.5	241.5			55574	557	36252.5	2932	78996	340.5
01:49:00	37	12689	13162	OVRFLW	OVRFLW	56648	57794	34884	40955	79765	80792	01:49:00	11475.5	236.5			55777	573	36465	3035.5	78812	513.5
01:50:00	37	12694	13266	OVRFLW	OVRFLW	56637	58269	35158	41012	80183	81106	01:50:00	11530	286			56009	816	36630.5	2927	79178	461.5
01:51:00	36.9	12772	13308	OVRFLW	OVRFLW	56730	58271	35283	41010	80386	81414	01:51:00	11590	268			56056.5	770.5	36692	2863.5	79433.5	514
01:52:00	36.9	12766	13295	OVRFLW	OVRFLW	57107	58209	35312	41306	80304	81417	01:52:00	11580.5	264.5			56214	551	36854.5	2997	79394	556.5
01:53:00	37	12757	13293	OVRFLW	OVRFLW	57018	58521	35440	41406	80513	81472	01:53:00	11575	268			56325.5	751.5	36968.5	2983	79526	479.5
01:54:00	37	12811	13292	OVRFLW	OVRFLW	57156	58507	35324	41470	80440	81633	01:54:00	11601.5	240.5			56387.5	675.5	36942.5	3073	79570	596.5
01:55:00	37	12869	13397	OVRFLW	OVRFLW	57308	58596	35502	41712	80470	81678	01:55:00	11683	264			56508	644	37152.5	3105	79607.5	604
01:56:00	37	12823	13411	OVRFLW	OVRFLW	57460	58792	35601	41880	80580	81847	01:56:00	11667	294			56682	666	37286	3139.5	79747	633.5
01:57:00	37	12818	13471	OVRFLW	OVRFLW	57544	58791	35779	41933	80458	81800	01:57:00	11694.5	326.5			56723.5	623.5	37401.5	3077	79662.5	671
01:58:00	37	12767	13446	OVRFLW	OVRFLW	57464	58807	35983	42197	80729	82094	01:58:00	11656.5	339.5			56691.5	671.5	37635.5	3107	79945	682.5
01:59:00	37	12868	13430	OVRFLW	OVRFLW	57739	59059	36014	42154	81266	82150	01:59:00	11699	281			56955	660	37629.5	3070	80241.5	442
02:00:00	37	12916	13493	OVRFLW	OVRFLW	57822	59114	36052	42271	81026	82089	02:00:00	11754.5	288.5			57024	646	37707	3109.5	80091	531.5
02:01:00	37	12914	13523	OVRFLW	OVRFLW	57853	59300	36134	42321	81133	82268	02:01:00	11768.5	304.5			57132.5	723.5	37773	3093.5	80234	567.5
02:02:00	37	13000	13559	OVRFLW	OVRFLW	57921	59390	36230	42504	81213	82273	02:02:00	11829.5	279.5			57211.5	734.5	37912.5	3137	80276.5	530
02:03:00	37	12896	13568	OVRFLW	OVRFLW	57995	59597	36040	42388	81473	82434	02:03:00	11782	336			57352	801	37759.5	3174	80487	480.5
02:04:00	37	12925	13552	OVRFLW	OVRFLW	58333	59412	36484	42650	81480	82354	02:04:00	11788.5	313.5			57428.5	539.5	38112.5	3083	80450.5	437
02:05:00	37	13047	13488	OVRFLW	OVRFLW	57973	59605	36263	42841	81385	82371	02:05:00	11817.5	220.5			57345	816	38097.5	3289	80411.5	493
02:06:00	37	12973	13572	OVRFLW	OVRFLW	58165	59555	36561	42797	81406	82607	02:06:00	11822.5	299.5			57416	695	38224.5	3118	80540	600.5
02:07:00	37	12994	13693	OVRFLW	OVRFLW	58162	59787	36624	42904	81409	82812	02:07:00	11893.5	349.5			57530.5	812.5	38309.5	3140	80644	701.5
02:08:00	37	13076	13639	OVRFLW	OVRFLW	58355	59793	36664	43048	81480	82879	02:08:00	11907.5	281.5			57630	719	38401.5	3192	80713	699.5
02:09:00	37	13003	13630	OVRFLW	OVRFLW	58472	59958	36687	43068	81607	82807	02:09:00	11866.5	313.5			57771	743	38423	3190.5	80740.5	600
02:10:00	37	13101	13681	OVRFLW	OVRFLW	58473	60133	36798	43408	81501	82856	02:10:00	11941	290			57859	830	38648.5	3305	80712	677.5
02:11:00	37	13046	13651	OVRFLW	OVRFLW	58731	59932	36939	43251	81645	82644	02:11:00	11898.5	302.5			57887.5	600.5	38640.5	3156	80678	499.5
02:12:00	37	13030	13724	OVRFLW	OVRFLW	58722	59961	36963	43206	81888	83276	02:12:00	11927	347			57897.5	619.5	38630	3121.5	81115.5	694
02:13:00	37	13177	13753	OVRFLW	OVRFLW	58684	60102	37038	43551	81947	83084	02:13:00	12015	288			57949	709	38840	3256.5	81049	568.5
02:14:00	37	13068	13666	OVRFLW	OVRFLW	58720	60106	37111	43463	82112	82965	02:14:00	11917	299			57969	693	38832.5	3176	81072	426.5
02:15:00	37	13128	13717	OVRFLW	OVRFLW	58903	60259	37020	43522	82005	83194	02:15:00	11972.5	294.5			58137	678	38816.5	3251	81133	594.5
02:16:00	37	13199	13760	OVRFLW	OVRFLW	59000	60437	37147	43644	82035	83369	02:16:00	12029.5	280.5			58274.5	718.5	38941	3248.5	81235.5	667
02:17:00	37	13114	13729	OVRFLW	OVRFLW	59043	60201	37366	43793	81974	83399	02:17:00	11971.5	307.5			58178	579	39125	3213.5	81220	712.5
02:18:00	37	13138	13753	OVRFLW	OVRFLW	58793	60527	37244	43786	82283	83099	02:18:00	11995.5	307.5			58216	867	39060.5	3271	81224.5	408
02:19:00	37	13151	13790	OVRFLW	OVRFLW	58943	60454	37542	43672	82377	83289	02:19:00	12020.5	319.5			58254.5	755.5	39152.5	3065	81366.5	456
02:20:00	37	13202	13747	OVRFLW	OVRFLW	59003	60375	37220	43994	82198	83820	02:20:00	12024.5	272.5			58245	686	39152.5	3387	81542.5	811
02:21:00	37	13195	13783	OVRFLW	OVRFLW	59211	60301	37383	44023	82484	83460	02:21:00	12039	294			58312	545	39248.5	3320	81505.5	488
02:22:00	37	13199	13782	OVRFLW	OVRFLW	59287	60392	37605	44121	82435	83416	02:22:00	12040.5	291.5			58395.5	552.5	39408.5	3258	81459	490.5
02:23:00	36.9	13190	13825	OVRFLW	OVRFLW	59430	60679	37610	44171	82307	83619	02:23:00	12057.5	317.5			58610.5	624.5	39436	3280.5	81496.5	656
02:24:00	37	13248	13907	OVRFLW	OVRFLW	59572	60485	37704	44192	82746	83512	02:24:00	12127.5	329.5			58584.5	456.5	39493.5	3244	81662.5	383
02:25:00	37	13218	13832	OVRFLW	OVRFLW	59507	60719	37592	44169	82385	83801	02:25:00	12075	307			58669	606	39426	3288.5	81626.5	708
02:26:00	37	13287	13891	OVRFLW	OVRFLW	59355	60673	37785	44294	82526	83787	02:26:00	12139	302			58570	659	39585	3254.5	81690	630.5
02:27:00	37	13250	13839	OVRFLW	OVRFLW	59443	60828	37822	44300	82367	83575	02:27:00	12094.5	294.5			58691.5	692.5	39606.5	3239	81504.5	604
02:28:00	37	13310	13920	OVRFLW	OVRFLW	59429	60641	37969	44261	82636	83774	02:28:00	12165	305			58591	606	39660.5	3146	81738.5	569
02:29:00	37	13205	13901	OVRFLW	OVRFLW	59433	60973	37871	44467	82440	83526	02:29:00	12103	348			58759	770	39714.5	3298	81516.5	543
02:30:00	37	13292	13883	OVRFLW	OVRFLW	59463	61135	37917	44590	82772	84033	02:30:00	12137.5	295.5			58855	836	39799	3336.5	81936	630.5

## Sheet: Source dat Supp Fig 15
			normalized
Time (min)	Val WT	Val IGK	Val KYY		Leu WT	Leu IGK	Leu KYY		Time	T° 488,507	background (con)	Val WT	Val IGK	Val KYY	Leu WT	Leu IGK	Leu KYY
0	39	3	4		47	14	7		00:00:00	36.9	673	712	676	677	720	687	680
1	28	28	5		21	12	25		00:01:00	36.9	676	704	704	681	697	688	701
2	30	18	19		10	21	15		00:02:00	36.9	684	714	702	703	694	705	699
3	24	-7	28		21	30	12		00:03:00	37	669	693	662	697	690	699	681
4	-22	-18	4		4	-49	-11		00:04:00	37	697	675	679	701	701	648	686
5	39	31	27		42	16	10		00:05:00	37	665	704	696	692	707	681	675
6	2	0	0		27	-10	16		00:06:00	37	673	675	673	673	700	663	689
7	43	10	-1		18	-4	7		00:07:00	37	674	717	684	673	692	670	681
8	27	12	75		23	0	56		00:08:00	37	653	680	665	728	676	653	709
9	20	38	36		32	46	27		00:09:00	37	651	671	689	687	683	697	678
10	-8	2	62		-22	-36	3		00:10:00	37	695	687	697	757	673	659	698
11	-18	7	73		-7	-3	44		00:11:00	37	682	664	689	755	675	679	726
12	33	27	141		10	14	105		00:12:00	37	661	694	688	802	671	675	766
13	66	28	199		22	18	145		00:13:00	37	666	732	694	865	688	684	811
14	58	57	321		74	63	243		00:14:00	37	653	711	710	974	727	716	896
15	-26	13	375		-20	21	242		00:15:00	37	713	687	726	1088	693	734	955
16	59	115	545		71	125	447		00:16:00	37	641	700	756	1186	712	766	1088
17	56	109	652		4	79	469		00:17:00	37	690	746	799	1342	694	769	1159
18	44	128	779		-1	97	572		00:18:00	37	711	755	839	1490	710	808	1283
19	63	156	1000		20	103	686		00:19:00	37	692	755	848	1692	712	795	1378
20	137	191	1185		39	172	889		00:20:00	37	677	814	868	1862	716	849	1566
21	110	205	1431		50	226	1017		00:21:00	37	677	787	882	2108	727	903	1694
22	134	263	1651		72	240	1186		00:22:00	37	678	812	941	2329	750	918	1864
23	159	316	1914		112	277	1392		00:23:00	37	662	821	978	2576	774	939	2054
24	192	362	2203		90	337	1570		00:24:00	37	664	856	1026	2867	754	1001	2234
25	175	407	2495		131	365	1799		00:25:00	37	655	830	1062	3150	786	1020	2454
26	242	496	2791		120	439	1989		00:26:00	37	645	887	1141	3436	765	1084	2634
27	182	512	3119		95	429	2148		00:27:00	37	678	860	1190	3797	773	1107	2826
28	270	566	3465		123	479	2414		00:28:00	37	663	933	1229	4128	786	1142	3077
29	209	593	3765		82	496	2573		00:29:00	37	702	911	1295	4467	784	1198	3275
30	289	671	4188		92	571	2822		00:30:00	37	686	975	1357	4874	778	1257	3508
31	322	736	4548		146	617	3113		00:31:00	37	641	963	1377	5189	787	1258	3754
32	334	785	4927		166	669	3311		00:32:00	37	656	990	1441	5583	822	1325	3967
33	362	842	5285		160	693	3547		00:33:00	37	672	1034	1514	5957	832	1365	4219
34	345	900	5640		161	723	3768		00:34:00	37	678	1023	1578	6318	839	1401	4446
35	395	985	6084		153	779	4040		00:35:00	37	670	1065	1655	6754	823	1449	4710
36	392	1047	6425		195	799	4262		00:36:00	37	665	1057	1712	7090	860	1464	4927
37	448	1097	6873		193	883	4516		00:37:00	36.9	666	1114	1763	7539	859	1549	5182
38	470	1198	7280		235	906	4772		00:38:00	37	650	1120	1848	7930	885	1556	5422
39	470	1184	7653		173	943	4994		00:39:00	37	685	1155	1869	8338	858	1628	5679
40	538	1264	8108		228	1000	5238		00:40:00	37	649	1187	1913	8757	877	1649	5887
41	489	1345	8427		192	995	5443		00:41:00	37	675	1164	2020	9102	867	1670	6118
42	521	1357	8881		210	1005	5701		00:42:00	37	680	1201	2037	9561	890	1685	6381
43	533	1413	9253		193	1043	5895		00:43:00	37	691	1224	2104	9944	884	1734	6586
44	595	1540	9790		280	1138	6190		00:44:00	37	639	1234	2179	10429	919	1777	6829
45	606	1522	10116		259	1150	6383		00:45:00	37	676	1282	2198	10792	935	1826	7059
46	568	1596	10511		233	1165	6607		00:46:00	37	674	1242	2270	11185	907	1839	7281
47	605	1631	10867		269	1212	6857		00:47:00	37	664	1269	2295	11531	933	1876	7521
48	603	1649	11247		260	1206	7052		00:48:00	37	694	1297	2343	11941	954	1900	7746
49	635	1727	11720		237	1225	7234		00:49:00	37	700	1335	2427	12420	937	1925	7934
50	698	1848	12179		291	1297	7456		00:50:00	36.9	649	1347	2497	12828	940	1946	8105
51	662	1820	12526		250	1284	7640		00:51:00	37	686	1348	2506	13212	936	1970	8326
52	694	1910	12926		264	1326	7870		00:52:00	37	691	1385	2601	13617	955	2017	8561
53	721	1976	13336		271	1364	8127		00:53:00	37	672	1393	2648	14008	943	2036	8799
54	779	1981	13728		241	1401	8302		00:54:00	37	682	1461	2663	14410	923	2083	8984
55	749	2019	14119		282	1433	8486		00:55:00	37	671	1420	2690	14790	953	2104	9157
56	748	2053	14490		256	1475	8695		00:56:00	36.9	697	1445	2750	15187	953	2172	9392
57	786	2108	14853		274	1469	8832		00:57:00	37	710	1496	2818	15563	984	2179	9542
58	784	2189	15243		271	1496	9086		00:58:00	37	683	1467	2872	15926	954	2179	9769
59	812	2193	15718		288	1526	9244		00:59:00	37	699	1511	2892	16417	987	2225	9943
60	845	2251	16061		270	1541	9452		01:00:00	37	700	1545	2951	16761	970	2241	10152
61	893	2310	16441		324	1586	9654		01:01:00	37	660	1553	2970	17101	984	2246	10314
62	891	2377	16849		334	1605	9804		01:02:00	37	659	1550	3036	17508	993	2264	10463
63	838	2342	17085		267	1603	9929		01:03:00	37	709	1547	3051	17794	976	2312	10638
64	865	2395	17517		289	1612	10098		01:04:00	37	699	1564	3094	18216	988	2311	10797
65	903	2430	17854		283	1633	10309		01:05:00	37	704	1607	3134	18558	987	2337	11013
66	995	2484	18188		348	1693	10495		01:06:00	37	667	1662	3151	18855	1015	2360	11162
67	889	2509	18601		299	1709	10557		01:07:00	37	694	1583	3203	19295	993	2403	11251
68	930	2553	18877		302	1705	10702		01:08:00	37	693	1623	3246	19570	995	2398	11395
69	1000	2594	19323		351	1742	10971		01:09:00	37	661	1661	3255	19984	1012	2403	11632
70	970	2632	19625		300	1713	11022		01:10:00	37	691	1661	3323	20316	991	2404	11713
71	1034	2677	19978		379	1785	11212		01:11:00	37	654	1688	3331	20632	1033	2439	11866
72	1047	2741	20283		376	1792	11440		01:12:00	37	636	1683	3377	20919	1012	2428	12076
73	1012	2718	20600		296	1761	11465		01:13:00	37	704	1716	3422	21304	1000	2465	12169
74	1050	2751	20816		328	1804	11649		01:14:00	37	679	1729	3430	21495	1007	2483	12328
75	1074	2782	21177		379	1886	11761		01:15:00	37	671	1745	3453	21848	1050	2557	12432
76	1105	2838	21381		335	1877	11856		01:16:00	37	677	1782	3515	22058	1012	2554	12533
77	1024	2814	21709		287	1837	11974		01:17:00	37	716	1740	3530	22425	1003	2553	12690
78	1045	2810	22117		326	1862	12085		01:18:00	37	707	1752	3517	22824	1033	2569	12792
79	1064	2891	22350		319	1905	12240		01:19:00	36.9	702	1766	3593	23052	1021	2607	12942
80	1092	2943	22657		330	1925	12337		01:20:00	37	675	1767	3618	23332	1005	2600	13012
81	1138	2980	22922		367	1949	12526		01:21:00	37	668	1806	3648	23590	1035	2617	13194
82	1111	3000	23255		372	1973	12627		01:22:00	37	665	1776	3665	23920	1037	2638	13292
83	1117	3006	23501		325	1933	12709		01:23:00	37	700	1817	3706	24201	1025	2633	13409
84	1153	3086	23788		349	1964	12852		01:24:00	37	672	1825	3758	24460	1021	2636	13524
85	1159	3042	24045		371	1974	12911		01:25:00	37	676	1835	3718	24721	1047	2650	13587
86	1154	3065	24209		355	2008	13046		01:26:00	37	684	1838	3749	24893	1039	2692	13730
87	1174	3077	24595		360	2006	13166		01:27:00	37	681	1855	3758	25276	1041	2687	13847
88	1195	3098	24754		329	2008	13261		01:28:00	37	679	1874	3777	25433	1008	2687	13940
89	1185	3148	25000		366	2030	13367		01:29:00	37	671	1856	3819	25671	1037	2701	14038
90	1190	3184	25262		389	2032	13435		01:30:00	37	667	1857	3851	25929	1056	2699	14102
91	1206	3161	25620		379	2053	13555		01:31:00	37	656	1862	3817	26276	1035	2709	14211
92	1228	3220	25746		364	2048	13642		01:32:00	36.9	682	1910	3902	26428	1046	2730	14324
93	1251	3250	26096		379	2077	13758		01:33:00	36.9	643	1894	3893	26739	1022	2720	14401
94	1231	3259	26184		378	2087	13791		01:34:00	37	667	1898	3926	26851	1045	2754	14458
95	1193	3218	26421		308	2040	13849		01:35:00	37	708	1901	3926	27129	1016	2748	14557
96	1231	3295	26731		364	2080	13962		01:36:00	37	689	1920	3984	27420	1053	2769	14651
97	1235	3314	26916		385	2113	14058		01:37:00	37	661	1896	3975	27577	1046	2774	14719
98	1221	3316	27177		353	2082	14164		01:38:00	37	696	1917	4012	27873	1049	2778	14860
99	1233	3342	27363		349	2132	14188		01:39:00	37	700	1933	4042	28063	1049	2832	14888
100	1249	3346	27477		383	2134	14269		01:40:00	37	686	1935	4032	28163	1069	2820	14955
101	1281	3383	27801		377	2175	14409		01:41:00	37	682	1963	4065	28483	1059	2857	15091
102	1297	3401	28040		399	2124	14438		01:42:00	37	678	1975	4079	28718	1077	2802	15116
103	1253	3407	28185		410	2127	14545		01:43:00	37	683	1936	4090	28868	1093	2810	15228
104	1282	3425	28388		370	2136	14623		01:44:00	37	690	1972	4115	29078	1060	2826	15313
105	1283	3443	28457		364	2161	14638		01:45:00	37	682	1965	4125	29139	1046	2843	15320
106	1328	3460	28678		392	2158	14811		01:46:00	37	678	2006	4138	29356	1070	2836	15489
107	1336	3453	28766		390	2193	14897		01:47:00	37	676	2012	4129	29442	1066	2869	15573
108	1283	3444	29145		386	2173	14904		01:48:00	36.9	701	1984	4145	29846	1087	2874	15605
109	1318	3457	29400		365	2190	14940		01:49:00	37	686	2004	4143	30086	1051	2876	15626
110	1335	3530	29492		394	2200	15075		01:50:00	37	680	2015	4210	30172	1074	2880	15755
111	1327	3504	29688		412	2219	15114		01:51:00	37	664	1991	4168	30352	1076	2883	15778
112	1308	3548	30012		370	2208	15128		01:52:00	37	693	2001	4241	30705	1063	2901	15821
113	1341	3533	30042		383	2205	15202		01:53:00	37	698	2039	4231	30740	1081	2903	15900
114	1321	3552	30315		388	2160	15331		01:54:00	36.9	699	2020	4251	31014	1087	2859	16030
115	1358	3569	30284		377	2225	15330		01:55:00	37	679	2037	4248	30963	1056	2904	16009
116	1376	3633	30558		387	2257	15444		01:56:00	37	669	2045	4302	31227	1056	2926	16113
117	1393	3643	30758		429	2273	15507		01:57:00	37	654	2047	4297	31412	1083	2927	16161
118	1354	3593	30676		410	2218	15538		01:58:00	37	683	2037	4276	31359	1093	2901	16221
119	1341	3578	30977		352	2236	15585		01:59:00	37	707	2048	4285	31684	1059	2943	16292
120	1406	3672	31105		412	2289	15693		02:00:00	37	674	2080	4346	31779	1086	2963	16367
121	1336	3620	31317		358	2256	15641		02:01:00	37	709	2045	4329	32026	1067	2965	16350
122	1367	3643	31413		380	2254	15735		02:02:00	37	698	2065	4341	32111	1078	2952	16433
123	1404	3688	31473		387	2298	15770		02:03:00	37	684	2088	4372	32157	1071	2982	16454
124	1393	3685	31687		385	2274	15874		02:04:00	37	687	2080	4372	32374	1072	2961	16561
125	1383	3709	31941		390	2283	15878		02:05:00	37	680	2063	4389	32621	1070	2963	16558

## Sheet: Source Data Supp Fig 18
mCherry-WT eGFP	mCherry-IGK eGFP	mCherry-KYY eGFP
100	406.532	761.792	in vivo (average)
1.14204e-06	1.00721	3.27406	st.dev.
100	576.699	1153.26	in vitro (average)
4.52291	4.6373	3.89883	st.dev.
